# Supplementary material for: Radio-sensitizing effects of VE-821 and beyond: Distinct phosphoproteomic and metabolomic changes after ATR inhibition in irradiated MOLT-4 cells
Source: PLoS One. 2018 Jul 12;13(7):e0199349. doi: 10.1371/journal.pone.0199349 (PMC6042708; doi:10.1371/journal.pone.0199349)
Supplement: S1 Table — (XLSX) [file pone.0199349.s003.xlsx]

## Sheet: sites quantified in 3 reps
Gene names	Amino acid	Position	upregulated	downregulated	median log2(ratio VE+IR/IR normalized)	Localization prob	PEP	Protein	All proteins in protein group	Protein names	log2(ratio VE+IR/IR normalized) replicate 1	log2(ratio VE+IR/IR normalized) replicate 2	log2(ratio VE+IR/IR normalized) replicate 3	Score	Delta score	Score for localization	Score diff	Mass error [ppm]	Ratio H/L count	Ratio H/L variability [%]	Charge	Regulatory site (PhosphositePlus DB)	Known kinase	KINASE	NetworKIN 3 score	NetworKIN 3 kinase gene name	iGPS kinase name (high confidence)	iGPS kinase name (medium confidence)	Sequence window	Phospho (STY) Probabilities	Phospho (STY) Score diffs	Motifs (HPRD database)
E2F8	S	102			-0.0308	1	1.30878e-16	A0AVK6	A0AVK6	Transcription factor E2F8	-0.00837	0.04531	-0.2118	149.47	138.7	100.77	100.77	0.62934	4	10.33	2								RSGLPEAKDCIHEHLSGDEFEKSQPSRKEKS	DCIHEHLS(1)GDEFEK	DCIHEHLS(100.77)GDEFEK	AMP-activated protein kinase substrate motif;Casein kinase I substrate motif;Casein kinase II substrate motif
E2F8	S	413			-0.35244	1	1.19802e-09	A0AVK6	A0AVK6	Transcription factor E2F8	-0.51779	-0.39907	-0.2223	123.14	103.09	117.07	61.6324	0.77778	11	38.503	2								IKLVKSIESDRRKINSAPSSPIKTNKAESSQ	INS(1)APS(0.286)S(0.712)PIKT(0.002)NK	INS(61.63)APS(-3.96)S(3.96)PIKT(-26)NK	Casein kinase II substrate motif;G protein-coupled receptor kinase 1 substrate motif;GSK3 kinase substrate motif;PKA kinase substrate motif;PKC kinase substrate motif
E2F8	S	416			-0.08172	0.631272	0.01258	A0AVK6	A0AVK6	Transcription factor E2F8	-0.51642	-0.12835	-0.12993	61.096	52.037	61.096	2.2475	1.1484	3	16.796	2								VKSIESDRRKINSAPSSPIKTNKAESSQNSA	KINS(0.984)APS(0.631)S(0.383)PIKT(0.002)NK	KINS(16.03)APS(2.25)S(-2.25)PIKT(-25.94)NK	DNA dependent Protein kinase substrate motif
E2F8	S	417			-0.47443	0.994063	1.19802e-09	A0AVK6	A0AVK6	Transcription factor E2F8	-0.61171	-0.39907	-0.31469	126.83	81.068	126.83	22.239	0.13753	2	14.023	2				9.9651	CDK1	CDC2;CDK2	CDC2;CDK2	KSIESDRRKINSAPSSPIKTNKAESSQNSAP	INSAPS(0.006)S(0.994)PIK	INS(-66.53)APS(-22.24)S(22.24)PIK	Cdc2 kinase substrate motif;CDK kinase substrate motif;CDK1,2,4,6 kinase substrate motif;ERK1,2 kinase substrate motif;G protein-coupled receptor kinase 1 substrate motif;Growth associated histone HI kinase substrate motif;GSK-3, ERK1, ERK2, CDK5 substrate motif;MAPKAPK2 kinase substrate motif;MDC1 BRCT domain binding motif;Plk1 PBD domain binding motif;WW domain binding motif
E2F8	S	71			0.4783	0.999988	5.56894e-07	A0AVK6	A0AVK6	Transcription factor E2F8	0.41747	0.43167	0.50555	134.04	134.04	134.04	49.1511	-0.95726	6	3.8784	2				7.0157	CDK1		CDC2;CDK2	PWTPTANLKMLISAVSPEIRNRDQKRGLFDN	MLISAVS(1)PEIR	MLIS(-49.15)AVS(49.15)PEIR	Casein kinase II substrate motif;ERK1,2 kinase substrate motif;GSK-3, ERK1, ERK2, CDK5 substrate motif;WW domain binding motif
ESYT2	S	738			0.51743	0.954642	6.47418e-06	A0FGR8	A0FGR8	Extended synaptotagmin-2	0.45116	0.40776	0.76932	79.489	72.17	79.489	14.784	0.9507	4	20.113	2								PEAGPQGLHDLGRSSSSLLASPGHISVKEPT	S(0.007)S(0.007)S(0.955)S(0.032)LLASPGHISVK	S(-21.46)S(-21.46)S(14.78)S(-14.78)LLAS(-57.25)PGHIS(-64.33)VK	14-3-3 domain binding motif;Calmodulin-dependent protein kinase II substrate motif;Calmodulin-dependent protein kinase IV substrate motif;G protein-coupled receptor kinase 1 substrate motif;Chk1 kinase substrate motif;MDC1 BRCT domain binding motif;PKA kinase substrate motif;PKC kinase substrate motif;Plk1 PBD domain binding motif
MED19	S	226			0.00389	0.999901	2.82218e-12	A0JLT2	A0JLT2	Mediator of RNA polymerase II transcription subunit 19	0.11934	-0.07019	-0.06309	78.583	71.968	66.925	41.6679	-0.32	4	5.8769	3						CCRK;CDK10;CDK11;CDK4;CDK5;CDK6;CDK7;CDK8;CDK9;CRK7;CHED;PCTAIRE1;PCTAIRE2;PCTAIRE3;PFTAIRE1;PFTAIRE2;PITSLRE	CCRK;CDK10;CDK11;CDK4;CDK5;CDK6;CDK7;CDK8;CDK9;CRK7;CHED;PCTAIRE1;PCTAIRE2;PCTAIRE3;PFTAIRE1;PFTAIRE2;PITSLRE	RKRKKKEKKKKKNRHSPDHPGMGSSQASSSS	NRHS(1)PDHPGMGSSQASSSSSLR	NRHS(41.67)PDHPGMGS(-41.67)S(-46)QAS(-57.17)S(-60.13)S(-60.13)S(-60.13)S(-60.13)LR	ERK1,2 kinase substrate motif;G protein-coupled receptor kinase 1 substrate motif;GSK-3, ERK1, ERK2, CDK5 substrate motif;PKA kinase substrate motif;PKC kinase substrate motif;WW domain binding motif
C1orf226	S	223			0.01107	0.996282	0.000531424	A1L170	A1L170	Uncharacterized protein C1orf226	-0.05896	0.04151	-0.05878	99.686	46.898	74.611	25.1628	0.76932	9	4.3113	2								QDESKLKMTECRRASSPSLIERNGFKLSLSP	AS(0.003)S(0.996)PS(0.001)LIER	AS(-25.16)S(25.16)PS(-31.63)LIER	14-3-3 domain binding motif;Calmodulin-dependent protein kinase II substrate motif;Casein kinase II substrate motif;ERK1,2 kinase substrate motif;GSK-3, ERK1, ERK2, CDK5 substrate motif;MDC1 BRCT domain binding motif;PKA kinase substrate motif;PKC kinase substrate motif;Plk1 PBD domain binding motif;WW domain binding motif;ZIP kinase substrate motif
PTPDC1	S	394			-0.14208	0.991784	1.24236e-06	A2A3K4	A2A3K4	Protein tyrosine phosphatase domain-containing protein 1	0.72716	-0.18871	-0.51792	116.24	76.507	116.24	20.8205	-0.14595	4	36.476	2								ECLQPLTHLKRRLSYSDSDLKRAENLLEQGE	LSYS(0.992)DS(0.008)DLKR	LS(-63.66)Y(-52.61)S(20.82)DS(-20.82)DLKR	Casein kinase II substrate motif;Pyruvate dehydrogenase kinase substrate motif
CXorf23	S	15			-0.10965	1	0.00182312	A2AJT9	A2AJT9	Uncharacterized protein CXorf23	-0.05115	-0.15628	-0.22656	77.279	52.426	55.261	55.2612	-0.22359	8	11.376	3								_MARSRSRSPRWKHRSLSPVPRNAEHYKQRH	HRS(1)LS(1)PVPR	HRS(55.26)LS(55.26)PVPR	Casein kinase II substrate motif;Phosphorylase kinase substrate motif;PKA kinase substrate motif;PKC kinase substrate motif
CXorf23	S	17			-0.10965	1	0.00182312	A2AJT9	A2AJT9	Uncharacterized protein CXorf23	-0.05115	-0.15628	-0.22656	77.279	52.426	55.261	55.2612	-0.22359	8	11.376	3								ARSRSRSPRWKHRSLSPVPRNAEHYKQRHSH	HRS(1)LS(1)PVPR	HRS(55.26)LS(55.26)PVPR	14-3-3 domain binding motif;Akt kinase substrate motif;AMP-activated protein kinase 2 substrate motif;Calmodulin-dependent protein kinase II substrate motif;ERK1,2 kinase substrate motif;GSK-3, ERK1, ERK2, CDK5 substrate motif;MAPKAPK1 kinase substrate motif;PKA kinase substrate motif;PKC kinase substrate motif;WW domain binding motif
ZNF320	S	452			0.48749	0.989609	0.0115485	A2RRD8	A2RRD8	Zinc finger protein 320	0.5867	0.44086	0.4238	56.205	42.805	56.205	19.7879	-0.48088	3	4.9075	2								GEKPHKCGDCGKAFNSPSHLIRHQRIHTGQK	AFNS(0.99)PS(0.01)HLIR	AFNS(19.79)PS(-19.79)HLIR	Casein kinase II substrate motif;ERK1,2 kinase substrate motif;GSK-3, ERK1, ERK2, CDK5 substrate motif;PKA kinase substrate motif;WW domain binding motif
TESPA1	S	454			0.07929	1	8.16245e-05	A2RU30	A2RU30	Protein TESPA1	0.04366	0.15262	0.0305	122.33	83.557	122.33	73.3006	-0.43322	3	5.2537	2								RKSLFQKNLMGRKVKSLDLSITQQKWKQSVD	S(1)LDLSITQQK	S(73.3)LDLS(-73.3)IT(-94.55)QQK	G protein-coupled receptor kinase 1 substrate motif;GSK3 kinase substrate motif;Phosphorylase kinase substrate motif;PKA kinase substrate motif;PKC kinase substrate motif
SBNO1	S	214			-0.06329	0.999166	0.00328316	A3KN83	A3KN83	Protein strawberry notch homolog 1	-0.19204	-0.10992	-0.05117	116.05	106.81	95.502	30.7902	0.89477	10	7.0845	2								EGARMWINDMKMRSFSPTMKVPVVKEDDEPE	SFS(0.999)PT(0.001)MK	S(-62.12)FS(30.79)PT(-30.79)MK	14-3-3 domain binding motif;Akt kinase substrate motif;AMP-activated protein kinase 2 substrate motif;Calmodulin-dependent protein kinase II substrate motif;Casein kinase II substrate motif;ERK1,2 kinase substrate motif;GSK-3, ERK1, ERK2, CDK5 substrate motif;MAPKAPK1 kinase substrate motif;PKA kinase substrate motif;PKC kinase substrate motif;WW domain binding motif
KLRG2	S	158			0.15937	0.998266	0.00192007	A4D1S0	A4D1S0	Killer cell lectin-like receptor subfamily G member 2	0.05785	0.19008	0.09225	76.01	58.288	69.92	27.603	0.31671	6	7.0099	2								SPRPSTRFLKVPVPESPAFSRHADPAHQLLL	VPVPES(0.998)PAFS(0.002)R	VPVPES(27.6)PAFS(-27.6)R	b-Adrenergic Receptor kinase substrate motif;ERK1,2 kinase substrate motif;G protein-coupled receptor kinase 1 substrate motif;GSK3 kinase substrate motif;GSK-3, ERK1, ERK2, CDK5 substrate motif;WW domain binding motif
KRBA1	S	101			-0.39382	0.997274	3.32228e-07	A5PL33	A5PL33	Protein KRBA1	-0.31808	-0.53547	-0.4249	75.224	57.209	75.224	25.6321	-0.25068	4	7.6938	2								PESESRGASLDGERASPEAAAAREPCPLRGL	GAS(0.003)LDGERAS(0.997)PEAAAAR	GAS(-25.63)LDGERAS(25.63)PEAAAAR	Casein kinase I substrate motif;Casein kinase II substrate motif;ERK1,2 kinase substrate motif;G protein-coupled receptor kinase 1 substrate motif;GSK-3, ERK1, ERK2, CDK5 substrate motif;PKA kinase substrate motif;PKC kinase substrate motif;WW domain binding motif
BDP1	S	100			-0.39229	0.784017	0.00897119	A6H8Y1	A6H8Y1	Transcription factor TFIIIB component B'' homolog	-0.40757	-0.3734	-0.16761	66.538	48.718	48.115	7.34723	0.90788	1	NaN	2						DCLK1;DCLK2;DCLK3;Obscn;PIM1;PIM2;PIM3;PSKH1;PSKH2;SPEG;Trad;Trb1;Trb2;Trb3;TSSK2;TSSK3;TSSK4;VACAMKL	DCLK1;DCLK2;DCLK3;Obscn;PIM1;PIM2;PIM3;PSKH1;PSKH2;SPEG;Trad;Trb1;Trb2;Trb3;TSSK2;TSSK3;TSSK4;VACAMKL	SRSSSTVSQRRKRISSTSSLVKSSVSVPSES	IS(0.002)S(0.784)T(0.144)S(0.053)S(0.017)LVK	IS(-26.72)S(7.35)T(-7.35)S(-11.67)S(-16.77)LVK	14-3-3 domain binding motif;Akt kinase substrate motif;Calmodulin-dependent protein kinase II substrate motif;Casein kinase II substrate motif;MAPKAPK1 kinase substrate motif;MDC1 BRCT domain binding motif;PKA kinase substrate motif;PKC kinase substrate motif;Plk1 PBD domain binding motif
CCDC88B	S	1379			0.33834	0.998893	7.1256e-25	A6NC98	A6NC98	Coiled-coil domain-containing protein 88B	-0.01269	0.29171	0.45832	143.04	120.61	143.04	29.5523	0.23968	3	17.798	3							AKT1	DGTGSPSPAPMRRAQSSLCLRDETLAGGQRR	AQS(0.999)S(0.001)LCLRDETLAGGQR	AQS(29.55)S(-29.55)LCLRDET(-83.46)LAGGQR	14-3-3 domain binding motif;AMP-activated protein kinase substrate motif;Calmodulin-dependent protein kinase I substrate motif;Calmodulin-dependent protein kinase II substrate motif;Calmodulin-dependent protein kinase IV substrate motif;Chk1 kinase substrate motif;PKA kinase substrate motif;PKC kinase substrate motif;ZIP kinase substrate motif
CCDC88B	S	1370			-0.31172	0.989986	4.78599e-12	A6NC98	A6NC98	Coiled-coil domain-containing protein 88B	-0.30855	0.08338	-0.37895	117.18	99.419	89.484	19.9996	-2.1827	6	12.532	3								TELPEGREADGTGSPSPAPMRRAQSSLCLRD	EADGTGS(0.01)PS(0.99)PAPMRR	EADGT(-39.41)GS(-20)PS(20)PAPMRR	DNA dependent Protein kinase substrate motif;ERK1,2 kinase substrate motif;GSK-3, ERK1, ERK2, CDK5 substrate motif;WW domain binding motif
CCDC88B	S	1345			-0.29401	0.805554	5.62892e-16	A6NC98	A6NC98	Coiled-coil domain-containing protein 88B	-0.53566	-0.1749	-0.3428	87.739	79.455	83.879	6.36928	-0.32365	4	12.077	3								GGPPGGLRLGADGAGSTESLGGPPETELPEG	LGADGAGS(0.806)T(0.186)ES(0.009)LGGPPETELPEGR	LGADGAGS(6.37)T(-6.37)ES(-19.72)LGGPPET(-66.73)ELPEGR	Casein kinase II substrate motif
CCDC88B	S	1408			0.53426	0.999751	8.6827e-07	A6NC98	A6NC98	Coiled-coil domain-containing protein 88B	0.40447	0.567	0.48547	121.18	109.12	121.18	39.4794	-0.25716	3	6.7536	2								RRKLSSRFPVGRSSESFSPGDTPRQRFRQRH	SSES(1)FSPGDTPR	S(-39.48)S(-39.48)ES(39.48)FS(-46.33)PGDT(-82.78)PR	b-Adrenergic Receptor kinase substrate motif;Casein kinase II substrate motif
ZNF316	S	10			0.03661	0.998749	5.01395e-26	A6NFI3	A6NFI3	Zinc finger protein 316	0.0822	-0.09486	-0.06621	148.06	137.92	121.82	31.3759	-1.0284	10	6.3733	2								______MAALHTTPDSPAAQLERAEDGSECD	AALHT(0.001)T(0.001)PDS(0.999)PAAQLER	AALHT(-31.38)T(-32.81)PDS(31.38)PAAQLER	b-Adrenergic Receptor kinase substrate motif;ERK1,2 kinase substrate motif;GSK-3, ERK1, ERK2, CDK5 substrate motif;WW domain binding motif
ZNF316	S	112			-0.05403	1	2.51228e-16	A6NFI3	A6NFI3	Zinc finger protein 316	-0.03216	-0.16337	-0.09705	174.68	144.51	67.326	67.3255	0.46123	5	3.855	3								ALGTQERLSRGGDAKSPVLQEKGLQASRAPA	GGDAKS(1)PVLQEK	GGDAKS(67.33)PVLQEK	Casein kinase I substrate motif;ERK1,2 kinase substrate motif;Growth associated histone HI kinase substrate motif;GSK-3, ERK1, ERK2, CDK5 substrate motif;WW domain binding motif
C17orf96	S	15			0.14052	1	0.00150983	A6NHQ4	A6NHQ4	Uncharacterized protein C17orf96	0.12458	0.04246	0.1339	142.72	101.99	135.8	135.795	-0.61182	6	3.9585	2								_METLCPAPRLAVPASPRGSPCSPTPRKPCR	LAVPAS(1)PR	LAVPAS(135.8)PR	ERK1,2 kinase substrate motif;G protein-coupled receptor kinase 1 substrate motif;Growth associated histone HI kinase substrate motif;GSK3 kinase substrate motif;GSK-3, ERK1, ERK2, CDK5 substrate motif;PKA kinase substrate motif;PKC kinase substrate motif;WW domain binding motif
CCDC85C	S	246			0.12208	0.99999	1.01963e-06	A6NKD9	A6NKD9	Coiled-coil domain-containing protein 85C	0.22546	0.07545	-0.06428	106.32	94.952	86.135	49.8142	-0.011985	6	8.5091	2								GPHKAPDGKAGATRRSLDDLSAPPHHRSIPN	S(1)LDDLSAPPHHR	S(49.81)LDDLS(-49.81)APPHHR	Casein kinase II substrate motif;PKA kinase substrate motif;PKC kinase substrate motif;Pyruvate dehydrogenase kinase substrate motif
RGPD3;RGPD1;RGPD2;RANBP2	S	2510			0.19283	1	0.00800456	P49792	A6NKT7;P0DJD0;P0DJD1;P49792	RanBP2-like and GRIP domain-containing protein 3;RANBP2-like and GRIP domain-containing protein 1;RANBP2-like and GRIP domain-containing protein 2;E3 SUMO-protein ligase RanBP2	0.08489	0.1462	0.15623	93.178	55.45	93.178	93.1779	-0.11274	3	3.975	2				2.325	MAPK1	FRAP	CDC2;CDK2;FRAP	VEVSSTSETTPKAVVSPPKFVFGSESVKSIF;VEVSSTSETTTKAVVSPPKFVFGSESVKRIF	AVVS(1)PPK	AVVS(93.18)PPK	Cdc2 kinase substrate motif;Cdc2 kinase substrate motif;CDK kinase substrate motif;CDK kinase substrate motif;CDK1,2,4,6 kinase substrate motif;CDK1,2,4,6 kinase substrate motif;ERK1,2 kinase substrate motif;ERK1,2 kinase substrate motif;GSK-3, ERK1, ERK2, CDK5 substrate motif;GSK-3, ERK1, ERK2, CDK5 substrate motif;PKA kinase substrate motif;PKA kinase substrate motif;WW domain binding motif;WW …
RGPD3;RGPD1;RGPD2;RANBP2	S	2454			-0.00305	1	0.000118504	P49792	A6NKT7;P0DJD0;P0DJD1;P49792	RanBP2-like and GRIP domain-containing protein 3;RANBP2-like and GRIP domain-containing protein 1;RANBP2-like and GRIP domain-containing protein 2;E3 SUMO-protein ligase RanBP2	-0.07687	-0.04968	-0.03073	128.21	120.16	73.386	65.6711	0.087787	3	2.862	2								AKTAQEKDSLITPHVSRSSTPRESPCGKIAV	DSLIT(1)PHVS(1)R	DS(-47.93)LIT(47.93)PHVS(65.67)R	Casein kinase II substrate motif;G protein-coupled receptor kinase 1 substrate motif
RGPD3;RGPD1;RGPD2	S	789			0.28285	0.994766	2.39812e-14	A6NKT7	A6NKT7;P0DJD0;P0DJD1	RanBP2-like and GRIP domain-containing protein 3;RANBP2-like and GRIP domain-containing protein 1;RANBP2-like and GRIP domain-containing protein 2	0.24475	0.44937	0.16297	122.19	114.92	103.55	22.7914	-0.12757	1	NaN	2								SEIKHSTPSPTKYSLSPSKSYKYSPKTPPRW	YSLS(0.995)PS(0.005)K	Y(-65.99)S(-55.94)LS(22.79)PS(-22.79)K	Casein kinase II substrate motif;Cdc2 kinase substrate motif;CDK kinase substrate motif;CDK1,2,4,6 kinase substrate motif;ERK1,2 kinase substrate motif;G protein-coupled receptor kinase 1 substrate motif;GSK3 kinase substrate motif;GSK-3, ERK1, ERK2, CDK5 substrate motif;PKA kinase substrate motif;WW domain binding motif
ARHGAP32	S	1820			0.04865	0.999992	0.00236839	A7KAX9	A7KAX9	Rho GTPase-activating protein 32	-0.21035	0.12944	0.12728	53.377	44.461	53.377	50.7275	0.099017	4	16.247	2							MSK1;MSK2;p70S6Kb;RSK1;RSK2;RSK4	SVAEGKESRHAAKAISPEGEDRFYRRHPEAE	AIS(1)PEGEDRFYR	AIS(50.73)PEGEDRFY(-50.73)R	Casein kinase II substrate motif;ERK1,2 kinase substrate motif;GSK-3, ERK1, ERK2, CDK5 substrate motif;PKA kinase substrate motif;PKC kinase substrate motif;WW domain binding motif
ARHGAP32	S	952			-0.09525	0.925493	0.000355518	A7KAX9	A7KAX9	Rho GTPase-activating protein 32	-0.32021	-0.08542	0.0758	73.576	43.732	66.059	11.9687	-1.4853	5	14.705	3								STWDKCVEERDATNRSPTQIVKMKTNETVAQ	DAT(0.016)NRS(0.925)PT(0.059)QIVK	DAT(-17.71)NRS(11.97)PT(-11.97)QIVK	Casein kinase II substrate motif;ERK1,2 kinase substrate motif;Growth associated histone HI kinase substrate motif;GSK-3, ERK1, ERK2, CDK5 substrate motif;WW domain binding motif
ARHGAP32	S	706			-0.07306	0.999302	3.86315e-28	A7KAX9	A7KAX9	Rho GTPase-activating protein 32	-0.08834	-0.21106	0.03555	127.41	117.2	127.41	34.2021	0.30829	3	8.7233	3						DCLK1;DCLK2;DCLK3;Obscn;PIM1;PIM2;PIM3;PSKH1;PSKH2;SPEG;Trad;Trb1;Trb2;Trb3;Trio;TSSK2;TSSK3;TSSK4;VACAMKL	DCLK1;DCLK2;DCLK3;Obscn;PIM1;PIM2;PIM3;PSKH1;PSKH2;SPEG;Trad;Trb1;Trb2;Trb3;Trio;TSSK2;TSSK3;TSSK4;VACAMKL	ALKGGRAEGTLRSAKSEESLTSLHAVDGDSK	SAKS(0.999)EESLTSLHAVDGDSK	S(-35.91)AKS(34.2)EES(-34.2)LT(-43.59)S(-47.48)LHAVDGDS(-113.75)K	AMP-activated protein kinase substrate motif;Casein kinase II substrate motif;G protein-coupled receptor kinase 1 substrate motif
ARHGAP32	S	892			-0.12026	1	0.00156307	A7KAX9	A7KAX9	Rho GTPase-activating protein 32	-0.18699	-0.16024	-0.12074	110.39	110.39	107.06	81.4963	-0.96355	6	3.7485	2								SSKPSSFTEKVVYAFSPKIGRKLSKSPSMSI	VVYAFS(1)PK	VVY(-81.5)AFS(81.5)PK	ERK1,2 kinase substrate motif;Growth associated histone HI kinase substrate motif;GSK-3, ERK1, ERK2, CDK5 substrate motif;PKA kinase substrate motif;PKC kinase substrate motif;WW domain binding motif
POM121C;POM121	S	269	+		0.71765	0.999623	0.000230401	Q96HA1	A8CG34;Q96HA1	Nuclear envelope pore membrane protein POM 121C;Nuclear envelope pore membrane protein POM 121	0.74762	0.64954	0.67673	115	99.414	97.452	34.2401	-0.68921	6	2.9179	2				2.7036	HIPK1			HKKAVLSPRNSRMVCSPVTVRIAPPDRRFSR	MVCS(1)PVTVR	MVCS(34.24)PVT(-34.24)VR	Casein kinase II substrate motif;ERK1,2 kinase substrate motif;GSK-3, ERK1, ERK2, CDK5 substrate motif;WW domain binding motif
POM121C;POM121	S	2	+		1.05005	1	5.09148e-07	Q96HA1	A8CG34;Q96HA1	Nuclear envelope pore membrane protein POM 121C;Nuclear envelope pore membrane protein POM 121	0.98328	1.00342	1.02421	113.43	103.63	57.788	57.7875	-1.8558	3	2.642	2				2.6785	HIPK1			______________MSPAAAAAGAGERRRPI	S(1)PAAAAAGAGER	S(57.79)PAAAAAGAGER	ERK1,2 kinase substrate motif;G protein-coupled receptor kinase 1 substrate motif;GSK-3, ERK1, ERK2, CDK5 substrate motif;WW domain binding motif
DDX11L8;DDX12P;DDX11	S	44	+		0.87869	0.958673	0.00138108	A8MPP1	A8MPP1;Q92771;Q96FC9	Putative ATP-dependent RNA helicase DDX11-like protein 8;Putative ATP-dependent RNA helicase DDX12;Probable ATP-dependent RNA helicase DDX11	0.86341	0.85764	0.80736	72.898	59.498	68.283	15.1154	0.052784	3	1.6706	2								ELYRVLEAGKIGIFESPTGTGKSLSLICGAL	IGIFES(0.959)PT(0.03)GT(0.012)GK	IGIFES(15.12)PT(-15.12)GT(-19.1)GK	b-Adrenergic Receptor kinase substrate motif;Casein kinase II substrate motif;ERK1,2 kinase substrate motif;G protein-coupled receptor kinase 1 substrate motif;GSK-3, ERK1, ERK2, CDK5 substrate motif;WW domain binding motif
FAM171A2	S	446			0.13277	1	4.43013e-28	A8MVW0	A8MVW0	Protein FAM171A2	0.11749	0.07558	0.17303	157.98	145.47	91.589	91.5895	-0.88329	11	14.184	3								SGARGGESAGLKGARSAEGPGGLEPGLEEHR	S(1)AEGPGGLEPGLEEHRR	S(91.59)AEGPGGLEPGLEEHRR	Casein kinase II substrate motif;G protein-coupled receptor kinase 1 substrate motif;PKA kinase substrate motif
LOC93622	S	18			-0.05655	0.9998	0.00110161	B2RBV5	B2RBV5		0.02161	-0.10318	-0.18161	70.26	42.207	70.26	36.9944	-1.0841	3	5.8921	2								PVDADEAREPREEPGSPLSPAPRAGRENLAS	EEPGS(1)PLSPAPR	EEPGS(36.99)PLS(-36.99)PAPR	Casein kinase I substrate motif;Casein kinase II substrate motif;ERK1,2 kinase substrate motif;G protein-coupled receptor kinase 1 substrate motif;GSK-3, ERK1, ERK2, CDK5 substrate motif;WW domain binding motif
MYO9A	S	1733			0.21586	0.999665	0.0101125	B2RTY4	B2RTY4	Unconventional myosin-IXa	0.04518	0.20057	0.16707	65.179	52.06	65.179	35.6354	0.47282	4	5.8812	2						caMLCK;skMLCK;smMLCK;TTN	caMLCK;skMLCK;smMLCK;TTN	RFSSVDEQAKLHKTMSQGEITKLAVRQKASD	TMS(1)QGEITK	T(-35.64)MS(35.64)QGEIT(-42.06)K	AMP-activated protein kinase substrate motif;ATM kinase substrate motif;Calmodulin-dependent protein kinase II substrate motif;Casein kinase II substrate motif;DNA dependent Protein kinase substrate motif;Chk1 kinase substrate motif;PKA kinase substrate motif;PKC kinase substrate motif
ZNF814;ZNF552	S	87			0.07382	1	0.00774497	B7Z6K7	B7Z6K7;Q9H707	Putative uncharacterized zinc finger protein 814;Zinc finger protein 552	0.1192	0.0228	0.02503	67.997	59.175	67.997	63.983	-0.05514	3	2.521	2								YIQRETQVRTPMAGVSPKKAHPCEMCGPILG	TPMAGVS(1)PK	T(-63.98)PMAGVS(63.98)PK	Cdc2 kinase substrate motif;CDK kinase substrate motif;CDK1,2,4,6 kinase substrate motif;ERK1,2 kinase substrate motif;G protein-coupled receptor kinase 1 substrate motif;Growth associated histone HI kinase substrate motif;GSK-3, ERK1, ERK2, CDK5 substrate motif;PKA kinase substrate motif;PKC kinase substrate motif;WW domain binding motif
FAM195B	S	21			-0.0881	0.99985	2.60517e-35	C9JLW8	C9JLW8	Protein FAM195B	-0.00608	-0.19117	-0.19199	171.07	159.87	140.73	38.2809	0.19908	6	6.6006	2	+	+	ERK1;ERK2					VSRVVYNGKRTSSPRSPPSSSEIFTPAHEEN	S(1)PPSSSEIFTPAHEENVR	S(38.28)PPS(-38.28)S(-59.59)S(-72.31)EIFT(-121.91)PAHEENVR	Casein kinase II substrate motif;ERK1,2 kinase substrate motif;G protein-coupled receptor kinase 1 substrate motif;Growth associated histone HI kinase substrate motif;GSK3 kinase substrate motif;GSK-3, ERK1, ERK2, CDK5 substrate motif;MAPKAPK2 kinase substrate motif;WW domain binding motif
SNAP23	S	5			0.20126	0.970459	9.67345e-08	O00161	O00161	Synaptosomal-associated protein 23	0.30272	0.15463	0.06544	109.07	93.231	109.07	15.1655	-1.0818	8	10.338	2				2.557	CSNK2A1;IKBKB;TLK1	CK2a1;CK2a2	CK2a1;CK2a2	___________MDNLSSEEIQQRAHQITDES	MDNLS(0.97)S(0.03)EEIQQR	MDNLS(15.17)S(-15.17)EEIQQR	Casein kinase I substrate motif;Casein kinase II substrate motif
GTPBP1	S	481			0.10568	1	0.00491887	O00178	O00178	GTP-binding protein 1	-0.05255	0.13873	0.05689	89.171	71.659	89.171	89.1712	0.13303	3	7.8167	2								KKIKRSSIRKGMVMVSPRLNPQASWEFEAEI	GMVMVS(1)PR	GMVMVS(89.17)PR	ERK1,2 kinase substrate motif;Growth associated histone HI kinase substrate motif;GSK-3, ERK1, ERK2, CDK5 substrate motif;PKA kinase substrate motif;PKC kinase substrate motif;WW domain binding motif
GTPBP1	S	24			0.04893	0.535726	1.70475e-10	O00178	O00178	GTP-binding protein 1	-0.02329	0.28221	0.00014	80.729	77.193	52.721	0.623539	-1.1021	3	12.496	3								AMDSPVPASMFAPEPSSPGAARAAAAAARLH	SAMDSPVPASMFAPEPS(0.536)S(0.464)PGAAR	S(-44.83)AMDS(-42.3)PVPAS(-35.57)MFAPEPS(0.62)S(-0.62)PGAAR	DNA dependent Protein kinase substrate motif;G protein-coupled receptor kinase 1 substrate motif
SMAP	S	17			0.04068	0.847473	6.823e-68	O00193	O00193	Small acidic protein	0.09935	-0.02586	-0.02433	192.62	187.49	169.8	7.44781	0.10051	4	3.7769	3						BRSK2;MARK2	AKT1;BRSK2;MARK2	SAARESHPHGVKRSASPDDDLGSSNWEAADL	S(0.153)AS(0.847)PDDDLGSSNWEAADLGNEER	S(-7.45)AS(7.45)PDDDLGS(-62.71)S(-83.55)NWEAADLGNEER	14-3-3 domain binding motif;Calmodulin-dependent protein kinase II substrate motif;Calmodulin-dependent protein kinase IV substrate motif;Casein kinase II substrate motif;ERK1,2 kinase substrate motif;GSK-3, ERK1, ERK2, CDK5 substrate motif;Chk1 kinase substrate motif;PKA kinase substrate motif;PKC kinase substrate motif;Pyruvate dehydrogenase kinase substrate motif;WW domain binding motif
AP3B1	S	276			-0.21493	1	1.96144e-08	O00203	O00203	AP-3 complex subunit beta-1	-0.23021	-0.27899	-0.10806	143.93	135.18	143.93	81.8375	-0.47199	3	6.6053	2								KEGDELEDNGKNFYESDDDQKEKTDKKKKPY	NFYES(1)DDDQKEK	NFY(-81.84)ES(81.84)DDDQKEK	b-Adrenergic Receptor kinase substrate motif;Casein kinase II substrate motif;Pyruvate dehydrogenase kinase substrate motif
PGRMC1	S	181			-0.05583	0.999998	8.76427e-126	O00264	O00264	Membrane-associated progesterone receptor component 1	0.02063	-0.12791	-0.14081	253.49	239.64	253.49	56.1439	0.41393	13	8.4775	3	+					CK1a2;CK1d;CK1e;CK1g1;CK1g2;CK2a1;CK2a2;TTBK1;TTBK2;VRK2;VRK3	CK1a2;CK1d;CK1e;CK1g1;CK1g2;CK2a1;CK2a2;TTBK1;TTBK2;VRK2;VRK3	HVGKLLKEGEEPTVYSDEEEPKDESARKND_	LLKEGEEPTVYS(1)DEEEPKDESAR	LLKEGEEPT(-56.14)VY(-142.38)S(56.14)DEEEPKDES(-81.43)AR	BARD1 BRCT domain binding motif;Casein kinase II substrate motif
SUPT5H	S	666			0.02034	0.999499	9.52349e-07	O00267	O00267	Transcription elongation factor SPT5	-0.04817	-0.00609	-0.01739	72.09	69.332	68.639	33.0139	-0.39388	5	2.9011	2		+	CDK1;CDK2	2.5961	CDK7		CCRK;CDK4;CDK5;CDK6;CDK7;CDK9;CRK7;CHED;PCTAIRE1;PCTAIRE2;PCTAIRE3;PFTAIRE1;PFTAIRE2	PRDVTNFTVGGFAPMSPRISSPMHPSAGGQR	DVTNFTVGGFAPMS(0.999)PR	DVT(-56.98)NFT(-33.01)VGGFAPMS(33.01)PR	ERK1,2 kinase substrate motif;G protein-coupled receptor kinase 1 substrate motif;Growth associated histone HI kinase substrate motif;GSK3 kinase substrate motif;GSK-3, ERK1, ERK2, CDK5 substrate motif;PKA kinase substrate motif;PKC kinase substrate motif;WW domain binding motif
SUPT5H	S	671			-0.26937	0.995448	3.86229e-10	O00267	O00267	Transcription elongation factor SPT5	-0.28465	-0.29202	-0.34149	127.07	112.6	85.493	23.4377	2.9194	6	8.7288	3				2.31805	CDK1;CDK7	CCRK;CDK4;CDK5;CDK6;CDK7;CDK9;CRK7;CHED;PCTAIRE1;PCTAIRE2;PCTAIRE3;PFTAIRE1;PFTAIRE2	CCRK;CDK4;CDK5;CDK6;CDK7;CDK9;CRK7;CHED;PCTAIRE1;PCTAIRE2;PCTAIRE3;PFTAIRE1;PFTAIRE2	NFTVGGFAPMSPRISSPMHPSAGGQRGGFGS	IS(0.005)S(0.995)PMHPSAGGQR	IS(-23.44)S(23.44)PMHPS(-43.8)AGGQR	14-3-3 domain binding motif;Calmodulin-dependent protein kinase II substrate motif;ERK1,2 kinase substrate motif;G protein-coupled receptor kinase 1 substrate motif;GSK-3, ERK1, ERK2, CDK5 substrate motif;MDC1 BRCT domain binding motif;PKA kinase substrate motif;PKC kinase substrate motif;Plk1 PBD domain binding motif;WW domain binding motif
DFFA	S	315			-0.14725	0.996588	5.00639e-10	O00273	O00273	DNA fragmentation factor subunit alpha	-0.08335	-0.2236	-0.2663	88.04	80.489	75.611	25.375	-0.16574	5	6.8901	2						CDC2;CDK2;Erk2;MAP3K2;MAP3K3;MAP3K4;MAP3K5;MAP3K6;MAP3K8;p38a;p38d	CDC2;CDK2;CDK4;CDK5;CDK6;Erk2;MAP3K2;MAP3K3;MAP3K4;MAP3K5;MAP3K6;MAP3K8;p38a;p38d;PCTAIRE1;PCTAIRE2;PFTAIRE1	TQSLHSLRSISASKASPPGDLQNPKRARQDP	SIS(0.001)AS(0.003)KAS(0.997)PPGDLQNPK	S(-46.74)IS(-32.99)AS(-25.37)KAS(25.37)PPGDLQNPK	ERK1,2 kinase substrate motif;GSK-3, ERK1, ERK2, CDK5 substrate motif;PKA kinase substrate motif;PKC kinase substrate motif;WW domain binding motif
DNM1L	S	529			-0.54164	0.997955	0.00819238	O00429	O00429	Dynamin-1-like protein	-0.72601	-0.58827	0.07527	60.157	37.471	60.157	26.8841	1.4858	3	30.592	2				6.87085	GSK3A;GSK3B	DCLK1;PIM1;PIM2;PIM3;PSKH1;PSKH2;SPEG;Trad;Trb2;TSSK2;TSSK3;TSSK4;VACAMKL	DCLK1;GSK3A;GSK3B;PIM1;PIM2;PIM3;PSKH1;PSKH2;SPEG;Trad;Trb2;TSSK2;TSSK3;TSSK4;VACAMKL	EQRRNRLARELPSAVSRDKSSKVPSALAPAS	ELPS(0.002)AVS(0.998)RDK	ELPS(-26.88)AVS(26.88)RDK	G protein-coupled receptor kinase 1 substrate motif;GSK3 kinase substrate motif
DNM1L	S	616			0.09342	1	9.86543e-05	O00429	O00429	Dynamin-1-like protein	0.00577	0.04679	0.1453	82.747	72.947	82.747	67.5854	1.6468	3	6.0207	2	+	+	CDK1;CDK2;CDK5;ERK1;ERK2;PKCD			CDK5;CDK6;Erk1;Erk2;Erk3;Erk5;HIPK3;JNK1;JNK2;JNK3;p38a;p38b;p38d;PFTAIRE1	CDK5;CDK6;Erk1;Erk2;Erk3;Erk5;GSK3A;GSK3B;HIPK3;JNK1;JNK2;JNK3;p38a;p38b;p38d;PFTAIRE1	LLAEEKSKPIPIMPASPQKGHAVNLLDVPVP	SKPIPIMPAS(1)PQK	S(-67.59)KPIPIMPAS(67.59)PQK	Cdc2 kinase substrate motif;CDK kinase substrate motif;CDK1,2,4,6 kinase substrate motif;ERK1,2 kinase substrate motif;GSK-3, ERK1, ERK2, CDK5 substrate motif;WW domain binding motif
PIK3C2A	S	338			0.12062	0.999956	0.00330309	O00443	O00443	Phosphatidylinositol 4-phosphate 3-kinase C2 domain-containing subunit alpha	0.06551	0.0688	0.14088	111.82	61.78	111.82	43.5968	0.83822	5	4.3569	2				2.7118	AKT1	BRSK2;MARK2;PKN1;PKN2;YANK3	AKT1;AKT2;AKT3;BRSK2;MARK2;PKCa;PKCb;PKCd;PKCe;PKCg;PKCz;PKCh;PKN1;PKN2;SGK1;SGK2;SGK3;YANK3	VNGKSLSVATVTRSQSLNIRTTQLAKAQGHI	SQS(1)LNIR	S(-43.6)QS(43.6)LNIR	14-3-3 domain binding motif;Calmodulin-dependent protein kinase II alpha substrate motif;Calmodulin-dependent protein kinase II substrate motif;Calmodulin-dependent protein kinase IV substrate motif;Chk1 kinase substrate motif;Phosphorylase kinase substrate motif;PKA kinase substrate motif;PKC kinase substrate motif
KPNA3	S	60			0.06406	0.999977	1.42243e-16	O00505	O00505	Importin subunit alpha-4	0.02147	-0.0934	0.17042	108.96	104.48	108.96	46.3687	0.40077	4	11.767	2								LLKKRNVPQEESLEDSDVDADFKAQNVTLEA	NVPQEESLEDS(1)DVDADFK	NVPQEES(-46.37)LEDS(46.37)DVDADFK	b-Adrenergic Receptor kinase substrate motif;Casein kinase II substrate motif;G protein-coupled receptor kinase 1 substrate motif;MAPKAPK2 kinase substrate motif;Pyruvate dehydrogenase kinase substrate motif
BCL9	S	687			0.028	0.990421	1.68465e-22	O00512	O00512	B-cell CLL/lymphoma 9 protein	0.08637	-0.0553	-0.09436	199.41	160.74	199.41	20.1448	0.074711	2	7.2146	2				5.4068	NLK		FRAP	GNNPIFPRIPVEGPLSPSRGDFPKGIPPQMG	IPVEGPLS(0.99)PS(0.01)R	IPVEGPLS(20.14)PS(-20.14)R	Casein kinase II substrate motif;Cdc2 kinase substrate motif;CDK kinase substrate motif;CDK1,2,4,6 kinase substrate motif;CDK4 kinase substrate motif;ERK1,2 kinase substrate motif;GSK-3, ERK1, ERK2, CDK5 substrate motif;WW domain binding motif
BCL9	S	278			-0.01223	1	1.78917e-19	O00512	O00512	B-cell CLL/lymphoma 9 protein	-0.01413	-0.14202	-0.10279	119.27	110.03	95.624	95.6243	0.56368	6	5.7323	3								PAPKPAAPPRPLDRESPGVENKLIPSVGSPA	PAAPPRPLDRES(1)PGVENK	PAAPPRPLDRES(95.62)PGVENK	b-Adrenergic Receptor kinase substrate motif;Casein kinase I substrate motif;ERK1,2 kinase substrate motif;GSK-3, ERK1, ERK2, CDK5 substrate motif;PKA kinase substrate motif;PKC kinase substrate motif;WW domain binding motif
BCL9	S	917			0.10688	0.999965	2.28104e-27	O00512	O00512	B-cell CLL/lymphoma 9 protein	0.09441	0.07478	-0.01303	156.67	146.42	133.92	44.5654	-0.36175	6	8.5224	2				2.3991	NLK			AASIKSPPVLGSAAASPVHLKSPSLPAPSPG	SPPVLGSAAAS(1)PVHLK	S(-116.49)PPVLGS(-44.57)AAAS(44.57)PVHLK	ERK1,2 kinase substrate motif;GSK-3, ERK1, ERK2, CDK5 substrate motif;MAPKAPK2 kinase substrate motif;WW domain binding motif
NOP56	S	520			0.05561	0.947998	1.7103e-36	O00567	O00567	Nucleolar protein 56	0.14086	-0.11286	0.00682	127.14	122.66	126.75	13.1158	0.35569	4	6.3354	2				2.1557	CSNK2A1	CK2a1;CK2a2	ACTR2;ALK7;BMPR2;CK2a1;CK2a2	KPKKKKSFSKEELMSSDLEETAGSTSIPKRK	SFSKEELMS(0.046)S(0.948)DLEET(0.005)AGSTSIPK	S(-86.71)FS(-82.03)KEELMS(-13.12)S(13.12)DLEET(-22.61)AGS(-33.59)T(-39.56)S(-45.44)IPK	Casein kinase II substrate motif;MDC1 BRCT domain binding motif;Plk1 PBD domain binding motif
NOP56	S	569			0.11743	1	1.36892e-26	O00567	O00567	Nucleolar protein 56	0.02498	0.08654	0.10502	140.93	123.97	49.655	49.6547	-0.6308	2	0.95001	2							CK2a1;CK2a2	SGSKKKRKFSKEEPVSSGPEEAVGKSSSKKK	EEPVS(1)S(1)GPEEAVGK	EEPVS(49.65)S(49.65)GPEEAVGK	Casein kinase I substrate motif
NOP56	S	570			0.11743	1	5.25394e-101	O00567	O00567	Nucleolar protein 56	0.02498	0.08654	0.10502	263.64	249.64	49.655	49.6547	-0.6308	19	12.725	2				2.1557	CSNK2A1	ACTR2;ALK7;BMPR2;CK2a1;CK2a2	ACTR2;ALK7;BMPR2;CK2a1;CK2a2	GSKKKRKFSKEEPVSSGPEEAVGKSSSKKKK	EEPVS(1)S(1)GPEEAVGK	EEPVS(49.65)S(49.65)GPEEAVGK	Casein kinase II substrate motif;MDC1 BRCT domain binding motif;Plk1 PBD domain binding motif
DDX3X;DDX3Y	S	594	+		1.7334	1	0.00345961	O00571	O00571;O15523	ATP-dependent RNA helicase DDX3X;ATP-dependent RNA helicase DDX3Y	1.64501	1.68677	1.82683	99.855	99.855	78.098	78.0978	0.58868	4	6.4098	2		+	AurB	2.5972	GSK3A;GSK3B	DLK;HH498;ILK;MLK1;ZAK	DLK;HH498;ILK;MLK1;PKACa;PKACb;PKACg;PRKX;PRKY;ZAK	HYKGGSRGRSKSNRFSGGFGARDYRQSSGSS;HYKGSSRGRSKSSRFSGGFGARDYRQSSGAS	FS(1)GGFGAR	FS(78.1)GGFGAR	MAPKAPK2 kinase substrate motif;MAPKAPK2 kinase substrate motif;PKA kinase substrate motif;PKA kinase substrate motif;PKC kinase substrate motif;PKC kinase substrate motif
DDX3X	S	90			0.07847	0.917565	0.0111851	O00571	O00571	ATP-dependent RNA helicase DDX3X	0.39777	-0.1475	0.02968	53.168	45.083	53.168	10.9261	0.32513	3	18.081	2								RSDSRGKSSFFSDRGSGSRGRFDDRGRSDYD	SSFFS(0.008)DRGS(0.918)GS(0.074)R	S(-45.04)S(-45.04)FFS(-20.47)DRGS(10.93)GS(-10.93)R	Casein kinase I substrate motif;Casein kinase II substrate motif;MAPKAPK2 kinase substrate motif;PKA kinase substrate motif;PKC kinase substrate motif
E2F3	S	166			-0.21078	0.999258	0.00581867	O00716	O00716	Transcription factor E2F3	-0.1769	-0.29345	-0.25957	65.295	35.089	65.295	31.2945	0.080412	3	2.9646	2				31.1584	CDK1;CDK2;CDK3	CCRK;CDC2;CDK10;CDK11;CDK2;CDK3;CDK4;CDK5;CDK6;CDK7;CDK8;CDK9;CRK7;DYRK1A;DYRK1B;DYRK3;Erk1;Erk2;Erk3;Erk5;HIPK1;HIPK2;HIPK3;HIPK4;CHED;JNK1;JNK2;JNK3;p38a;p38b;p38d;p38g;PCTAIRE1;PCTAIRE2;PCTAIRE3;PFTAIRE1;PFTAIRE2;PITSLRE;PLK1;PLK2;PLK3;PLK4	CCRK;CDC2;CDK10;CDK11;CDK2;CDK3;CDK4;CDK5;CDK6;CDK7;CDK8;CDK9;CRK7;DCLK1;DCLK2;DCLK3;DYRK1A;DYRK1B;DYRK3;Erk1;Erk2;Erk3;Erk5;HIPK1;HIPK2;HIPK3;HIPK4;CHED;JNK1;JNK2;JNK3;MAP3K2;MAP3K3;MAP3K4;MAP3K5;MAP3K6;MAP3K8;Obscn;p38a;p38b;p38d;p38g;PCTAIRE1;PCTAIRE2;PCTAIRE3;PFTAIRE1;PFTAIRE2;PIM1;PIM2;PIM3;PITSLRE;PLK1;PLK2;PLK3;PLK4;PSKH1;PSKH2;SPEG;Trad;Trb1;Trb2;Trb3;TRRAP;TSSK2;TSSK3;TSSK4;VACAMKL	KTPKGKGRAALRSPDSPKTPKSPSEKTRYDT	AALRS(0.001)PDS(0.999)PK	AALRS(-31.29)PDS(31.29)PK	b-Adrenergic Receptor kinase substrate motif;Casein kinase II substrate motif;ERK1,2 kinase substrate motif;G protein-coupled receptor kinase 1 substrate motif;Growth associated histone HI kinase substrate motif;GSK-3, ERK1, ERK2, CDK5 substrate motif;PKA kinase substrate motif;PKC kinase substrate motif;WW domain binding motif
UBE2C	S	3			0.6976	0.999989	3.15666e-08	O00762	O00762	Ubiquitin-conjugating enzyme E2 C	0.34525	0.65097	0.72672	81.574	69.703	81.574	50.9144	-0.52861	3	15.288	2				5.3682	ATM;AURKA;NEK2	ATM;PLK1;PLK2;PLK4	ATM;CDC2;CDK2;PLK1;PLK2;PLK4	_____________MASQNRDPAATSVAAARK	AS(1)QNRDPAATSVAAAR	AS(50.91)QNRDPAAT(-50.91)S(-55.23)VAAAR	ATM kinase substrate motif;DNA dependent Protein kinase substrate motif
ARID1A	S	696			0.28036	0.999055	1.51217e-32	O14497	O14497	AT-rich interactive domain-containing protein 1A	0.26508	0.30466	0.21448	167.53	167.53	161.55	30.2402	-0.36471	13	3.7097	2							CDK4;CDK5;CDK6;PCTAIRE1;PCTAIRE2;PFTAIRE1	FSPHTSPHLPGIRGPSPSPVGSPASVAQSRS	GPS(0.999)PS(0.001)PVGSPASVAQSR	GPS(30.24)PS(-30.24)PVGS(-107.84)PAS(-135.03)VAQS(-143.99)R	14-3-3 domain binding motif;AMP-activated protein kinase substrate motif;Calmodulin-dependent protein kinase II substrate motif;Casein kinase II substrate motif;DNA dependent Protein kinase substrate motif;ERK1,2 kinase substrate motif;GSK-3, ERK1, ERK2, CDK5 substrate motif;HMGCoA Reductase kinase substrate motif;PKA kinase substrate motif;PKC kinase substrate motif;WW domain binding motif
ARID1A	S	702			0.28036	0.970792	1.19023e-05	O14497	O14497	AT-rich interactive domain-containing protein 1A	0.26508	0.30466	0.21448	76.807	55.238	51.301	15.7633	-1.0367	5	3.3972	3						CDK4;CDK5;CDK6;PCTAIRE1;PCTAIRE2;PFTAIRE1	CDK4;CDK5;CDK6;PCTAIRE1;PCTAIRE2;PFTAIRE1	PHLPGIRGPSPSPVGSPASVAQSRSGPLSPA	GPS(0.931)PS(0.093)PVGS(0.971)PAS(0.005)VAQSR	GPS(11.22)PS(-11.22)PVGS(15.76)PAS(-23)VAQS(-39.91)R	Casein kinase II substrate motif;ERK1,2 kinase substrate motif;GSK-3, ERK1, ERK2, CDK5 substrate motif;MAPKAPK2 kinase substrate motif;WW domain binding motif
ARID1A	S	772			0.20914	0.973825	2.08924e-23	O14497	O14497	AT-rich interactive domain-containing protein 1A	0.19386	0.18037	0.05582	118.37	111.23	118.37	15.708	-1.2329	2	15.078	3						CDK4;CDK5;CDK6;PCTAIRE1;PCTAIRE2;PFTAIRE1	CDK4;CDK5;CDK6;PCTAIRE1;PCTAIRE2;PFTAIRE1	PQMPQYSSPQPGSALSPRQPSGGQIHTGMGS	NPQMPQYSSPQPGS(0.026)ALS(0.974)PR	NPQMPQY(-74.57)S(-55.78)S(-49.95)PQPGS(-15.71)ALS(15.71)PR	ERK1,2 kinase substrate motif;G protein-coupled receptor kinase 1 substrate motif;Growth associated histone HI kinase substrate motif;GSK-3, ERK1, ERK2, CDK5 substrate motif;PKA kinase substrate motif;PKC kinase substrate motif;WW domain binding motif
C2CD2L	S	660			-0.10408	0.857867	5.21355e-47	O14523	O14523	C2 domain-containing protein 2-like	-0.04544	-0.21891	-0.15287	152.07	133.53	152.07	7.8073	0.22766	3	4.9267	3								KLIFRRRPRQKEAGLSQSHDDLSNATATPSV	EAGLS(0.858)QS(0.142)HDDLSNATATPSVR	EAGLS(7.81)QS(-7.81)HDDLS(-56.92)NAT(-103.3)AT(-114.13)PS(-128.79)VR	ATM kinase substrate motif;Casein kinase II substrate motif;DNA dependent Protein kinase substrate motif
FCHO1	S	372			0.35581	1	1.95615e-12	O14526	O14526	FCH domain only protein 1	0.12733	0.43869	0.34748	133.9	125.1	60.489	60.4891	2.9631	4	15.635	2								FYVHIKPAPARAPACSPEAAAAQLRATAGSL	APACS(1)PEAAAAQLR	APACS(60.49)PEAAAAQLR	Casein kinase II substrate motif;ERK1,2 kinase substrate motif;G protein-coupled receptor kinase 1 substrate motif;GSK-3, ERK1, ERK2, CDK5 substrate motif;WW domain binding motif
FCHO1	S	570			0.073	0.999981	0.0158475	O14526	O14526	FCH domain only protein 1	-0.03251	0.05542	0.11252	82.029	82.029	82.029	47.2259	-0.94665	4	8.8407	2								EGLAAPPRRLRSRKVSCPLTRSNGDLSRSLS	KVS(1)CPLTR	KVS(47.23)CPLT(-47.23)R	14-3-3 domain binding motif;Akt kinase substrate motif;Calmodulin-dependent protein kinase II substrate motif;G protein-coupled receptor kinase 1 substrate motif;MAPKAPK1 kinase substrate motif;MAPKAPK2 kinase substrate motif;PKA kinase substrate motif;PKC epsilon kinase substrate motif;PKC kinase substrate motif
TRAFD1	S	326			-0.30816	0.859583	1.75863e-27	O14545	O14545	TRAF-type zinc finger domain-containing protein 1	-0.14263	0.17023	-0.35695	190.82	181.81	180.56	8.14744	0.21894	1	NaN	2								SCNPSRALPSLNTGSSSPRGVEEPDVIFQNF	ALPSLNTGS(0.009)S(0.86)S(0.132)PR	ALPS(-109.25)LNT(-53.49)GS(-19.93)S(8.15)S(-8.15)PR	MDC1 BRCT domain binding motif;Plk1 PBD domain binding motif
TRAFD1	S	415			-0.09658	0.95102	3.68678e-16	O14545	O14545	TRAF-type zinc finger domain-containing protein 1	-0.04885	-0.19332	-0.18431	152.32	152.32	133.78	12.8817	-0.49323	4	4.4386	2								VTEGIPRLDSQPQETSPELPRRRVRHQGDLS	LDSQPQET(0.049)S(0.951)PELPR	LDS(-86.16)QPQET(-12.88)S(12.88)PELPR	Casein kinase II substrate motif;ERK1,2 kinase substrate motif;G protein-coupled receptor kinase 1 substrate motif;GSK-3, ERK1, ERK2, CDK5 substrate motif;WW domain binding motif
CIT	S	1971			-0.05513	1	0.000107746	O14578	O14578	Citron Rho-interacting kinase	-0.0851	-0.09785	-0.03158	96.533	72.462	95.183	95.1834	0.43622	7	3.4537	3						CaMK2b;CaMK2d;CaMK2g;CDK5;CDK6;PFTAIRE1	CaMK2b;CaMK2d;CaMK2g;CDK5;CDK6;Erk2;p38a;p38d;PFTAIRE1;PKN1;PKN2;YANK3	PHRYREGRTELRRDKSPGRPLEREKSPGRML	DKS(1)PGRPLER	DKS(95.18)PGRPLER	14-3-3 domain binding motif;Calmodulin-dependent protein kinase II substrate motif;Calmodulin-dependent protein kinase IV substrate motif;Cdc2 kinase substrate motif;CDK kinase substrate motif;CDK1,2,4,6 kinase substrate motif;CLK1 kinase substrate motif;ERK1,2 kinase substrate motif;G protein-coupled receptor kinase 1 substrate motif;Growth associated histone HI kinase substrate motif;GSK-3, ERK…
CIT	S	1993			0.0256	1	1.58609e-35	O14578	O14578	Citron Rho-interacting kinase	-0.04478	0.1012	-0.02319	203.06	159.51	203.06	152.688	-0.32134	9	6.2971	3						CaMK2b;CaMK2d;CaMK2g	CaMK2b;CaMK2d;CaMK2g;CDK5;CDK6;Erk2;p38a;p38d;PFTAIRE1;PKN1;PKN2;YANK3	REKSPGRMLSTRRERSPGRLFEDSSRGRLPA	ERS(1)PGRLFEDSSR	ERS(152.69)PGRLFEDS(-154.35)S(-152.69)R	14-3-3 domain binding motif;Calmodulin-dependent protein kinase II substrate motif;Cdc2 kinase substrate motif;CDK kinase substrate motif;CDK1,2,4,6 kinase substrate motif;CLK1 kinase substrate motif;ERK1,2 kinase substrate motif;Growth associated histone HI kinase substrate motif;GSK-3, ERK1, ERK2, CDK5 substrate motif;PKA kinase substrate motif;PKC epsilon kinase substrate motif;PKC kinase subs…
CIT	S	480			0.12843	1	4.29565e-05	O14578	O14578	Citron Rho-interacting kinase	0.02006	0.09963	0.1372	89.484	80.739	89.484	78.5982	0.16917	6	5.4716	3						ACTR2;ACTR2B;ALK7;BMPR2;CaMK2b;CaMK2d;CaMK2g;PKN1;PKN2;TGFbR2;YANK3	ACTR2;ACTR2B;ALK7;BMPR2;CaMK2b;CaMK2d;CaMK2g;DMPK1;DMPK2;GCK;HGK;HPK1;KHS1;KHS2;LOK;MINK;MRCKa;MRCKb;MST2;MST4;MYO3A;MYO3B;NRK;OSR1;PAK1;PAK2;PAK4;PAK5;PAK6;PKN1;PKN2;ROCK1;ROCK2;SLK;STLK5;STLK6;TAO1;TAO3;TGFbR2;TNIK;YANK3;YSK1	CHKMEQEMTRLHRRVSEVEAVLSQKEVELKA	RVS(1)EVEAVLSQK	RVS(78.6)EVEAVLS(-78.6)QK	14-3-3 domain binding motif;Calmodulin-dependent protein kinase II substrate motif;Calmodulin-dependent protein kinase IV substrate motif;Casein kinase II substrate motif;G protein-coupled receptor kinase 1 substrate motif;Chk1 kinase substrate motif;PAK2 kinase substrate motif;PKA kinase substrate motif;PKC epsilon kinase substrate motif;PKC kinase substrate motif
CIT	S	1940			0.04306	0.836135	6.16251e-16	O14578	O14578	Citron Rho-interacting kinase	-0.2035	-0.00357	-0.04361	123.14	117.77	123.14	7.07789	0.049224	1	NaN	3						CDK5;CDK6;Erk2;GSK3A;p38a;p38d;PFTAIRE1	CDK5;CDK6;Erk2;GSK3A;p38a;p38d;PFTAIRE1	GPPTYNEHITKRVASSPAPPEGPSHPREPST	VAS(0.164)S(0.836)PAPPEGPSHPR	VAS(-7.08)S(7.08)PAPPEGPS(-92.19)HPR	ERK1,2 kinase substrate motif;G protein-coupled receptor kinase 1 substrate motif;GSK-3, ERK1, ERK2, CDK5 substrate motif;MDC1 BRCT domain binding motif;Plk1 PBD domain binding motif;WW domain binding motif
CHD1	S	1677			-0.22294	0.999342	2.22843e-05	O14646	O14646	Chromodomain-helicase-DNA-binding protein 1	-0.38952	-0.21391	-0.36446	88.565	74.482	88.565	31.7483	-0.10338	7	7.7941	3						CCRK;CDK4;CDK5;CDK6;CDK7;CDK9;CRK7;CHED;PCTAIRE1;PCTAIRE2;PCTAIRE3;PFTAIRE1;PFTAIRE2	CCRK;CDK4;CDK5;CDK6;CDK7;CDK9;CRK7;CHED;PCTAIRE1;PCTAIRE2;PCTAIRE3;PFTAIRE1;PFTAIRE2	SDWQMDHRASSSGPRSPLDQRSPYGSRSPFE	AS(0.023)S(0.945)S(0.033)GPRS(0.999)PLDQR	AS(-16.21)S(14.64)S(-14.64)GPRS(31.75)PLDQR	Casein kinase II substrate motif;ERK1,2 kinase substrate motif;Growth associated histone HI kinase substrate motif;GSK-3, ERK1, ERK2, CDK5 substrate motif;MAPKAPK2 kinase substrate motif;Pyruvate dehydrogenase kinase substrate motif;WW domain binding motif
CHD1	S	1689			-0.1465	1	2.61316e-05	O14646	O14646	Chromodomain-helicase-DNA-binding protein 1	-0.30965	-0.06004	-0.22151	136.93	122.49	116.03	76.445	-0.43278	6	11.003	2							CCRK;CDK4;CDK5;CDK6;CDK7;CDK9;CRK7;CHED;PCTAIRE1;PCTAIRE2;PCTAIRE3;PFTAIRE1;PFTAIRE2	GPRSPLDQRSPYGSRSPFEHSVEHKSTPEHT	S(1)PFEHSVEHK	S(76.45)PFEHS(-76.45)VEHK	Casein kinase II substrate motif;ERK1,2 kinase substrate motif;Growth associated histone HI kinase substrate motif;GSK-3, ERK1, ERK2, CDK5 substrate motif;WW domain binding motif
CHD2	S	1364			-0.06974	0.648076	6.54038e-07	O14647	O14647	Chromodomain-helicase-DNA-binding protein 2	-0.1503	-0.11637	-0.24616	98.552	69.941	98.552	2.65177	0.39757	5	8.285	3								ENKVPRLKEEHGIELSSPRHSDNPSEEGEVK	LKEEHGIELS(0.648)S(0.352)PR	LKEEHGIELS(2.65)S(-2.65)PR
EI24	S	330			0.68885	1	8.66908e-05	O14681	O14681	Etoposide-induced protein 2.4 homolog	0.67357	0.83104	0.29899	111.38	101.73	57.414	57.4139	-0.45293	3	18.615	2						CDK2;GSK3A	CDK2;GSK3A	LSSSTSAEKFPSPHPSPAKLKATAGH_____	FPS(1)PHPS(1)PAK	FPS(57.41)PHPS(57.41)PAK	Cdc2 kinase substrate motif;CDK kinase substrate motif;CDK1,2,4,6 kinase substrate motif;DNA dependent Protein kinase substrate motif;ERK1,2 kinase substrate motif;GSK-3, ERK1, ERK2, CDK5 substrate motif;MAPKAPK2 kinase substrate motif;WW domain binding motif
TP53I11	S	14			-0.10079	0.999992	5.19615e-07	O14683	O14683	Tumor protein p53-inducible protein 11	-0.24191	0.03498	-0.11904	138.15	115.51	116.98	51.0855	-0.18412	5	9.567	2				2.0988	PRKCD	DCLK1;DCLK2;DCLK3;Obscn;PIM1;PIM2;PIM3;PSKH1;PSKH2;SPEG;Trad;Trb2;Trb3;TSSK2;TSSK3;TSSK4;VACAMKL	DCLK1;DCLK2;DCLK3;Obscn;PIM1;PIM2;PIM3;PSKH1;PSKH2;SPEG;Trad;Trb2;Trb3;TSSK2;TSSK3;TSSK4;VACAMKL	__MAAKQPPPLMKKHSQTDLVSRLKTRKILG	KHS(1)QTDLVSR	KHS(51.09)QT(-51.09)DLVS(-74.56)R	AMP-activated protein kinase substrate motif;ATM kinase substrate motif;Calmodulin-dependent protein kinase II substrate motif;Casein kinase II substrate motif;DNA dependent Protein kinase substrate motif;HMGCoA Reductase kinase substrate motif;Chk1 kinase substrate motif;PKA kinase substrate motif;PKC kinase substrate motif;Pyruvate dehydrogenase kinase substrate motif
KMT2D	S	1606			0.11583	1	0.000390066	O14686	O14686	Histone-lysine N-methyltransferase 2D	0.06142	0.06654	0.06704	117.25	117.25	117.25	70.521	-0.09295	6	3.1054	2				2.2765	HIPK1			WLTETGMALLRNLTMSPLHKRRQRRGRLGLP	NLTMS(1)PLHK	NLT(-70.52)MS(70.52)PLHK	ERK1,2 kinase substrate motif;GSK-3, ERK1, ERK2, CDK5 substrate motif;WW domain binding motif
KMT2D	S	2640			-0.094	0.99685	0.000545306	O14686	O14686	Histone-lysine N-methyltransferase 2D	-0.19272	-0.05375	-0.1796	85.672	54.783	85.672	25.5153	1.1583	5	5.9019	2				3.0833	HIPK1;HIPK2			LPYLSHGASQRSGITSPVEKREDPGTGMGSS	SGIT(0.003)S(0.997)PVEKR	S(-34.54)GIT(-25.52)S(25.52)PVEKR	Casein kinase II substrate motif;ERK1,2 kinase substrate motif;GSK-3, ERK1, ERK2, CDK5 substrate motif;MAPKAPK2 kinase substrate motif;WW domain binding motif
PDCD5	S	119			0.03407	1	5.02708e-07	O14737	O14737	Programmed cell death protein 5	0.11684	-0.03857	-0.01754	132.08	127.73	115.1	92.7796	0.06555	18	11.364	2	+	+	CK2A1			CK2a1;CK2a2	CK2a1;CK2a2	EKTTTVKFNRRKVMDSDEDDDY_________	RKVMDS(1)DEDDDY	RKVMDS(92.78)DEDDDY(-92.78)	b-Adrenergic Receptor kinase substrate motif;Casein kinase II substrate motif;PKA kinase substrate motif;Pyruvate dehydrogenase kinase substrate motif
SLC9A3R1	S	280			0.7464	1	1.72557e-06	O14745	O14745	Na(+)/H(+) exchange regulatory cofactor NHE-RF1	0.75144	0.78427	0.34441	68.168	64.173	61.276	61.2759	-0.73706	4	15.069	3		+	CDK1	2.3457	PRKG2		CDKL1;CDKL4;CLK1;Erk1;Erk2;Erk3;Erk5;ICK;JNK1;JNK2;JNK3;MSSK1;p38a;p38b;p38d	QKENSREALAEAALESPRPALVRSASSDTSE	EALAEAALES(1)PRPALVR	EALAEAALES(61.28)PRPALVR	b-Adrenergic Receptor kinase substrate motif;ERK1,2 kinase substrate motif;G protein-coupled receptor kinase 1 substrate motif;Growth associated histone HI kinase substrate motif;GSK-3, ERK1, ERK2, CDK5 substrate motif;PKA kinase substrate motif;PKC kinase substrate motif;WW domain binding motif
CHEK1	S	317		+	-0.94845	0.975627	0.000419131	O14757	O14757	Serine/threonine-protein kinase Chk1	-1.08026	-0.99508	-0.57306	145.91	123.34	145.91	16.0257	0.17695	3	19.725	2	+	+	ATR	6.2585	ATM;ATR;CSNK1A1;CSNK2A1;HYRC;TLK1;YWHAG	ATM;ATR;BRSK2;CaMK1g;MARK2;MARK3;NuaK2;PASK;SNRK	ATM;ATR;BRSK2;CaMK1g;DNAPK;MARK2;MARK3;NuaK2;PASK;SNRK	PVNSASSEENVKYSSSQPEPRTGLSLWDTSP	YSS(0.024)S(0.976)QPEPR	Y(-74.3)S(-49.69)S(-16.03)S(16.03)QPEPR	ATM kinase substrate motif;Casein kinase II substrate motif;DNA dependent Protein kinase substrate motif;G protein-coupled receptor kinase 1 substrate motif;MDC1 BRCT domain binding motif;PKA kinase substrate motif;Plk1 PBD domain binding motif
TCERG1	S	853			0.02347	1	0.000225851	O14776	O14776	Transcription elongation regulator 1	-0.16394	-0.02316	0.04315	74.789	64.717	72.615	72.6151	0.12038	3	8.5905	3								DLFKQYIEKIAKNLDSEKEKELERQARIEAS	NLDS(1)EKEKELER	NLDS(72.62)EKEKELER	b-Adrenergic Receptor kinase substrate motif;Casein kinase II substrate motif;G protein-coupled receptor kinase 1 substrate motif;PKA kinase substrate motif;PKC kinase substrate motif
SCAMP3	S	76			-0.17937	0.999999	0.000152107	O14828	O14828	Secretory carrier-associated membrane protein 3	-0.23499	-0.21268	-0.27614	160.88	112.09	160.88	59.3747	0.21195	7	3.4355	2						CDKL1;CDKL4;CLK1;CLK2;ICK;MSSK1	CDKL1;CDKL4;CLK1;CLK2;ICK;MSSK1	LPPPSAPSLQPSRKLSPTEPKNYGSYSTQAS	KLS(1)PTEPK	KLS(59.37)PT(-59.37)EPK	14-3-3 domain binding motif;Calmodulin-dependent protein kinase II substrate motif;Casein kinase II substrate motif;ERK1,2 kinase substrate motif;G protein-coupled receptor kinase 1 substrate motif;GSK-3, ERK1, ERK2, CDK5 substrate motif;MAPKAPK2 kinase substrate motif;PKA kinase substrate motif;PKC epsilon kinase substrate motif;PKC kinase substrate motif;WW domain binding motif
BACH1	S	445			-0.22801	1	4.16241e-07	O14867	O14867	Transcription regulator protein BACH1	-0.1124	-0.27464	-0.28608	160.22	142.15	160.22	67.974	0.076826	3	5.4336	2								QKRSECPWLGIRISESPEPGQRTFTTLSSVN	ISES(1)PEPGQR	IS(-67.97)ES(67.97)PEPGQR	b-Adrenergic Receptor kinase substrate motif;Casein kinase II substrate motif;ERK1,2 kinase substrate motif;GSK-3, ERK1, ERK2, CDK5 substrate motif;WW domain binding motif
BCKDK	S	31			0.00231	0.867918	7.56144e-47	O14874	O14874	[3-methyl-2-oxobutanoate dehydrogenase [lipoamide]] kinase, mitochondrial	0.07842	-0.1357	0.01485	225.37	212.48	115.87	8.35674	0.084309	2	8.9611	2				17.6107	BCKDK			PLRPLLGPALALRARSTSATDTHHVEMARER	S(0.868)T(0.127)S(0.005)ATDTHHVEMAR	S(8.36)T(-8.36)S(-22.1)AT(-46.06)DT(-84.75)HHVEMAR	14-3-3 domain binding motif;Calmodulin-dependent protein kinase II substrate motif;Casein kinase II substrate motif;G protein-coupled receptor kinase 1 substrate motif;PKA kinase substrate motif;PKC kinase substrate motif
IKBKB	S	672			0.16659	0.999298	3.59497e-19	O14920	O14920	Inhibitor of nuclear factor kappa-B kinase subunit beta	0.06647	0.02705	0.4569	162.61	147.09	128.59	32.927	0.26196	4	22.365	2				5.6536	EIF2AK2;HIPK2;HYRC;CHUK;IKBKB	CDK5;CDK6;FRAP;IKKa;IKKb;IKKe;PCTAIRE1;PFTAIRE1;TBK1	CDK5;CDK6;Erk1;Erk2;Erk3;Erk5;FRAP;IKKa;IKKb;IKKe;JNK1;JNK2;JNK3;MAP3K1;MAP3K2;MAP3K3;MAP3K4;MAP3K5;MAP3K6;MAP3K7;MAP3K8;NEK1;NEK10;NEK11;NEK2;NEK3;NEK4;NEK6;NEK7;NEK8;NEK9;p38a;p38b;p38d;p38g;PCTAIRE1;PFTAIRE1;TBK1	LLKIACSKVRGPVSGSPDSMNASRLSQPGQL	GPVS(0.001)GS(0.999)PDSMNASR	GPVS(-32.93)GS(32.93)PDS(-37.17)MNAS(-60.35)R	Casein kinase II substrate motif;ERK1,2 kinase substrate motif;GSK-3, ERK1, ERK2, CDK5 substrate motif;WW domain binding motif
PPP1R12A	S	299		+	-0.5442	0.999953	1.85034e-24	O14974	O14974	Protein phosphatase 1 regulatory subunit 12A	-0.61223	-0.5071	-0.67673	121.1	117.11	121.1	44.0673	-0.082825	2	8.2078	3				5.902	CSNK1A1;DMPK;PRKG1;ROCK1;ROCK2			QKKQNLLHSEKRDKKSPLIESTANMDNNQSQ	DKKS(1)PLIESTANMDNNQSQK	DKKS(44.07)PLIES(-44.07)T(-51.01)ANMDNNQS(-113.52)QK	Casein kinase I substrate motif;ERK1,2 kinase substrate motif;Growth associated histone HI kinase substrate motif;GSK-3, ERK1, ERK2, CDK5 substrate motif;PKA kinase substrate motif;PKC kinase substrate motif;WW domain binding motif
PPP1R12A	S	422			-0.15207	0.997207	3.08896e-08	O14974	O14974	Protein phosphatase 1 regulatory subunit 12A	-0.11397	-0.39559	-0.20086	100.13	87.511	100.13	25.5401	-0.50698	4	7.7377	2				2.45755	CDK1;CSNK1A1;DMPK;PRKG1;ROCK1;ROCK2			PTSPIKKFPTTATKISPKEEERKDESPATWR	FPTTAT(0.003)KIS(0.997)PK	FPT(-71.84)T(-50.69)AT(-25.54)KIS(25.54)PK	Casein kinase II substrate motif;ERK1,2 kinase substrate motif;Growth associated histone HI kinase substrate motif;GSK-3, ERK1, ERK2, CDK5 substrate motif;PKA kinase substrate motif;PKC kinase substrate motif;WW domain binding motif
PPP1R12A	S	445			0.27166	0.998911	2.05721e-24	O14974	O14974	Protein phosphatase 1 regulatory subunit 12A	0.29797	0.18848	0.24175	166.35	147.34	157.53	29.6242	0.10328	4	4.2737	2	+	+	NuaK1	2.41985	ADRBK1;CAMK2B;CAMK2D;CAMK2G;DMPK;PRKG1;ROCK1;ROCK2			DESPATWRLGLRKTGSYGALAEITASKEGQK	KT(0.001)GS(0.999)YGALAEITASK	KT(-29.62)GS(29.62)Y(-96.99)GALAEIT(-112.93)AS(-135.29)K	AMP-activated protein kinase substrate motif;Calmodulin-dependent protein kinase II substrate motif;Chk1 kinase substrate motif;PKA kinase substrate motif;PKC kinase substrate motif
PPP1R12A	S	507			0.52987	0.942595	4.39732e-24	O14974	O14974	Protein phosphatase 1 regulatory subunit 12A	0.53798	0.42638	0.48108	180.88	162.05	96.773	12.3635	-0.34486	3	8.9645	2				5.74895	CAMK2A;CAMK2B;CAMK2D;CAMK2G;DMPK;PRKG1;ROCK1;ROCK2			TRLAYVAPTIPRRLASTSDIEEKENRDSSSL	LAS(0.943)T(0.055)S(0.003)DIEEKENR	LAS(12.36)T(-12.36)S(-25.42)DIEEKENR	14-3-3 domain binding motif;Calmodulin-dependent protein kinase II substrate motif;Casein kinase II substrate motif;PKA kinase substrate motif;PKC kinase substrate motif;Pyruvate dehydrogenase kinase substrate motif;ZIP kinase substrate motif
PPP1R12A	S	509			-0.18054	0.970692	5.94263e-09	O14974	O14974	Protein phosphatase 1 regulatory subunit 12A	-0.23208	-0.17397	-0.28254	106.3	80.477	106.3	15.2237	-0.21955	2	5.2156	2				4.2072	DMPK;PRKG1;ROCK1;ROCK2			LAYVAPTIPRRLASTSDIEEKENRDSSSLRT	LAST(0.029)S(0.971)DIEEKENR	LAS(-38.02)T(-15.22)S(15.22)DIEEKENR	Casein kinase II substrate motif
PPP1R12A	S	910	+		1.16118	0.998819	0.000120472	O14974	O14974	Protein phosphatase 1 regulatory subunit 12A	1.18208	1.07352	1.11239	105.66	98.439	94.747	31.1363	-0.2439	3	2.6786	2	+	+	NuaK1	5.75865	CAMK2A;CAMK2B;CAMK2D;CAMK2G;DMPK;PRKG1;ROCK1;ROCK2			TSAGDRYDSLLGRSGSYSYLEERKPYSSRLE	S(0.001)GS(0.999)YSYLEER	S(-31.14)GS(31.14)Y(-63.86)S(-33.85)Y(-81.74)LEER	14-3-3 domain binding motif;Calmodulin-dependent protein kinase I substrate motif;Calmodulin-dependent protein kinase II alpha substrate motif;Calmodulin-dependent protein kinase II substrate motif;Calmodulin-dependent protein kinase IV substrate motif;Casein kinase II substrate motif;Chk1 kinase substrate motif;PKA kinase substrate motif;PKC kinase substrate motif
ZNF609	S	758			0.07875	1	2.11823e-43	O15014	O15014	Zinc finger protein 609	0.083	0.04963	-0.04246	170.11	155.22	71.806	71.8061	-0.080142	14	5.2311	2								SPLTPGKVCRAEEGKSPFRESSGDGMKMEGL	AEEGKS(1)PFR	AEEGKS(71.81)PFR	Casein kinase I substrate motif;Cdc2 kinase substrate motif;CDK kinase substrate motif;CDK1,2,4,6 kinase substrate motif;ERK1,2 kinase substrate motif;Growth associated histone HI kinase substrate motif;GSK-3, ERK1, ERK2, CDK5 substrate motif;WW domain binding motif
ZNF609	S	1055			0.12088	0.999437	0.000889543	O15014	O15014	Zinc finger protein 609	0.0776	0.07425	0.12357	100.04	42.902	100.04	32.4892	0.52941	3	2.7949	2								WKQKPSIPPTLTKAPSLTDLVKSGPGKAKEP	APS(0.999)LT(0.001)DLVK	APS(32.49)LT(-32.49)DLVK	Calmodulin-dependent protein kinase II substrate motif;Casein kinase II substrate motif;DNA dependent Protein kinase substrate motif;Chk1 kinase substrate motif;Phosphorylase kinase substrate motif;PKA kinase substrate motif;PKC kinase substrate motif;Pyruvate dehydrogenase kinase substrate motif
ZNF609	S	358			-0.11902	0.998937	4.10376e-06	O15014	O15014	Zinc finger protein 609	0.031	-0.18321	-0.2557	101.71	94.245	86.413	30.5972	-0.93965	8	9.1356	2								LDCTRHDWAPPRFCDSPTSDLEMRNGRGRGK	FCDS(0.999)PT(0.001)SDLEMR	FCDS(30.6)PT(-30.6)S(-37.15)DLEMR	b-Adrenergic Receptor kinase substrate motif;Casein kinase II substrate motif;ERK1,2 kinase substrate motif;GSK-3, ERK1, ERK2, CDK5 substrate motif;WW domain binding motif
ZNF609	S	576			-0.27186	0.999974	3.49738e-13	O15014	O15014	Zinc finger protein 609	-0.21915	-0.3637	-0.3088	172.09	154.95	127.2	47.7275	0.27054	12	14.357	2								PARSATPKVRLVEPHSPSPSSKFSTKGLCKK	LVEPHS(1)PS(0.987)PS(0.011)S(0.002)K	LVEPHS(47.73)PS(19.56)PS(-19.56)S(-27.28)K	Casein kinase I substrate motif;Casein kinase II substrate motif;ERK1,2 kinase substrate motif;G protein-coupled receptor kinase 1 substrate motif;GSK3 kinase substrate motif;GSK-3, ERK1, ERK2, CDK5 substrate motif;WW domain binding motif
ZNF609	S	578			0.13291	0.991518	1.21283e-08	O15014	O15014	Zinc finger protein 609	0.13866	-0.09509	0.11187	127.2	115.82	100.77	21.3776	-0.054097	4	7.61	2								RSATPKVRLVEPHSPSPSSKFSTKGLCKKKL	LVEPHS(1)PS(0.992)PS(0.007)S(0.001)K	LVEPHS(37.96)PS(21.38)PS(-21.38)S(-29.09)K	Casein kinase II substrate motif;DNA dependent Protein kinase substrate motif;ERK1,2 kinase substrate motif;GSK-3, ERK1, ERK2, CDK5 substrate motif;WW domain binding motif
ZNF609	S	379			-0.50328	0.793096	2.7004e-09	O15014	O15014	Zinc finger protein 609	-0.51856	0.4505	-1.25439	75.539	67.625	75.539	5.8356	-2.1071	3	59.311	3								EMRNGRGRGKRMRPNSNTPVNETATASDSKG	MRPNS(0.793)NT(0.207)PVNETATASDSK	MRPNS(5.84)NT(-5.84)PVNET(-60.65)AT(-67.61)AS(-72.6)DS(-73.76)K	14-3-3 domain binding motif;Akt kinase substrate motif;AMP-activated protein kinase substrate motif;Calmodulin-dependent protein kinase II substrate motif;Casein kinase II substrate motif;HMGCoA Reductase kinase substrate motif;MAPKAPK1 kinase substrate motif;PKA kinase substrate motif;PKC kinase substrate motif
ZNF609	S	467			-0.18529	0.999859	2.67626e-63	O15014	O15014	Zinc finger protein 609	-0.17918	-0.23746	-0.24233	234.51	212.6	234.51	38.5009	-0.25564	6	2.2576	2								SSSEDSKGSKRVRTNSMGSATGPLPGTKVEP	TNS(1)MGSATGPLPGTK	T(-38.5)NS(38.5)MGS(-80.03)AT(-125.23)GPLPGT(-189.72)K	14-3-3 domain binding motif;Akt kinase substrate motif;Calmodulin-dependent protein kinase II substrate motif;Casein kinase II substrate motif;G protein-coupled receptor kinase 1 substrate motif;MAPKAPK1 kinase substrate motif;p70 Ribosomal S6 kinase substrate motif;PKA kinase substrate motif;PKC kinase substrate motif
SPTBN2	S	2171			-0.16451	1	7.86898e-22	O15020	O15020	Spectrin beta chain, non-erythrocytic 2	-0.33892	-0.12402	-0.2133	108.44	104.05	108.44	90.5731	1.4005	3	8.6556	3								QRLEHSSFPEGPGPGSGDEANGPRGERQTRT	LEHSSFPEGPGPGS(1)GDEANGPR	LEHS(-94.22)S(-90.57)FPEGPGPGS(90.57)GDEANGPR	Casein kinase II substrate motif;G protein-coupled receptor kinase 1 substrate motif
MAST4	S	2555			0.72413	0.999315	0.000353603	O15021	O15021	Microtubule-associated serine/threonine-protein kinase 4	0.35153	0.78095	0.67534	83.633	71.902	83.633	31.8624	-0.36256	3	16.758	2								DPNTMGGASHRDRALSVTATVGETKGKDPAP	ALS(0.999)VT(0.001)ATVGETK	ALS(31.86)VT(-31.86)AT(-44.64)VGET(-66.89)K	14-3-3 domain binding motif;Akt kinase substrate motif;Calmodulin-dependent protein kinase II substrate motif;Casein kinase II substrate motif;G protein-coupled receptor kinase 1 substrate motif;MAPKAPK1 kinase substrate motif;p70 Ribosomal S6 kinase substrate motif;Phosphorylase kinase substrate motif;PKA kinase substrate motif;PKC kinase substrate motif
MAST4	S	1863			0.14156	0.997228	0.00988945	O15021	O15021	Microtubule-associated serine/threonine-protein kinase 4	0.12484	0.12086	0.09277	73.499	8.6795	66.056	26.431	-1.0384	3	1.0713	2								SSSGKKNDTTSARELSPSSLKMNKSYLLEPW	ELS(0.997)PS(0.002)S(0.001)LK	ELS(26.43)PS(-26.43)S(-32.97)LK	14-3-3 domain binding motif;Calmodulin-dependent protein kinase II substrate motif;Casein kinase II substrate motif;ERK1,2 kinase substrate motif;GSK-3, ERK1, ERK2, CDK5 substrate motif;PKA kinase substrate motif;PKC epsilon kinase substrate motif;PKC kinase substrate motif;WW domain binding motif
MAST4	S	1422			0.03365	0.999792	0.00429611	O15021	O15021	Microtubule-associated serine/threonine-protein kinase 4	0.06018	-0.01298	-0.02774	78.513	53.216	78.513	36.8233	-0.34673	3	1.9786	2								LGNSKIAQAFPSKMHSPPTIVRHIVRPKSAE	MHS(1)PPTIVR	MHS(36.82)PPT(-36.82)IVR	Casein kinase II substrate motif;ERK1,2 kinase substrate motif;GSK-3, ERK1, ERK2, CDK5 substrate motif;MAPKAPK2 kinase substrate motif;PKA kinase substrate motif;PKC kinase substrate motif;WW domain binding motif
MAST4;MAST2;MAST1	S	1399			0.19824	0.998844	0.00506785	Q6P0Q8	O15021;Q6P0Q8;Q9Y2H9	Microtubule-associated serine/threonine-protein kinase 4;Microtubule-associated serine/threonine-protein kinase 2;Microtubule-associated serine/threonine-protein kinase 1	0.18811	0.12663	0.14945	58.079	58.079	53.3	29.3662	-0.33044	3	1.1212	2								IVRHIVRPKSAEPPRSPLLKRVQSEEKLSPS;LGRQLSRPKSAEPPRSPLLKRVQSAEKLAAA	S(0.001)AEPPRS(0.999)PLLK	S(-29.37)AEPPRS(29.37)PLLK	ERK1,2 kinase substrate motif;ERK1,2 kinase substrate motif;Growth associated histone HI kinase substrate motif;Growth associated histone HI kinase substrate motif;GSK-3, ERK1, ERK2, CDK5 substrate motif;GSK-3, ERK1, ERK2, CDK5 substrate motif;WW domain binding motif;WW domain binding motif
MAST4	S	2523			0.57879	0.999066	0.00594484	O15021	O15021	Microtubule-associated serine/threonine-protein kinase 4	0.46053	0.53216	0.66147	84.054	69.279	81.771	30.3348	0.25111	3	8.1455	2								AQPAGEGRTHMTKSDSLPSFRVSTLPLESHH	S(0.001)DS(0.999)LPSFR	S(-30.33)DS(30.33)LPS(-50.48)FR	b-Adrenergic Receptor kinase substrate motif;Calmodulin-dependent protein kinase II substrate motif;Casein kinase II substrate motif;Chk1 kinase substrate motif;Phosphorylase kinase substrate motif;PKA kinase substrate motif;PKC kinase substrate motif
SEC16A	S	136			0.34721	1	0.0044769	O15027	O15027	Protein transport protein Sec16A	0.26983	0.50712	0.29842	61.657	54.146	61.657	61.6572	0.015967	3	9.749	2								ESTFRQNPRIVNHWASPELRQNPGVKNEHRP	IVNHWAS(1)PELR	IVNHWAS(61.66)PELR	Casein kinase II substrate motif;ERK1,2 kinase substrate motif;GSK-3, ERK1, ERK2, CDK5 substrate motif;WW domain binding motif
SEC16A	S	1044			-0.08539	0.613477	0.00140303	O15027	O15027	Protein transport protein Sec16A	-0.27837	-0.13202	-0.03629	85.522	68.851	55.04	2.00629	-0.16605	4	9.2931	3				2.4948	PRKCB			SAYAQNYRYPEPERPSSRASHSSERPPPRQG	YPEPERPS(0.613)S(0.387)R	Y(-49.98)PEPERPS(2.01)S(-2.01)R	Casein kinase I substrate motif;DNA dependent Protein kinase substrate motif;G protein-coupled receptor kinase 1 substrate motif;GSK3 kinase substrate motif;PKA kinase substrate motif;PKC kinase substrate motif
SEC16A	S	1045			-0.1701	0.629184	0.00140303	O15027	O15027	Protein transport protein Sec16A	-0.27837	-0.21673	-0.12641	85.522	68.851	84.365	2.2962	-0.25637	3	6.4279	2								AYAQNYRYPEPERPSSRASHSSERPPPRQGY	YPEPERPS(0.371)S(0.629)R	Y(-82.7)PEPERPS(-2.3)S(2.3)R	14-3-3 domain binding motif;Calmodulin-dependent protein kinase II substrate motif;Casein kinase II substrate motif;MDC1 BRCT domain binding motif;PKA kinase substrate motif;PKC kinase substrate motif;Plk1 PBD domain binding motif
KHNYN	S	10			0.24756	0.999996	6.55993e-17	O15037	O15037	Protein KHNYN	-0.03086	0.20093	0.30498	120.33	108.26	84.975	54.3153	0.4135	3	12.593	3								______MPTWGARPASPDRFAVSAEAENKVR	PAS(1)PDRFAVSAEAENK	PAS(54.32)PDRFAVS(-54.32)AEAENK	14-3-3 domain binding motif;Calmodulin-dependent protein kinase II substrate motif;Cdc2 kinase substrate motif;CDK kinase substrate motif;CDK1,2,4,6 kinase substrate motif;CLK1 kinase substrate motif;ERK1,2 kinase substrate motif;GSK-3, ERK1, ERK2, CDK5 substrate motif;PKA kinase substrate motif;PKC kinase substrate motif;WW domain binding motif
U2SURP	S	67			0.42524	1	6.52495e-49	O15042	O15042	U2 snRNP-associated SURP motif-containing protein	0.32705	0.37861	0.43013	185.14	138.11	185.14	99.1554	0.69564	5	34.964	2								KHNYRNESARESLCDSPHQNLSRPLLENKLK	ESLCDS(1)PHQNLSR	ES(-99.67)LCDS(99.16)PHQNLS(-99.16)R	b-Adrenergic Receptor kinase substrate motif;ERK1,2 kinase substrate motif;GSK-3, ERK1, ERK2, CDK5 substrate motif;MAPKAPK2 kinase substrate motif;WW domain binding motif
U2SURP	S	485			0.08188	0.865471	1.31406e-07	O15042	O15042	U2 snRNP-associated SURP motif-containing protein	0.0666	0.0287	0.0503	134.25	127.35	65.374	8.08601	0.54029	3	0.85116	2								HVYYRWKLYSILQGDSPTKWRTEDFRMFKNG	LYSILQGDS(0.865)PT(0.134)K	LY(-64.29)S(-42.38)ILQGDS(8.09)PT(-8.09)K	b-Adrenergic Receptor kinase substrate motif;Casein kinase II substrate motif;Cdc2 kinase substrate motif;CDK kinase substrate motif;CDK1,2,4,6 kinase substrate motif;ERK1,2 kinase substrate motif;GSK-3, ERK1, ERK2, CDK5 substrate motif;WW domain binding motif
PER2	S	977			0.04754	1	0.00444929	O15055	O15055	Period circadian protein homolog 2	0.03226	-0.00315	0.00821	77.674	53.921	77.674	74.6323	0.085089	3	0.47813	2				11.4503	CSNK1E		CCRK;CDC2;CDK2;CDK4;CDK5;CDK6;CDK7;CDK9;CRK7;CHED;PCTAIRE1;PCTAIRE2;PCTAIRE3;PFTAIRE1;PFTAIRE2	CPATRATPPSAMGRASPPLFQSRSSSPLQLN	AS(1)PPLFQSR	AS(74.63)PPLFQS(-74.63)R	ERK1,2 kinase substrate motif;GSK-3, ERK1, ERK2, CDK5 substrate motif;PKA kinase substrate motif;PKC kinase substrate motif;WW domain binding motif
FYB	S	225			0.37139	1	4.03827e-13	O15117	O15117	FYN-binding protein	0.38973	0.23611	0.28886	121.26	121.26	55.718	55.7181	-0.25156	2	3.3004	2						Erk1;Erk2;Erk3;Erk5;JNK1;JNK2;JNK3;p38a;p38b;p38d	Erk1;Erk2;Erk3;Erk5;JNK1;JNK2;JNK3;p38a;p38b;p38d	HEDESPMKNVSSSKGSPAPLGVRSKSGPLKP	GS(1)PAPLGVR	GS(55.72)PAPLGVR	ERK1,2 kinase substrate motif;GSK-3, ERK1, ERK2, CDK5 substrate motif;MAPKAPK2 kinase substrate motif;PKA kinase substrate motif;PKC kinase substrate motif;WW domain binding motif
FYB	S	222			0.34233	0.86439	3.14876e-09	O15117	O15117	FYN-binding protein	0.17578	0.25531	0.29354	102.61	93.813	102.61	10.3935	0.77839	1	NaN	2								ENSHEDESPMKNVSSSKGSPAPLGVRSKSGP	NVS(0.004)S(0.079)S(0.864)KGS(0.053)PAPLGVR	NVS(-23.43)S(-10.39)S(10.39)KGS(-12.15)PAPLGVR	Casein kinase II substrate motif;G protein-coupled receptor kinase 1 substrate motif;MDC1 BRCT domain binding motif;Plk1 PBD domain binding motif
KPNA5	S	3			0.29101	1	4.39165e-05	O15131	O15131	Importin subunit alpha-6	0.18673	0.24839	0.24222	110.08	91.749	110.08	105.618	0.47476	3	3.645	2								_____________MASPGKDNYRMKSYKNKA	AS(1)PGKDNYR	AS(105.62)PGKDNY(-105.62)R	Cdc2 kinase substrate motif;CDK kinase substrate motif;CDK1,2,4,6 kinase substrate motif;ERK1,2 kinase substrate motif;GSK-3, ERK1, ERK2, CDK5 substrate motif;WW domain binding motif
MDM4	S	367			0.03773	0.999963	7.91442e-05	O15151	O15151	Protein Mdm4	0.02245	0.03635	-0.06647	107.97	83.745	96.745	44.2813	0.97125	3	3.4918	2	+	+	Akt1;Chk1;Chk2	4.05455	AKT1;CDK4;HIPK2;TTK;YWHAE;YWHAG	CHK1	AKT1;CHK1;CHK2;LATS1;LATS2;MAST2;PKN1;PKN2;PKN3;YANK1;YANK3	KENEGNDVPDCRRTISAPVVRPKDAYIKKEN	TIS(1)APVVRPK	T(-44.28)IS(44.28)APVVRPK	14-3-3 domain binding motif;Calmodulin-dependent protein kinase II substrate motif;PKA kinase substrate motif;PKC kinase substrate motif;ZIP kinase substrate motif
TRIM24	S	654		+	-0.66383	1	1.74804e-17	O15164	O15164	Transcription intermediary factor 1-alpha	-0.63564	-0.78067	-0.58103	120.4	103.79	120.4	84.2731	-0.52204	4	11.925	3				2.4948	PRKCB		AKT1;PKCz	VRKDTNIDHGQPRPPSNRTVQSPNSSVPSPG	KDTNIDHGQPRPPS(1)NR	KDT(-84.27)NIDHGQPRPPS(84.27)NR	14-3-3 domain binding motif;Calmodulin-dependent protein kinase II substrate motif;Casein kinase II substrate motif;DNA dependent Protein kinase substrate motif;PKA kinase substrate motif;PKC kinase substrate motif
TRIM24	S	1042			0.12922	1	2.72483e-08	O15164	O15164	Transcription intermediary factor 1-alpha	-0.05766	0.000489999	0.22252	156.01	83.431	107.97	107.966	0.32994	6	12.523	2						AKT1;CHK2;PKCz	AKT1;AurA;CHK2;PKCz	DSDDDFVQPRKKRLKSIEERQLLK_______	RLKS(1)IEER	RLKS(107.97)IEER	14-3-3 domain binding motif;AMP-activated protein kinase 2 substrate motif;Calmodulin-dependent protein kinase II substrate motif;Casein kinase II substrate motif;MAPKAPK1 kinase substrate motif;p70 Ribosomal S6 kinase substrate motif;Phosphorylase kinase substrate motif;PKA kinase substrate motif;PKC kinase substrate motif
TRIM24	S	660			-0.22368	0.754695	1.25243e-13	O15164	O15164	Transcription intermediary factor 1-alpha	-0.23896	-0.05793	-0.44451	70.71	68.566	70.71	9.15259	-0.69758	1	NaN	3						CDK4;CDK5;CDK6;FRAP;PCTAIRE1;PCTAIRE2;PFTAIRE1	ARAF;AurA;BRAF;CDK4;CDK5;CDK6;FRAP;CHK2;KSR1;KSR2;PCTAIRE1;PCTAIRE2;PFTAIRE1;RAF1	IDHGQPRPPSNRTVQSPNSSVPSPGLAGPVT	T(0.06)VQS(0.755)PNS(0.092)S(0.092)VPS(0.001)PGLAGPVTMTSVHPPIR	T(-10.96)VQS(9.15)PNS(-9.15)S(-9.15)VPS(-27.4)PGLAGPVT(-58.96)MT(-63.82)S(-65.77)VHPPIR	Casein kinase II substrate motif;ERK1,2 kinase substrate motif;G protein-coupled receptor kinase 1 substrate motif;GSK3 kinase substrate motif;GSK-3, ERK1, ERK2, CDK5 substrate motif;WW domain binding motif
PGRMC2	S	104			0.13632	1	0.0145257	O15173	O15173	Membrane-associated progesterone receptor component 2	0.13736	-0.05359	0.08753	67.334	31.792	57.532	57.5318	0.51455	3	6.0868	2								ESPATSLPRMKKRDFSLEQLRQYDGSRNPRI	DFS(1)LEQLR	DFS(57.53)LEQLR	14-3-3 domain binding motif;Calmodulin-dependent protein kinase II substrate motif;Casein kinase II substrate motif;MAPKAPK1 kinase substrate motif;p70 Ribosomal S6 kinase substrate motif;Phosphorylase kinase substrate motif;PKA kinase substrate motif;PKC kinase substrate motif
PGRMC2	S	90			-0.00536	0.999774	1.49472e-22	O15173	O15173	Membrane-associated progesterone receptor component 2	0.11209	-0.03385	-0.09061	114.66	110.33	104.81	37.6171	-1.5889	10	21.091	3							CDK6;PFTAIRE1	WGRRGLGAGAGAGEESPATSLPRMKKRDFSL	RGLGAGAGAGEES(1)PATSLPR	RGLGAGAGAGEES(37.62)PAT(-37.62)S(-42.73)LPR	b-Adrenergic Receptor kinase substrate motif;Casein kinase II substrate motif;ERK1,2 kinase substrate motif;G protein-coupled receptor kinase 1 substrate motif;GSK3 kinase substrate motif;GSK-3, ERK1, ERK2, CDK5 substrate motif;WW domain binding motif
CASC3	S	148			-0.14084	0.998007	9.91999e-37	O15234	O15234	Protein CASC3	-0.11553	-0.2193	-0.01669	133.15	128.27	133.15	27.0392	-0.064022	7	8.0739	3								EEKPDTKSTVTGERQSGDGQESTEPVENKVG	STVT(0.002)GERQS(0.998)GDGQESTEPVENK	S(-55.02)T(-55.02)VT(-27.04)GERQS(27.04)GDGQES(-49.73)T(-56.07)EPVENK	Casein kinase I substrate motif;PKA kinase substrate motif;PKC kinase substrate motif
CASC3	S	265			0.05395	0.999991	1.11037e-20	O15234	O15234	Protein CASC3	0.21431	0.000909999	-0.03687	148.44	128.39	148.44	50.6443	-0.60812	7	9.5337	3								PDDIKPRRIRKPRYGSPPQRDPNWNGERLNK	YGS(1)PPQRDPNWNGER	Y(-50.64)GS(50.64)PPQRDPNWNGER	14-3-3 domain binding motif;AMP-activated protein kinase 2 substrate motif;Calmodulin-dependent protein kinase II substrate motif;ERK1,2 kinase substrate motif;GSK-3, ERK1, ERK2, CDK5 substrate motif;MAPKAPK1 kinase substrate motif;PKA kinase substrate motif;PKC kinase substrate motif;WW domain binding motif
CTAGE5;CTAGE1	S	635			-0.25887	1	1.096e-12	O15320	O15320;Q96RT6	cTAGE family member 5;cTAGE family member 2	-0.23344	-0.32837	-0.3118	111.02	104.24	45.653	45.653	-1.1792	10	23.407	2				2.3249	RAGE			PPQRQDRFCSNSGRLSGPAELRSFNMPSLDK	LS(1)GPAELR	LS(45.65)GPAELR	MAPKAPK2 kinase substrate motif;PKA kinase substrate motif;PKC kinase substrate motif
MID1	S	92		+	-0.89443	0.939645	0.000203153	O15344	O15344	E3 ubiquitin-protein ligase Midline-1	-0.90971	-0.94415	-1.08538	57.366	38.743	57.366	12.129	1.4404	5	16.395	3								VTLQNIIDRFQKASVSGPNSPSETRRERAFD	AS(0.06)VS(0.94)GPNS(0.931)PS(0.053)ET(0.016)RR	AS(-12.13)VS(12.13)GPNS(12.58)PS(-12.58)ET(-17.98)RR	G protein-coupled receptor kinase 1 substrate motif;GSK3 kinase substrate motif;PKA kinase substrate motif
MID1	S	96		+	-0.89443	0.931066	0.000203153	O15344	O15344	E3 ubiquitin-protein ligase Midline-1	-0.90971	-0.94415	-1.08538	57.366	38.743	57.366	12.5783	1.4404	5	16.395	3				2.36965	CDK1;MAPK1			NIIDRFQKASVSGPNSPSETRRERAFDANTM	AS(0.06)VS(0.94)GPNS(0.931)PS(0.053)ET(0.016)RR	AS(-12.13)VS(12.13)GPNS(12.58)PS(-12.58)ET(-17.98)RR	Casein kinase II substrate motif;ERK1,2 kinase substrate motif;G protein-coupled receptor kinase 1 substrate motif;GSK-3, ERK1, ERK2, CDK5 substrate motif;MAPKAPK2 kinase substrate motif;WW domain binding motif
EIF3H	S	183			0.08379	1	1.98763e-05	O15372	O15372	Eukaryotic translation initiation factor 3 subunit H	0.17122	0.04666	0.03255	103.83	66.89	57.414	57.4139	0.66727	11	7.6248	3	+			2.7393	CSNK2A2			RLTPKLMEVCKEKDFSPEALKKANITFEYMF	EKDFS(1)PEALKK	EKDFS(57.41)PEALKK	Casein kinase II substrate motif;ERK1,2 kinase substrate motif;GSK-3, ERK1, ERK2, CDK5 substrate motif;PKA kinase substrate motif;PKC kinase substrate motif;WW domain binding motif
CD3EAP	S	285			0.24574	0.810594	1.61244e-30	O15446	O15446	DNA-directed RNA polymerase I subunit RPA34	0.68418	0.18247	0.17698	160.84	152.31	107.75	6.33513	-0.51351	4	16.508	2		+	CDK1	2.3447	MAPK3			KQEQINTEPLEDTVLSPTKKRKRQKGTEGME	QEQINTEPLEDT(0.001)VLS(0.811)PT(0.188)K	QEQINT(-83.54)EPLEDT(-29.48)VLS(6.34)PT(-6.34)K	Casein kinase II substrate motif;Cdc2 kinase substrate motif;CDK kinase substrate motif;CDK1,2,4,6 kinase substrate motif;ERK1,2 kinase substrate motif;GSK-3, ERK1, ERK2, CDK5 substrate motif;WW domain binding motif
MAFG	S	124	+		0.59932	0.98961	0.00439124	O15525	O15525	Transcription factor MafG	0.52375	0.55269	0.5567	61.409	46.265	61.409	19.7884	0.39634	3	2.5433	2				8.7027	HIPK2		DYRK1A;DYRK1B;DYRK3;HIPK1;HIPK2;HIPK3;HIPK4	SKYEALQTFARTVARSPVAPARGPLAAGLGP	T(0.01)VARS(0.99)PVAPAR	T(-19.79)VARS(19.79)PVAPAR	ERK1,2 kinase substrate motif;G protein-coupled receptor kinase 1 substrate motif;Growth associated histone HI kinase substrate motif;GSK-3, ERK1, ERK2, CDK5 substrate motif;WW domain binding motif
PER1	S	815			0.16131	0.999434	4.79215e-09	O15534	O15534	Period circadian protein homolog 1	0.06851	0.1946	0.24423	99.407	87.247	99.407	32.8706	0.66565	7	10.741	2				8.0167	CSNK1D;CSNK1E;CSNK1G2	CaMK1g;CaMK4	CaMK1g;CaMK4	DLGRLRGLDSSSTAPSALGERGCHHGPAPPS	GLDSSST(0.001)APS(0.999)ALGER	GLDS(-67.05)S(-50.22)S(-43.95)T(-32.87)APS(32.87)ALGER	DNA dependent Protein kinase substrate motif;MAPKAPK2 kinase substrate motif
RNF113A	S	6			0.21983	1	0.000405439	O15541	O15541	RING finger protein 113A	0.29355	0.13835	0.08674	102.52	89.123	57.532	57.5318	1.2567	9	5.8112	1								__________MAEQLSPGKAVDQVCTFLFKK	AEQLS(1)PGK	AEQLS(57.53)PGK	Casein kinase I substrate motif;Cdc2 kinase substrate motif;CDK kinase substrate motif;CDK1,2,4,6 kinase substrate motif;ERK1,2 kinase substrate motif;G protein-coupled receptor kinase 1 substrate motif;GSK-3, ERK1, ERK2, CDK5 substrate motif;WW domain binding motif
ZZEF1	S	240			0.27405	0.866142	1.11114e-09	O43149	O43149	Zinc finger ZZ-type and EF-hand domain-containing protein 1	0.12615	0.02788	0.35786	84.581	66.569	72.359	8.10974	0.10854	2	12.996	3								QLVQKEKESPGDLTRSPEMDKLKSVAKCYAY	ESPGDLT(0.134)RS(0.866)PEMDKLK	ES(-49.73)PGDLT(-8.11)RS(8.11)PEMDKLK	Casein kinase II substrate motif;ERK1,2 kinase substrate motif;Growth associated histone HI kinase substrate motif;GSK-3, ERK1, ERK2, CDK5 substrate motif;WW domain binding motif
SIPA1L1	S	1528			0.30346	0.999901	0.00135695	O43166	O43166	Signal-induced proliferation-associated 1-like protein 1	0.45783	0.36653	0.02215	83.692	72.433	58.885	41.2567	0.57645	5	15.12	3						GSK3A	GSK3A	IAHTRLRASTRDLRASPKPTSKSTIEEDLKK	DLRAS(1)PKPTSK	DLRAS(41.26)PKPT(-41.26)S(-46.16)K	ERK1,2 kinase substrate motif;G protein-coupled receptor kinase 1 substrate motif;Growth associated histone HI kinase substrate motif;GSK-3, ERK1, ERK2, CDK5 substrate motif;PKA kinase substrate motif;PKC kinase substrate motif;WW domain binding motif
SIPA1L1	S	208			0.17645	0.874173	0.00275651	O43166	O43166	Signal-induced proliferation-associated 1-like protein 1	-0.05509	0.19423	0.12766	76.073	63.546	76.073	9.08406	0.24822	3	10.19	2						CK1a2;CK1d;CK1e;CK1g1;CK1g2;TTBK1;TTBK2;VRK2;VRK3	CK1a2;CK1d;CK1e;CK1g1;CK1g2;TTBK1;TTBK2;VRK2;VRK3	SPTYKTGPSLHREYGSTSSIDKQGTSGESFF	EYGS(0.874)T(0.108)S(0.015)S(0.003)IDK	EY(-51.82)GS(9.08)T(-9.08)S(-17.75)S(-24.35)IDK	Casein kinase I substrate motif;Casein kinase II substrate motif
SIPA1L1	S	1549			0.17428	0.998245	6.92052e-15	O43166	O43166	Signal-induced proliferation-associated 1-like protein 1	0.08583	0.12765	0.14908	157.58	144.78	157.58	27.5701	-0.26901	6	5.2793	2								KSTIEEDLKKLIDLESPTPESQKSFKFHALS	LIDLES(0.998)PT(0.002)PESQK	LIDLES(27.57)PT(-27.57)PES(-50.76)QK	b-Adrenergic Receptor kinase substrate motif;Casein kinase I substrate motif;Casein kinase II substrate motif;ERK1,2 kinase substrate motif;GSK-3, ERK1, ERK2, CDK5 substrate motif;WW domain binding motif
SIPA1L1	S	288			0.07451	0.997529	5.47963e-07	O43166	O43166	Signal-induced proliferation-associated 1-like protein 1	-0.07395	0.02788	0.18055	114.64	88.658	114.64	26.0794	0.78386	3	9.9899	2								RLFKEREKPLKRRSKSETGDSSIFRKLRNAK	S(0.002)KS(0.998)ETGDSSIFR	S(-26.08)KS(26.08)ET(-49.6)GDS(-67.6)S(-73.7)IFR	14-3-3 domain binding motif;Akt kinase substrate motif;Calmodulin-dependent protein kinase II substrate motif;Casein kinase II substrate motif;G protein-coupled receptor kinase 1 substrate motif;MAPKAPK1 kinase substrate motif;PKA kinase substrate motif;PKC kinase substrate motif;ZIP kinase substrate motif
SIPA1L1	S	1585			0.08079	0.999981	3.4911e-17	O43166	O43166	Signal-induced proliferation-associated 1-like protein 1	0.06551	0.0636	-0.05321	185.66	165.96	185.66	47.1078	-0.027445	3	4.126	2								FPSTPTSRRALHRTLSDESIYNSQREHFFTS	TLS(1)DESIYNSQR	T(-47.11)LS(47.11)DES(-80.75)IY(-146.7)NS(-154.61)QR	14-3-3 domain binding motif;AMP-activated protein kinase substrate motif;Calmodulin-dependent protein kinase I substrate motif;Calmodulin-dependent protein kinase II substrate motif;Calmodulin-dependent protein kinase IV substrate motif;Casein kinase II substrate motif;Chk1 kinase substrate motif;PKA kinase substrate motif;PKC kinase substrate motif
PHGDH	S	55			-0.20312	0.531966	1.10846e-12	O43175	O43175	D-3-phosphoglycerate dehydrogenase	-0.35766	-0.02288	-0.264	119.38	109.58	91.589	0.87156	-0.34119	4	13.627	3		+	PKCZ				MAP3K3;MAP3K4	ELIAELQDCEGLIVRSATKVTADVINAAEKL	S(0.532)AT(0.435)KVT(0.033)ADVINAAEK	S(0.87)AT(-0.87)KVT(-12.1)ADVINAAEK	Casein kinase II substrate motif
SRGAP3	S	858			0.08923	1	0.000158033	O43295	O43295	SLIT-ROBO Rho GTPase-activating protein 3	-0.16634	0.0426	0.04963	103.13	67.593	80.905	80.9051	1.5571	3	9.8038	2				5.0415	AKT1	AKT1	AKT1;DCLK1;DCLK2;DCLK3;Obscn;PIM1;PIM2;PIM3;PSKH1;PSKH2;SPEG;Trad;Trb1;Trb2;Trb3;Trio;TSSK2;TSSK3;TSSK4;VACAMKL	SDYGFGGVMGRVRLRSDGAAIPRRRSGGDTH	LRS(1)DGAAIPR	LRS(80.91)DGAAIPR	14-3-3 domain binding motif;Akt kinase substrate motif;Calmodulin-dependent protein kinase II substrate motif;G protein-coupled receptor kinase 1 substrate motif;MAPKAPK1 kinase substrate motif;PKA kinase substrate motif;PKC kinase substrate motif
CCP110	S	366			0.15043	0.999998	1.73033e-06	O43303	O43303	Centriolar coiled-coil protein of 110 kDa	0.02848	0.14126	0.10164	113.11	113.11	113.11	57.2906	0.061804	3	5.1839	2				8.7899	CDK1;CDK2;NEK2	CDC2;CDK2;CDK4;CDK5;CDK6;PCTAIRE1;PCTAIRE2;PFTAIRE1	CDC2;CDK2;CDK4;CDK5;CDK6;PCTAIRE1;PCTAIRE2;PFTAIRE1;PLK1;PLK2;PLK4	NNVIKSLTGSYAKLPSPEPSMSPKMHRRRSR	LPS(1)PEPS(0.025)MS(0.975)PK	LPS(57.29)PEPS(-15.88)MS(15.88)PK	Casein kinase II substrate motif;DNA dependent Protein kinase substrate motif;ERK1,2 kinase substrate motif;G protein-coupled receptor kinase 1 substrate motif;GSK3 kinase substrate motif;GSK-3, ERK1, ERK2, CDK5 substrate motif;PKA kinase substrate motif;PKC kinase substrate motif;WW domain binding motif
CCP110	S	372			0.15043	0.983758	1.02845e-09	O43303	O43303	Centriolar coiled-coil protein of 110 kDa	0.02848	0.14126	0.10164	152	144.02	123.81	17.8226	-0.64404	5	1.7989	2				22.358	CDK1;CDK2;NEK2	CDC2;CDK2;CDK4;CDK5;CDK6;NEK10;NEK2;NEK7;NEK8;NEK9;PCTAIRE1;PCTAIRE2;PFTAIRE1	CDC2;CDK2;CDK4;CDK5;CDK6;NEK10;NEK2;NEK7;NEK8;NEK9;PCTAIRE1;PCTAIRE2;PFTAIRE1	LTGSYAKLPSPEPSMSPKMHRRRSRTSSACH	LPSPEPS(0.016)MS(0.984)PK	LPS(-62.39)PEPS(-17.82)MS(17.82)PK	ERK1,2 kinase substrate motif;Growth associated histone HI kinase substrate motif;GSK-3, ERK1, ERK2, CDK5 substrate motif;PKA kinase substrate motif;PKC kinase substrate motif;WW domain binding motif
PPIP5K2	S	1006			0.09572	1	3.95694e-06	O43314	O43314	Inositol hexakisphosphate and diphosphoinositol-pentakisphosphate kinase 2	0.0753	0.04909	0.12126	96.208	96.208	89.358	71.4625	0.19643	3	3.0815	2	+							LHYTSGVGTGRRRRRSGEQITSSPVSPKSLA	S(1)GEQITSSPVSPK	S(71.46)GEQIT(-71.46)S(-75.66)S(-79.45)PVS(-85.5)PK	14-3-3 domain binding motif;Akt kinase substrate motif;Calmodulin-dependent protein kinase II substrate motif;Casein kinase II substrate motif;MAPKAPK1 kinase substrate motif;PAK2 kinase substrate motif;Pim1 kinase substrate sequence;PKA kinase substrate motif;PKC epsilon kinase substrate motif;PKC kinase substrate motif;ZIP kinase substrate motif
MAP3K7	S	389			0.20239	1	8.51378e-10	O43318	O43318	Mitogen-activated protein kinase kinase kinase 7	0.16729	0.16687	0.18055	148.97	134.18	139.61	71.0598	-0.65874	20	7.5098	2				4.47455	EIF2AK2;HIPK2;CHUK;IKBKB;MAP2K4;MAP2K6;MAP2K7;MAPK10;MAPK8;PRKCE;PRKCQ;TGFBR2	HGK;HPK1;KHS2;LOK;MAPKAPK2;MAPKAPK3;MAPKAPK5;MINK;MNK1;MNK2;MST4;MYO3B;NIK;NRK;OSR1;PAK1;PAK2;PAK4;PAK5;SLK;STLK5;STLK6;YSK1	EphA5;EphA6;EphA7;EphA8;EphB2;HGK;HPK1;KHS2;LOK;MAPKAPK2;MAPKAPK3;MAPKAPK5;MINK;MNK1;MNK2;MST4;MYO3B;NIK;NRK;OSR1;PAK1;PAK2;PAK4;PAK5;SLK;STLK5;STLK6;YSK1	SSVESLPPTSEGKRMSADMSEIEARIAATTA	MS(1)ADMSEIEAR	MS(71.06)ADMS(-71.06)EIEAR	G protein-coupled receptor kinase 1 substrate motif;GSK3 kinase substrate motif;PAK2 kinase substrate motif;PKA kinase substrate motif;PKC kinase substrate motif
MAP3K7	S	439		+	-0.93838	0.999984	1.45549e-37	O43318	O43318	Mitogen-activated protein kinase kinase kinase 7	-0.98487	-0.98501	-0.63758	157.2	137.51	144	47.8684	0.67882	9	28.317	3				3.1015	CAMK2A;EIF2AK2;CHUK;IKBKB;MAP2K6;PRKCQ;PRKG1;TGFBR2		IRAK1;IRAK2	VPEIVISGNGQPRRRSIQDLTVTGTEPGQVS	RRS(1)IQDLTVTGTEPGQVSSR	RRS(47.87)IQDLT(-47.87)VT(-85)GT(-112.96)EPGQVS(-139.2)S(-138.91)R	14-3-3 domain binding motif;Aurora-A kinase substrate motif;Calmodulin-dependent protein kinase II substrate motif;Casein kinase II substrate motif;PAK2 kinase substrate motif;Phosphorylase kinase substrate motif;PKA kinase substrate motif;PKC epsilon kinase substrate motif;PKC kinase substrate motif;Pyruvate dehydrogenase kinase substrate motif
MAP3K7	S	454		+	-0.93838	0.563699	1.45549e-37	O43318	O43318	Mitogen-activated protein kinase kinase kinase 7	-0.98487	-0.98501	-0.63758	157.2	137.51	156.49	1.11266	-0.85855	3	14.655	3				3.85665	CAMK2A;EIF2AK2;CHUK;IKBKB;MAP2K6;NLK;PRKCB;PRKCE;PRKCQ;TGFBR2	ACTR2;ACTR2B;ALK1;ALK2;ALK4;ALK7;BMPR1A;BMPR1B;BMPR2;IRAK1;IRAK2;MISR2;TGFbR1;TGFbR2	ACTR2;ACTR2B;ALK1;ALK2;ALK4;ALK7;BMPR1A;BMPR1B;BMPR2;IRAK1;IRAK2;MAPKAPK2;MAPKAPK3;MAPKAPK5;MISR2;MNK1;MNK2;TGFbR1;TGFbR2	SIQDLTVTGTEPGQVSSRSSSPSVRMITTSG	RRS(1)IQDLTVTGTEPGQVS(0.564)S(0.436)R	RRS(45.4)IQDLT(-45.4)VT(-60.36)GT(-51.76)EPGQVS(1.11)S(-1.11)R	Casein kinase II substrate motif;G protein-coupled receptor kinase 1 substrate motif;GSK3 kinase substrate motif;PKA kinase substrate motif;PKC kinase substrate motif
WDR62	S	1144			0.13027	0.939322	4.97935e-13	O43379	O43379	WD repeat-containing protein 62	-0.04984	0.08364	-0.02603	94.259	79.933	81.884	12.1191	0.38657	3	9.5526	2				6.3424	MAPK8;MAPK9		Erk2;JNK2;p38a;p38d	MDRGGSQPRAGTGYASPDRTHVLAAGKAEET	AGT(0.058)GYAS(0.939)PDRT(0.003)HVLAAGK	AGT(-12.12)GY(-43.11)AS(12.12)PDRT(-25)HVLAAGK	Cdc2 kinase substrate motif;CDK kinase substrate motif;CDK1,2,4,6 kinase substrate motif;ERK1,2 kinase substrate motif;G protein-coupled receptor kinase 1 substrate motif;GSK-3, ERK1, ERK2, CDK5 substrate motif;WW domain binding motif
WDR62	S	1123	+		0.6263	1	2.33159e-06	O43379	O43379	WD repeat-containing protein 62	0.53247	0.60964	0.54452	104.16	93.119	101.53	80.69	-0.25038	6	8.4177	3				3.85935	MAPK8;MAPK9		Erk2;JNK2;p38a;p38d	FTHTFPPRATQCLVKSPEVKLMDRGGSQPRA	ATQCLVKS(1)PEVK	AT(-80.69)QCLVKS(80.69)PEVK	Casein kinase II substrate motif;ERK1,2 kinase substrate motif;Growth associated histone HI kinase substrate motif;GSK-3, ERK1, ERK2, CDK5 substrate motif;WW domain binding motif
WDR62	S	32			-0.02151	0.570158	6.40881e-08	O43379	O43379	WD repeat-containing protein 62	-0.16696	0.05489	-0.03601	83.894	65.999	45.618	1.22686	0.65943	10	12.853	2								KLPSVMAGVPARRGQSSPPPAPPICLRRRTR	RGQS(0.57)S(0.43)PPPAPPICLR	RGQS(1.23)S(-1.23)PPPAPPICLR	14-3-3 domain binding motif;Calmodulin-dependent protein kinase II substrate motif;G protein-coupled receptor kinase 1 substrate motif;PKA kinase substrate motif;PKC kinase substrate motif;ZIP kinase substrate motif
WDR62	S	33			0.10152	0.5	6.40881e-08	O43379	O43379	WD repeat-containing protein 62	-0.09602	0.07439	0.08122	83.894	65.999	43.106	0	0.067702	7	11.251	3				4.3378	MAPK8	Erk2;JNK2;p38a;p38d	Erk2;JNK2;p38a;p38d	LPSVMAGVPARRGQSSPPPAPPICLRRRTRL	RGQS(0.5)S(0.5)PPPAPPICLR	RGQS(0)S(0)PPPAPPICLR	ERK1,2 kinase substrate motif;G protein-coupled receptor kinase 1 substrate motif;GSK-3, ERK1, ERK2, CDK5 substrate motif;MDC1 BRCT domain binding motif;Plk1 PBD domain binding motif;WW domain binding motif
TPD52L2	S	12			0.60805	1	8.43334e-10	O43399	O43399	Tumor protein D54	0.73558	0.56142	0.48068	98.175	83.246	98.175	92.5059	-0.23366	3	7.7804	2								____MDSAGQDINLNSPNKGLLSDSMTDVPV	MDSAGQDINLNS(1)PNK	MDS(-92.51)AGQDINLNS(92.51)PNK	Cdc2 kinase substrate motif;CDK kinase substrate motif;CDK1,2,4,6 kinase substrate motif;ERK1,2 kinase substrate motif;GSK-3, ERK1, ERK2, CDK5 substrate motif;WW domain binding motif
TPD52L2	S	166			-0.56719	1	2.56018e-61	O43399	O43399	Tumor protein D54	-0.21551	-0.74868	-0.76314	244.36	222.37	122.45	101.862	0.77765	12	28.449	2								ISRKLGDMRNSATFKSFEDRVGTIKSKVVGD	S(1)FEDRVGTIK	S(101.86)FEDRVGT(-101.86)IK	Casein kinase II substrate motif;Pyruvate dehydrogenase kinase substrate motif
EIF4G3	S	1156		+	-0.51148	0.979914	1.6358e-40	O43432	O43432	Eukaryotic translation initiation factor 4 gamma 3	-0.67804	-0.52066	-0.40902	181.23	181.23	178.84	16.883	0.2804	4	14.798	3	+	+	CAMK1A;CAMK1B;CAMK1G	2.5983	CAMK1;PRKCB	CaMK1a;CaMK1b;CaMK1g;CaMK4	CaMK1a;CaMK1b;CaMK1g;CaMK4;MNK1;MNK2	LPSATARPNTFMRGGSSKDLLDNQSQEEQRR	GGS(0.98)S(0.02)KDLLDNQSQEEQRR	GGS(16.88)S(-16.88)KDLLDNQS(-145.47)QEEQRR	14-3-3 domain binding motif;AMP-activated protein kinase substrate motif;Calmodulin-dependent protein kinase I substrate motif;Calmodulin-dependent protein kinase II substrate motif;Calmodulin-dependent protein kinase IV substrate motif;Casein kinase II substrate motif;HMGCoA Reductase kinase substrate motif;PKA kinase substrate motif;PKC kinase substrate motif;Pyruvate dehydrogenase kinase subst…
EIF4G3	S	495			-0.13329	1	2.26043e-11	O43432	O43432	Eukaryotic translation initiation factor 4 gamma 3	-0.16773	-0.19396	-0.11662	126.26	114.35	126.26	71.5004	-0.1027	9	5.3911	2				2.4202	CAMK1	FRAP	CaMK1a;CaMK1b;CaMK1g;CaMK4;FRAP	QTEEILDSQNLNSRRSPVPAQIAITVPKTWK	RS(1)PVPAQIAITVPK	RS(71.5)PVPAQIAIT(-71.5)VPK	ERK1,2 kinase substrate motif;G protein-coupled receptor kinase 1 substrate motif;Growth associated histone HI kinase substrate motif;GSK-3, ERK1, ERK2, CDK5 substrate motif;PKA kinase substrate motif;PKC kinase substrate motif;WW domain binding motif
EIF4G3	S	232			-0.05757	0.99999	0.00314894	O43432	O43432	Eukaryotic translation initiation factor 4 gamma 3	-0.08506	-0.1042	-0.07522	127.68	54.014	125.16	50.1172	-0.22313	3	1.5497	2				2.6078	CAMK1			KQEEKPKPDPVLKSPSPVLRLVLSGEKKEQE	SPS(1)PVLR	S(-50.12)PS(50.12)PVLR	Calmodulin-dependent protein kinase II substrate motif;DNA dependent Protein kinase substrate motif;ERK1,2 kinase substrate motif;GSK-3, ERK1, ERK2, CDK5 substrate motif;Chk1 kinase substrate motif;PKA kinase substrate motif;PKC kinase substrate motif;WW domain binding motif
CBFA2T2	S	33			-0.07893	1	2.16423e-09	O43439	O43439	Protein CBFA2T2	-0.00064	-0.15959	-0.18664	142.17	127.78	99.344	99.344	0.24977	20	10.251	2						CDC2;CDK2	CDC2;CDK2	QWKVGPEKRVPAMPGSPVEVKIQSRSSPPTM	VPAMPGS(1)PVEVK	VPAMPGS(99.34)PVEVK	Casein kinase II substrate motif;ERK1,2 kinase substrate motif;GSK-3, ERK1, ERK2, CDK5 substrate motif;WW domain binding motif
CBFA2T2	S	264			0.04054	0.998261	0.000190395	O43439	O43439	Protein CBFA2T2	0.06987	-0.06877	-0.03858	117.45	95.454	109.39	27.59	-0.62509	5	3.9068	2						CDC2;CDK2	CDC2;CDK2	DTIAPEPPAKRVCTISPAPRHSPALTVPLMN	VCT(0.002)IS(0.998)PAPR	VCT(-27.59)IS(27.59)PAPR	ERK1,2 kinase substrate motif;GSK-3, ERK1, ERK2, CDK5 substrate motif;WW domain binding motif
SUV39H1	S	391			-0.07981	1	3.38978e-08	O43463	O43463	Histone-lysine N-methyltransferase SUV39H1	-0.09509	-0.08618	-0.15606	93.371	93.371	93.371	90.132	0.011876	8	3.1871	2				2.37605	CDK1;CDK6	CDK2;CDK4;CDK5;CDK6;PCTAIRE1;PCTAIRE2;PFTAIRE1	CDK2;CDK4;CDK5;CDK6;IRAK1;IRAK2;PCTAIRE1;PCTAIRE2;PFTAIRE1	STRMDSNFGLAGLPGSPKKRVRIECKCGTES	MDSNFGLAGLPGS(1)PK	MDS(-90.13)NFGLAGLPGS(90.13)PK	Cdc2 kinase substrate motif;CDK kinase substrate motif;CDK1,2,4,6 kinase substrate motif;ERK1,2 kinase substrate motif;Growth associated histone HI kinase substrate motif;GSK-3, ERK1, ERK2, CDK5 substrate motif;PKA kinase substrate motif;PKC kinase substrate motif;WW domain binding motif
OIP5	S	225			0.14561	1	1.22057e-36	O43482	O43482	Protein Mis18-beta	0.01555	0.09898	0.24057	203.53	186.65	203.53	88.1468	0.20334	3	8.9754	2				2.3979	AURKA;NEK2			LKSLMKILSEVTPDQSKPEN___________	ILSEVTPDQS(1)KPEN	ILS(-164.19)EVT(-88.15)PDQS(88.15)KPEN	Casein kinase II substrate motif
EPB41L2	S	598			0.25036	0.999636	3.10194e-62	O43491	O43491	Band 4.1-like protein 2	0.17628	0.21279	0.24152	222.39	222.39	177.32	34.3916	-0.22516	8	6.7997	3				14.025	CDK5			SIAVVQDGDGRREVRSPTKAPHLQLIEGKKN	EVRS(1)PTKAPHLQLIEGK	EVRS(34.39)PT(-34.39)KAPHLQLIEGK	Casein kinase I substrate motif;Casein kinase II substrate motif;Cdc2 kinase substrate motif;CDK kinase substrate motif;CDK1,2,4,6 kinase substrate motif;ERK1,2 kinase substrate motif;G protein-coupled receptor kinase 1 substrate motif;Growth associated histone HI kinase substrate motif;GSK-3, ERK1, ERK2, CDK5 substrate motif;WW domain binding motif
EPB41L2	S	499			0.06378	1	0.00385053	O43491	O43491	Band 4.1-like protein 2	0.0485	-0.05858	0.13593	84.479	59.626	49.483	49.4829	0.6701	3	6.8754	2				2.4125	CDK5			LWKVCVEHHTFYRLVSPEQPPKAKFLTLGSK	LVS(1)PEQPPKAK	LVS(49.48)PEQPPKAK	14-3-3 domain binding motif;Calmodulin-dependent protein kinase II substrate motif;Calmodulin-dependent protein kinase IV substrate motif;Casein kinase II substrate motif;ERK1,2 kinase substrate motif;G protein-coupled receptor kinase 1 substrate motif;GSK-3, ERK1, ERK2, CDK5 substrate motif;PKA kinase substrate motif;PKC kinase substrate motif;WW domain binding motif
EPB41L2	S	87		+	-0.90225	0.974805	0.00267275	O43491	O43491	Band 4.1-like protein 2	-0.94275	-1.1938	-0.72016	77.14	33.647	76.073	15.9157	0.1083	5	14.06	2								RGISRFIPPWLKKQKSYTLVVAKDGGDKKEP	QKS(0.975)YT(0.025)LVVAK	QKS(15.92)Y(-36.29)T(-15.92)LVVAK	AMP-activated protein kinase substrate motif;Calmodulin-dependent protein kinase II substrate motif;Casein kinase II substrate motif;Chk1 kinase substrate motif;PKA kinase substrate motif;PKC kinase substrate motif
WIPF1	S	203			0.11437	1	0.0169224	O43516	O43516	WAS/WASL-interacting protein family member 1	0.09909	0.07492	0.06024	52.788	52.788	52.788	52.7879	-0.094858	3	0.43599	2								PSTPRPIQSSPHNRGSPPVPGGPRQPSPGPT	GS(1)PPVPGGPR	GS(52.79)PPVPGGPR	ERK1,2 kinase substrate motif;G protein-coupled receptor kinase 1 substrate motif;GSK-3, ERK1, ERK2, CDK5 substrate motif;PKA kinase substrate motif;PKC kinase substrate motif;WW domain binding motif
WIPF1	S	340	+		0.70425	0.996396	3.05036e-05	O43516	O43516	WAS/WASL-interacting protein family member 1	0.68897	0.51604	0.89314	63.998	55.656	56.081	26.0087	0.040383	3	13.284	2				2.6076	PRKCQ		PKCa;PKCb;PKCd;PKCe;PKCg;PKCt;PKCz;PKCh;PKN2;YANK3	SSGNDETPRLPQRNLSLSSSTPPLPSPGRSG	NLS(0.996)LS(0.002)S(0.001)STPPLPSPGR	NLS(26.01)LS(-26.01)S(-31.16)S(-36.03)T(-40.57)PPLPS(-50.82)PGR	14-3-3 domain binding motif;Calmodulin-dependent protein kinase II substrate motif;Casein kinase II substrate motif;G protein-coupled receptor kinase 1 substrate motif;GSK3 kinase substrate motif;Phosphorylase kinase substrate motif;PKA kinase substrate motif;PKC kinase substrate motif
WIPF1	S	214			-0.10713	0.999996	2.8555e-07	O43516	O43516	WAS/WASL-interacting protein family member 1	-0.07275	-0.17334	-0.18156	84.297	78.833	84.297	53.7038	0.68014	6	5.3679	2						Erk1;Erk2;Erk3;Erk5;JNK1;JNK2;JNK3;p38a;p38b;p38d	Erk1;Erk2;Erk3;Erk5;JNK1;JNK2;JNK3;p38a;p38b;p38d	HNRGSPPVPGGPRQPSPGPTPPPFPGNRGTA	QPS(1)PGPTPPPFPGNR	QPS(53.7)PGPT(-53.7)PPPFPGNR	14-3-3 domain binding motif;Calmodulin-dependent protein kinase II substrate motif;DNA dependent Protein kinase substrate motif;ERK1,2 kinase substrate motif;G protein-coupled receptor kinase 1 substrate motif;GSK-3, ERK1, ERK2, CDK5 substrate motif;PKA kinase substrate motif;PKC kinase substrate motif;WW domain binding motif
FOXO3	S	253			0.19156	1	1.97547e-16	O43524	O43524	Forkhead box protein O3	0.27136	0.14493	0.08661	177.39	144.47	177.39	91.919	-0.020612	3	5.2977	2	+	+	Akt1;Pim1	4.16465	AKT1;AKT2;AKT3;GSK3A;GSK3B;CHUK;IKBKB;PDK1;PIM3;PRKAA2;SGK1;YWHAZ	AKT1;AKT2;AKT3;CaMK2b;CaMK2d;CaMK2g;DCLK1;DCLK2;DCLK3;HGK;HPK1;IKKa;IKKb;IKKe;KHS1;KHS2;LOK;MINK;MSK1;MSK2;MST2;MST4;MYO3A;MYO3B;NRK;Obscn;OSR1;p70S6K;p70S6Kb;PAK1;PAK2;PAK4;PAK5;PIM1;PIM2;PIM3;PKCa;PKCb;PKCd;PKCe;PKCg;PKCt;PKCz;PKD1;PKCh;PKN2;PSKH1;PSKH2;RSK1;RSK2;RSK4;SGK1;SGK2;SGK3;SLK;SPEG;STLK5;STLK6;TAO1;TAO3;Trad;Trb2;Trb3;TSSK2;TSSK3;TSSK4;VACAMKL;YANK3;YSK1	AKT1;AKT2;AKT3;CaMK2b;CaMK2d;CaMK2g;DCLK1;DCLK2;DCLK3;HGK;HPK1;CHK1;IKKa;IKKb;IKKe;KHS1;KHS2;LOK;MINK;MSK1;MSK2;MST2;MST4;MYO3A;MYO3B;NRK;Obscn;OSR1;p70S6K;p70S6Kb;PAK1;PAK2;PAK4;PAK5;PDK1;PIM1;PIM2;PIM3;PKCa;PKCb;PKCd;PKCe;PKCg;PKCt;PKCz;PKD1;PKCh;PKN2;PSKH1;PSKH2;RSK1;RSK2;RSK4;SGK1;SGK2;SGK3;SLK;SPEG;STLK5;STLK6;TAO1;TAO3;Trad;Trb2;Trb3;TSSK2;TSSK3;TSSK4;VACAMKL;YANK3;YSK1	PDGGKSGKAPRRRAVSMDNSNKYTKSRGRAA	AVS(1)MDNSNKYTK	AVS(91.92)MDNS(-91.92)NKY(-166.13)T(-145.06)K	14-3-3 domain binding motif;Akt kinase substrate motif;Calmodulin-dependent protein kinase II substrate motif;G protein-coupled receptor kinase 1 substrate motif;GSK3 kinase substrate motif;MAPKAPK1 kinase substrate motif;p70 Ribosomal S6 kinase substrate motif;PKA kinase substrate motif;PKC kinase substrate motif;ZIP kinase substrate motif
LAT	S	224			-0.15545	1	7.49223e-25	O43561	O43561	Linker for activation of T-cells family member 1	-0.06605	-0.21051	-0.3092	167.35	157.83	167.35	146.381	0.22294	9	8.0366	2								SAEASLDGSREYVNVSQELHPGAAKTEPAAL	EYVNVS(1)QELHPGAAK	EY(-146.38)VNVS(146.38)QELHPGAAK	ATM kinase substrate motif;Casein kinase II substrate motif;DNA dependent Protein kinase substrate motif
LAT	S	41			0.18371	0.801044	4.19774e-27	O43561	O43561	Linker for activation of T-cells family member 1	-0.08697	0.153	0.13492	151.96	137.88	151.96	6.19496	-0.25948	1	NaN	2								CVHCHRLPGSYDSTSSDSLYPRGIQFKRPHT	LPGSYDS(0.001)T(0.006)S(0.194)S(0.801)DS(0.997)LYPR	LPGS(-92.35)Y(-87.71)DS(-29.44)T(-21.08)S(-6.19)S(6.19)DS(25.05)LY(-67.07)PR	Casein kinase II substrate motif;MDC1 BRCT domain binding motif;Plk1 PBD domain binding motif
LAT	S	43			0.19169	0.997341	4.19774e-27	O43561	O43561	Linker for activation of T-cells family member 1	-0.13909	0.153	0.1571	151.96	137.88	151.96	25.0486	-0.25948	6	11.895	2				3.3258	PRKCE			HCHRLPGSYDSTSSDSLYPRGIQFKRPHTVA	LPGSYDS(0.001)T(0.006)S(0.194)S(0.801)DS(0.997)LYPR	LPGS(-92.35)Y(-87.71)DS(-29.44)T(-21.08)S(-6.19)S(6.19)DS(25.05)LY(-67.07)PR	b-Adrenergic Receptor kinase substrate motif
LAT	S	84			0.02475	1	2.9655e-05	O43561	O43561	Linker for activation of T-cells family member 1	-0.12265	0.08917	-0.00545	126.17	89.713	89.301	86.1041	0.22048	14	15.09	2				2.5676	MAPK1;MAPK3			SYPPLSQPDLLPIPRSPQPLGGSHRTPSSRR	S(1)PQPLGGSHR	S(86.1)PQPLGGS(-86.1)HR	ERK1,2 kinase substrate motif;Growth associated histone HI kinase substrate motif;GSK-3, ERK1, ERK2, CDK5 substrate motif;WW domain binding motif
RGS14	S	478			-0.21297	0.908563	7.20926e-08	O43566	O43566	Regulator of G-protein signaling 14	-0.30818	-0.07273	-0.26176	98.077	81.013	75.674	11.4338	0.98973	4	8.0987	2				2.26155	MAPK1;MAPK3			CPPRTQDKATHPPPASPSSLVKVPSSATGKR	ATHPPPAS(0.909)PS(0.065)S(0.026)LVK	AT(-42.68)HPPPAS(11.43)PS(-11.43)S(-15.42)LVK	Casein kinase II substrate motif;ERK1,2 kinase substrate motif;GSK-3, ERK1, ERK2, CDK5 substrate motif;WW domain binding motif
AKAP10	S	52			0.45101	1	7.74042e-06	O43572	O43572	A-kinase anchor protein 10, mitochondrial	0.43573	0.03621	0.40875	146.59	125.01	119.87	63.2976	-0.5598	3	14.866	2								KTSDVKSIKASISVHSPQKSTKNHALLEAAG	ASISVHS(1)PQK	AS(-83.29)IS(-63.3)VHS(63.3)PQK	Cdc2 kinase substrate motif;CDK kinase substrate motif;CDK1,2,4,6 kinase substrate motif;ERK1,2 kinase substrate motif;G protein-coupled receptor kinase 1 substrate motif;GSK3 kinase substrate motif;GSK-3, ERK1, ERK2, CDK5 substrate motif;WW domain binding motif
DENR	S	73			-0.00016	1	1.74497e-23	O43583	O43583	Density-regulated protein	0.0079	-0.08359	0.00793	125.23	41.343	125.23	81.268	0.14573	5	6.8627	2						CDC2;CDK2	CDC2;CDK2	EKNFPNEFAKLTVENSPKQEAGISEGQGTAG	LTVENS(1)PK	LT(-81.27)VENS(81.27)PK	ERK1,2 kinase substrate motif;Growth associated histone HI kinase substrate motif;GSK-3, ERK1, ERK2, CDK5 substrate motif;PKA kinase substrate motif;PKC kinase substrate motif;WW domain binding motif
PSTPIP1	S	318			-0.02298	1	0.000111751	O43586	O43586	Proline-serine-threonine phosphatase-interacting protein 1	0.06933	-0.06961	-0.19951	130.19	117.18	120.9	91.3454	0.23937	3	8.1636	2							Erk1;Erk2;Erk3;Erk5;JNK1;JNK2;JNK3;p38a;p38b;p38d	PSCGMIKRFSGLLHGSPKTTSLAASAASTET	FSGLLHGS(1)PK	FS(-91.35)GLLHGS(91.35)PK	Casein kinase II substrate motif;ERK1,2 kinase substrate motif;G protein-coupled receptor kinase 1 substrate motif;Growth associated histone HI kinase substrate motif;GSK-3, ERK1, ERK2, CDK5 substrate motif;PKA kinase substrate motif;PKC kinase substrate motif;WW domain binding motif
NCK2	S	90			0.10836	0.984771	4.43404e-35	O43639	O43639	Cytoplasmic protein NCK2	-0.15679	0.15826	0.0503	122.51	118.08	122.51	18.1223	-0.60055	5	16.658	2				2.2261	MAPK3	GSK3A;PLK1;PLK2;PLK3;PLK4	AKT1;GSK3A;HGK;HPK1;KHS1;KHS2;LOK;MINK;MST2;MST4;MYO3A;MYO3B;NRK;OSR1;PAK1;PAK2;PAK4;PAK5;PAK6;PKN1;PKN2;PLK1;PLK2;PLK3;PLK4;SLK;STLK5;STLK6;TAO1;TAO3;TNIK;YANK3;YSK1	LGLGKTRRKTSARDASPTPSTDAEYPANGSG	DAS(0.985)PT(0.015)PSTDAEYPANGSGADR	DAS(18.12)PT(-18.12)PS(-43.86)T(-48.38)DAEY(-99)PANGS(-114.1)GADR	14-3-3 domain binding motif;Calmodulin-dependent protein kinase II substrate motif;Casein kinase II substrate motif;ERK1,2 kinase substrate motif;G protein-coupled receptor kinase 1 substrate motif;GSK3 kinase substrate motif;GSK-3, ERK1, ERK2, CDK5 substrate motif;PKA kinase substrate motif;PKC kinase substrate motif;WW domain binding motif
BUB1	S	655			-0.05652	1	6.68765e-34	O43683	O43683	Mitotic checkpoint serine/threonine-protein kinase BUB1	0.07164	-0.10315	-0.14759	222.45	154.35	58.098	58.0983	0.19605	9	13.884	3				5.01795	AURKA;CDK1;NEK2;RPS6KA1	CDC2;CDK2;Erk1;Erk2;Erk3;Erk5;FRAP;JNK1;JNK2;JNK3;p38a;p38b;p38d	AurC;CDC2;CDK2;Erk1;Erk2;Erk3;Erk5;FRAP;GSK3A;JNK1;JNK2;JNK3;p38a;p38b;p38d	SCEENMVVPSRDGKFSPIQEKSPKQALSSHM	DGKFS(1)PIQEK	DGKFS(58.1)PIQEK	ERK1,2 kinase substrate motif;GSK-3, ERK1, ERK2, CDK5 substrate motif;PKA kinase substrate motif;PKC kinase substrate motif;WW domain binding motif
BUB1	S	661			-0.03133	1	6.5757e-05	O43683	O43683	Mitotic checkpoint serine/threonine-protein kinase BUB1	-0.04247	-0.07796	-0.03415	119.96	114.65	89.231	84.5303	0.32985	5	3.4478	3				4.5095	AURKA;CDK1;CDK5;NEK2;RPS6KA1	CDC2;CDK2;Erk1;Erk2;Erk3;Erk5;JNK1;JNK2;JNK3;p38a;p38b;p38d;PLK1;PLK2;PLK4	CDC2;CDK2;Erk1;Erk2;Erk3;Erk5;FRAP;JNK1;JNK2;JNK3;MAP3K1;MAP3K2;MAP3K3;MAP3K4;MAP3K5;MAP3K6;MAP3K7;MAP3K8;p38a;p38b;p38d;PLK1;PLK2;PLK4	VVPSRDGKFSPIQEKSPKQALSSHMYSASLL	FSPIQEKS(1)PK	FS(-84.53)PIQEKS(84.53)PK	ERK1,2 kinase substrate motif;G protein-coupled receptor kinase 1 substrate motif;Growth associated histone HI kinase substrate motif;GSK-3, ERK1, ERK2, CDK5 substrate motif;PKA kinase substrate motif;PKC kinase substrate motif;WW domain binding motif
BUB1	S	593			-0.07364	1	0.00982029	O43683	O43683	Mitotic checkpoint serine/threonine-protein kinase BUB1	-0.15964	-0.12027	-0.07925	83.883	73.745	83.883	69.101	0.16827	3	3.9858	2		+	CDK1	4.0026	AURKA;CDK1;CDK5;MAPK3;NEK2;RPS6KA1		CDC2;CDK2;Erk1;Erk2;Erk3;Erk5;JNK1;JNK2;JNK3;p38a;p38b;p38d	DSTVWGIRCNKTLAPSPKSPGDFTSAAQLAS	TLAPS(1)PK	T(-69.1)LAPS(69.1)PK	Casein kinase II substrate motif;DNA dependent Protein kinase substrate motif;ERK1,2 kinase substrate motif;G protein-coupled receptor kinase 1 substrate motif;Growth associated histone HI kinase substrate motif;GSK-3, ERK1, ERK2, CDK5 substrate motif;PKA kinase substrate motif;PKC kinase substrate motif;WW domain binding motif
HTATSF1	S	498	+		0.79568	0.983721	1.70579e-19	O43719	O43719	HIV Tat-specific factor 1	0.80774	0.67828	0.74689	119.41	104.84	119.41	17.8125	0.53532	3	3.5099	3						CCRK;CDC2;CDK2;CDK3;CDK4;CDK5;CDK6;CDK7;CDK9;CRK7;CHED;PCTAIRE1;PCTAIRE2;PCTAIRE3;PFTAIRE1;PFTAIRE2	CCRK;CDC2;CDK2;CDK3;CDK4;CDK5;CDK6;CDK7;CDK9;CRK7;CHED;PCTAIRE1;PCTAIRE2;PCTAIRE3;PFTAIRE1;PFTAIRE2	KESEEGNPVRGSEEDSPKKESKKKTLKNDCE	ESEEGNPVRGS(0.016)EEDS(0.984)PKK	ES(-110.59)EEGNPVRGS(-17.81)EEDS(17.81)PKK	b-Adrenergic Receptor kinase substrate motif;Casein kinase I substrate motif;Cdc2 kinase substrate motif;CDK kinase substrate motif;CDK1,2,4,6 kinase substrate motif;ERK1,2 kinase substrate motif;Growth associated histone HI kinase substrate motif;GSK-3, ERK1, ERK2, CDK5 substrate motif;MAPKAPK2 kinase substrate motif;PKA kinase substrate motif;PKC kinase substrate motif;WW domain binding motif
HTATSF1	S	403			0.03787	1	1.30317e-24	O43719	O43719	HIV Tat-specific factor 1	-0.02594	0.03621	0.02859	202.27	188.87	202.27	81.2608	-0.19052	6	5.7754	2						AKT1	AKT1	VSASERAGPSRARHFSEHPSTSKMNAQETAT	HFS(1)EHPSTSK	HFS(81.26)EHPS(-81.26)T(-104.32)S(-127.49)K	14-3-3 domain binding motif;Akt kinase substrate motif;Calmodulin-dependent protein kinase II substrate motif;G protein-coupled receptor kinase 1 substrate motif;GSK3 kinase substrate motif;MAPKAPK1 kinase substrate motif;PKA kinase substrate motif;PKC kinase substrate motif
SYNGR2	S	3	+		1.14529	0.999777	0.00326575	O43760	O43760	Synaptogyrin-2	0.98031	1.16638	1.0965	50.286	43.066	48.568	36.5088	0.96122	3	7.7126	2								_____________MESGAYGAAKAGGSFDLR	MES(1)GAYGAAK	MES(36.51)GAY(-36.51)GAAK	b-Adrenergic Receptor kinase substrate motif;Casein kinase II substrate motif
SGTA	S	77			0.06585	1	2.25983e-71	O43765	O43765	Small glutamine-rich tetratricopeptide repeat-containing protein alpha	0.13658	0.01549	-0.00503	175.09	169.13	175.09	81.13	0.31377	12	4.1538	3						CDK4;CDK5;CDK6;FRAP;PCTAIRE1;PCTAIRE2;PFTAIRE1	CDK4;CDK5;CDK6;FRAP;PCTAIRE1;PCTAIRE2;PFTAIRE1	FEAAATGKEMPQDLRSPARTPPSEEDSAEAE	EMPQDLRS(1)PART(0.996)PPS(0.004)EEDSAEAER	EMPQDLRS(81.13)PART(23.77)PPS(-23.77)EEDS(-57.44)AEAER	Casein kinase I substrate motif;Cdc2 kinase substrate motif;CDK kinase substrate motif;CDK1,2,4,6 kinase substrate motif;ERK1,2 kinase substrate motif;G protein-coupled receptor kinase 1 substrate motif;Growth associated histone HI kinase substrate motif;GSK-3, ERK1, ERK2, CDK5 substrate motif;WW domain binding motif
ENSA	S	2			-0.08674	1	6.78609e-136	O43768	O43768	Alpha-endosulfine	0.04366	-0.14085	-0.13887	284.65	270.02	180.26	151.336	-0.87323	10	13.191	3				2.4948	PRKCB			______________MSQKQEEENPAEETGEE	S(1)QKQEEENPAEETGEEKQDTQEK	S(151.34)QKQEEENPAEET(-151.34)GEEKQDT(-174.81)QEK	ATM kinase substrate motif;DNA dependent Protein kinase substrate motif;PKA kinase substrate motif;PKC kinase substrate motif
ENSA;ARPP19	S	67			0.11636	1	5.72239e-07	O43768	O43768;P56211	Alpha-endosulfine;cAMP-regulated phosphoprotein 19	0.10135	0.06973	0.00849	122.97	117.55	122.97	69.7282	-0.69384	17	11.386	2								DFLMKRLQKGQKYFDSGDYNMAKAKMKNKQL;DFLRKRLQKGQKYFDSGDYNMAKAKMKNKQL	YFDS(1)GDYNMAK	Y(-77.2)FDS(69.73)GDY(-69.73)NMAK	b-Adrenergic Receptor kinase substrate motif;b-Adrenergic Receptor kinase substrate motif;Casein kinase II substrate motif;Casein kinase II substrate motif;PKA kinase substrate motif;PKA kinase substrate motif
C21orf2	S	136			-0.04463	1	5.6131e-24	O43822	O43822	Protein C21orf2	-0.23532	0.39368	-0.15121	185.14	166.75	185.14	107.952	-0.24795	6	33.723	2								LDNQAVTEEELSRALSEGEEITAAPEREGTG	ALS(1)EGEEITAAPER	ALS(107.95)EGEEIT(-107.95)AAPER	14-3-3 domain binding motif;Calmodulin-dependent protein kinase II substrate motif;Calmodulin-dependent protein kinase IV substrate motif;Casein kinase II substrate motif;G protein-coupled receptor kinase 1 substrate motif;Chk1 kinase substrate motif;MAPKAPK2 kinase substrate motif;PKA kinase substrate motif;PKC kinase substrate motif
NRD1	S	86			-0.03602	1	1.65775e-27	O43847	O43847	Nardilysin	-0.0513	-0.13742	0.0089	162.41	131.92	131.96	131.958	-0.24796	5	6.1571	2								DLGENSRVARLGADESEEEGRRGSLSNAGDP	LGADES(1)EEEGRR	LGADES(131.96)EEEGRR	b-Adrenergic Receptor kinase substrate motif;BARD1 BRCT domain binding motif;Casein kinase II substrate motif;G protein-coupled receptor kinase 1 substrate motif
DHX16	S	103			0.04935	0.999398	4.4013e-09	O60231	O60231	Putative pre-mRNA-splicing factor ATP-dependent RNA helicase DHX16	-0.00436	0.02087	0.03514	99.407	94.65	99.407	31.4787	0.75039	3	8.8865	2								RALLEKNRSYRLLEDSEESSEETVSRAGSSL	LLEDS(0.999)EES(0.814)S(0.184)EET(0.002)VSR	LLEDS(31.48)EES(6.48)S(-6.48)EET(-25.38)VS(-37.47)R	b-Adrenergic Receptor kinase substrate motif;Casein kinase II substrate motif;G protein-coupled receptor kinase 1 substrate motif;GSK3 kinase substrate motif
DHX16	S	106			0.04935	0.93309	4.4013e-09	O60231	O60231	Putative pre-mRNA-splicing factor ATP-dependent RNA helicase DHX16	0.01187	0.02087	0.01651	99.407	94.65	54.225	11.5855	1.5938	13	4.414	2								LEKNRSYRLLEDSEESSEETVSRAGSSLQKK	LLEDS(0.993)EES(0.933)S(0.071)EET(0.003)VSR	LLEDS(21.87)EES(11.59)S(-11.59)EET(-26.7)VS(-35.6)R	b-Adrenergic Receptor kinase substrate motif;Casein kinase II substrate motif;G protein-coupled receptor kinase 1 substrate motif
BNIP3L	S	164			-0.11232	0.998609	0.00103119	O60238	O60238	BCL2/adenovirus E1B 19 kDa protein-interacting protein 3-like	-0.23242	-0.15895	-0.00671	108.81	54.095	100.09	28.5617	-0.042916	4	7.4378	2							AKT1;PKCa;PKCd;PKCe;PKCg;PKCz;PKCh	ENIPPKEFHFRHPKRSVSLSMRKSGAMKKGG	RS(0.999)VS(0.001)LSMR	RS(28.56)VS(-28.56)LS(-62.36)MR	Casein kinase II substrate motif;G protein-coupled receptor kinase 1 substrate motif;GSK3 kinase substrate motif;PKA kinase substrate motif;PKC kinase substrate motif
BNIP3L	S	166			-0.21284	0.999834	0.00375392	O60238	O60238	BCL2/adenovirus E1B 19 kDa protein-interacting protein 3-like	-0.357	-0.25947	-0.21518	119.07	55.781	119.07	38.6053	0.21457	12	40.676	2						DAPK2;PKCa;PKCd;PKCe;PKCg;PKCz;PKCh	AKT1;DAPK2;PKCa;PKCd;PKCe;PKCg;PKCz;PKCh	IPPKEFHFRHPKRSVSLSMRKSGAMKKGGIF	SVS(1)LSMR	S(-38.61)VS(38.61)LS(-45.49)MR	14-3-3 domain binding motif;Calmodulin-dependent protein kinase II substrate motif;Casein kinase II substrate motif;Phosphorylase kinase substrate motif;PKA kinase substrate motif;PKC kinase substrate motif
BNIP3L	S	168			-0.30258	0.999727	0.00947007	O60238	O60238	BCL2/adenovirus E1B 19 kDa protein-interacting protein 3-like	-0.50013	-0.204	-0.33355	85.676	54.254	85.676	35.6354	0.23783	5	15.413	2				2.78815	PRKCA;PRKCB	PKCa;PKCd;PKCe;PKCg;PKCz;PKCh	AKT1;PKCa;PKCd;PKCe;PKCg;PKCz;PKCh	PKEFHFRHPKRSVSLSMRKSGAMKKGGIFSA	SVSLS(1)MR	S(-68.38)VS(-35.64)LS(35.64)MR	G protein-coupled receptor kinase 1 substrate motif;GSK3 kinase substrate motif;MAPKAPK2 kinase substrate motif;PKA kinase substrate motif;PKC kinase substrate motif
MED14	S	1136			0.38979	0.930855	1.40307e-15	O60244	O60244	Mediator of RNA polymerase II transcription subunit 14	0.10348	0.34316	0.57348	92.865	88.339	92.865	11.3329	-1.0964	3	17.466	3							CCRK;CDK10;CDK11;CDK4;CDK5;CDK6;CDK7;CDK8;CDK9;CRK7;CHED;PCTAIRE1;PCTAIRE2;PCTAIRE3;PFTAIRE1;PFTAIRE2;PITSLRE	AARMPGMSPANPSLHSPVPDASHSPRAGTSS	MPGMSPANPS(0.069)LHS(0.931)PVPDAS(0.572)HS(0.428)PR	MPGMS(-45.48)PANPS(-11.33)LHS(11.33)PVPDAS(1.26)HS(-1.26)PR	ERK1,2 kinase substrate motif;GSK-3, ERK1, ERK2, CDK5 substrate motif;WW domain binding motif
SMARCA5;SMARCA1	S	698	+		1.6149	0.863887	0.00744671	O60264	O60264;P28370	SWI/SNF-related matrix-associated actin-dependent regulator of chromatin subfamily A member 5;Probable global transcription activator SNF2L1	1.54719	1.59195	1.56611	96.034	45.993	95.502	8.02557	0.41676	3	2.6993	2				2.4948	PRKCB			KKTAEMNEKLSKMGESSLRNFTMDTESSVYN	MGES(0.864)S(0.136)LR	MGES(8.03)S(-8.03)LR	b-Adrenergic Receptor kinase substrate motif;PKA kinase substrate motif
SMARCA5	S	116			-0.03999	0.997952	0.00306932	O60264	O60264	SWI/SNF-related matrix-associated actin-dependent regulator of chromatin subfamily A member 5	-0.10804	-0.06139	-0.12334	126.07	46.593	93.178	26.8792	-0.98164	15	6.6582	2				2.3395	CDK1	CDK2	CDK2	LFAHFIQPAAQKTPTSPLKMKPGRPRIKKDE	TPT(0.002)S(0.998)PLK	T(-66.18)PT(-26.88)S(26.88)PLK	Cdc2 kinase substrate motif;CDK kinase substrate motif;CDK1,2,4,6 kinase substrate motif;ERK1,2 kinase substrate motif;Growth associated histone HI kinase substrate motif;GSK-3, ERK1, ERK2, CDK5 substrate motif;PKA kinase substrate motif;WW domain binding motif
SPAG9	S	730			0.02687	0.995238	1.36477e-15	O60271	O60271	C-Jun-amino-terminal kinase-interacting protein 4	-0.0361	-0.03356	0.10346	124.45	113.72	124.45	24.5801	-0.4874	5	6.4214	2								DVAGLDTEGSKQRSASQSSLDKLDQELKEQQ	S(0.003)AS(0.995)QS(0.006)S(0.996)LDKLDQELK	S(-24.58)AS(24.58)QS(-23.45)S(23.45)LDKLDQELK	14-3-3 domain binding motif;Akt kinase substrate motif;ATM kinase substrate motif;Calmodulin-dependent protein kinase II substrate motif;Casein kinase II substrate motif;DNA dependent Protein kinase substrate motif;MAPKAPK1 kinase substrate motif;PKA kinase substrate motif;PKC kinase substrate motif
SPAG9	S	733			0.04838	0.995502	1.36477e-15	O60271	O60271	C-Jun-amino-terminal kinase-interacting protein 4	-0.0361	-0.04729	0.10346	124.45	113.72	124.45	23.4511	-0.4874	4	7.2469	2				3.983	MAP2K4;MAP2K6	CK2a1;CK2a2	CK2a1;CK2a2	GLDTEGSKQRSASQSSLDKLDQELKEQQKEL	S(0.003)AS(0.995)QS(0.006)S(0.996)LDKLDQELK	S(-24.58)AS(24.58)QS(-23.45)S(23.45)LDKLDQELK	MDC1 BRCT domain binding motif;Plk1 PBD domain binding motif
SIPA1L3	S	1364			-0.11194	1	7.72935e-12	O60292	O60292	Signal-induced proliferation-associated 1-like protein 3	-0.16509	-0.04303	-0.206	144.23	135.53	109.1	95.4786	-0.050263	6	7.5352	2								EAAGRSHHADRRREVSPAPAVAGQSKGYRPK	EVS(1)PAPAVAGQSK	EVS(95.48)PAPAVAGQS(-95.48)K	14-3-3 domain binding motif;Akt kinase substrate motif;Calmodulin-dependent protein kinase II substrate motif;ERK1,2 kinase substrate motif;G protein-coupled receptor kinase 1 substrate motif;GSK-3, ERK1, ERK2, CDK5 substrate motif;MAPKAPK1 kinase substrate motif;PKA kinase substrate motif;PKC epsilon kinase substrate motif;PKC kinase substrate motif;WW domain binding motif;ZIP kinase substrate m…
SIPA1L3	S	1544	+		0.78232	0.999943	1.47896e-05	O60292	O60292	Signal-induced proliferation-associated 1-like protein 3	0.59816	0.73569	0.93889	105.19	99.156	105.19	44.995	-0.24843	3	12.991	2								RDTGQSPQKGLQRTLSDESLCSGRREPSFAS	TLS(1)DESLCSGR	T(-45)LS(45)DES(-45.94)LCS(-70.75)GR	14-3-3 domain binding motif;Calmodulin-dependent protein kinase I substrate motif;Calmodulin-dependent protein kinase II substrate motif;Calmodulin-dependent protein kinase IV substrate motif;Casein kinase II substrate motif;Chk1 kinase substrate motif;PKA kinase substrate motif;PKC kinase substrate motif
ZFC3H1	S	949			0.23192	0.897805	9.64091e-05	O60293	O60293	Zinc finger C3H1 domain-containing protein	0.11156	0.20784	0.18313	115.57	88.147	74.475	10.2507	0.22268	6	5.2026	2								EQDRFGPNKMMRLDSSPVSSPRKHSAELIAM	LDS(0.102)S(0.898)PVS(0.208)S(0.793)PR	LDS(-10.25)S(10.25)PVS(-6.2)S(6.2)PR	Casein kinase II substrate motif;ERK1,2 kinase substrate motif;G protein-coupled receptor kinase 1 substrate motif;GSK3 kinase substrate motif;GSK-3, ERK1, ERK2, CDK5 substrate motif;MDC1 BRCT domain binding motif;Plk1 PBD domain binding motif;WW domain binding motif
ZFC3H1	S	352			-0.0978	0.980398	4.99049e-21	O60293	O60293	Zinc finger C3H1 domain-containing protein	-0.3776	-0.11913	-0.14659	188.59	148.8	188.44	17.1729	0.60231	1	NaN	2								SQGLQDKEQNLTRRISTSDILSEKKLGEDEE	RIS(0.98)T(0.019)S(0.001)DILSEK	RIS(17.17)T(-17.17)S(-30.86)DILS(-74.78)EK	14-3-3 domain binding motif;AMP-activated protein kinase substrate motif;Calmodulin-dependent protein kinase I substrate motif;Calmodulin-dependent protein kinase II substrate motif;Calmodulin-dependent protein kinase IV substrate motif;Casein kinase II substrate motif;Chk1 kinase substrate motif;PAK2 kinase substrate motif;PKA kinase substrate motif;PKC epsilon kinase substrate motif;PKC kinase …
ZFC3H1	S	206			-0.06764	0.997284	0.00647796	O60293	O60293	Zinc finger C3H1 domain-containing protein	-0.08292	-0.13089	0.06144	81.799	34.571	81.799	26.0807	-0.016394	3	7.4726	2								REPSPPRKSSKSFGRSPSRKQNYSSKNENCV	SFGRS(0.997)PS(0.002)R	S(-35.89)FGRS(26.08)PS(-26.08)R	Casein kinase II substrate motif;Cdc2 kinase substrate motif;CDK kinase substrate motif;CDK1,2,4,6 kinase substrate motif;ERK1,2 kinase substrate motif;Growth associated histone HI kinase substrate motif;GSK-3, ERK1, ERK2, CDK5 substrate motif;MAPKAPK2 kinase substrate motif;WW domain binding motif
MCM3AP	S	527			-0.12751	0.996689	1.24583e-60	O60318	O60318	Germinal-center associated nuclear protein	-0.28578	-0.0879	-0.1763	177.44	166.44	177.44	24.7978	-0.74396	3	8.0253	3								KPFSLKEKKPGDGEVSPSTEDAPFQHSPLGK	KPGDGEVS(0.997)PS(0.003)TEDAPFQHSPLGK	KPGDGEVS(24.8)PS(-24.8)T(-50.5)EDAPFQHS(-125.24)PLGK	Casein kinase II substrate motif;ERK1,2 kinase substrate motif;GSK-3, ERK1, ERK2, CDK5 substrate motif;WW domain binding motif
KIF1B	S	1416		+	-0.89521	1	0.001316	O60333	O60333	Kinesin-like protein KIF1B	-0.91049	-0.9348	-0.98617	126.48	63.268	126.48	126.48	1.5132	3	1.8443	2								TKDVCMVFYSRDAKISPPRSLRSLFGSGYSK	DAKIS(1)PPR	DAKIS(126.48)PPR	Cdc2 kinase substrate motif;CDK kinase substrate motif;CDK1,2,4,6 kinase substrate motif;ERK1,2 kinase substrate motif;G protein-coupled receptor kinase 1 substrate motif;GSK3 kinase substrate motif;GSK-3, ERK1, ERK2, CDK5 substrate motif;PKA kinase substrate motif;PKC kinase substrate motif;WW domain binding motif
KIF1B	S	1454			-0.00568	0.99997	7.80884e-16	O60333	O60333	Kinesin-like protein KIF1B	-0.04684	-0.05231	0.05394	177.41	157.2	173.66	45.2033	-0.21986	3	4.9382	2								TGIYELSLCKMSDTGSPGMQRRRRKILDTSV	MSDTGS(1)PGMQR	MS(-93.48)DT(-45.2)GS(45.2)PGMQR	Casein kinase I substrate motif;ERK1,2 kinase substrate motif;GSK-3, ERK1, ERK2, CDK5 substrate motif;MAPKAPK2 kinase substrate motif;WW domain binding motif
KIF1B	S	1057			0.0812	0.998187	0.00454994	O60333	O60333	Kinesin-like protein KIF1B	-0.01355	0.03457	0.11381	77.124	47.357	75.849	27.4077	0.2965	3	5.5747	2								NQSDFSSVAMTRSGLSLEELRIVEGQGQSSE	S(0.002)GLS(0.998)LEELR	S(-27.41)GLS(27.41)LEELR	Casein kinase II substrate motif
MAPKBP1	S	18			0.13973	0.992624	0.00647965	O60336	O60336	Mitogen-activated protein kinase-binding protein 1	0.12602	0.0931	-0.09726	69.261	40.092	69.261	21.2897	-0.57434	3	7.5631	2				4.5394	MAPK10;MAPK8;MAPK9			VEGSTITSRIKNLLRSPSIKLRRSKAGNRRE	NLLRS(0.993)PS(0.007)IK	NLLRS(21.29)PS(-21.29)IK	Casein kinase II substrate motif;ERK1,2 kinase substrate motif;Growth associated histone HI kinase substrate motif;GSK-3, ERK1, ERK2, CDK5 substrate motif;WW domain binding motif
TBC1D4	S	666			-0.23535	1	0.000268467	O60343	O60343	TBC1 domain family member 4	-0.34419	-0.29036	-0.25369	96.371	58.071	63.091	63.0912	0.15246	9	8.9831	3				2.7004	GSK3A;GSK3B;PRKAA2	Erk1;Erk2;Erk3;Erk5;JNK1;JNK2;JNK3;p38a;p38b;p38d	CDK2;Erk1;Erk2;Erk3;Erk5;FRAP;GSK3A;JNK1;JNK2;JNK3;p38a;p38b;p38d	KRKLNLQDGRAQGVRSPLLRQSSSEQCSNLS	AQGVRS(1)PLLR	AQGVRS(63.09)PLLR	ERK1,2 kinase substrate motif;Growth associated histone HI kinase substrate motif;GSK-3, ERK1, ERK2, CDK5 substrate motif;WW domain binding motif
TBC1D4	S	588			-0.25537	1	1.12341e-09	O60343	O60343	TBC1 domain family member 4	-0.3298	-0.28867	-0.27026	158.3	117.57	158.3	67.611	-0.21714	17	6.9067	2	+	+	Chk1	20.2095	AKT1;AKT2;PAK4	AKT1;AKT2;LATS1;LATS2;MAST1;MAST2;MAST3;MASTL;NDR1;NDR2;PKN1;PKN2;PKN3;RSKL1;RSKL2;SGK1;SGK2;SgK494;YANK1;YANK2;YANK3	AKT1;AKT2;LATS1;LATS2;MAST1;MAST2;MAST3;MASTL;MSK1;MSK2;NDR1;NDR2;p70S6K;p70S6Kb;PKN1;PKN2;PKN3;RSK1;RSK2;RSK4;RSKL1;RSKL2;SGK1;SGK2;SgK494;YANK1;YANK2;YANK3	NIFSRGANRMRGRLGSVDSFERSNSLASEKD	LGS(1)VDSFER	LGS(67.61)VDS(-67.61)FER	14-3-3 domain binding motif;Akt kinase substrate motif;Calmodulin-dependent protein kinase II substrate motif;Casein kinase II substrate motif;MAPKAPK1 kinase substrate motif;p70 Ribosomal S6 kinase substrate motif;Phosphorylase kinase substrate motif;PKA kinase substrate motif;PKC kinase substrate motif
TBC1D4	S	591			-0.28521	0.999985	0.000292263	O60343	O60343	TBC1 domain family member 4	-0.31379	-0.12808	-0.25612	151.26	94.709	151.26	48.1736	0.075163	5	17.258	2				3.27025	GSK3A;GSK3B;PDK1;PRKAA2;PRKCB;PRKCZ			SRGANRMRGRLGSVDSFERSNSLASEKDYSP	LGSVDS(1)FER	LGS(-48.17)VDS(48.17)FER	b-Adrenergic Receptor kinase substrate motif;Casein kinase II substrate motif;G protein-coupled receptor kinase 1 substrate motif;GSK3 kinase substrate motif
TBC1D4	S	341			-0.44792	0.999978	1.75432e-42	O60343	O60343	TBC1 domain family member 4	-0.60718	-0.43278	-0.39325	202.16	189.24	160.47	46.6598	0.12498	11	7.9954	3	+			12.9503	AKT1;AKT2;PAK4;PRKAA2	AKT1;AKT2;LATS1;LATS2;MAST1;MAST2;MAST3;MASTL;MSK1;MSK2;NDR1;NDR2;p70S6K;p70S6Kb;PKG1;PKG2;PKN1;PKN2;PKN3;RSK1;RSK2;RSK4;RSKL1;RSKL2;SGK1;SGK2;SgK494;YANK1;YANK2;YANK3	AKT1;AKT2;HGK;HPK1;KHS2;LATS1;LATS2;LOK;MAST1;MAST2;MAST3;MASTL;MINK;MSK1;MSK2;MST4;MYO3B;NDR1;NDR2;NRK;OSR1;p70S6K;p70S6Kb;PAK1;PAK2;PAK4;PAK5;PKG1;PKG2;PKN1;PKN2;PKN3;RSK1;RSK2;RSK4;RSKL1;RSKL2;SGK1;SGK2;SgK494;SLK;STLK5;STLK6;YANK1;YANK2;YANK3;YSK1	VHEGSQKSQPRRRHASAPSHVQPSDSEKNRT	HAS(1)APSHVQPSDSEK	HAS(46.66)APS(-46.66)HVQPS(-136.52)DS(-147.8)EK	14-3-3 domain binding motif;Akt kinase substrate motif;Calmodulin-dependent protein kinase II substrate motif;Casein kinase II substrate motif;MAPKAPK1 kinase substrate motif;PKA kinase substrate motif;PKC kinase substrate motif;ZIP kinase substrate motif
STX10	S	134			0.24464	0.994019	6.21951e-08	O60499	O60499	Syntaxin-10	0.49112	0.19801	0.15284	95.5	95.5	95.5	22.206	0.77696	3	11.433	2								NREILAGKPAAQKSPSDLLDASAVSATSRYI	S(0.006)PS(0.994)DLLDASAVSATSR	S(-22.21)PS(22.21)DLLDAS(-81.89)AVS(-87.8)AT(-90.74)S(-90.5)R	DNA dependent Protein kinase substrate motif;PKA kinase substrate motif;PKC kinase substrate motif
SORBS3	S	530			-0.081	0.933431	5.66856e-12	O60504	O60504	Vinexin	-0.17929	-0.04666	-0.13882	145.33	126.94	145.33	11.4681	0.24333	8	8.6989	2				3.45335	MAPK1;MAPK3			EPRLRLCDDGPQLPTSPRLTAAARSARHPSS	LCDDGPQLPT(0.067)S(0.933)PR	LCDDGPQLPT(-11.47)S(11.47)PR	ERK1,2 kinase substrate motif;G protein-coupled receptor kinase 1 substrate motif;Growth associated histone HI kinase substrate motif;GSK-3, ERK1, ERK2, CDK5 substrate motif;PKA kinase substrate motif;PKC kinase substrate motif;WW domain binding motif
BUB1B	S	670			0.13027	1	8.44834e-09	O60566	O60566	Mitotic checkpoint serine/threonine-protein kinase BUB1 beta	0.09401	0.08364	0.13466	143.21	119.89	143.21	102.333	0.22746	3	2.651	2	+	+	CDK1;TTK	6.4002	AURKA;CDK1;NEK2		CDC2;CDK2;Erk1;Erk2;Erk3;Erk5;JNK1;JNK2;JNK3;p38a;p38b;p38d	ACGTIYSQTLSIKKLSPIIEDSREATHSSGF	KLS(1)PIIEDSR	KLS(102.33)PIIEDS(-102.33)R	ERK1,2 kinase substrate motif;GSK-3, ERK1, ERK2, CDK5 substrate motif;PKA kinase substrate motif;PKC kinase substrate motif;WW domain binding motif
CCNT2	S	480			0.20802	0.987131	5.37857e-24	O60583	O60583	Cyclin-T2	0.17805	0.16139	-0.02404	138.28	125.76	131.56	19.0252	-1.0171	1	NaN	2				3.7466	CDK1;CDK2;CDK7			HKQGQSQAASSSSVTSPIKMKIPIANTEKYM	QGQSQAASSSSVT(0.012)S(0.987)PIK	QGQS(-109.66)QAAS(-68.11)S(-45.7)S(-39.92)S(-34.07)VT(-19.03)S(19.03)PIK	Cdc2 kinase substrate motif;CDK kinase substrate motif;CDK1,2,4,6 kinase substrate motif;ERK1,2 kinase substrate motif;Growth associated histone HI kinase substrate motif;GSK-3, ERK1, ERK2, CDK5 substrate motif;MAPKAPK2 kinase substrate motif;WW domain binding motif
PLIN3	S	241			-0.16552	0.99992	0.00744671	O60664	O60664	Perilipin-3	-0.22526	-0.22259	-0.14631	96.034	29.683	89.08	40.9885	0.26213	6	4.0225	2								VQQQRQEQSYFVRLGSLSERLRQHAYEHSLG	LGS(1)LSER	LGS(40.99)LS(-40.99)ER	14-3-3 domain binding motif;Calmodulin-dependent protein kinase II alpha substrate motif;Calmodulin-dependent protein kinase II substrate motif;Calmodulin-dependent protein kinase IV substrate motif;Casein kinase II substrate motif;Phosphorylase kinase substrate motif;PKA kinase substrate motif;PKC kinase substrate motif
PLIN3	S	243			0.05658	0.999959	0.00502798	O60664	O60664	Perilipin-3	-0.03867	0.00995	0.1729	113.71	35.19	113.71	43.8819	-0.46458	3	8.6651	2				2.4948	PRKCB			QQRQEQSYFVRLGSLSERLRQHAYEHSLGKL	LGSLS(1)ER	LGS(-43.88)LS(43.88)ER	G protein-coupled receptor kinase 1 substrate motif;PKA kinase substrate motif;PKC kinase substrate motif
REV3L	S	1114			0.19774	1	0.00859597	O60673	O60673	DNA polymerase zeta catalytic subunit	0.0799	0.15111	0.16347	90.15	23.852	90.15	90.1504	-0.47208	3	4.4251	2				2.4948	PRKCB			CDLNYSDVMSKLGFLSERSTSPINSSPPRCW	LGFLS(1)ER	LGFLS(90.15)ER	Casein kinase II substrate motif;G protein-coupled receptor kinase 1 substrate motif;PKA kinase substrate motif;PKC kinase substrate motif
PRMT3	S	171		+	-0.51406	1	0.0024238	O60678	O60678	Protein arginine N-methyltransferase 3	-0.42209	-0.83662	-0.56285	78.324	47.435	78.324	78.3239	0.040447	3	13.702	2								TSVVEKLKHMEARALSAEAALARAREDLQKM	ALS(1)AEAALAR	ALS(78.32)AEAALAR	14-3-3 domain binding motif;Calmodulin-dependent protein kinase II substrate motif;Casein kinase II substrate motif;G protein-coupled receptor kinase 1 substrate motif;PKA kinase substrate motif;PKC kinase substrate motif
KPNA6	S	6	+		0.62817	0.999995	4.24934e-11	O60684	O60684	Importin subunit alpha-7	0.57965	0.59325	0.59155	130.01	126.57	96.82	53.2155	-0.058904	16	5.3558	2								__________METMASPGKDNYRMKSYKNNA	METMAS(1)PGK	MET(-53.22)MAS(53.22)PGK	Cdc2 kinase substrate motif;CDK kinase substrate motif;CDK1,2,4,6 kinase substrate motif;ERK1,2 kinase substrate motif;GSK-3, ERK1, ERK2, CDK5 substrate motif;WW domain binding motif
SNX2	S	119			0.50863	0.995677	0.000787121	O60749	O60749	Sorting nexin-2	0.37021	0.45702	0.71802	91.62	78.22	91.62	23.6234	0.25741	11	34.13	2				2.6844	ACVR2B		ACTR2;ACTR2B;ALK1;ALK2;ALK4;ALK7;BMPR1B;BMPR2;MISR2;TGFbR1;TGFbR2	TPTTLIAPRIESKSMSAPVIFDRSREEIEEE	S(0.004)MS(0.996)APVIFDR	S(-23.62)MS(23.62)APVIFDR	MAPKAPK2 kinase substrate motif;PKA kinase substrate motif;PKC kinase substrate motif
DPM1	S	9			0.08352	0.999884	8.72655e-58	O60762	O60762	Dolichol-phosphate mannosyltransferase subunit 1	0.02203	0.06667	0.03432	250.21	209.93	250.21	39.3529	-0.45309	20	8.0901	2				2.4948	PRKCB			_______MASLEVSRSPRRSRRELEVRSPRQ	ASLEVSRS(1)PR	AS(-192.42)LEVS(-39.35)RS(39.35)PR	Cdc2 kinase substrate motif;CDK kinase substrate motif;CDK1,2,4,6 kinase substrate motif;ERK1,2 kinase substrate motif;G protein-coupled receptor kinase 1 substrate motif;Growth associated histone HI kinase substrate motif;GSK3 kinase substrate motif;GSK-3, ERK1, ERK2, CDK5 substrate motif;PKA kinase substrate motif;PKC kinase substrate motif;WW domain binding motif
TOM1	S	355			-0.10036	0.998234	0.00536167	O60784	O60784	Target of Myb protein 1	-0.14236	-0.14699	0.02667	57.434	34.316	57.434	27.5221	1.6109	3	7.6266	2				5.3692	HIPK2			AGMNLGSSSVRAGLQSLEASGRLEDEFDMFA	AGLQS(0.998)LEAS(0.002)GR	AGLQS(27.52)LEAS(-27.52)GR	Casein kinase II substrate motif;G protein-coupled receptor kinase 1 substrate motif;GSK3 kinase substrate motif
HIST1H2BC;HIST1H2BK;HIST1H2BL;HIST1H2BM;HIST1H2BO;H2BFS;HIST1H2BD;HIST1H2BH;HIST2H2BF;HIST3H2BB;HIST1H2BA;HIST1H2BN	S	57			0.39912	0.821823	1.65577e-06	Q93079	P62807;O60814;Q99880;Q99879;P23527;P57053;P58876;Q93079;Q5QNW6;Q8N257;Q96A08;Q99877	Histone H2B type 1-C/E/F/G/I;Histone H2B type 1-K;Histone H2B type 1-L;Histone H2B type 1-M;Histone H2B type 1-O;Histone H2B type F-S;Histone H2B type 1-D;Histone H2B type 1-H;Histone H2B type 2-F;Histone H2B type 3-B;Histone H2B type 1-A;Histone H2B type 1-N	0.29692	0.49022	0.35033	111.83	86.978	111.83	6.63962	0.040696	3	7.85	2								IYKVLKQVHPDTGISSKAMSIMNSFVTDIFE;VYKVLKQVHPDTGISSKAMGIMNSFVNDIFE	QVHPDTGIS(0.178)S(0.822)K	QVHPDT(-47.59)GIS(-6.64)S(6.64)K	G protein-coupled receptor kinase 1 substrate motif;GSK3 kinase substrate motif;MDC1 BRCT domain binding motif;MDC1 BRCT domain binding motif;Plk1 PBD domain binding motif;Plk1 PBD domain binding motif
PFKFB2	S	466			-0.04992	0.99992	3.8633e-13	O60825	O60825	6-phosphofructo-2-kinase/fructose-2,6-bisphosphatase 2;6-phosphofructo-2-kinase;Fructose-2,6-bisphosphatase	-0.17207	-0.08267	-0.09649	144.51	130.51	144.51	40.9791	-0.17581	9	5.4741	2		+	Akt1;AMPKA1;PKACA	5.5915	AKT1;PRKAA2;PRKACA	AKT1;AMPKa1;AMPKa2;BRSK1;BRSK2;MARK2;MARK3;MARK4;MELK;NIM1;NuaK1;NuaK2;PASK;PKACa;PKACb;PKACg;PKCa;PKCd;PKCe;PKCg;PKCz;PKCh;PRKX;QIK;QSK;SIK;SNRK	AKT1;AMPKa1;AMPKa2;BRSK1;BRSK2;CaMK1a;CaMK1b;CaMK1g;CaMK4;MARK2;MARK3;MARK4;MELK;NIM1;NuaK1;NuaK2;PASK;PKACa;PKACb;PKACg;PKCa;PKCd;PKCe;PKCg;PKCz;PKCh;PRKX;QIK;QSK;SIK;SNRK	NNFPKNQTPVRMRRNSFTPLSSSNTIRRPRN	RNS(1)FTPLSSSNTIR	RNS(40.98)FT(-40.98)PLS(-77.26)S(-85.87)S(-94.26)NT(-107.76)IR	14-3-3 domain binding motif;Akt kinase substrate motif;AMP-activated protein kinase substrate motif;Calmodulin-dependent protein kinase II substrate motif;Casein kinase II substrate motif;HMGCoA Reductase kinase substrate motif;MAPKAPK1 kinase substrate motif;PAK2 kinase substrate motif;PKA kinase substrate motif;PKC epsilon kinase substrate motif;PKC kinase substrate motif
DKC1	S	485			0.21176	1	2.2574e-14	O60832	O60832	H/ACA ribonucleoprotein complex subunit 4	-0.01297	0.21062	0.17092	104.38	90.022	104.38	94.2065	-0.49239	15	10.085	2				2.6397	CSNK2A1		CK2a1;CK2a2	KKKSKKDKKAKAGLESGAEPGDGDSDTTKKK	AGLES(1)GAEPGDGDS(0.748)DT(0.205)T(0.047)KK	AGLES(94.21)GAEPGDGDS(5.62)DT(-5.62)T(-11.97)KK	b-Adrenergic Receptor kinase substrate motif;Casein kinase II substrate motif;G protein-coupled receptor kinase 1 substrate motif
DKC1	S	494			-0.02036	0.987982	7.88904e-63	O60832	O60832	H/ACA ribonucleoprotein complex subunit 4	-0.03564	0.02733	0.17883	207.47	191.63	161.49	20.014	1.0574	17	14.271	2				2.549	CSNK2A1	CK2a1;CK2a2	CK2a1;CK2a2	AKAGLESGAEPGDGDSDTTKKKKKKKKAKEV	AKAGLESGAEPGDGDS(0.988)DT(0.01)T(0.002)K	AKAGLES(-94.28)GAEPGDGDS(20.01)DT(-20.01)T(-26.58)K	b-Adrenergic Receptor kinase substrate motif;Casein kinase I substrate motif;Casein kinase II substrate motif
DKC1	S	513			0.11317	1	2.52147e-19	O60832	O60832	H/ACA ribonucleoprotein complex subunit 4	-0.06405	0.08021	0.0758	171.53	171.53	111.82	111.816	-0.12095	19	16.025	1						CK2a1;CK2a2	CK2a1;CK2a2;MSK1;MSK2;p70S6K;p70S6Kb;RSK1;RSK2;RSK4	KKKKKKKKAKEVELVSE______________	EVELVS(1)E	EVELVS(111.82)E	Casein kinase I substrate motif;G protein-coupled receptor kinase 1 substrate motif
EIF5B	S	1168			-0.02233	1	6.17746e-05	O60841	O60841	Eukaryotic translation initiation factor 5B	-0.07553	0.10614	-0.04735	110.92	87.911	82.202	82.202	0.4353	5	11.412	2								KGQEVCVKIEPIPGESPKMFGRHFEATDILV	IEPIPGES(1)PK	IEPIPGES(82.2)PK	b-Adrenergic Receptor kinase substrate motif;ERK1,2 kinase substrate motif;Growth associated histone HI kinase substrate motif;GSK-3, ERK1, ERK2, CDK5 substrate motif;PKA kinase substrate motif;PKC kinase substrate motif;WW domain binding motif
EIF5B	S	113			-0.03206	0.999997	6.05944e-35	O60841	O60841	Eukaryotic translation initiation factor 5B	-0.64367	-0.12001	-0.03443	166.65	166.65	135.66	56.4829	1.3647	9	32.951	2				2.7312	CSNK2A1			KKGQKGKKQSFDDNDSEELEDKDSKSKKTAK	KQSFDDNDS(1)EELEDKDSK	KQS(-61.3)FDDNDS(56.48)EELEDKDS(-56.48)K	b-Adrenergic Receptor kinase substrate motif;Casein kinase I substrate motif;Casein kinase II substrate motif;G protein-coupled receptor kinase 1 substrate motif
EIF5B	S	214			-0.12863	0.999984	6.59149e-12	O60841	O60841	Eukaryotic translation initiation factor 5B	-0.19143	-0.20788	-0.07702	96.128	85.988	86.557	47.833	-2.3482	10	12.489	3				2.7312	CSNK2A1			GQKKNQKNKPGPNIESGNEDDDASFKIKTVA	NKPGPNIES(1)GNEDDDASFK	NKPGPNIES(47.83)GNEDDDAS(-47.83)FK	b-Adrenergic Receptor kinase substrate motif;Casein kinase II substrate motif
BRD4	S	1117			0.16027	1	0.000501837	O60885	O60885	Bromodomain-containing protein 4	0.15054	0.06814	0.12139	155.58	119.14	155.58	155.585	-0.45249	8	2.0822	2				26.1788	CDK2	CCRK;CDK4;CDK5;CDK6;CDK7;CDK9;CRK7;FRAP;CHED;PCTAIRE1;PCTAIRE2;PCTAIRE3;PFTAIRE1;PFTAIRE2	CCRK;CDC2;CDK2;CDK3;CDK4;CDK5;CDK6;CDK7;CDK9;CRK7;FRAP;CHED;PCTAIRE1;PCTAIRE2;PCTAIRE3;PFTAIRE1;PFTAIRE2;PLK1;PLK2;PLK4	VQPQPLVVVKEEKIHSPIIRSEPFSPSLRPE	IHS(1)PIIR	IHS(155.58)PIIR	ERK1,2 kinase substrate motif;GSK-3, ERK1, ERK2, CDK5 substrate motif;PKA kinase substrate motif;PKC kinase substrate motif;WW domain binding motif
BRD4	S	692			-0.13373	0.890463	0.00113194	O60885	O60885	Bromodomain-containing protein 4	-0.35947	0.23646	0.02791	96.82	83.386	96.82	9.10055	1.3611	2	20.63	2				2.28175	PRKCA;PRKCB			KKRKPQAEKVDVIAGSSKMKGFSSSESESSS	VDVIAGS(0.89)S(0.11)K	VDVIAGS(9.1)S(-9.1)K	PKA kinase substrate motif;PKC kinase substrate motif
NBN	S	432			-0.07747	0.990564	0.000173835	O60934	O60934	Nibrin	-0.0025	-0.15583	-0.12626	117.72	98.713	117.72	20.2111	-0.32237	3	4.3861	2		+	CDK2	8.1323	CDK1;CDK2	CCRK;CDK4;CDK5;CDK6;CDK7;CDK9;CRK7;CHED;PCTAIRE1;PCTAIRE2;PCTAIRE3;PFTAIRE1;PFTAIRE2	CCRK;CDK2;CDK4;CDK5;CDK6;CDK7;CDK9;CRK7;CHED;PCTAIRE1;PCTAIRE2;PCTAIRE3;PFTAIRE1;PFTAIRE2	VSNTLAKMRIPNYQLSPTKLPSINKSKDRAS	IPNYQLS(0.991)PT(0.009)K	IPNY(-88.4)QLS(20.21)PT(-20.21)K	Casein kinase II substrate motif;Cdc2 kinase substrate motif;CDK kinase substrate motif;CDK1,2,4,6 kinase substrate motif;ERK1,2 kinase substrate motif;GSK-3, ERK1, ERK2, CDK5 substrate motif;WW domain binding motif
NBN	S	397		+	-1.21451	1	2.685e-13	O60934	O60934	Nibrin	-1.42678	-1.19921	-1.10273	137.62	120.85	136.24	92.4823	-0.85972	4	14.779	2		+	ATM	20.0428	ATM;ATR;HYRC	ATM;DNAPK	ATM;ATR;DNAPK;FRAP	KEIKVSKMEQKFRMLSQDAPTVKESCKTSSN	MLS(1)QDAPTVK	MLS(92.48)QDAPT(-92.48)VK	14-3-3 domain binding motif;ATM kinase substrate motif;Calmodulin-dependent protein kinase II substrate motif;DNA dependent Protein kinase substrate motif;G protein-coupled receptor kinase 1 substrate motif;MAPKAPK1 kinase substrate motif;PKA kinase substrate motif;PKC kinase substrate motif
KIF21B	S	1215			-0.12902	0.990867	0.000338996	O75037	O75037	Kinesin-like protein KIF21B	-0.18065	-0.17565	-0.14563	118.77	65.529	105.2	20.7243	-0.49581	7	7.7119	2								TRGSTFPRQSRATETSPLTRRKSYDRGQPIR	ATET(0.008)S(0.991)PLT(0.001)R	AT(-54.85)ET(-20.72)S(20.72)PLT(-31.25)R	Casein kinase II substrate motif;ERK1,2 kinase substrate motif;GSK-3, ERK1, ERK2, CDK5 substrate motif;WW domain binding motif
KIF21B	S	1149			-0.14371	1	6.03887e-10	O75037	O75037	Kinesin-like protein KIF21B	-0.18876	-0.21542	-0.10614	91.589	88.621	91.589	86.0882	-0.96472	5	4.865	2								KFKSEPKLSAQMKAVSAECLGPPLDISTKNI	AVS(1)AECLGPPLDISTK	AVS(86.09)AECLGPPLDIS(-86.09)T(-88.17)K	AMP-activated protein kinase substrate motif;Casein kinase II substrate motif;HMGCoA Reductase kinase substrate motif;PKA kinase substrate motif;PKC kinase substrate motif
KIF21B	S	1197			-0.04859	0.999918	0.00699084	O75037	O75037	Kinesin-like protein KIF21B	-0.23046	-0.07169	0.00279	100.25	46.752	100.25	41.0926	-0.18028	6	10.868	2								SVRDPYYRDRVSRTVSLPTRGSTFPRQSRAT	TVS(1)LPTR	T(-41.09)VS(41.09)LPT(-53.86)R	14-3-3 domain binding motif;Calmodulin-dependent protein kinase II alpha substrate motif;Calmodulin-dependent protein kinase II substrate motif;Calmodulin-dependent protein kinase IV substrate motif;Casein kinase II substrate motif;Chk1 kinase substrate motif;MAPKAPK2 kinase substrate motif;Phosphorylase kinase substrate motif;PKA kinase substrate motif;PKC kinase substrate motif
SRGAP2	S	916			0.05061	1	0.00908646	O75044	O75044	SLIT-ROBO Rho GTPase-activating protein 2	-0.01875	0.00398	0.04382	87.639	53.253	66.962	66.9619	0.43843	3	3.3407	2								LNSISRHSSLKNRLDSPQIRKTATAGRSKSF	LDS(1)PQIR	LDS(66.96)PQIR	14-3-3 domain binding motif;AMP-activated protein kinase 2 substrate motif;b-Adrenergic Receptor kinase substrate motif;Calmodulin-dependent protein kinase II substrate motif;ERK1,2 kinase substrate motif;GSK-3, ERK1, ERK2, CDK5 substrate motif;MAPKAPK1 kinase substrate motif;PKA kinase substrate motif;PKC kinase substrate motif;WW domain binding motif
N4BP1	S	288			0.17121	0.999997	3.41782e-17	O75113	O75113	NEDD4-binding protein 1	0.07259	0.20663	0.14605	154.09	123.36	148.76	55.5928	-0.10418	11	8.5119	2								EEALSNERICQKRRFSDSEERHTKKQFSLEN	RFS(1)DSEER	RFS(55.59)DS(-55.59)EER	14-3-3 domain binding motif;Calmodulin-dependent protein kinase II substrate motif;Casein kinase II substrate motif;PAK2 kinase substrate motif;Pim1 kinase substrate sequence;PKA kinase substrate motif;PKA, PKG kinase substrate motif;PKC epsilon kinase substrate motif;PKC kinase substrate motif;PKG kinase substrate motif
CLASP2	S	1012			-0.3404	0.885281	1.42765e-29	O75122	O75122	CLIP-associating protein 2	-0.22129	-0.12989	-0.38919	187.5	174.71	187.5	8.92715	-1.219	1	NaN	3				4.2437	GSK3A;GSK3B;NEK1			ALDNKASLLHSMPTHSSPRSRDYNPYNYSDS	ASLLHSMPT(0.001)HS(0.885)S(0.113)PR	AS(-139.21)LLHS(-83.34)MPT(-28.06)HS(8.93)S(-8.93)PR	G protein-coupled receptor kinase 1 substrate motif;GSK3 kinase substrate motif
CLASP2	S	360		+	-0.76967	0.998112	1.55807e-05	O75122	O75122	CLIP-associating protein 2	-0.85612	-0.75152	-0.81846	142.47	123.11	130.99	27.2317	-0.024357	3	4.7128	2				4.5235	CSNK1D;GSK3A;GSK3B;NEK1			STVAGRVSAGSSKASSLPGSLQRSRSDIDVN	AS(0.002)S(0.998)LPGSLQR	AS(-27.23)S(27.23)LPGS(-99.45)LQR	G protein-coupled receptor kinase 1 substrate motif;GSK3 kinase substrate motif;MAPKAPK2 kinase substrate motif;MDC1 BRCT domain binding motif;Phosphorylase kinase substrate motif;PKA kinase substrate motif;PKC kinase substrate motif;Plk1 PBD domain binding motif
CLASP2	S	507			0.25036	0.985834	2.2159e-05	O75122	O75122	CLIP-associating protein 2	0.23508	0.09572	0.33945	102.73	69.674	102.73	18.4338	0.94968	3	8.5427	2	+	+	CDK1;GSK3B	2.38865	CDK1;NEK1			KRSKIPRSQGCSREASPSRLSVARSSRIPRP	EAS(0.986)PS(0.014)RLSVAR	EAS(18.43)PS(-18.43)RLS(-45.62)VAR	14-3-3 domain binding motif;Calmodulin-dependent protein kinase II substrate motif;Casein kinase II substrate motif;Cdc2 kinase substrate motif;CDK kinase substrate motif;CDK1,2,4,6 kinase substrate motif;CLK1 kinase substrate motif;ERK1,2 kinase substrate motif;GSK-3, ERK1, ERK2, CDK5 substrate motif;MAPKAPK2 kinase substrate motif;PKA kinase substrate motif;PKC epsilon kinase substrate motif;PK…
CLASP2	S	525	+		0.76129	0.973096	0.00053971	O75122	O75122	CLIP-associating protein 2	1.31304	0.45203	0.7125	62.861	50.23	54.812	16.4749	-0.22061	3	29.39	3				3.837	ATM;GSK3A;GSK3B;NEK1			RLSVARSSRIPRPSVSQGCSREASRESSRDT	IPRPS(0.022)VS(0.973)QGCS(0.005)R	IPRPS(-16.47)VS(16.47)QGCS(-22.9)R	ATM kinase substrate motif;DNA dependent Protein kinase substrate motif;G protein-coupled receptor kinase 1 substrate motif;GSK3 kinase substrate motif
CLASP2	S	584			-0.01232	0.750357	0.000356086	O75122	O75122	CLIP-associating protein 2	-0.24698	0.12829	-0.06111	101.39	58.676	101.39	4.7891	-0.95294	1	NaN	2				2.6867	NEK1			ASGPGYGISQSSRLSSSVSAMRVLNTGSDVE	LSS(0.75)S(0.249)VSAMR	LS(-33.04)S(4.79)S(-4.79)VS(-36.21)AMR	14-3-3 domain binding motif;Calmodulin-dependent protein kinase II substrate motif;Casein kinase II substrate motif;G protein-coupled receptor kinase 1 substrate motif;MAPKAPK2 kinase substrate motif;MDC1 BRCT domain binding motif;PKA kinase substrate motif;PKC kinase substrate motif;Plk1 PBD domain binding motif
CLASP2	S	585			-0.04864	0.97557	0.000513196	O75122	O75122	CLIP-associating protein 2	-0.17511	-0.04231	-0.04203	105.03	69.38	103.91	16.7251	0.11796	4	7.393	2				3.5794	GSK3A;GSK3B;NEK1			SGPGYGISQSSRLSSSVSAMRVLNTGSDVEE	LSS(0.021)S(0.976)VS(0.004)AMR	LS(-45.74)S(-16.73)S(16.73)VS(-24.25)AMR	Casein kinase II substrate motif;MDC1 BRCT domain binding motif;Plk1 PBD domain binding motif
CLASP2	S	370			0.04264	0.991312	7.85037e-24	O75122	O75122	CLIP-associating protein 2	-0.15797	-0.00819	0.04355	184.16	151.97	172.57	20.5727	-0.19226	8	10.45	2				2.6246	NEK1			SSKASSLPGSLQRSRSDIDVNAAAGAKAHHA	S(0.009)RS(0.991)DIDVNAAAGAK	S(-20.57)RS(20.57)DIDVNAAAGAK	14-3-3 domain binding motif;Calmodulin-dependent protein kinase I substrate motif;Calmodulin-dependent protein kinase II substrate motif;Calmodulin-dependent protein kinase IV substrate motif;Casein kinase II substrate motif;Chk1 kinase substrate motif;PKA kinase substrate motif;PKC kinase substrate motif;Pyruvate dehydrogenase kinase substrate motif
CLASP2	S	489	+		1.67256	0.999492	1.88009e-06	O75122	O75122	CLIP-associating protein 2	1.50954	1.73821	1.62377	133.16	118.92	133.16	32.936	0.47928	3	9.0392	2				2.6256	NEK1			STVSSGVQRVLVNSASAQKRSKIPRSQGCSR	VLVNS(0.001)AS(0.999)AQKR	VLVNS(-32.94)AS(32.94)AQKR
PPFIA3	S	683			-0.27944	1	0.000590601	O75145	O75145	Liprin-alpha-3	-0.29504	-0.32644	-0.26012	67.646	31.989	53.237	53.2374	-0.063418	4	4.7147	2								SPPSSGHSTPRLAPPSPAREGTDKANHVPKE	LAPPS(1)PAR	LAPPS(53.24)PAR	Cdc2 kinase substrate motif;CDK kinase substrate motif;CDK1,2,4,6 kinase substrate motif;DNA dependent Protein kinase substrate motif;ERK1,2 kinase substrate motif;GSK-3, ERK1, ERK2, CDK5 substrate motif;WW domain binding motif
PPFIA3	S	17			0.09018	1	2.84067e-43	O75145	O75145	Liprin-alpha-3	0.03435	-0.00791	0.09225	191.2	171.75	191.2	191.196	0.042076	12	5.8237	2							DCLK1;DCLK2;DCLK3;Obscn;PIM1;PIM2;PIM3;PSKH1;PSKH2;SPEG;Trad;Trb1;Trb2;Trb3;Trio;TSSK2;TSSK3;TSSK4;VACAMKL	MCEVMPTISEDGRRGSALGPDEAGGELERLM	RGS(1)ALGPDEAGGELER	RGS(191.2)ALGPDEAGGELER	14-3-3 domain binding motif;Calmodulin-dependent protein kinase II substrate motif;G protein-coupled receptor kinase 1 substrate motif;MAPKAPK2 kinase substrate motif;PAK2 kinase substrate motif;PKA kinase substrate motif;PKC epsilon kinase substrate motif;PKC kinase substrate motif
PPFIA3	S	1164			-0.06638	1	1.15535e-07	O75145	O75145	Liprin-alpha-3	-0.07608	-0.21503	-0.11313	91.622	84.257	91.622	78.9558	0.63894	6	5.9541	2								MLPPNFRSAAAGALGSPGLPLRKLQPEGQTS	SAAAGALGS(1)PGLPLR	S(-78.96)AAAGALGS(78.96)PGLPLR	ERK1,2 kinase substrate motif;G protein-coupled receptor kinase 1 substrate motif;GSK-3, ERK1, ERK2, CDK5 substrate motif;WW domain binding motif
PHF2	S	899			-0.15504	1	2.3643e-09	O75151	O75151	Lysine-specific demethylase PHF2	-0.13659	-0.27916	-0.20383	120.63	111.58	120.63	100.578	0.62551	3	3.9524	2								EDNPIFKSRSKKRKGSDDAPYSPTARVGPSV	KGS(1)DDAPYSPTAR	KGS(100.58)DDAPY(-100.95)S(-100.58)PT(-109.77)AR	14-3-3 domain binding motif;Calmodulin-dependent protein kinase II substrate motif;G protein-coupled receptor kinase 1 substrate motif;MAPKAPK1 kinase substrate motif;Pim1 kinase substrate sequence;PKA kinase substrate motif;PKA, PKG kinase substrate motif;PKC epsilon kinase substrate motif;PKC kinase substrate motif;PKG kinase substrate motif
PHF2	S	905			0.30696	0.995314	1.18471e-09	O75151	O75151	Lysine-specific demethylase PHF2	0.31229	0.24803	0.27037	124.63	112.12	99.435	24.4123	1.2658	4	4.2415	2								KSRSKKRKGSDDAPYSPTARVGPSVPRQDRP	KGSDDAPY(0.001)S(0.995)PT(0.004)AR	KGS(-33.71)DDAPY(-31.79)S(24.41)PT(-24.41)AR	Casein kinase II substrate motif;ERK1,2 kinase substrate motif;GSK-3, ERK1, ERK2, CDK5 substrate motif;WW domain binding motif
ZC3H11A	S	290			0.03125	0.999992	1.91435e-12	O75152	O75152	Zinc finger CCCH domain-containing protein 11A	0.27774	-0.14707	-0.09126	128.59	115.08	128.59	50.8426	-0.10261	6	17.779	3								LVRLSLTERLGKRKFSAGGDSDPPLKRSLAQ	KFS(1)AGGDSDPPLKR	KFS(50.84)AGGDS(-50.84)DPPLKR	14-3-3 domain binding motif;Calmodulin-dependent protein kinase II substrate motif;Pim1 kinase substrate sequence;PKA kinase substrate motif;PKC epsilon kinase substrate motif;PKC kinase substrate motif
ZC3H11A	S	132			0.53655	0.999968	1.04746e-12	O75152	O75152	Zinc finger CCCH domain-containing protein 11A	0.52871	0.39038	0.48776	167.56	135.43	167.56	44.9982	0.0094075	3	4.1413	2								QLSVQQNKLSVQSNPSPQLRSVMKVESSENV	LSVQSNPS(1)PQLR	LS(-112.14)VQS(-45)NPS(45)PQLR	DNA dependent Protein kinase substrate motif;ERK1,2 kinase substrate motif;GSK-3, ERK1, ERK2, CDK5 substrate motif;WW domain binding motif
ZC3H11A	S	758			-0.00958	0.793206	2.64881e-09	O75152	O75152	Zinc finger CCCH domain-containing protein 11A	-0.07723	0.06774	-0.05837	74.581	74.581	51.899	6.2656	-0.57295	1	NaN	2								SGPSSSQMSMKTRRLSSASTGKPPLSVEDDF	RLS(0.793)S(0.187)AS(0.011)T(0.008)GKPPLS(0.001)VEDDFEK	RLS(6.27)S(-6.27)AS(-18.58)T(-20.14)GKPPLS(-30.61)VEDDFEK	14-3-3 domain binding motif;Calmodulin-dependent protein kinase II substrate motif;Casein kinase II substrate motif;G protein-coupled receptor kinase 1 substrate motif;MAPKAPK1 kinase substrate motif;PAK2 kinase substrate motif;PKA kinase substrate motif;PKC epsilon kinase substrate motif;PKC kinase substrate motif
CLUH	S	664			0.07341	0.961817	2.1062e-10	O75153	O75153	Clustered mitochondria protein homolog	0.27018	-0.09016	0.03908	80.117	74.533	80.117	15.4162	-0.0072908	5	10.26	2								SLESKSEDPPGQEAGSEEEGSSASGLAKVKE	SEDPPGQEAGS(0.962)EEEGS(0.028)S(0.008)AS(0.002)GLAK	S(-61.01)EDPPGQEAGS(15.42)EEEGS(-15.42)S(-20.74)AS(-25.95)GLAK	BARD1 BRCT domain binding motif;Casein kinase I substrate motif;Casein kinase II substrate motif;G protein-coupled receptor kinase 1 substrate motif
CAND2	S	230			0.07711	0.811604	0.00825917	O75155	O75155	Cullin-associated NEDD8-dissociated protein 2	0.0363	0.0561	0.08135	67.385	50.173	67.385	7.12988	0.55919	2	2.5101	2								ADHLLDRLPGPRVPTSPTAIRTLIQCLGSVG	VPT(0.157)S(0.812)PT(0.031)AIR	VPT(-7.13)S(7.13)PT(-14.15)AIR	Casein kinase II substrate motif;ERK1,2 kinase substrate motif;GSK-3, ERK1, ERK2, CDK5 substrate motif;WW domain binding motif
KDM4A	S	523			-0.32581	0.938573	5.30831e-13	O75164	O75164	Lysine-specific demethylase 4A	-0.41511	-0.29841	-0.13666	100.02	92.374	100.02	14.9357	-0.27762	2	7.2568	2						MSK1;MSK2;p70S6Kb;RSK1;RSK2;RSK4	AKT1;MSK1;MSK2;p70S6Kb;RSK1;RSK2;RSK4	SSSSLGSGSSRDSISSDSETSEPLSCRAQGQ	DSIS(0.03)S(0.939)DS(0.03)ET(0.001)SEPLSCR	DS(-42.61)IS(-14.94)S(14.94)DS(-14.94)ET(-30.28)S(-35.77)EPLS(-62.74)CR	Casein kinase II substrate motif;G protein-coupled receptor kinase 1 substrate motif;MDC1 BRCT domain binding motif;Plk1 PBD domain binding motif
KDM4A	S	502	+		1.32129	0.985111	0.0177309	O75164	O75164	Lysine-specific demethylase 4A	1.25985	1.32029	1.31864	74.464	57.793	74.464	18.2063	-0.41577	2	4.5244	2				2.3941	PRKCB			DLSVNPASVGGRLVFSGSKKKSSSSLGSGSS	LVFS(0.985)GS(0.015)K	LVFS(18.21)GS(-18.21)K	Casein kinase II substrate motif
ANKRD17	S	1709			-0.02441	1	0.00383852	O75179	O75179	Ankyrin repeat domain-containing protein 17	-0.07173	-0.06292	-0.03944	118.71	85.334	117.31	79.0356	-0.53251	11	7.6713	2						CDK2	CDK2	GPSPLSSPNGKLTVASPKRGQKREEGWKEVV	LTVAS(1)PK	LT(-79.04)VAS(79.04)PK	Cdc2 kinase substrate motif;CDK kinase substrate motif;CDK1,2,4,6 kinase substrate motif;ERK1,2 kinase substrate motif;Growth associated histone HI kinase substrate motif;GSK-3, ERK1, ERK2, CDK5 substrate motif;PKA kinase substrate motif;PKC kinase substrate motif;WW domain binding motif
DNAJB6	S	277			-0.16487	1	2.70815e-86	O75190	O75190	DnaJ homolog subfamily B member 6	-0.14675	-0.19766	-0.24818	247.4	237.63	217.35	217.354	-0.036426	6	3.4388	4				5.1682	EIF2AK2			PPRPASLLRHAPHCLSEEEGEQDRPRAPGPW	HAPHCLS(1)EEEGEQDRPR	HAPHCLS(217.35)EEEGEQDRPR	BARD1 BRCT domain binding motif;Casein kinase II substrate motif;G protein-coupled receptor kinase 1 substrate motif
DNAJB6	S	15			-0.1922	1	0.000152598	O75190	O75190	DnaJ homolog subfamily B member 6	-0.08302	-0.25611	-0.18688	116.55	102.11	82.417	82.4167	0.52567	10	9.2048	3							CCRK;CDK4;CDK5;CDK6;CDK7;CDK8;CDK9;CRK7;CHED;PCTAIRE1;PCTAIRE2;PCTAIRE3;PFTAIRE1;PFTAIRE2;PKN1;PKN2;YANK3	_MVDYYEVLGVQRHASPEDIKKAYRKLALKW	HAS(1)PEDIKK	HAS(82.42)PEDIKK	14-3-3 domain binding motif;AMP-activated protein kinase substrate motif;Calmodulin-dependent protein kinase I substrate motif;Calmodulin-dependent protein kinase II substrate motif;Calmodulin-dependent protein kinase IV substrate motif;Casein kinase II substrate motif;ERK1,2 kinase substrate motif;GSK-3, ERK1, ERK2, CDK5 substrate motif;Chk1 kinase substrate motif;PKA kinase substrate motif;PKC …
ZNF217	S	407			-0.03329	0.999911	8.03397e-19	O75362	O75362	Zinc finger protein 217	-0.06925	-0.09346	-0.06466	163.44	146.45	137.79	40.4963	-0.089507	11	23.387	2				2.9318	AURKA	DYRK1A;DYRK1B;DYRK3;HIPK1;HIPK2;HIPK3;HIPK4	CDK4;CDK5;CDK6;DYRK1A;DYRK1B;DYRK3;HIPK1;HIPK2;HIPK3;HIPK4;PCTAIRE1;PCTAIRE2;PFTAIRE1	LHSRVHKKDRRAGAESPTMSVDGRQPGTCSP	AGAES(1)PTMSVDGR	AGAES(40.5)PT(-40.5)MS(-74.17)VDGR	b-Adrenergic Receptor kinase substrate motif;Casein kinase II substrate motif;ERK1,2 kinase substrate motif;G protein-coupled receptor kinase 1 substrate motif;GSK3 kinase substrate motif;GSK-3, ERK1, ERK2, CDK5 substrate motif;WW domain binding motif
ZNF217	S	570	+		0.69715	0.981292	8.51781e-13	O75362	O75362	Zinc finger protein 217	0.6636	0.6616	0.52555	113.54	101.62	88.574	17.1977	0.41731	5	8.2584	3				2.9318	AURKA	CDK4;CDK5;CDK6;DYRK1A;DYRK1B;DYRK3;HIPK1;HIPK2;HIPK3;HIPK4;PCTAIRE1;PCTAIRE2;PFTAIRE1	CDK4;CDK5;CDK6;DYRK1A;DYRK1B;DYRK3;HIPK1;HIPK2;HIPK3;HIPK4;PCTAIRE1;PCTAIRE2;PFTAIRE1	KNLKRFFDGAKDVTGSPPAKQLKEMPSVFQN	FFDGAKDVT(0.019)GS(0.981)PPAK	FFDGAKDVT(-17.2)GS(17.2)PPAK	ERK1,2 kinase substrate motif;GSK-3, ERK1, ERK2, CDK5 substrate motif;WW domain binding motif
FLNB	S	1505			0.15458	1	1.37115e-05	O75369	O75369	Filamin-B	0.00592	0.13084	0.14542	97.291	89.836	97.291	86.0322	0.014512	5	11.208	2							FRAP	PYMVSVKYADEEIPRSPFKVKVLPTYDASKV	YADEEIPRS(1)PFK	Y(-86.03)ADEEIPRS(86.03)PFK	Cdc2 kinase substrate motif;CDK kinase substrate motif;CDK1,2,4,6 kinase substrate motif;ERK1,2 kinase substrate motif;Growth associated histone HI kinase substrate motif;GSK-3, ERK1, ERK2, CDK5 substrate motif;WW domain binding motif
NCOR1	S	1281			0.07396	1	2.37681e-11	O75376	O75376	Nuclear receptor corepressor 1	0.12235	0.02609	-0.02121	116.24	106.58	116.24	64.512	0.057963	15	7.1608	2				5.3682	AURKA;CDK1;CLK1			SAPLEGLICRALPRGSPHSDLKERTVLSGSI	GS(1)PHSDLKER	GS(64.51)PHS(-64.51)DLKER	Casein kinase II substrate motif;ERK1,2 kinase substrate motif;GSK-3, ERK1, ERK2, CDK5 substrate motif;PKA kinase substrate motif;PKC kinase substrate motif;WW domain binding motif
NCOR1	S	1472			0.02857	1	6.62658e-12	O75376	O75376	Nuclear receptor corepressor 1	0.28841	-0.14185	1.13993	129.11	117.19	129.11	90.8829	-0.39303	8	76.11	2				4.04745	AURKA;CDK1;CLK1;HIPK2;CHUK;MAPK3			SVLRSTLHEAPKAQLSPGIYDDTSARRTPVS	AQLS(1)PGIYDDTSAR	AQLS(90.88)PGIY(-101.85)DDT(-90.88)S(-96.25)AR	ERK1,2 kinase substrate motif;GSK-3, ERK1, ERK2, CDK5 substrate motif;PKA kinase substrate motif;WW domain binding motif
NCOR1	S	2202	+		1.33423	0.981087	0.00029383	O75376	O75376	Nuclear receptor corepressor 1	1.48914	1.17877	1.29944	113.38	58.026	113.38	17.1494	-0.65061	7	10.709	2				5.3682	AURKA;CDK1;CHUK			SISYLPSFFTKLENTSPMVKSKKQEIFRKLN	LENT(0.019)S(0.981)PMVK	LENT(-17.15)S(17.15)PMVK	Casein kinase I substrate motif;ERK1,2 kinase substrate motif;GSK-3, ERK1, ERK2, CDK5 substrate motif;WW domain binding motif
NCOR1	S	1195			0.10595	0.735716	7.2908e-19	O75376	O75376	Nuclear receptor corepressor 1	0.13177	0.03811	0.0365	148.7	137.06	109.83	4.44859	-0.46937	10	8.9431	3				3.1791	ADRBK1;AURKA;CAMK4;CSNK2A1;CHUK			EALVKGSISRMPIEDSSPEKGREEAASKGHV	MPIEDS(0.736)S(0.264)PEKGREEAASK	MPIEDS(4.45)S(-4.45)PEKGREEAAS(-37.39)K	b-Adrenergic Receptor kinase substrate motif;Casein kinase II substrate motif
NCOR1	S	1196			0.1042	0.990962	6.96793e-30	O75376	O75376	Nuclear receptor corepressor 1	0.12432	0.05757	0.00835	153.1	134.75	153.1	20.4551	-0.41545	7	4.6277	3				5.10055	AURKA;CDK1;HIPK2;CHUK			ALVKGSISRMPIEDSSPEKGREEAASKGHVI	MPIEDS(0.009)S(0.991)PEKGREEAASK	MPIEDS(-20.46)S(20.46)PEKGREEAAS(-39.39)K	Casein kinase I substrate motif;Casein kinase II substrate motif;Cdc2 kinase substrate motif;CDK kinase substrate motif;CDK1,2,4,6 kinase substrate motif;ERK1,2 kinase substrate motif;Growth associated histone HI kinase substrate motif;GSK-3, ERK1, ERK2, CDK5 substrate motif;MDC1 BRCT domain binding motif;Plk1 PBD domain binding motif;WW domain binding motif
NCOR1	S	2120			-0.07142	1	0.00285185	O75376	O75376	Nuclear receptor corepressor 1	-0.00923	-0.11978	-0.12021	86.592	74.324	86.592	86.5922	0.26063	3	3.1366	2				5.3682	AURKA;CDK1;CLK1			SQAQSVHHQRPGSRVSPENLVDKSRGSRPGK	VS(1)PENLVDK	VS(86.59)PENLVDK	Casein kinase II substrate motif;ERK1,2 kinase substrate motif;GSK-3, ERK1, ERK2, CDK5 substrate motif;PKA kinase substrate motif;PKC kinase substrate motif;WW domain binding motif
PEX14	S	44			0.03097	0.99994	0.00061442	O75381	O75381	Peroxisomal membrane protein PEX14	0.01569	0.28679	-0.05292	103.43	66.762	103.43	42.2204	0.22873	3	12.863	2								IATAVKFLQNSRVRQSPLATRRAFLKKKGLT	VRQS(1)PLATR	VRQS(42.22)PLAT(-42.22)R	ERK1,2 kinase substrate motif;G protein-coupled receptor kinase 1 substrate motif;GSK-3, ERK1, ERK2, CDK5 substrate motif;PKA kinase substrate motif;PKC kinase substrate motif;WW domain binding motif
ULK1	S	450		+	-1.07133	0.99994	4.58598e-08	O75385	O75385	Serine/threonine-protein kinase ULK1	-1.11734	-0.9654	-1.12012	138.21	125.42	138.21	42.233	-0.12468	3	6.8031	2						FRAP	FRAP	PTQVQNYQRIERNLQSPTQFQTPRSSAIRRS	NLQS(1)PTQFQTPR	NLQS(42.23)PT(-42.23)QFQT(-85.71)PR	Casein kinase II substrate motif;ERK1,2 kinase substrate motif;GSK-3, ERK1, ERK2, CDK5 substrate motif;WW domain binding motif
PRPF40A	S	888			0.07998	1	1.1658e-12	O75400	O75400	Pre-mRNA-processing factor 40 homolog A	0.08879	0.0094	0.00863	131.45	115.14	90.718	72.4016	1.0159	4	9.6989	3								KKKSKKRRHKSDSPESDAEREKDKKEKDRES	HKS(0.013)DS(0.987)PES(1)DAEREK	HKS(-18.88)DS(18.88)PES(72.4)DAEREK	b-Adrenergic Receptor kinase substrate motif;Casein kinase II substrate motif
GIGYF1	S	24			-0.47227	0.999535	1.91821e-27	O75420	O75420	PERQ amino acid-rich with GYF domain-containing protein 1	-0.28732	-0.53304	-0.59396	125.45	109.6	125.45	33.4132	0.75187	4	14.451	2				2.14985	MAPK1;MAPK3			GPEWLRALSGGGSVASPPPSPAMPKYKLADY	ALSGGGSVAS(1)PPPSPAMPK	ALS(-74.59)GGGS(-50.38)VAS(33.41)PPPS(-33.41)PAMPK	ERK1,2 kinase substrate motif;G protein-coupled receptor kinase 1 substrate motif;GSK3 kinase substrate motif;GSK-3, ERK1, ERK2, CDK5 substrate motif;WW domain binding motif
GIGYF1	S	638	+		0.59216	0.999958	0.000225496	O75420	O75420	PERQ amino acid-rich with GYF domain-containing protein 1	0.50999	0.54553	0.66658	130.09	104.31	130.09	43.8154	0.28452	3	6.6851	2						AKT1	AKT1	RGGDQNLLPTMSRSLSVPDSGRLWDVHTSAS	SLS(1)VPDSGR	S(-43.82)LS(43.82)VPDS(-75.83)GR	14-3-3 domain binding motif;Calmodulin-dependent protein kinase II alpha substrate motif;Calmodulin-dependent protein kinase II substrate motif;Calmodulin-dependent protein kinase IV substrate motif;Casein kinase II substrate motif;G protein-coupled receptor kinase 1 substrate motif;GSK3 kinase substrate motif;Chk1 kinase substrate motif;MAPKAPK2 kinase substrate motif;Phosphorylase kinase substr…
LRCH4	S	457	+		1.06219	0.997549	9.61976e-08	O75427	O75427	Leucine-rich repeat and calponin homology domain-containing protein 4	1.04691	0.94432	1.08884	69.99	65.113	69.99	26.4502	-0.055972	3	5.0837	3								VGGAAAVSTQAMHNGSPKSSASQAGAAAGQG	AVVGGAAAVST(0.002)QAMHNGS(0.998)PK	AVVGGAAAVS(-37.16)T(-26.45)QAMHNGS(26.45)PK	Casein kinase II substrate motif;ERK1,2 kinase substrate motif;G protein-coupled receptor kinase 1 substrate motif;Growth associated histone HI kinase substrate motif;GSK3 kinase substrate motif;GSK-3, ERK1, ERK2, CDK5 substrate motif;PKA kinase substrate motif;PKC kinase substrate motif;WW domain binding motif
MED24	S	862			0.37295	0.964649	2.55131e-15	O75448	O75448	Mediator of RNA polymerase II transcription subunit 24	0.26603	0.44384	0.41588	102.45	102.45	102.45	14.3596	0.21111	2	8.986	2								FPLDDVQPSKLMRLLSSNEDDANILSSPTDR	LLS(0.965)S(0.035)NEDDANILSSPTDR	LLS(14.36)S(-14.36)NEDDANILS(-88.46)S(-92.31)PT(-98.7)DR	14-3-3 domain binding motif;Calmodulin-dependent protein kinase II substrate motif;Calmodulin-dependent protein kinase IV substrate motif;Casein kinase II substrate motif;Chk1 kinase substrate motif;PKA kinase substrate motif;PKC kinase substrate motif
MED24	S	863			0.52457	0.5	4.81144e-09	O75448	O75448	Mediator of RNA polymerase II transcription subunit 24	0.36689	0.44384	0.60041	81.144	81.144	81.144	0	-0.16348	4	10.402	2								PLDDVQPSKLMRLLSSNEDDANILSSPTDRS	LLS(0.5)S(0.5)NEDDANILSSPTDR	LLS(0)S(0)NEDDANILS(-71.45)S(-74.71)PT(-79.53)DR	Casein kinase II substrate motif;MDC1 BRCT domain binding motif;Plk1 PBD domain binding motif;Pyruvate dehydrogenase kinase substrate motif
MED24	S	873			0.00562	0.937792	1.77712e-102	O75448	O75448	Mediator of RNA polymerase II transcription subunit 24	-0.09375	-0.04605	-0.03801	261.06	240.21	261.06	12.3568	-0.43061	2	0.49631	2						CCRK;CDK10;CDK11;CDK4;CDK5;CDK6;CDK7;CDK8;CDK9;CRK7;CHED;PCTAIRE1;PCTAIRE2;PCTAIRE3;PFTAIRE1;PFTAIRE2;PITSLRE	CCRK;CDK10;CDK11;CDK4;CDK5;CDK6;CDK7;CDK8;CDK9;CRK7;CHED;PCTAIRE1;PCTAIRE2;PCTAIRE3;PFTAIRE1;PFTAIRE2;PITSLRE	MRLLSSNEDDANILSSPTDRSMSSSLSASQL	LLSSNEDDANILS(0.055)S(0.938)PT(0.008)DR	LLS(-214.08)S(-192.6)NEDDANILS(-12.36)S(12.36)PT(-20.85)DR	Casein kinase II substrate motif;ERK1,2 kinase substrate motif;GSK-3, ERK1, ERK2, CDK5 substrate motif;MDC1 BRCT domain binding motif;Plk1 PBD domain binding motif;Pyruvate dehydrogenase kinase substrate motif;WW domain binding motif
ZNF324	S	164	+		1.10474	0.989021	0.00301768	O75467	O75467	Zinc finger protein 324A	1.08946	1.10302	0.97567	46.318	28.302	46.318	19.5463	-0.011569	3	4.3976	3								LGSGSGQASVSLRLTSPLRPPEGVRLREKTL	LT(0.011)S(0.989)PLRPPEGVR	LT(-19.55)S(19.55)PLRPPEGVR	14-3-3 domain binding motif;Calmodulin-dependent protein kinase II substrate motif;Cdc2 kinase substrate motif;CDK kinase substrate motif;CDK1,2,4,6 kinase substrate motif;CLK1 kinase substrate motif;ERK1,2 kinase substrate motif;G protein-coupled receptor kinase 1 substrate motif;Growth associated histone HI kinase substrate motif;GSK-3, ERK1, ERK2, CDK5 substrate motif;PKA kinase substrate moti…
PSIP1	S	106			0.09882	0.954741	4.99448e-05	O75475	O75475	PC4 and SFRS1-interacting protein	0.19698	-0.06122	-0.01542	89.358	66.24	82.59	13.2589	-0.31779	2	11.116	2							NRK	KFSSQQAATKQSNASSDVEVEEKETSVSKED	QSNAS(0.045)S(0.955)DVEVEEK	QS(-37.31)NAS(-13.26)S(13.26)DVEVEEK	Casein kinase II substrate motif;MAPKAPK2 kinase substrate motif;MDC1 BRCT domain binding motif;Plk1 PBD domain binding motif
SRSF10	S	23			0.43893	0.952138	1.8136e-06	O75494	O75494	Serine/arginine-rich splicing factor 10	0.42365	0.37679	0.56144	116.86	84.295	116.86	12.9871	0.8389	3	7.1859	2								PNTSLFVRNVADDTRSEDLRREFGRYGPIVD	NVADDT(0.048)RS(0.952)EDLR	NVADDT(-12.99)RS(12.99)EDLR	Casein kinase I substrate motif;G protein-coupled receptor kinase 1 substrate motif
SRSF10	S	106		+	-0.39905	0.785116	5.22679e-05	O75494	O75494	Serine/arginine-rich splicing factor 10	-0.78014	-0.42625	-0.46729	88.768	66.954	88.768	6.23861	0.5322	2	1.9056	2								KTPNQMKAKEGRNVYSSSRYDDYDRYRRSRS	NVYS(0.785)S(0.187)S(0.028)RYDDYDR	NVY(-36.7)S(6.24)S(-6.24)S(-14.47)RY(-49.21)DDY(-70.56)DR	Casein kinase II substrate motif
SRSF10	S	133			0.03914	1	0.00016872	O75494	O75494	Serine/arginine-rich splicing factor 10	0.20715	-0.02472	-0.0526	129.77	106.79	129.37	78.082	0.524	8	8.1856	2				2.4948	PRKCB	PKCa;PKCb;PKCd;PKCe;PKCg;PKCz;PKCh	PKCa;PKCb;PKCd;PKCe;PKCg;PKCz;PKCh	RSRSRSYERRRSRSRSFDYNYRRSYSPRNSR	S(1)RS(1)FDYNYR	S(78.12)RS(78.08)FDY(-78.08)NY(-97.89)R	14-3-3 domain binding motif;Akt kinase substrate motif;Calmodulin-dependent protein kinase II substrate motif;Casein kinase II substrate motif;MAPKAPK1 kinase substrate motif;MAPKAPK2 kinase substrate motif;PKA kinase substrate motif;PKC kinase substrate motif
SRSF10	S	131			0.0125	1	0.00016872	O75494	O75494	Serine/arginine-rich splicing factor 10	0.03268	-0.05618	-0.03801	129.77	106.79	129.37	78.1163	0.524	16	4.0722	2						PKCa;PKCb;PKCd;PKCe;PKCg;PKCz;PKCh	PKCa;PKCb;PKCd;PKCe;PKCg;PKCz;PKCh	YRRSRSRSYERRRSRSRSFDYNYRRSYSPRN	S(1)RS(1)FDYNYR	S(78.12)RS(78.08)FDY(-78.08)NY(-97.89)R	14-3-3 domain binding motif;Akt kinase substrate motif;Calmodulin-dependent protein kinase II substrate motif;Casein kinase II substrate motif;MAPKAPK1 kinase substrate motif;PKA kinase substrate motif;PKC kinase substrate motif;ZIP kinase substrate motif
EED	S	2			0.04474	0.999994	5.01885e-24	O75530	O75530	Polycomb protein EED	-0.02373	-0.00189	0.04761	127.92	115.25	127.92	54.2504	0.10941	3	3.6326	2				4.37015	CSNK2A1;PRKCB			______________MSEREVSTAPAGTDMPA	S(1)EREVSTAPAGTDMPAAK	S(54.25)EREVS(-55.61)T(-54.25)APAGT(-92.83)DMPAAK	Casein kinase II substrate motif;G protein-coupled receptor kinase 1 substrate motif;PKA kinase substrate motif;PKC kinase substrate motif
SF3B1	S	129			-0.08918	1	0.0025883	O75533	O75533	Splicing factor 3B subunit 1	-0.16227	-0.08647	-0.17109	102.53	102.53	102.53	75.7416	-0.18091	9	4.0928	2								DREDEYKKHRRTMIISPERLDPFADGGKTPD	TMIIS(1)PER	T(-75.74)MIIS(75.74)PER	Casein kinase II substrate motif;Cdc2 kinase substrate motif;CDK kinase substrate motif;CDK1,2,4,6 kinase substrate motif;ERK1,2 kinase substrate motif;GSK-3, ERK1, ERK2, CDK5 substrate motif;WW domain binding motif
PRKRA	S	18			-0.00052	0.996734	4.38982e-64	O75569	O75569	Interferon-inducible double-stranded RNA-dependent protein kinase activator A	-0.14434	0.0287	0.03446	211.14	211.14	129.32	24.9389	0.038104	9	8.1642	4				2.6283	NEK1			QSRHRAEAPPLEREDSGTFSLGKMITAKPGK	HRAEAPPLEREDS(0.997)GT(0.003)FSLGK	HRAEAPPLEREDS(24.94)GT(-24.94)FS(-41.6)LGK	14-3-3 domain binding motif;b-Adrenergic Receptor kinase substrate motif;Calmodulin-dependent protein kinase II substrate motif;Calmodulin-dependent protein kinase IV substrate motif;Casein kinase II substrate motif;G protein-coupled receptor kinase 1 substrate motif;GSK3 kinase substrate motif;Chk1 kinase substrate motif;PKA kinase substrate motif;PKC epsilon kinase substrate motif;PKC kinase su…
PRKRA	S	167			0.00992	0.998418	0.00522413	O75569	O75569	Interferon-inducible double-stranded RNA-dependent protein kinase activator A	-0.08199	-0.03299	0.21713	73.435	37.894	73.435	28.0021	0.30137	5	17.503	2				2.55385	EIF2AK2;NEK1			GPAHKREYTTICRLESFMETGKGASKKQAKR	LES(0.998)FMET(0.002)GK	LES(28)FMET(-28)GK	14-3-3 domain binding motif;b-Adrenergic Receptor kinase substrate motif;Calmodulin-dependent protein kinase II alpha substrate motif;Calmodulin-dependent protein kinase II substrate motif;Calmodulin-dependent protein kinase IV substrate motif;Casein kinase II substrate motif;G protein-coupled receptor kinase 1 substrate motif;Chk1 kinase substrate motif;PKA kinase substrate motif;PKC kinase subs…
MYCBP2	S	3894			0.07683	0.974284	2.74768e-05	O75592	O75592	E3 ubiquitin-protein ligase MYCBP2	-0.00722	0.0302	0.09029	101.32	101.32	101.32	15.7848	-0.092951	3	4.5454	2							FRAP	DAEPTPEQEEKALLSSPEGEEKVYNATSDAD	ALLS(0.026)S(0.974)PEGEEK	ALLS(-15.78)S(15.78)PEGEEK	Casein kinase II substrate motif;ERK1,2 kinase substrate motif;GSK-3, ERK1, ERK2, CDK5 substrate motif;MDC1 BRCT domain binding motif;Plk1 PBD domain binding motif;WW domain binding motif
MYCBP2	S	2947			-0.04697	1	3.74489e-19	O75592	O75592	E3 ubiquitin-protein ligase MYCBP2	-0.28624	-0.0936	-0.03258	167.66	143.29	49.535	49.5354	-0.25956	6	9.733	3							FRAP;PKCa;PKCd;PKCe;PKCg;PKCz;PKCh	SIGKAPLKDEQEMRASPKISRKCANRHTRPK	APLKDEQEMRAS(1)PK	APLKDEQEMRAS(49.54)PK	ERK1,2 kinase substrate motif;G protein-coupled receptor kinase 1 substrate motif;Growth associated histone HI kinase substrate motif;GSK3 kinase substrate motif;GSK-3, ERK1, ERK2, CDK5 substrate motif;PKA kinase substrate motif;PKC kinase substrate motif;WW domain binding motif
MYCBP2	S	3467		+	-0.50069	1	3.70305e-57	O75592	O75592	E3 ubiquitin-protein ligase MYCBP2	-0.58782	-0.4509	-0.4118	235.25	222.76	235.25	82.9202	-0.38854	20	17.019	2						AKT1;MSK1;MSK2;p70S6K;p70S6Kb;RSK1;RSK2;RSK4	AKT1;MSK1;MSK2;p70S6K;p70S6Kb;PKCa;PKCd;PKCe;PKCg;PKCz;PKCh;RSK1;RSK2;RSK4	ILPARVKAIPRRRVNSGDTEVGSSLLRHPSP	VNS(1)GDTEVGSSLLR	VNS(82.92)GDT(-82.92)EVGS(-164.47)S(-170.8)LLR	14-3-3 domain binding motif;Akt kinase substrate motif;Calmodulin-dependent protein kinase II substrate motif;Casein kinase II substrate motif;MAPKAPK1 kinase substrate motif;PKA kinase substrate motif;PKC kinase substrate motif;ZIP kinase substrate motif
MYCBP2	S	2833			0.0481	0.997778	6.11237e-46	O75592	O75592	E3 ubiquitin-protein ligase MYCBP2	-0.09879	0.00147	0.02393	217.97	197.45	217.97	26.897	0.23639	3	5.8222	2						AKT1;MSK1;MSK2;p70S6K;p70S6Kb;RSK1;RSK2;RSK4	AKT1;MSK1;MSK2;p70S6K;p70S6Kb;RSK1;RSK2;RSK4	APVKTKLDPPRERSKSDSYTLDPDTLRKKKM	S(0.002)KS(0.998)DSYTLDPDTLR	S(-26.9)KS(26.9)DS(-37.35)Y(-141.61)T(-82.89)LDPDT(-172.1)LR	14-3-3 domain binding motif;Akt kinase substrate motif;Calmodulin-dependent protein kinase II substrate motif;Casein kinase II substrate motif;G protein-coupled receptor kinase 1 substrate motif;MAPKAPK1 kinase substrate motif;PKA kinase substrate motif;PKC kinase substrate motif
MYCBP2	S	2751			-0.00643	0.999788	4.46319e-15	O75592	O75592	E3 ubiquitin-protein ligase MYCBP2	-0.17451	-0.09976	-0.03344	158.92	158.92	147.12	36.7403	0.12223	5	5.4619	3							AKT1;FRAP;MSK1;MSK2;p70S6K;p70S6Kb;RSK1;RSK2;RSK4	SDAAKLRSDSHSRSLSPNHNTLQTLKSDGRM	SLS(1)PNHNTLQTLK	S(-36.74)LS(36.74)PNHNT(-92.11)LQT(-118.49)LK	14-3-3 domain binding motif;Calmodulin-dependent protein kinase II substrate motif;ERK1,2 kinase substrate motif;GSK-3, ERK1, ERK2, CDK5 substrate motif;MAPKAPK2 kinase substrate motif;PKA kinase substrate motif;PKC kinase substrate motif;WW domain binding motif
MYCBP2	S	2806			-0.0215	0.985112	2.39017e-06	O75592	O75592	E3 ubiquitin-protein ligase MYCBP2	-0.08541	-0.08689	0.11677	107.46	93.033	62.035	19.4059	-0.058132	6	8.8674	3						FRAP	AKT1;FRAP	ANRSSPSGASSPRSSSPHDKNLPQKSTAPVK	S(0.011)S(0.004)S(0.985)PHDKNLPQK	S(-19.41)S(-24.38)S(19.41)PHDKNLPQK	14-3-3 domain binding motif;Calmodulin-dependent protein kinase II substrate motif;Casein kinase II substrate motif;ERK1,2 kinase substrate motif;GSK-3, ERK1, ERK2, CDK5 substrate motif;MDC1 BRCT domain binding motif;PKA kinase substrate motif;PKC kinase substrate motif;Plk1 PBD domain binding motif;Pyruvate dehydrogenase kinase substrate motif;WW domain binding motif
OFD1	S	774			-0.13912	0.957175	0.00752907	O75665	O75665	Oral-facial-digital syndrome 1 protein	0.10719	-0.21665	-0.18791	62.088	59.69	62.088	14.3758	-0.13441	3	11.141	2				5.9236	CDK1;NEK2	CDC2;CDK2;CDKL1;CDKL4;CDKL5;CLK1;CLK2;CLK3;CLK4;ICK;MAK;MSSK1;SRPK2	CDC2;CDK2;CDKL1;CDKL4;CDKL5;CLK1;CLK2;CLK3;CLK4;ICK;MAK;MSSK1;NEK10;NEK2;NEK7;NEK8;NEK9;SRPK2	HIASPSPCPDRMPLPSPTESRHSLSIPPVSS	MPLPS(0.957)PT(0.035)ES(0.008)R	MPLPS(14.38)PT(-14.38)ES(-20.85)R	Casein kinase II substrate motif;DNA dependent Protein kinase substrate motif;ERK1,2 kinase substrate motif;G protein-coupled receptor kinase 1 substrate motif;GSK3 kinase substrate motif;GSK-3, ERK1, ERK2, CDK5 substrate motif;WW domain binding motif
OFD1	S	735			0.21375	0.806449	0.0130379	O75665	O75665	Oral-facial-digital syndrome 1 protein	0.19847	0.72922	0.72891	72.29	44.809	65.179	7.0071	-0.51617	1	NaN	2				3.8381	CSNK1E;NEK2;PRKD1	PKACa;PKACb;PKD1;PRKX	PKACa;PKACb;PKD1;PLK1;PLK2;PLK4;PRKX	SAASRLRGGTSSRRLSSTPLPKAKRSLESEM	RLS(0.806)S(0.161)T(0.033)PLPK	RLS(7.01)S(-7.01)T(-13.89)PLPK	14-3-3 domain binding motif;Calmodulin-dependent protein kinase II substrate motif;Casein kinase II substrate motif;MAPKAPK2 kinase substrate motif;PAK2 kinase substrate motif;PKA kinase substrate motif;PKC epsilon kinase substrate motif;PKC kinase substrate motif
RPS6KA4	S	681			0.42836	0.498995	8.53547e-07	O75676	O75676	Ribosomal protein S6 kinase alpha-4	0.00762	0.38173	0.38278	74.222	67.09	74.222	0	0.82952	3	16.292	3				2.7609	CAMK4;RPS6KA1	ARAF;BRAF;KSR1;KSR2;RAF1	ARAF;BRAF;KSR1;KSR2;RAF1	EGLRGSSWLQDGSARSSPPLRTPDVLESSGP	S(0.499)S(0.499)PPLRT(0.002)PDVLESSGPAVR	S(0)S(0)PPLRT(-23.95)PDVLES(-66.5)S(-68.99)GPAVR
RPS6KA4	S	682			0.42836	0.558959	8.53547e-07	O75676	O75676	Ribosomal protein S6 kinase alpha-4	0.00762	0.38173	0.38278	74.222	67.09	44.625	0.467531	0.58599	3	16.292	3				5.721	MAPK1;MAPK11;MAPK12;MAPK13;MAPK14;MAPK3;RPS6KA1	Erk1;Erk2;Erk3;Erk5;FRAP;JNK1;JNK2;JNK3;p38a;p38b;p38d;p38g	Erk1;Erk2;Erk3;Erk5;FRAP;JNK1;JNK2;JNK3;p38a;p38b;p38d;p38g	GLRGSSWLQDGSARSSPPLRTPDVLESSGPA	S(0.509)S(0.559)PPLRT(0.929)PDVLES(0.002)S(0.001)GPAVR	S(-0.47)S(0.47)PPLRT(8.55)PDVLES(-28.01)S(-31.99)GPAVR	ERK1,2 kinase substrate motif;GSK-3, ERK1, ERK2, CDK5 substrate motif;MAPKAPK2 kinase substrate motif;MDC1 BRCT domain binding motif;PKA kinase substrate motif;PKC kinase substrate motif;Plk1 PBD domain binding motif;WW domain binding motif
SURF6	S	138			0.18561	1	5.50468e-17	O75683	O75683	Surfeit locus protein 6	0.22522	0.05851	0.10709	187.93	156.45	52.167	52.1672	-0.24732	16	28.944	3								EKIQEARGQGSAKELSPAALEKRRRRKQERD	ELS(1)PAALEKR	ELS(52.17)PAALEKR	ERK1,2 kinase substrate motif;GSK-3, ERK1, ERK2, CDK5 substrate motif;PKA kinase substrate motif;PKC kinase substrate motif;WW domain binding motif
UTP20	S	2637			0.18815	0.999973	0.0070539	O75691	O75691	Small subunit processome component 20 homolog	0.10281	0.32521	0.13936	80.834	58.148	80.834	45.6821	0.17579	3	9.0815	2								LIQKLSRIAKLEAAYSPRNPLKRTCIFKFLG	LEAAYS(1)PR	LEAAY(-45.68)S(45.68)PR	ERK1,2 kinase substrate motif;G protein-coupled receptor kinase 1 substrate motif;Growth associated histone HI kinase substrate motif;GSK-3, ERK1, ERK2, CDK5 substrate motif;PKA kinase substrate motif;PKC kinase substrate motif;WW domain binding motif
NUP155	S	992			0.20839	0.941317	0.00393031	O75694	O75694	Nuclear pore complex protein Nup155	0.09962	0.17519	0.1596	69.641	58.883	67.952	12.0522	0.080625	3	4.0341	2						CDK4;CDK5;CDK6;Erk2;p38a;p38d;PCTAIRE1;PCTAIRE2;PFTAIRE1	CDK4;CDK5;CDK6;Erk2;p38a;p38d;PCTAIRE1;PCTAIRE2;PFTAIRE1	DTLQELVNQSKAAPQSPSVPKKPGPPVLSSD	AAPQS(0.941)PS(0.059)VPK	AAPQS(12.05)PS(-12.05)VPK	Casein kinase II substrate motif;ERK1,2 kinase substrate motif;G protein-coupled receptor kinase 1 substrate motif;GSK-3, ERK1, ERK2, CDK5 substrate motif;WW domain binding motif
GRAP2	S	41			-0.2601	1	0.000275931	O75791	O75791	GRB2-related adapter protein 2	-0.27538	-0.26003	-0.36469	86.548	72.116	86.548	64.2268	0.019729	3	3.5566	2				3.8527	PRKCQ		SMG1;TRRAP	KILSNQEEWFKAELGSQEGYVPKNFIDIQFP	AELGS(1)QEGYVPK	AELGS(64.23)QEGY(-64.23)VPK	ATM kinase substrate motif;Casein kinase I substrate motif;Casein kinase II substrate motif;DNA dependent Protein kinase substrate motif
RNASEH2A	S	277	+		0.7629	1	1.42097e-10	O75792	O75792	Ribonuclease H2 subunit A	0.57956	0.79502	0.83702	123.63	104.34	123.63	75.7171	0.33074	5	12.157	3								QEGLRKITSYFLNEGSQARPRSSHRYFLERG	ITSYFLNEGS(1)QARPR	IT(-88.33)S(-75.72)Y(-95.79)FLNEGS(75.72)QARPR	ATM kinase substrate motif;DNA dependent Protein kinase substrate motif;G protein-coupled receptor kinase 1 substrate motif
EIF3J	S	127			0.40436	1	0.00258787	O75822	O75822	Eukaryotic translation initiation factor 3 subunit J	-0.0541	0.35773	0.39768	70.889	57.024	70.889	70.8885	-1.3997	3	18.634	2	+	+	CK2A1	11.9459	CSNK2A1			EQLADKLRLKKLQEESDLELAKETFGVNNAV	LQEES(1)DLELAK	LQEES(70.89)DLELAK	b-Adrenergic Receptor kinase substrate motif;Casein kinase II substrate motif
CCNK	S	340			-0.02161	1	1.49648e-23	O75909	O75909	Cyclin-K	-0.1074	-0.06292	-0.00405	173.25	135.64	117.48	117.484	-0.17454	28	6.0643	3				3.1304	CDK2;CDK3;CDK7	CCRK;CDK2;CDK4;CDK5;CDK6;CDK7;CDK9;CRK7;CHED;PCTAIRE1;PCTAIRE2;PCTAIRE3;PFTAIRE1;PFTAIRE2	CCRK;CDK2;CDK4;CDK5;CDK6;CDK7;CDK9;CRK7;CHED;PCTAIRE1;PCTAIRE2;PCTAIRE3;PFTAIRE1;PFTAIRE2	PQPSSPRQVKRAVVVSPKEENKAAEPPPPKI	RAVVVS(1)PKEENK	RAVVVS(117.48)PKEENK	Casein kinase II substrate motif;ERK1,2 kinase substrate motif;Growth associated histone HI kinase substrate motif;GSK-3, ERK1, ERK2, CDK5 substrate motif;PKA kinase substrate motif;PKC kinase substrate motif;WW domain binding motif
PIAS1	S	503			0.14874	0.996345	1.50459e-29	O75925	O75925	E3 SUMO-protein ligase PIAS1	0.08314	0.1025	0.13479	196.71	168.36	142.4	24.3556	0.028716	6	3.915	3				3.3093	CHUK;MAPK7	DYRK1A;DYRK1B;DYRK3;FRAP;HIPK1;HIPK2;HIPK3;HIPK4	DYRK1A;DYRK1B;DYRK3;Erk1;Erk2;Erk3;Erk5;FRAP;HIPK1;HIPK2;HIPK3;HIPK4;JNK1;JNK2;JNK3;p38a;p38b;p38d;p38g	SPLNNKGILSLPHQASPVSRTPSLPAVDTSY	GILSLPHQAS(0.996)PVS(0.004)R	GILS(-62.04)LPHQAS(24.36)PVS(-24.36)R	Casein kinase II substrate motif;ERK1,2 kinase substrate motif;GSK-3, ERK1, ERK2, CDK5 substrate motif;WW domain binding motif
PIAS1	S	485			-0.04661	0.971571	3.45769e-05	O75925	O75925	E3 SUMO-protein ligase PIAS1	0.10547	-0.09386	-0.0954	74.778	65.208	69.805	17.2361	-0.71334	3	6.7092	2				2.6545	HIPK2;CHUK;MAPK1;MAPK3;MAPK7	DYRK1A;DYRK1B;DYRK3;Erk1;Erk2;Erk3;Erk5;HIPK1;HIPK2;HIPK3;HIPK4;JNK1;JNK2;JNK3;p38a;p38b;p38d;p38g	DYRK1A;DYRK1B;DYRK3;Erk1;Erk2;Erk3;Erk5;FRAP;HIPK1;HIPK2;HIPK3;HIPK4;JNK1;JNK2;JNK3;p38a;p38b;p38d;p38g	EEEEEPSAKRTCPSLSPTSPLNNKGILSLPH	TCPS(0.004)LS(0.972)PT(0.018)S(0.006)PLNNK	T(-50.53)CPS(-23.68)LS(17.24)PT(-17.24)S(-22.17)PLNNK	Casein kinase II substrate motif;ERK1,2 kinase substrate motif;G protein-coupled receptor kinase 1 substrate motif;GSK-3, ERK1, ERK2, CDK5 substrate motif;WW domain binding motif
PIAS1	S	488			0.48047	0.954447	1.6615e-06	O75925	O75925	E3 SUMO-protein ligase PIAS1	0.17843	0.43384	0.52817	88.385	78.254	88.385	13.3674	0.24581	3	13.82	2				3.0926	CHUK;MAPK7	Erk1;Erk2;Erk3;Erk5;JNK1;JNK2;JNK3;p38a;p38b;p38d;p38g	Erk1;Erk2;Erk3;Erk5;FRAP;JNK1;JNK2;JNK3;p38a;p38b;p38d;p38g	EEPSAKRTCPSLSPTSPLNNKGILSLPHQAS	TCPSLS(0.002)PT(0.044)S(0.954)PLNNK	T(-74.12)CPS(-42.95)LS(-27.9)PT(-13.37)S(13.37)PLNNK	ERK1,2 kinase substrate motif;GSK-3, ERK1, ERK2, CDK5 substrate motif;WW domain binding motif
PIAS2	S	499			-0.20287	0.657908	1.90059e-10	O75928	O75928	E3 SUMO-protein ligase PIAS2	-0.27096	-0.07757	-0.25166	131.56	120.12	131.56	4.78532	-0.90225	3	8.1454	2						CCRK;CDC2;CDK2;CDK4;CDK5;CDK6;CDK7;CDK8;CDK9;CRK7;CHED;PCTAIRE1;PCTAIRE2;PCTAIRE3;PFTAIRE1;PFTAIRE2	CCRK;CDC2;CDK2;CDK4;CDK5;CDK6;CDK7;CDK8;CDK9;CRK7;DYRK1A;DYRK1B;DYRK2;DYRK3;DYRK4;Erk1;Erk2;Erk3;Erk5;HIPK1;HIPK2;HIPK3;HIPK4;CHED;JNK1;JNK2;JNK3;p38a;p38b;p38d;p38g;PCTAIRE1;PCTAIRE2;PCTAIRE3;PFTAIRE1;PFTAIRE2	PPAKRKCIFMSETQSSPTKGVLMYQPSSVRV	CIFMSET(0.001)QS(0.219)S(0.658)PT(0.122)K	CIFMS(-56.77)ET(-27.68)QS(-4.79)S(4.79)PT(-7.3)K	Casein kinase II substrate motif;Cdc2 kinase substrate motif;CDK kinase substrate motif;CDK1,2,4,6 kinase substrate motif;ERK1,2 kinase substrate motif;Growth associated histone HI kinase substrate motif;GSK-3, ERK1, ERK2, CDK5 substrate motif;MDC1 BRCT domain binding motif;Plk1 PBD domain binding motif;WW domain binding motif
SMNDC1	S	201	+		2.16073	0.997913	6.68133e-06	O75940	O75940	Survival of motor neuron-related-splicing factor 30	2.1605	2.18311	2.06994	103.79	88.405	103.79	26.9713	0.14109	4	6.0118	2								YSKNKKGQVKRSIFASPESVTGKVGVGTCGI	SIFAS(0.998)PES(0.002)VTGK	S(-57.72)IFAS(26.97)PES(-26.97)VT(-40.93)GK	Casein kinase II substrate motif;ERK1,2 kinase substrate motif;GSK-3, ERK1, ERK2, CDK5 substrate motif;MAPKAPK2 kinase substrate motif;WW domain binding motif
RAD17	S	410			0.09275	0.997014	0.00845114	O75943	O75943	Cell cycle checkpoint protein RAD17	0.13216	-0.10329	0.04396	66.246	52.828	66.246	25.3049	1.2188	3	7.3217	2				9.0874	HYRC			FLFRALGKILYCKRASLTELDSPRLPSHLSE	RAS(0.997)LT(0.003)ELDSPR	RAS(25.3)LT(-25.3)ELDS(-43.26)PR	Aurora-A kinase substrate motif;Casein kinase II substrate motif;PAK2 kinase substrate motif;Phosphorylase kinase substrate motif;PKA kinase substrate motif;PKC kinase substrate motif
FLOT1	S	385			-0.23199	0.949168	9.40299e-16	O75955	O75955	Flotillin-1	-0.24727	-0.33269	-0.26826	130.56	82.783	130.56	13.9518	1.3116	3	2.453	2								GPLTSANKITLVSSGSGTMGAAKVTGEVLDI	ITLVSS(0.013)GS(0.949)GT(0.038)MGAAK	IT(-105.37)LVS(-41.09)S(-18.79)GS(13.95)GT(-13.95)MGAAK	Casein kinase II substrate motif
SASH3	S	25		+	-1.07491	0.666667	0.0012526	O75995	O75995	SAM and SH3 domain-containing protein 3	-1.31527	-1.12489	-0.93573	95.618	63.364	46.069	0	1.0258	9	14.779	2								SEKEPTQKKKLSLQRSSSFKDFAKSKPSSPV	S(0.667)S(0.667)S(0.667)FKDFAK	S(0)S(0)S(0)FKDFAK	Casein kinase II substrate motif;MAPKAPK2 kinase substrate motif
SASH3	S	26		+	-1.07491	0.666667	0.0012526	O75995	O75995	SAM and SH3 domain-containing protein 3	-1.31527	-1.14214	-0.8444	95.618	63.364	46.069	0	1.0258	13	18.386	2								EKEPTQKKKLSLQRSSSFKDFAKSKPSSPVV	S(0.667)S(0.667)S(0.667)FKDFAK	S(0)S(0)S(0)FKDFAK	MDC1 BRCT domain binding motif;PKA kinase substrate motif;PKC kinase substrate motif;Plk1 PBD domain binding motif
SASH3	S	27		+	-1.02812	0.999684	0.00288362	O75995	O75995	SAM and SH3 domain-containing protein 3	-1.31527	-1.14214	-0.8444	85.885	62.741	85.885	35.6106	0.17747	8	21.375	2				2.49785	PRKCA;PRKCB		ACTR2;ACTR2B;ALK7;BMPR1B;BMPR2;TGFbR2	KEPTQKKKLSLQRSSSFKDFAKSKPSSPVVS	SSS(1)FKDFAK	S(-43.8)S(-35.61)S(35.61)FKDFAK	14-3-3 domain binding motif;Calmodulin-dependent protein kinase I substrate motif;Calmodulin-dependent protein kinase II alpha substrate motif;Calmodulin-dependent protein kinase II substrate motif;Calmodulin-dependent protein kinase IV substrate motif;Casein kinase II substrate motif;Chk1 kinase substrate motif;MDC1 BRCT domain binding motif;PKA kinase substrate motif;PKC kinase substrate motif;…
RSL1D1	S	361			0.00418	0.999919	2.05789e-45	O76021	O76021	Ribosomal L1 domain-containing protein 1	-0.09053	0.08522	-0.07563	190.09	190.09	190.09	40.9116	-0.60005	10	7.9376	2								KKRGRGKAQVKATNESEDEIPQLVPIGKKTP	ATNES(1)EDEIPQLVPIGKK	AT(-40.91)NES(40.91)EDEIPQLVPIGKK	b-Adrenergic Receptor kinase substrate motif;BARD1 BRCT domain binding motif;Casein kinase II substrate motif;G protein-coupled receptor kinase 1 substrate motif
CDKL5	S	306			0.02162	0.998714	0.00147811	O76039	O76039	Cyclin-dependent kinase-like 5	-0.03125	-0.02501	-0.0126	111.33	85.217	107.51	28.9035	0.44051	3	1.8675	2						CDKL1;CDKL2;CDKL3;CDKL4;CDKL5;CLK1;CLK2;CLK3;CLK4;ICK;MAK;MSSK1;SRPK2	CDKL1;CDKL2;CDKL3;CDKL4;CDKL5;CLK1;CLK2;CLK3;CLK4;ICK;MAK;MSK1;MSK2;MSSK1;p70S6Kb;RSK1;RSK2;RSK4;SRPK2	CLNHPTFQTQRLLDRSPSRSAKRKPYHVESS	LLDRS(0.999)PS(0.001)R	LLDRS(28.9)PS(-28.9)R	Casein kinase II substrate motif;Cdc2 kinase substrate motif;CDK kinase substrate motif;CDK1,2,4,6 kinase substrate motif;ERK1,2 kinase substrate motif;G protein-coupled receptor kinase 1 substrate motif;Growth associated histone HI kinase substrate motif;GSK3 kinase substrate motif;GSK-3, ERK1, ERK2, CDK5 substrate motif;WW domain binding motif
ZFAND5	S	48			-0.06086	0.999996	7.91518e-44	O76080	O76080	AN1-type zinc finger protein 5	-0.0272	-0.17403	-0.13349	152.23	137.35	132.33	54.8205	-0.84689	12	16.744	2								CYKEHLQRQQNSGRMSPMGTASGSNSPTSDS	MS(1)PMGTASGSNSPTSDSASVQR	MS(54.82)PMGT(-54.82)AS(-88.49)GS(-98.54)NS(-107.42)PT(-114.95)S(-118.32)DS(-124.16)AS(-128.55)VQR	ERK1,2 kinase substrate motif;G protein-coupled receptor kinase 1 substrate motif;GSK-3, ERK1, ERK2, CDK5 substrate motif;MAPKAPK2 kinase substrate motif;PKA kinase substrate motif;PKC kinase substrate motif;WW domain binding motif
RECQL5	S	727			-0.20734	0.99979	4.94463e-09	O94762	O94762	ATP-dependent DNA helicase Q5	-0.22947	-0.27689	-0.16136	76.492	63.159	72.676	37.1387	0.59494	6	8.3453	3							PLK1;PLK2;PLK4	PRGEVPGGSAHYGGPSPEKKAKSSSGGSSLA	GEVPGGSAHYGGPS(1)PEKK	GEVPGGS(-37.14)AHY(-47.83)GGPS(37.14)PEKK	Casein kinase II substrate motif;Cdc2 kinase substrate motif;CDK kinase substrate motif;CDK1,2,4,6 kinase substrate motif;DNA dependent Protein kinase substrate motif;ERK1,2 kinase substrate motif;GSK-3, ERK1, ERK2, CDK5 substrate motif;WW domain binding motif
MTA2	S	54			0.42932	0.95983	5.38217e-08	O94776	O94776	Metastasis-associated protein MTA2	-0.03564	0.46028	0.38053	94.281	73.443	94.281	13.9649	0.4589	3	19.733	2				2.06705	CSNK1D;CSNK2A1		LATS1;LATS2;MAST2;PKCd;PKCe;PKCz;PKCh;PKN1;PKN2;PKN3;YANK1;YANK3	EAKVVCLFRRRDISSSLNSLADSNAREFEEE	DIS(0.001)S(0.039)S(0.96)LNSLADSNAR	DIS(-28.13)S(-13.96)S(13.96)LNS(-37.56)LADS(-54.38)NAR	Casein kinase II substrate motif;MDC1 BRCT domain binding motif;Plk1 PBD domain binding motif
USP1	S	42			-0.08976	0.988289	0.000252943	O94782	O94782	Ubiquitin carboxyl-terminal hydrolase 1	-0.12596	-0.03227	-0.13855	75.018	62.226	75.018	19.2629	-0.010062	3	4.6451	2				5.06555	ATM;CSNK2A1			FFQKKETKRALDFTDSQENEEKASEYRASEI	ALDFT(0.012)DS(0.988)QENEEK	ALDFT(-19.26)DS(19.26)QENEEK	ATM kinase substrate motif;b-Adrenergic Receptor kinase substrate motif;Casein kinase II substrate motif;DNA dependent Protein kinase substrate motif
USP1	S	313			0.12961	0.999951	3.29889e-20	O94782	O94782	Ubiquitin carboxyl-terminal hydrolase 1	0.09455	0.09663	0.08082	151.41	140.04	109.22	44.0614	0.25627	9	3.2532	3	+	+	CDK1					RQTRSKRKATSDTLESPPKIIPKYISENESP	KATSDTLES(1)PPKIIPK	KAT(-55.07)S(-51.83)DT(-44.06)LES(44.06)PPKIIPK	b-Adrenergic Receptor kinase substrate motif;Cdc2 kinase substrate motif;CDK kinase substrate motif;CDK1,2,4,6 kinase substrate motif;ERK1,2 kinase substrate motif;GSK-3, ERK1, ERK2, CDK5 substrate motif;WW domain binding motif
USP1	S	327			0.37596	0.999991	1.8258e-27	O94782	O94782	Ubiquitin carboxyl-terminal hydrolase 1	0.34963	0.28175	0.32717	190.15	172.72	190.15	50.4369	-0.10068	6	11.663	2								ESPPKIIPKYISENESPRPSQKKSRVKINWL	YISENES(1)PRPSQK	Y(-155.63)IS(-95.69)ENES(50.44)PRPS(-50.44)QK	b-Adrenergic Receptor kinase substrate motif;Casein kinase I substrate motif;ERK1,2 kinase substrate motif;G protein-coupled receptor kinase 1 substrate motif;Growth associated histone HI kinase substrate motif;GSK3 kinase substrate motif;GSK-3, ERK1, ERK2, CDK5 substrate motif;MAPKAPK2 kinase substrate motif;PKA kinase substrate motif;PKC kinase substrate motif;WW domain binding motif
STK10	S	514			0.10862	0.999917	1.33135e-06	O94804	O94804	Serine/threonine-protein kinase 10	0.46932	0.43312	-1.25522	113.86	93.738	110.25	40.7954	-0.051485	6	89.528	2				2.0264	PRKCB			GTNLSTDLSLNKEMGSLSIKDPKLYKKTLKR	EMGS(1)LSIKDPK	EMGS(40.8)LS(-40.8)IKDPK	Casein kinase I substrate motif;Casein kinase II substrate motif;PKA kinase substrate motif
STK10	S	438			-0.01935	1	1.4304e-42	O94804	O94804	Serine/threonine-protein kinase 10	-0.03071	-0.06598	-0.11006	204.23	193	147.49	147.493	-0.34549	9	5.9841	2							PLK1;PLK2;PLK4	QVAQEKQVAEQGGDLSPAANRSQKASQSRPN	QVAEQGGDLS(1)PAANR	QVAEQGGDLS(147.49)PAANR	ERK1,2 kinase substrate motif;GSK-3, ERK1, ERK2, CDK5 substrate motif;WW domain binding motif
PRKD3;PRKD1;PRKD2	S	706		+	-1.05772	1	0.0105845	Q9BZL6	O94806;Q15139;Q9BZL6	Serine/threonine-protein kinase D3;Serine/threonine-protein kinase D1;Serine/threonine-protein kinase D2	-1.073	-1.35117	-1.05301	66.19	41.558	46.352	46.3521	0.61465	3	11.104	3	+	+	PKCA;PKCE;PKCH	3.0524	PRKCA;PRKCB;PRKD2	PKCa;PKCb;PKCd;PKCe;PKCg;PKCi;PKCt;PKCz;PKCh	PKCa;PKCb;PKCd;PKCe;PKCg;PKCi;PKCt;PKCz;PKCh	VKLCDFGFARIIGEKSFRRSVVGTPAYLAPE	IIGEKS(1)FRR	IIGEKS(46.35)FRR	G protein-coupled receptor kinase 1 substrate motif;GSK3 kinase substrate motif;PKA kinase substrate motif;PKC kinase substrate motif
PRKD3	S	41			-0.0346	0.997997	6.00146e-13	O94806	O94806	Serine/threonine-protein kinase D3	-0.04988	-0.05578	-0.19615	120.79	94.822	120.79	26.9751	0.068036	3	5.0992	2				31.3127	PRKD3			ASPCSSPKTGLSARLSNGSFSAPSLTNSRGS	LS(0.998)NGS(0.002)FSAPSLTNSR	LS(26.98)NGS(-26.98)FS(-72.42)APS(-102.16)LT(-109.81)NS(-112.69)R	Casein kinase II substrate motif;MAPKAPK2 kinase substrate motif;PKA kinase substrate motif;PKC kinase substrate motif
PRKD3;PRKD1	S	391			-0.06436	0.997708	2.62403e-06	O94806	O94806;Q15139	Serine/threonine-protein kinase D3;Serine/threonine-protein kinase D1	-0.10367	-0.05	-0.1772	83.54	71.897	83.54	26.9709	0.38807	6	9.1187	2				2.1744	GSK3A	GSK3A	caMLCK;GSK3A;skMLCK;smMLCK;TTN	SDLDVERDEEAVKTISPSTSNNIPLMRVVQS	T(0.002)IS(0.998)PSTSNNIPLMR	T(-26.97)IS(26.97)PS(-36.65)T(-42.45)S(-48.07)NNIPLMR	Casein kinase II substrate motif;ERK1,2 kinase substrate motif;G protein-coupled receptor kinase 1 substrate motif;GSK3 kinase substrate motif;GSK-3, ERK1, ERK2, CDK5 substrate motif;PKA kinase substrate motif;PKC kinase substrate motif;WW domain binding motif
KBTBD11	S	107			-0.08511	1	5.00527e-13	O94819	O94819	Kelch repeat and BTB domain-containing protein 11	-0.18507	-0.14603	-0.11845	136.36	136.36	49.036	49.0361	-0.17656	6	3.6677	3								ASPEERACPEEPAAPSPEPRVWLEDPASPEE	ACPEEPAAPS(1)PEPR	ACPEEPAAPS(49.04)PEPR	Casein kinase II substrate motif;DNA dependent Protein kinase substrate motif;ERK1,2 kinase substrate motif;GSK-3, ERK1, ERK2, CDK5 substrate motif;WW domain binding motif
KBTBD11	S	310		+	-0.51488	0.999978	3.60157e-06	O94819	O94819	Kelch repeat and BTB domain-containing protein 11	-0.51981	-0.54987	-0.57078	77.959	70.594	66.467	46.4753	0.49916	5	5.347	2								HLLAAALGPAGERAGSRPQSPSGDADARGDA	AGS(1)RPQS(0.987)PS(0.013)GDADAR	AGS(46.48)RPQS(18.9)PS(-18.9)GDADAR	14-3-3 domain binding motif;Calmodulin-dependent protein kinase II substrate motif;G protein-coupled receptor kinase 1 substrate motif;GSK3 kinase substrate motif;PKA kinase substrate motif;PKC kinase substrate motif
KBTBD11	S	314	+		0.63645	0.997542	4.97423e-13	O94819	O94819	Kelch repeat and BTB domain-containing protein 11	0.61055	0.61348	0.60152	121.01	82.714	77.959	26.0832	0.49763	6	5.4773	3								AALGPAGERAGSRPQSPSGDADARGDAAVYC	AGS(1)RPQS(0.998)PS(0.003)GDADAR	AGS(40.08)RPQS(26.08)PS(-26.08)GDADAR	14-3-3 domain binding motif;Calmodulin-dependent protein kinase II substrate motif;Casein kinase II substrate motif;ERK1,2 kinase substrate motif;GSK-3, ERK1, ERK2, CDK5 substrate motif;MAPKAPK2 kinase substrate motif;PKA kinase substrate motif;PKC kinase substrate motif;WW domain binding motif
TOMM70A	S	91			-0.08821	0.999997	2.35192e-60	O94826	O94826	Mitochondrial import receptor subunit TOM70	-0.08506	-0.18433	-0.10922	160.78	153.03	160.78	54.88	-0.73836	11	4.531	3								GLKRNSERKTPEGRASPAPGSGHPEGPGAHL	AS(1)PAPGSGHPEGPGAHLDMNSLDR	AS(54.88)PAPGS(-54.88)GHPEGPGAHLDMNS(-154.6)LDR	ERK1,2 kinase substrate motif;GSK-3, ERK1, ERK2, CDK5 substrate motif;PKA kinase substrate motif;PKC kinase substrate motif;WW domain binding motif
TOMM70A	S	434			-0.15911	1	6.01639e-06	O94826	O94826	Mitochondrial import receptor subunit TOM70	-0.37072	-0.20574	-0.09067	104.21	68.529	96.096	96.0959	0.92588	3	10.982	2								EAVADFDECIRLRPESALAQAQKCFALYRQA	LRPES(1)ALAQAQK	LRPES(96.1)ALAQAQK	14-3-3 domain binding motif;Akt kinase substrate motif;b-Adrenergic Receptor kinase substrate motif;Calmodulin-dependent protein kinase II substrate motif;MAPKAPK1 kinase substrate motif;PKA kinase substrate motif;PKC kinase substrate motif
PHF14	S	530			-0.01083	1	9.67902e-07	O94880	O94880	PHD finger protein 14	-0.00737	-0.05857	-0.05962	132.31	102.73	132.31	132.31	0.34679	5	4.0187	2								QSYCKMSLQEREKQLSPEAQARINARLQQYR	EKQLS(1)PEAQAR	EKQLS(132.31)PEAQAR	Casein kinase II substrate motif;ERK1,2 kinase substrate motif;GSK-3, ERK1, ERK2, CDK5 substrate motif;PKA kinase substrate motif;PKC kinase substrate motif;WW domain binding motif
PHF14	S	835			0.26231	1	7.52267e-05	O94880	O94880	PHD finger protein 14	0.13229	0.46048	0.3315	62.94	56.97	62.94	62.9405	0.55116	5	15.118	3								KKIPIRNTRTRGRKRSFVPEEEKHEERVPRE	S(1)FVPEEEKHEERVPR	S(62.94)FVPEEEKHEERVPR	14-3-3 domain binding motif;Akt kinase substrate motif;Calmodulin-dependent protein kinase II substrate motif;MAPKAPK1 kinase substrate motif;PKA kinase substrate motif;PKC epsilon kinase substrate motif;PKC kinase substrate motif
PHF14	S	302			0.24343	1	8.30672e-05	O94880	O94880	PHD finger protein 14	0.27774	0.0565	0.19464	111.12	89.566	111.12	78.5708	1.0058	3	6.8277	2								TNDSLTLSQSKSNEDSLILEKSQNWSSQKMD	SNEDS(1)LILEK	S(-78.57)NEDS(78.57)LILEK	b-Adrenergic Receptor kinase substrate motif;MAPKAPK2 kinase substrate motif
PROSC	S	244			0.04796	0.996637	0.00274951	O94903	O94903	Proline synthase co-transcribed bacterial homolog protein	-0.04441	0.00133	0.23939	87.184	76.259	87.184	24.7181	-0.40472	3	11.474	2								FQHAVEVGSTNVRIGSTIFGERDYSKKPTPD	IGS(0.997)T(0.003)IFGER	IGS(24.72)T(-24.72)IFGER	14-3-3 domain binding motif;Calmodulin-dependent protein kinase II substrate motif;MAPKAPK2 kinase substrate motif;PKA kinase substrate motif;PKC kinase substrate motif
PCF11	S	851	+		0.60673	1	0.0038887	O94913	O94913	Pre-mRNA cleavage complex 2 protein Pcf11	0.57266	0.5976	0.55367	94.309	68.75	94.309	94.3092	-0.61939	6	5.715	2								GPIGQAGGGGFRFEGSPGLRFEGSPGGLRFE	FEGS(1)PGLR	FEGS(94.31)PGLR	ERK1,2 kinase substrate motif;GSK-3, ERK1, ERK2, CDK5 substrate motif;WW domain binding motif
PCF11	S	777			0.02998	1	6.96763e-05	O94913	O94913	Pre-mRNA cleavage complex 2 protein Pcf11	-0.01081	0.00787	-0.00139	86.497	70.292	84.41	84.4097	-0.22984	13	5.4652	3							CCRK;CDK4;CDK5;CDK6;CDK7;CDK9;CRK7;CHED;PCTAIRE1;PCTAIRE2;PCTAIRE3;PFTAIRE1;PFTAIRE2	RDGPTKMIFEGPNKLSPRIDGPPTPASLRFD	MIFEGPNKLS(1)PR	MIFEGPNKLS(84.41)PR	ERK1,2 kinase substrate motif;Growth associated histone HI kinase substrate motif;GSK-3, ERK1, ERK2, CDK5 substrate motif;PKA kinase substrate motif;PKC kinase substrate motif;WW domain binding motif
PCF11	S	511			0.67554	0.999561	0.00110611	O94913	O94913	Pre-mRNA cleavage complex 2 protein Pcf11	0.78231	0.38344	0.62241	97.163	82.387	86.114	36.0809	0.7603	5	13.576	2						CCRK;CDK4;CDK5;CDK6;CDK7;CDK9;CRK7;CHED;PCTAIRE1;PCTAIRE2;PCTAIRE3;PFTAIRE1;PFTAIRE2	CCRK;CDK4;CDK5;CDK6;CDK7;CDK9;CRK7;CHED;PCTAIRE1;PCTAIRE2;PCTAIRE3;PFTAIRE1;PFTAIRE2	KRRDRRSPKRRQRSMSPTSTPKAGKIRQSGA	SMS(1)PTSTPK	S(-36.08)MS(36.08)PT(-38.69)S(-43.64)T(-48.5)PK	14-3-3 domain binding motif;Akt kinase substrate motif;Calmodulin-dependent protein kinase II substrate motif;Casein kinase II substrate motif;ERK1,2 kinase substrate motif;G protein-coupled receptor kinase 1 substrate motif;GSK-3, ERK1, ERK2, CDK5 substrate motif;MAPKAPK1 kinase substrate motif;PKA kinase substrate motif;PKC kinase substrate motif;WW domain binding motif
PCF11	S	489			0.07025	0.988953	7.28807e-05	O94913	O94913	Pre-mRNA cleavage complex 2 protein Pcf11	-0.02385	0.04747	0.00987	113.01	77.746	113.01	19.5193	-0.061783	8	9.4905	2							CCRK;CDK4;CDK5;CDK6;CDK7;CDK9;CRK7;CHED;PCTAIRE1;PCTAIRE2;PCTAIRE3;PFTAIRE1;PFTAIRE2	SSTRKRSRSRSPKSRSPIIHSPKRRDRRSPK	S(0.011)RS(0.989)PIIHS(1)PK	S(-19.52)RS(19.52)PIIHS(81.28)PK	ERK1,2 kinase substrate motif;Growth associated histone HI kinase substrate motif;GSK-3, ERK1, ERK2, CDK5 substrate motif;PKA kinase substrate motif;PKC kinase substrate motif;WW domain binding motif
PCF11	S	494			0.07025	1	7.28807e-05	O94913	O94913	Pre-mRNA cleavage complex 2 protein Pcf11	-0.02385	0.04747	0.00987	153.11	78.265	92.427	75.6561	-1.0343	8	36.575	2				2.2286	PRKCB	CCRK;CDK4;CDK5;CDK6;CDK7;CDK9;CRK7;CHED;PCTAIRE1;PCTAIRE2;PCTAIRE3;PFTAIRE1;PFTAIRE2	CCRK;CDK4;CDK5;CDK6;CDK7;CDK9;CRK7;CHED;PCTAIRE1;PCTAIRE2;PCTAIRE3;PFTAIRE1;PFTAIRE2	RSRSRSPKSRSPIIHSPKRRDRRSPKRRQRS	S(0.036)RS(0.964)PIIHS(1)PK	S(-14.26)RS(14.26)PIIHS(75.66)PK	Cdc2 kinase substrate motif;CDK kinase substrate motif;CDK1,2,4,6 kinase substrate motif;ERK1,2 kinase substrate motif;Growth associated histone HI kinase substrate motif;GSK-3, ERK1, ERK2, CDK5 substrate motif;PKA kinase substrate motif;PKC kinase substrate motif;WW domain binding motif
FRYL	S	1972			0.10125	0.810273	0.00139942	O94915	O94915	Protein furry homolog-like	0.08597	-0.02714	0.16347	73.666	52.694	58.172	6.88591	-0.6967	3	6.7045	3				2.4948	PRKCB			SNTLDIMDGRINHSSSLARTRSLSSLREKGM	INHS(0.024)S(0.166)S(0.81)LAR	INHS(-15.33)S(-6.89)S(6.89)LAR	G protein-coupled receptor kinase 1 substrate motif;MDC1 BRCT domain binding motif;Plk1 PBD domain binding motif
FRYL	S	1957			0.52075	0.714947	7.32989e-05	O94915	O94915	Protein furry homolog-like	0.15041	0.22192	0.62006	132.59	97.838	53.981	3.99348	-0.62395	7	29.305	2								LRLSLIGDRRGDRRRSNTLDIMDGRINHSSS	RRS(0.715)NT(0.285)LDIMDGR	RRS(3.99)NT(-3.99)LDIMDGR	14-3-3 domain binding motif;Calmodulin-dependent protein kinase II substrate motif;Casein kinase II substrate motif;PAK2 kinase substrate motif;PKA kinase substrate motif;PKA, PKG kinase substrate motif;PKC epsilon kinase substrate motif;PKC kinase substrate motif;PKG kinase substrate motif
FRYL	S	1978			0.01992	0.970386	0.00133113	O94915	O94915	Protein furry homolog-like	-0.10917	0.01286	0.12395	129	59.33	93.839	15.2911	-0.42845	7	8.1691	2								MDGRINHSSSLARTRSLSSLREKGMYDVQST	T(0.029)RS(0.97)LS(0.001)SLR	T(-15.29)RS(15.29)LS(-30.52)S(-42.4)LR	14-3-3 domain binding motif;Calmodulin-dependent protein kinase I substrate motif;Calmodulin-dependent protein kinase II alpha substrate motif;Calmodulin-dependent protein kinase II substrate motif;Calmodulin-dependent protein kinase IV substrate motif;Casein kinase II substrate motif;Chk1 kinase substrate motif;Phosphorylase kinase substrate motif;PKA kinase substrate motif;PKC kinase substrate …
SOGA1	S	1017			-0.03376	0.99999	0.000358841	O94964	O94964	Protein SOGA1;N-terminal form;C-terminal 80 kDa form	-0.0256	-0.08039	-0.1139	119.27	106.27	117.14	50.5681	0.43774	6	2.9869	2								RSYTAPDKTGIRVYYSPPVARRLGVPVVHDK	VYYS(1)PPVAR	VY(-59.59)Y(-50.57)S(50.57)PPVAR	14-3-3 domain binding motif;ERK1,2 kinase substrate motif;G protein-coupled receptor kinase 1 substrate motif;GSK-3, ERK1, ERK2, CDK5 substrate motif;WW domain binding motif
USP19	S	244			0.41208	1	3.97918e-12	O94966	O94966	Ubiquitin carboxyl-terminal hydrolase 19	0.39517	0.36707	0.3034	112.01	88.555	54.764	54.7643	0.027114	8	5.141	3				6.1571	CDK1	CDC2;CDK2	CDC2;CDK2	PLAGEKAVPPGNDPVSPAMVRSRNPGKDDCA	AVPPGNDPVS(1)PAMVR	AVPPGNDPVS(54.76)PAMVR	Casein kinase I substrate motif;ERK1,2 kinase substrate motif;GSK-3, ERK1, ERK2, CDK5 substrate motif;WW domain binding motif
WDR47	S	297			0.28983	0.969028	0.00026932	O94967	O94967	WD repeat-containing protein 47	0.22216	0.2432	0.24458	96.82	69.392	95.273	14.9549	-0.98336	3	2.1705	2								DLLTPLISKLSPYPSSPMRRPQSADAYMTRS	LSPYPS(0.031)S(0.969)PMR	LS(-64.66)PY(-50.85)PS(-14.95)S(14.95)PMR	Cdc2 kinase substrate motif;CDK kinase substrate motif;CDK1,2,4,6 kinase substrate motif;ERK1,2 kinase substrate motif;Growth associated histone HI kinase substrate motif;GSK-3, ERK1, ERK2, CDK5 substrate motif;MDC1 BRCT domain binding motif;Plk1 PBD domain binding motif;WW domain binding motif
WDR47	S	304			-0.00817	1	5.17586e-05	O94967	O94967	WD repeat-containing protein 47	-0.24191	-0.0548	-0.04476	103.13	79.424	103.13	72.2295	0.42671	3	8.9964	2								SKLSPYPSSPMRRPQSADAYMTRSLNPALDG	RPQS(1)ADAYMTR	RPQS(72.23)ADAY(-79.41)MT(-72.23)R	14-3-3 domain binding motif;Calmodulin-dependent protein kinase II substrate motif;Calmodulin-dependent protein kinase IV substrate motif;Chk1 kinase substrate motif;PKA kinase substrate motif;PKC kinase substrate motif;ZIP kinase substrate motif
SEC31A	S	799			0.02475	1	1.1605e-29	O94979	O94979	Protein transport protein Sec31A	-0.07279	-0.11981	-0.02135	157.55	150.11	157.55	87.4576	-0.05941	11	10.535	2				2.7849	GSK3A			DRLCRAQGEPVAGHESPKIPYEKQQLPKGRP	AQGEPVAGHES(1)PKIPYEK	AQGEPVAGHES(87.46)PKIPY(-87.46)EK	b-Adrenergic Receptor kinase substrate motif;ERK1,2 kinase substrate motif;G protein-coupled receptor kinase 1 substrate motif;Growth associated histone HI kinase substrate motif;GSK-3, ERK1, ERK2, CDK5 substrate motif;PKA kinase substrate motif;PKC kinase substrate motif;WW domain binding motif
SEC31A	S	1163			-0.07952	0.595979	5.16189e-06	O94979	O94979	Protein transport protein Sec31A	-0.0948	-0.01002	-0.15124	63.998	54.954	63.998	1.94277	2.0064	3	5.169	3				2.8145	GSK3A			KRLEFLYDKLREQTLSPTITSGLHNIARSIE	EQT(0.381)LS(0.596)PT(0.023)ITSGLHNIAR	EQT(-1.94)LS(1.94)PT(-14.23)IT(-32.08)S(-36.87)GLHNIAR	Casein kinase II substrate motif;ERK1,2 kinase substrate motif;G protein-coupled receptor kinase 1 substrate motif;GSK-3, ERK1, ERK2, CDK5 substrate motif;WW domain binding motif
CEP152	S	1455			-0.02887	1	0.0173298	O94986	O94986	Centrosomal protein of 152 kDa	-0.04415	-0.07226	-0.07904	74.92	38.363	74.92	74.9199	-0.33067	3	0.16462	2				2.62295	NEK2;PRKCB			HLEFQFGDGSCKHLNSLPRNVSPEFVPCEGE	HLNS(1)LPR	HLNS(74.92)LPR	PKA kinase substrate motif
FAM13A	S	856			-0.26022	0.687036	0.000526611	O94988	O94988	Protein FAM13A	-0.15426	-0.30685	-0.33084	68.481	55.988	68.481	6.4253	0.85267	3	5.3422	2								VKQILSRANTIPIIGSPSSKRRSPLLQPIIE	ANTIPIIGS(0.687)PS(0.156)S(0.156)K	ANT(-48.43)IPIIGS(6.43)PS(-6.43)S(-6.43)K	Casein kinase II substrate motif;ERK1,2 kinase substrate motif;GSK-3, ERK1, ERK2, CDK5 substrate motif;WW domain binding motif
UBR5	S	1549			-0.14016	0.999974	0.000499099	O95071	O95071	E3 ubiquitin-protein ligase UBR5	-0.22123	-0.20281	-0.02745	127.34	93.162	127.34	45.7929	0.14019	6	9.054	2						CaMK2b;CaMK2d;CaMK2g;MSK1;MSK2;p70S6K;p70S6Kb;PIM1;PIM2;PSKH1;RSK1;RSK2;RSK4;Trad;TSSK2;TSSK3;VACAMKL	CaMK2b;CaMK2d;CaMK2g;MSK1;MSK2;p70S6K;p70S6Kb;PIM1;PIM2;PSKH1;RSK1;RSK2;RSK4;Trad;TSSK2;TSSK3;VACAMKL	SQSSYIIRNPQQRRISQSQPVRGRDEEQDDI	RIS(1)QSQPVR	RIS(45.79)QS(-45.79)QPVR	14-3-3 domain binding motif;ATM kinase substrate motif;Calmodulin-dependent protein kinase II substrate motif;Casein kinase II substrate motif;DNA dependent Protein kinase substrate motif;G protein-coupled receptor kinase 1 substrate motif;PAK2 kinase substrate motif;PKA kinase substrate motif;PKC epsilon kinase substrate motif;PKC kinase substrate motif
SCAF4	S	1004			0.62751	1	4.94017e-05	O95104	O95104	Splicing factor, arginine/serine-rich 15	0.79898	0.39006	0.57872	89.992	70.315	58.885	58.8852	0.22894	3	13.086	3				2.4948	PRKCB			QQFNSGRDQERFGRRSFGNRVENDRERYGNR	S(1)FGNRVENDRER	S(58.89)FGNRVENDRER	PKA kinase substrate motif;PKC kinase substrate motif
SNUPN	S	350			-0.28297	0.986078	9.18563e-10	O95149	O95149	Snurportin-1	-0.05296	-0.57487	0.10683	118.23	111.33	118.23	19.6608	-0.564	2	24.043	2				2.4901	CDK1			ELEHLSTPKLKGSSHSPDHPGCLMEN_____	GS(0.011)S(0.003)HS(0.986)PDHPGCLMEN	GS(-19.66)S(-24.81)HS(19.66)PDHPGCLMEN	ERK1,2 kinase substrate motif;G protein-coupled receptor kinase 1 substrate motif;GSK-3, ERK1, ERK2, CDK5 substrate motif;WW domain binding motif
BZRAP1	S	574			0.14496	1	0.00232672	O95153	O95153	Peripheral-type benzodiazepine receptor-associated protein 1	0.63392	-0.08692	0.09617	72.891	58.212	72.891	72.8912	0.49624	3	24.734	2								PCRGSGPKDLDLPPGSPGRCTPKSSEPAPAT	DLDLPPGS(1)PGR	DLDLPPGS(72.89)PGR	Cdc2 kinase substrate motif;CDK kinase substrate motif;CDK1,2,4,6 kinase substrate motif;ERK1,2 kinase substrate motif;GSK-3, ERK1, ERK2, CDK5 substrate motif;WW domain binding motif
ZRANB2	S	120			-0.07282	1	9.51591e-24	O95218	O95218	Zinc finger Ran-binding domain-containing protein 2	-0.11377	-0.07498	-0.18075	115.55	108.4	115.55	73.4285	0.0087433	6	6.3448	3								GFNERENVEYIEREESDGEYDEFGRKKKKYR	ENVEYIEREES(1)DGEYDEFGR	ENVEY(-73.43)IEREES(73.43)DGEY(-79.42)DEFGR	14-3-3 domain binding motif;b-Adrenergic Receptor kinase substrate motif;Calmodulin-dependent protein kinase II substrate motif;Calmodulin-dependent protein kinase IV substrate motif;Casein kinase II substrate motif;Chk1 kinase substrate motif;PKA kinase substrate motif;PKC epsilon kinase substrate motif;PKC kinase substrate motif
KIF4A	S	801			-0.2911	0.999997	5.75532e-09	O95239	O95239	Chromosome-associated kinesin KIF4A	-0.42163	-0.34575	-0.30458	179.1	179.1	172.98	57.1559	0.15386	7	15.073	2				4.1297	AURKA;CAMK2B;NEK2	AKT1;CaMK2b;CaMK2d;CaMK2g	AKT1;CaMK2b;CaMK2d;CaMK2g;DAPK1;DAPK2;DAPK3;DRAK2;IKKa;IKKb;IKKe;TBK1	ESGENPPPKLRRRTFSLTEVRGQVSESEDSI	TFS(1)LTEVR	T(-57.16)FS(57.16)LT(-59.88)EVR	14-3-3 domain binding motif;Akt kinase substrate motif;Calmodulin-dependent protein kinase II substrate motif;Casein kinase II substrate motif;MAPKAPK1 kinase substrate motif;p70 Ribosomal S6 kinase substrate motif;Phosphorylase kinase substrate motif;PKA kinase substrate motif;PKC kinase substrate motif;ZIP kinase substrate motif
MBD4	S	428			0.42277	1	9.44331e-05	O95243	O95243	Methyl-CpG-binding domain protein 4	0.47159	0.35533	0.35219	131.08	119.35	90.412	75.2683	-0.90041	6	3.892	3						CCRK;CDK2;CDK4;CDK5;CDK6;CDK7;CDK8;CDK9;CRK7;CHED;PCTAIRE1;PCTAIRE2;PCTAIRE3;PFTAIRE1;PFTAIRE2	CCRK;CDK2;CDK4;CDK5;CDK6;CDK7;CDK8;CDK9;CRK7;CHED;PCTAIRE1;PCTAIRE2;PCTAIRE3;PFTAIRE1;PFTAIRE2	KTSLYFSSKYNKEALSPPRRKAFKKWTPPRS	YNKEALS(1)PPR	Y(-75.27)NKEALS(75.27)PPR	Casein kinase I substrate motif;Cdc2 kinase substrate motif;CDK kinase substrate motif;CDK1,2,4,6 kinase substrate motif;ERK1,2 kinase substrate motif;GSK-3, ERK1, ERK2, CDK5 substrate motif;PKA kinase substrate motif;WW domain binding motif
KAT7	S	64			-0.20247	0.996747	5.1439e-06	O95251	O95251	Histone acetyltransferase KAT7	-0.06779	-0.27312	-0.25126	80.316	43.679	80.316	24.8795	-2.1696	3	6.5351	2								LSQSSQDSSPVRNLQSFGTEEPAYSTRRVTR	NLQS(0.997)FGT(0.003)EEPAYSTR	NLQS(24.88)FGT(-24.88)EEPAY(-62.77)S(-52.6)T(-51.69)R	Casein kinase II substrate motif
VAPB	S	146			0.33914	0.640862	4.18504e-05	O95292	O95292	Vesicle-associated membrane protein-associated protein B/C	0.24028	0.40554	0.29035	61.276	48.387	61.276	5.19567	0.12391	3	6.8421	2								KPHDVEINKIISTTASKTETPIVSKSLSSSL	IIS(0.052)T(0.052)T(0.194)AS(0.641)KT(0.045)ET(0.016)PIVSK	IIS(-10.92)T(-10.92)T(-5.2)AS(5.2)KT(-11.51)ET(-15.93)PIVS(-46.39)K	Casein kinase II substrate motif;G protein-coupled receptor kinase 1 substrate motif;MAPKAPK2 kinase substrate motif
VAPB	S	160			0.59722	0.995736	7.24955e-10	O95292	O95292	Vesicle-associated membrane protein-associated protein B/C	0.61708	0.21448	0.42443	129.01	107.46	129.01	23.8686	-0.15355	5	12.24	2						MAP3K2;MAP3K3;MAP3K4;MAP3K5;MAP3K6;MAP3K8	IKKa;IKKb;IKKe;MAP3K2;MAP3K3;MAP3K4;MAP3K5;MAP3K6;MAP3K8;TBK1	ASKTETPIVSKSLSSSLDDTEVKKVMEECKR	SLSS(0.004)S(0.996)LDDTEVKK	S(-84.58)LS(-47.56)S(-23.87)S(23.87)LDDT(-37.93)EVKK	Casein kinase II substrate motif;G protein-coupled receptor kinase 1 substrate motif;MAPKAPK2 kinase substrate motif;MDC1 BRCT domain binding motif;Plk1 PBD domain binding motif;Pyruvate dehydrogenase kinase substrate motif
SNAPIN	S	133			-0.08119	1	9.56018e-22	O95295	O95295	SNARE-associated protein Snapin	-0.02959	-0.15313	-0.15392	161.08	153.64	161.08	101.404	0.16065	13	9.6082	2		+	CDK2	2.7027	CDK1	p38a;p38d	p38a;p38d	ARRRAMLDSGIYPPGSPGK____________	AMLDSGIYPPGS(1)PGK	AMLDS(-104.26)GIY(-101.4)PPGS(101.4)PGK	Cdc2 kinase substrate motif;CDK kinase substrate motif;CDK1,2,4,6 kinase substrate motif;ERK1,2 kinase substrate motif;GSK-3, ERK1, ERK2, CDK5 substrate motif;WW domain binding motif
ZBTB7A	S	526			-0.04308	0.625025	8.72499e-15	O95365	O95365	Zinc finger and BTB domain-containing protein 7A	0.48613	-0.11164	-0.08912	82.413	77.616	52.255	2.21945	0.017786	4	19.392	3				2.307	CDC42BPA	CCRK;CDK2;CDK4;CDK5;CDK6;CDK7;CDK9;CRK7;FRAP;CHED;PCTAIRE1;PCTAIRE2;PCTAIRE3;PFTAIRE1;PFTAIRE2	CCRK;CDK2;CDK4;CDK5;CDK6;CDK7;CDK9;CRK7;FRAP;CHED;PCTAIRE1;PCTAIRE2;PCTAIRE3;PFTAIRE1;PFTAIRE2	SPGATATPGAPAQPSSPDARRNGQEKHFKDE	GGAPDPSPGATATPGAPAQPS(0.375)S(0.625)PDAR	GGAPDPS(-48.26)PGAT(-46.28)AT(-45.08)PGAPAQPS(-2.22)S(2.22)PDAR	ERK1,2 kinase substrate motif;GSK-3, ERK1, ERK2, CDK5 substrate motif;MDC1 BRCT domain binding motif;Plk1 PBD domain binding motif;WW domain binding motif
SLU7	S	215			-0.45237	1	0.00282073	O95391	O95391	Pre-mRNA-splicing factor SLU7	-0.5682	-0.42089	-0.30439	86.772	36.419	86.772	86.7722	0.64063	4	18.353	2								LQEELASGKLVEQANSPKHQWGEEEPNSQME	LVEQANS(1)PK	LVEQANS(86.77)PK	ERK1,2 kinase substrate motif;Growth associated histone HI kinase substrate motif;GSK-3, ERK1, ERK2, CDK5 substrate motif;PKA kinase substrate motif;PKC kinase substrate motif;WW domain binding motif
MOCS3	S	47			-0.09687	1	0.00793547	O95396	O95396	Adenylyltransferase and sulfurtransferase MOCS3;Molybdopterin-synthase adenylyltransferase;Molybdopterin-synthase sulfurtransferase	-0.12453	-0.1435	-0.07002	61.235	61.235	60.301	60.3013	0.54623	3	3.3027	2								LLAEQEPQPERLVPVSPLPPKAALSRDEILR	LVPVS(1)PLPPK	LVPVS(60.3)PLPPK	ERK1,2 kinase substrate motif;G protein-coupled receptor kinase 1 substrate motif;GSK-3, ERK1, ERK2, CDK5 substrate motif;WW domain binding motif
CD2BP2	S	195			0.0212	0.974312	9.91246e-14	O95400	O95400	CD2 antigen cytoplasmic tail-binding protein 2	0.07462	-0.03313	-0.03344	139.5	124.36	89.624	15.7897	1.6575	9	5.794	3				3.4784	MAPK13			ARGGGKGRKGPGQPSSPQRLDRLSGLADQMV	GPGQPS(0.026)S(0.974)PQRLDR	GPGQPS(-15.79)S(15.79)PQRLDR	Cdc2 kinase substrate motif;CDK kinase substrate motif;CDK1,2,4,6 kinase substrate motif;ERK1,2 kinase substrate motif;Growth associated histone HI kinase substrate motif;GSK-3, ERK1, ERK2, CDK5 substrate motif;MDC1 BRCT domain binding motif;Plk1 PBD domain binding motif;WW domain binding motif
MED26	S	373			-0.14063	0.958714	8.84088e-08	O95402	O95402	Mediator of RNA polymerase II transcription subunit 26	0.05552	-0.22735	-0.17175	65.766	61.072	65.766	14.9015	0.22482	4	8.3639	3							CCRK;CDK10;CDK11;CDK4;CDK5;CDK6;CDK7;CDK8;CDK9;CRK7;CHED;PCTAIRE1;PCTAIRE2;PCTAIRE3;PFTAIRE1;PFTAIRE2;PITSLRE	AGLSPAEPLLSRAGFSPDSSKADSDAASSGG	AGFS(0.959)PDS(0.031)S(0.01)KADSDAASSGGSDSK	AGFS(14.9)PDS(-14.9)S(-19.78)KADS(-37.02)DAAS(-54.53)S(-57.3)GGS(-60.52)DS(-63.91)K	Casein kinase II substrate motif;ERK1,2 kinase substrate motif;G protein-coupled receptor kinase 1 substrate motif;GSK3 kinase substrate motif;GSK-3, ERK1, ERK2, CDK5 substrate motif;WW domain binding motif
MED26	S	361			-0.08796	1	0.000186305	O95402	O95402	Mediator of RNA polymerase II transcription subunit 26	-0.13521	-0.11863	-0.01556	89.911	81.345	89.911	78.3052	0.11218	4	5.0849	2							CCRK;CDK10;CDK11;CDK4;CDK5;CDK6;CDK7;CDK8;CDK9;CRK7;CHED;PCTAIRE1;PCTAIRE2;PCTAIRE3;PFTAIRE1;PFTAIRE2;PITSLRE	ESHQRLAGPGCKAGLSPAEPLLSRAGFSPDS	AGLS(1)PAEPLLSR	AGLS(78.31)PAEPLLS(-78.31)R	Casein kinase II substrate motif;ERK1,2 kinase substrate motif;G protein-coupled receptor kinase 1 substrate motif;GSK-3, ERK1, ERK2, CDK5 substrate motif;PKA kinase substrate motif;WW domain binding motif
MED26	S	7			0.14261	0.999995	0.000343165	O95402	O95402	Mediator of RNA polymerase II transcription subunit 26	0.29529	-0.00343	-0.04073	73.927	67.558	61.165	53.3021	0.13615	5	12.997	2						CCRK;CDK10;CDK11;CDK4;CDK5;CDK6;CDK7;CDK8;CDK9;CRK7;CHED;PCTAIRE1;PCTAIRE2;PCTAIRE3;PFTAIRE1;PFTAIRE2;PITSLRE	CCRK;CDK10;CDK11;CDK4;CDK5;CDK6;CDK7;CDK8;CDK9;CRK7;CHED;PCTAIRE1;PCTAIRE2;PCTAIRE3;PFTAIRE1;PFTAIRE2;PITSLRE	_________MTAAPASPQQIRDRLLQAIDPQ	TAAPAS(1)PQQIRDR	T(-53.3)AAPAS(53.3)PQQIRDR	ERK1,2 kinase substrate motif;GSK-3, ERK1, ERK2, CDK5 substrate motif;WW domain binding motif
SVIL	S	50			0.11783	0.999998	1.63544e-06	O95425	O95425	Supervillin	-0.09387	0.01687	0.25666	111.72	101.35	111.72	56.4853	0.30908	6	22.688	2								LEEDTPRYMRASDPASPHIGRSNEEEETSDS	ASDPAS(1)PHIGR	AS(-56.49)DPAS(56.49)PHIGR	Casein kinase I substrate motif;ERK1,2 kinase substrate motif;GSK-3, ERK1, ERK2, CDK5 substrate motif;MAPKAPK2 kinase substrate motif;WW domain binding motif
SVIL	S	245			-0.44599	0.999991	8.82388e-40	O95425	O95425	Supervillin	-0.32915	-0.46094	-0.52649	225.86	210.52	99.069	50.6643	-0.19161	8	14.562	3								FSFSGRDSSFTEVPRSPKHAHSSSLQQAASR	DSSFTEVPRS(1)PK	DS(-90.03)S(-65.92)FT(-50.66)EVPRS(50.66)PK	ERK1,2 kinase substrate motif;G protein-coupled receptor kinase 1 substrate motif;Growth associated histone HI kinase substrate motif;GSK-3, ERK1, ERK2, CDK5 substrate motif;PKA kinase substrate motif;PKC kinase substrate motif;WW domain binding motif
PARN	S	619			0.09153	1	9.21583e-29	O95453	O95453	Poly(A)-specific ribonuclease PARN	0.18409	0.0148	0.00028	208.01	134.74	191.15	67.5275	0.3763	15	8.1767	2				5.2664	CDK1	CDC2;CDK2;HGK;HPK1;KHS1;KHS2;LOK;MINK;MST4;MYO3A;MYO3B;NRK;OSR1;p38a;p38d;PAK1;PAK2;PAK4;PAK5;SLK;STLK5;STLK6;TAO3;YSK1	CDC2;CDK2;HGK;HPK1;KHS1;KHS2;LOK;MINK;MST4;MYO3A;MYO3B;NRK;OSR1;p38a;p38d;PAK1;PAK2;PAK4;PAK5;SLK;STLK5;STLK6;TAO3;YSK1	GRKKAKKLKRMKKELSPAGSISKNSPATLFE	KELS(1)PAGSISK	KELS(67.53)PAGS(-67.53)IS(-116.42)K	Calmodulin-dependent protein kinase II substrate motif;ERK1,2 kinase substrate motif;G protein-coupled receptor kinase 1 substrate motif;GSK3 kinase substrate motif;GSK-3, ERK1, ERK2, CDK5 substrate motif;Chk1 kinase substrate motif;PKA kinase substrate motif;PKC kinase substrate motif;WW domain binding motif
PARN	S	623			0.09153	0.961059	0.00212939	O95453	O95453	Poly(A)-specific ribonuclease PARN	0.18409	0.0148	0.00028	79.036	72.743	79.036	13.9234	0.16986	9	7.3089	2							CDC2;CDK2	AKKLKRMKKELSPAGSISKNSPATLFEVPDT	ELS(1)PAGS(0.961)IS(0.039)K	ELS(62.26)PAGS(13.92)IS(-13.92)K	Casein kinase II substrate motif;MAPKAPK2 kinase substrate motif
PARN	S	557			-0.02828	1	2.74024e-12	O95453	O95453	Poly(A)-specific ribonuclease PARN	-0.06544	0.01811	0.08214	147.75	130.69	147.75	63.5581	1.9049	8	13.957	2	+	+	MAPKAPK2					QCIPYTLQNHYYRNNSFTAPSTVGKRNLSPS	NNS(1)FTAPSTVGKR	NNS(63.56)FT(-63.56)APS(-115.42)T(-119.03)VGKR	14-3-3 domain binding motif;Calmodulin-dependent protein kinase II alpha substrate motif;Calmodulin-dependent protein kinase II substrate motif;Calmodulin-dependent protein kinase IV substrate motif;Casein kinase II substrate motif;G protein-coupled receptor kinase 1 substrate motif;PKA kinase substrate motif;PKC kinase substrate motif
FMNL1	S	1031			-0.13824	1	1.80663e-110	O95466	O95466	Formin-like protein 1	-0.37325	-0.22829	-0.00853	228	220.88	40.278	40.2776	0.45363	8	16.843	3								AGADTPGKGEPPAPKSPPKARRPQMDLISEL	GEPPAPKS(1)PPK	GEPPAPKS(40.28)PPK	Cdc2 kinase substrate motif;CDK kinase substrate motif;CDK1,2,4,6 kinase substrate motif;ERK1, ERK2, SAPK, CDK5 and GSK3 kinase substrate motif;ERK1,2 kinase substrate motif;G protein-coupled receptor kinase 1 substrate motif;Growth associated histone HI kinase substrate motif;GSK-3, ERK1, ERK2, CDK5 substrate motif;WW domain binding motif
FMNL1	S	184			-0.01456	0.999999	5.64286e-22	O95466	O95466	Formin-like protein 1	-0.13581	-0.06624	-0.01035	182.23	145.63	182.23	62.6747	0.16452	16	7.682	2								DNGASNSEKNKPLEQSVEDLSKGPPSSVPKS	NKPLEQS(1)VEDLSK	NKPLEQS(62.67)VEDLS(-62.67)K	Casein kinase II substrate motif;Plk1 kinase substrate motif;Pyruvate dehydrogenase kinase substrate motif
FMNL1	S	624			0.00303	1	5.07577e-08	O95466	O95466	Formin-like protein 1	-0.18779	-0.03013	-0.00223	167.01	105.98	102.65	102.649	1.1948	6	7.9117	2								PPPPGGPPDALGRRDSELGPGVKAKKPIQTK	RDS(1)ELGPGVK	RDS(102.65)ELGPGVK	14-3-3 domain binding motif;b-Adrenergic Receptor kinase substrate motif;Calmodulin-dependent protein kinase II substrate motif;Calmodulin-dependent protein kinase IV substrate motif;G protein-coupled receptor kinase 1 substrate motif;Chk1 kinase substrate motif;PAK2 kinase substrate motif;PKA kinase substrate motif;PKC epsilon kinase substrate motif;PKC kinase substrate motif
FMNL1	S	689			-0.13226	0.99726	0.000999771	O95466	O95466	Formin-like protein 1	-0.31824	0.09794	-0.18105	71.98	52.303	71.98	25.6623	0.30691	3	15.654	2								MSDFEEQFKTKSQGPSLDLSALKSKAAQKAP	SQGPS(0.997)LDLS(0.003)ALK	S(-44.88)QGPS(25.66)LDLS(-25.66)ALK	DNA dependent Protein kinase substrate motif;G protein-coupled receptor kinase 1 substrate motif;GSK3 kinase substrate motif;MAPKAPK2 kinase substrate motif
SIX6	S	221			-0.03009	0.995226	3.82153e-60	O95475	O95475	Homeobox protein SIX6	0.10042	-0.07672	-0.16957	177.8	170.21	151.04	24.1351	-0.083207	5	11.769	3								RAEGDGTPEVLGVATSPAASLSSKAATSAIS	ALRAEGDGTPEVLGVAT(0.004)S(0.995)PAAS(0.001)LSSK	ALRAEGDGT(-113)PEVLGVAT(-24.14)S(24.14)PAAS(-30.81)LS(-40.6)S(-46.97)K	ERK1,2 kinase substrate motif;G protein-coupled receptor kinase 1 substrate motif;GSK3 kinase substrate motif;GSK-3, ERK1, ERK2, CDK5 substrate motif;WW domain binding motif
NADK	S	48			0.02404	0.999651	7.99953e-08	O95544	O95544	NAD kinase	-0.12461	0.03089	-0.02475	135.02	95.4	135.02	35.0978	0.32533	3	6.6699	2								SYNHPIRGRAKSRSLSASPALGSTKEFRRTR	SLS(1)ASPALGSTK	S(-43.95)LS(35.1)AS(-35.1)PALGS(-85.84)T(-90.77)K	14-3-3 domain binding motif;Akt kinase substrate motif;Calmodulin-dependent protein kinase II substrate motif;Casein kinase II substrate motif;G protein-coupled receptor kinase 1 substrate motif;MAPKAPK1 kinase substrate motif;MAPKAPK2 kinase substrate motif;PKA kinase substrate motif;PKC kinase substrate motif
SFT2D2	S	9			0.54587	0.999952	0.00271447	O95562	O95562	Vesicle transport protein SFT2B	-0.00293	0.49924	0.63126	76.357	62.354	76.357	43.1654	-1.3242	3	24.484	2								_______MDKLKKVLSGQDTEDRSGLSEVVE	VLS(1)GQDTEDR	VLS(43.17)GQDT(-43.17)EDR	Calmodulin-dependent protein kinase II substrate motif;Casein kinase II substrate motif;G protein-coupled receptor kinase 1 substrate motif;Chk1 kinase substrate motif;PKA kinase substrate motif;PKC kinase substrate motif;Pyruvate dehydrogenase kinase substrate motif
PCNT	S	3274	+		0.75455	0.999897	1.66434e-10	O95613	O95613	Pericentrin	0.74336	0.68984	0.70576	155.57	128.42	131.86	39.8911	0.28249	3	0.81679	2				5.3202	CDK1;CSNK1E;NEK2	CDK4;CDK5;CDK6;CRK7;CHED;PCTAIRE1;PCTAIRE2;PFTAIRE1;PFTAIRE2	CaMK2b;CaMK2d;CaMK2g;CDC2;CDK2;CDK4;CDK5;CDK6;CRK7;DYRK1A;DYRK1B;DYRK3;HIPK1;HIPK2;HIPK3;HIPK4;CHED;PCTAIRE1;PCTAIRE2;PFTAIRE1;PFTAIRE2	HTRDPARGRRLAAAASPHSGGRATPSPNSRL	LAAAAS(1)PHSGGR	LAAAAS(39.89)PHS(-39.89)GGR	Casein kinase II substrate motif;ERK1,2 kinase substrate motif;GSK-3, ERK1, ERK2, CDK5 substrate motif;WW domain binding motif
NFATC1	S	233			0.03647	0.999984	3.63095e-11	O95644	O95644	Nuclear factor of activated T-cells, cytoplasmic 1	-0.00722	0.07584	-0.01232	126.77	109.31	126.77	47.9563	-0.35079	3	4.126	2				5.721	GSK3A;GSK3B;MAPK11;MAPK12;MAPK13;MAPK14;MAPK3;MAPK8		p38a;p38d	EEGFPRGLGACTLLGSPRHSPSTSPRASVTE	GLGACTLLGS(1)PR	GLGACT(-47.96)LLGS(47.96)PR	ERK1,2 kinase substrate motif;G protein-coupled receptor kinase 1 substrate motif;Growth associated histone HI kinase substrate motif;GSK3 kinase substrate motif;GSK-3, ERK1, ERK2, CDK5 substrate motif;PKA kinase substrate motif;PKC kinase substrate motif;WW domain binding motif
NFATC1;NFATC4;NFATC3	S	542			0.12763	1	0.00122172	O95644	O95644;Q14934;Q12968	Nuclear factor of activated T-cells, cytoplasmic 1;Nuclear factor of activated T-cells, cytoplasmic 4;Nuclear factor of activated T-cells, cytoplasmic 3	0.08233	-0.08051	0.12996	93.348	50.372	65.232	65.2317	0.8887	6	14.514	3				10.5203	CDK4;PIM1		COT;PIM1	MRAVIDCAGILKLRNSDIELRKGETDIGRKN;MSASIDCAGILKLRNSDIELRKGETDIGRKN	LRNS(1)DIELR	LRNS(65.23)DIELR	AMP-activated protein kinase substrate motif;AMP-activated protein kinase substrate motif;Casein kinase II substrate motif;Casein kinase II substrate motif;PKA kinase substrate motif;PKA kinase substrate motif;PKC kinase substrate motif;PKC kinase substrate motif
ASMTL	S	21			0.04054	0.999981	0.000342476	O95671	O95671	N-acetylserotonin O-methyltransferase-like protein	0.01499	-0.00609	-0.000410002	149.49	127.25	149	47.2136	-0.4763	9	7.113	2				2.4948	PRKCB			VIGKLLHKRVVLASASPRRQEILSNAGLRFE	VVLASAS(1)PR	VVLAS(-47.21)AS(47.21)PR	Cdc2 kinase substrate motif;CDK kinase substrate motif;CDK1,2,4,6 kinase substrate motif;ERK1,2 kinase substrate motif;Growth associated histone HI kinase substrate motif;GSK-3, ERK1, ERK2, CDK5 substrate motif;PKA kinase substrate motif;PKC kinase substrate motif;WW domain binding motif
FGFR1OP	S	202			0.0467	0.940849	2.04851e-29	O95684	O95684	FGFR1 oncogene partner	0.05731	6.99982e-05	-0.00685	154.84	131.55	154.84	12.6117	-0.43388	3	1.1412	2				2.7501	CSNK1E;CSNK2A1;NEK2	CK1a2;CK1d;CK1e;CK1g1;CK1g2;PLK1;PLK2;PLK4;TTBK1;TTBK2;VRK2;VRK3	CK1a2;CK1d;CK1e;CK1g1;CK1g2;PLK1;PLK2;PLK4;TTBK1;TTBK2;VRK2;VRK3	GQKAGDKKANDEANQSDTSVSLSEPKSKSSL	ANDEANQS(0.941)DT(0.052)S(0.007)VSLSEPK	ANDEANQS(12.61)DT(-12.61)S(-21.1)VS(-35.47)LS(-47.45)EPK	Casein kinase II substrate motif
BRD1	S	128			0.07135	0.999968	3.92016e-12	O95696	O95696	Bromodomain-containing protein 1	-0.16424	0.0777	0.03623	167.73	149.91	167.73	45.0681	-0.31578	7	11.254	2				2.287	MAPK13			SASALPEPKVRIVEYSPPSAPRRPPVYYKFI	IVEYS(1)PPSAPR	IVEY(-62.6)S(45.07)PPS(-45.07)APR	Casein kinase II substrate motif;ERK1,2 kinase substrate motif;G protein-coupled receptor kinase 1 substrate motif;GSK-3, ERK1, ERK2, CDK5 substrate motif;WW domain binding motif
SNAP29	S	77			0.14274	0.856885	0.00330841	O95721	O95721	Synaptosomal-associated protein 29	0.08476	0.09611	0.10515	67.234	48.869	54.09	7.77239	0.48546	3	1.9701	2				2.7939	CSNK2A1			RSLALMYESEKVGVASSEELARQRGVLERTE	VGVAS(0.857)S(0.143)EELAR	VGVAS(7.77)S(-7.77)EELAR	Casein kinase II substrate motif
OXSR1	S	359	+		1.67405	0.997813	0.00425666	O95747	O95747	Serine/threonine-protein kinase OSR1	1.6884	1.502	1.62526	68.676	36.794	68.676	26.5922	-0.69315	3	5.7045	2						CDKL1;CDKL2;CDKL4;CDKL5;CLK1;CLK2;CLK3;CLK4;ICK;MAK;MSSK1;SRPK2	CDKL1;CDKL2;CDKL4;CDKL5;CLK1;CLK2;CLK3;CLK4;ICK;IRAK1;IRAK2;IRAK4;MAK;MSSK1;SRPK2	DEESEEGKAAISQLRSPRVKESISNSELFPT	AAIS(0.002)QLRS(0.998)PR	AAIS(-26.59)QLRS(26.59)PR	ERK1,2 kinase substrate motif;Growth associated histone HI kinase substrate motif;GSK-3, ERK1, ERK2, CDK5 substrate motif;MAPKAPK2 kinase substrate motif;PKA kinase substrate motif;PKC kinase substrate motif;WW domain binding motif
OXSR1	S	427		+	-0.4831	0.997389	4.79896e-21	O95747	O95747	Serine/threonine-protein kinase OSR1	-0.57282	-0.52973	-0.46385	159.95	159.95	159.18	27.6949	-0.043288	3	4.9397	2								AEPAKTAQALSSGSGSQETKIPISLVLRLRN	TAQALSSGS(0.002)GS(0.997)QET(0.001)K	T(-131.13)AQALS(-71.77)S(-47.45)GS(-27.69)GS(27.69)QET(-30.46)K	ATM kinase substrate motif;Casein kinase II substrate motif;DNA dependent Protein kinase substrate motif;MAPKAPK2 kinase substrate motif
STARD3NL	S	39	+		0.63422	0.999992	0.000901296	O95772	O95772	MLN64 N-terminal domain homolog	0.61894	0.49934	0.89322	113.62	41.93	113.62	50.9635	-0.5857	4	12.846	2								NIHSINPTQLMARIESYEGREKKGISDVRRT	IES(1)YEGR	IES(50.96)Y(-50.96)EGR	14-3-3 domain binding motif;b-Adrenergic Receptor kinase substrate motif;Calmodulin-dependent protein kinase II alpha substrate motif;Calmodulin-dependent protein kinase II substrate motif;Calmodulin-dependent protein kinase IV substrate motif;Casein kinase II substrate motif;Chk1 kinase substrate motif;PKA kinase substrate motif;PKC kinase substrate motif
STARD3NL	S	193			-0.07789	1	0.00212999	O95772	O95772	MLN64 N-terminal domain homolog	-0.19537	-0.12452	-0.08152	80.312	62.725	73.219	73.2189	0.37248	3	5.2331	2				2.4948	PRKCB			QEAEEENRLLIVQDASERAALIPGGLSDGQF	LLIVQDAS(1)ER	LLIVQDAS(73.22)ER	G protein-coupled receptor kinase 1 substrate motif;PKA kinase substrate motif;PKC kinase substrate motif
WIZ	S	1517	+		0.73561	0.996404	1.80484e-09	O95785	O95785	Protein Wiz	0.72033	0.78913	0.53357	91.643	75.331	91.643	24.4263	-1.4701	4	7.8373	3								EAGRAADGGERPLAASPPGTVKAEEHQRQNI	AADGGERPLAAS(0.996)PPGT(0.004)VK	AADGGERPLAAS(24.43)PPGT(-24.43)VK	ERK1,2 kinase substrate motif;G protein-coupled receptor kinase 1 substrate motif;GSK-3, ERK1, ERK2, CDK5 substrate motif;WW domain binding motif
WIZ	S	1335			-0.35942	0.998091	0.00182636	O95785	O95785	Protein Wiz	-0.60106	-0.35601	-0.40821	76.728	51.875	76.728	27.4302	-0.45723	3	10.209	2								PGKPGAGPAQVPRELSLTPITGAKPSATGYL	ELS(0.998)LT(0.002)PITGAK	ELS(27.43)LT(-27.43)PIT(-39.78)GAK	14-3-3 domain binding motif;Calmodulin-dependent protein kinase I substrate motif;Calmodulin-dependent protein kinase II alpha substrate motif;Calmodulin-dependent protein kinase II substrate motif;Calmodulin-dependent protein kinase IV substrate motif;Casein kinase II substrate motif;Chk1 kinase substrate motif;Phosphorylase kinase substrate motif;PKA kinase substrate motif;PKC epsilon kinase su…
WIZ	S	983			0.37751	0.994577	4.80517e-08	O95785	O95785	Protein Wiz	0.31459	0.33088	0.36686	137.73	98.71	137.73	22.6342	-0.30815	6	3.1327	2								SPPGFSAKGLGHPPSSPLLKKTPLALAGSPT	GLGHPPS(0.005)S(0.995)PLLK	GLGHPPS(-22.63)S(22.63)PLLK	ERK1,2 kinase substrate motif;GSK-3, ERK1, ERK2, CDK5 substrate motif;MDC1 BRCT domain binding motif;Plk1 PBD domain binding motif;WW domain binding motif
WIZ	S	996	+		0.80463	0.993356	4.67596e-22	O95785	O95785	Protein Wiz	0.79438	0.81485	0.70772	190.18	169.98	150.19	21.747	-0.20062	12	12.199	2								PSSPLLKKTPLALAGSPTPKNPEDKSPQLSL	TPLALAGS(0.993)PT(0.007)PK	T(-99.16)PLALAGS(21.75)PT(-21.75)PK	Casein kinase II substrate motif;ERK1,2 kinase substrate motif;GSK-3, ERK1, ERK2, CDK5 substrate motif;WW domain binding motif
WIZ	S	1006			-0.20388	0.997978	2.57108e-08	O95785	O95785	Protein Wiz	-0.17789	-0.18618	-0.46219	105.2	93.285	105.2	27.4074	-1.0984	4	11.018	2								LALAGSPTPKNPEDKSPQLSLSPRPASPKAQ	NPEDKS(0.998)PQLS(0.002)LSPR	NPEDKS(27.41)PQLS(-27.41)LS(-36.79)PR	Casein kinase I substrate motif;ERK1,2 kinase substrate motif;G protein-coupled receptor kinase 1 substrate motif;Growth associated histone HI kinase substrate motif;GSK3 kinase substrate motif;GSK-3, ERK1, ERK2, CDK5 substrate motif;WW domain binding motif
WIZ	S	1017			-0.0512	0.999804	3.0798e-63	O95785	O95785	Protein Wiz	-0.06277	-0.07501	-0.17867	208.88	196.87	197.48	37.1179	-0.37604	8	5.7214	3								PEDKSPQLSLSPRPASPKAQWPQSEDEGPLN	NPEDKSPQLSLSPRPAS(1)PK	NPEDKS(-93.56)PQLS(-57.28)LS(-37.12)PRPAS(37.12)PK	14-3-3 domain binding motif;Calmodulin-dependent protein kinase II substrate motif;ERK1,2 kinase substrate motif;Growth associated histone HI kinase substrate motif;GSK-3, ERK1, ERK2, CDK5 substrate motif;PKA kinase substrate motif;PKC kinase substrate motif;WW domain binding motif
WIZ	S	1127			-0.23946	0.977218	5.13536e-07	O95785	O95785	Protein Wiz	-0.25474	-0.17205	-0.29901	117.2	95.107	113.53	16.324	-0.097221	3	4.7938	2								KMMGGAGPGSSLEARSPSDLHISPLAKKLPP	S(0.977)PS(0.023)DLHISPLAK	S(16.32)PS(-16.32)DLHIS(-78.49)PLAK	Casein kinase I substrate motif;Casein kinase II substrate motif;ERK1,2 kinase substrate motif;Growth associated histone HI kinase substrate motif;GSK-3, ERK1, ERK2, CDK5 substrate motif;Pyruvate dehydrogenase kinase substrate motif;WW domain binding motif
WIZ	S	1134	+		1.08338	1	9.05821e-26	O95785	O95785	Protein Wiz	1.08031	0.92187	1.09624	187.04	167.26	147.51	81.5493	0.60996	8	10.158	2								PGSSLEARSPSDLHISPLAKKLPPPPGSPLG	SPSDLHIS(1)PLAK	S(-108.53)PS(-81.55)DLHIS(81.55)PLAK	ERK1,2 kinase substrate motif;GSK-3, ERK1, ERK2, CDK5 substrate motif;WW domain binding motif
TTC4	S	51			-0.01467	1	0.00149566	O95801	O95801	Tetratricopeptide repeat protein 4	-0.13443	-0.0613	-0.03215	128.51	41.632	104.94	104.944	0.63892	3	4.9295	2								EKEFEKVPLFMSRAPSEIDPRENPDLACLQS	APS(1)EIDPR	APS(104.94)EIDPR	14-3-3 domain binding motif;Calmodulin-dependent protein kinase II substrate motif;Calmodulin-dependent protein kinase IV substrate motif;Casein kinase II substrate motif;DNA dependent Protein kinase substrate motif;G protein-coupled receptor kinase 1 substrate motif;Chk1 kinase substrate motif;MAPKAPK2 kinase substrate motif;PKA kinase substrate motif;PKC kinase substrate motif;Pyruvate dehydrog…
MAP4K4	S	800			-0.34029	0.957429	4.67044e-38	O95819	O95819	Mitogen-activated protein kinase kinase kinase kinase 4	-0.35557	-1.26087	-0.27277	184.32	168.31	113.54	13.5199	-1.4266	3	37.519	2				3.3472	HIPK2			GADESTSGPEDTRAASSLNLSNGETESVKTM	AAS(0.957)S(0.043)LNLSNGETESVK	AAS(13.52)S(-13.52)LNLS(-90.01)NGET(-102.91)ES(-105.13)VK	14-3-3 domain binding motif;Calmodulin-dependent protein kinase II substrate motif;MAPKAPK2 kinase substrate motif;PKA kinase substrate motif;PKC kinase substrate motif
MAP4K4	S	805			-1.24996	0.996636	3.28859e-21	O95819	O95819	Mitogen-activated protein kinase kinase kinase kinase 4	-2.32278	-1.29659	0.47367	128.72	115.02	128.72	24.9953	1.4035	3	99.116	2								TSGPEDTRAASSLNLSNGETESVKTMIVHDD	AASSLNLS(0.997)NGET(0.003)ESVK	AAS(-76.54)S(-70.7)LNLS(25)NGET(-25)ES(-36.8)VK	Casein kinase II substrate motif;G protein-coupled receptor kinase 1 substrate motif;MAPKAPK2 kinase substrate motif
MAP4K4	S	855			-0.31025	0.845587	9.16447e-06	O95819	O95819	Mitogen-activated protein kinase kinase kinase kinase 4	-0.33292	-0.35987	-0.19314	80.362	58.166	61.139	10.1826	-0.43212	4	5.986	2				3.724	PRKCB;PRKCE			TQSASSTLQKHKSSSSFTPFIDPRLLQISPS	HKS(0.843)S(0.142)S(0.118)S(0.846)FT(0.051)PFIDPR	HKS(8.71)S(-8.71)S(-10.18)S(10.18)FT(-12.94)PFIDPR	Casein kinase II substrate motif;MDC1 BRCT domain binding motif;PKA kinase substrate motif;Plk1 PBD domain binding motif
MAP4K4	S	639			0.33308	1	1.85495e-40	O95819	O95819	Mitogen-activated protein kinase kinase kinase kinase 4	0.25686	0.24214	0.33868	178.77	178.77	122.18	76.293	1.0526	5	4.8328	2				2.2965	HIPK2			PVRTTSRSPVLSRRDSPLQGSGQQNSQAGQR	RDS(1)PLQGSGQQNSQAGQR	RDS(76.29)PLQGS(-76.29)GQQNS(-91.53)QAGQR	14-3-3 domain binding motif;b-Adrenergic Receptor kinase substrate motif;Calmodulin-dependent protein kinase II substrate motif;Calmodulin-dependent protein kinase IV substrate motif;ERK1,2 kinase substrate motif;GSK-3, ERK1, ERK2, CDK5 substrate motif;Chk1 kinase substrate motif;MAPKAPK2 kinase substrate motif;PAK2 kinase substrate motif;PKA kinase substrate motif;PKC epsilon kinase substrate mo…
MAP4K4	S	715			0.16569	0.9531	0.000911931	O95819	O95819	Mitogen-activated protein kinase kinase kinase kinase 4	0.03351	0.24827	0.1169	57.788	42.668	57.788	15.7443	0.26998	3	8.5322	2								SGERFRVRSSSKSEGSPSQRLENAVKKPEDK	S(0.022)EGS(0.953)PS(0.025)QRLENAVK	S(-16.47)EGS(15.74)PS(-15.74)QRLENAVK	Casein kinase II substrate motif;ERK1,2 kinase substrate motif;GSK-3, ERK1, ERK2, CDK5 substrate motif;PKA kinase substrate motif;WW domain binding motif
MAP4K4	S	629			0.12869	0.978367	8.49757e-13	O95819	O95819	Mitogen-activated protein kinase kinase kinase kinase 4	0.06415	0.17642	0.08504	132.93	110.29	132.93	19.5623	-0.21309	1	NaN	2							MAP3K1;MAP3K2;MAP3K3;MAP3K4;MAP3K5;MAP3K6;MAP3K7;MAP3K8	ALQRPAEPQVPVRTTSRSPVLSRRDSPLQGS	T(0.012)T(0.012)S(0.978)RS(0.998)PVLSR	T(-19.56)T(-19.56)S(19.56)RS(30.2)PVLS(-56.74)R	14-3-3 domain binding motif;AMP-activated protein kinase substrate motif;Calmodulin-dependent protein kinase II substrate motif;Casein kinase II substrate motif;HMGCoA Reductase kinase substrate motif;PKA kinase substrate motif;PKC kinase substrate motif
MAP4K4	S	631			0.15678	0.998253	1.52262e-17	O95819	O95819	Mitogen-activated protein kinase kinase kinase kinase 4	0.19011	0.06159	0.27544	191.84	154.24	191.84	27.6212	0.10624	4	14.568	2								QRPAEPQVPVRTTSRSPVLSRRDSPLQGSGQ	TTS(0.002)RS(0.998)PVLSR	T(-48.29)T(-52.65)S(-27.62)RS(27.62)PVLS(-76.15)R	ERK1,2 kinase substrate motif;G protein-coupled receptor kinase 1 substrate motif;Growth associated histone HI kinase substrate motif;GSK3 kinase substrate motif;GSK-3, ERK1, ERK2, CDK5 substrate motif;WW domain binding motif
AIFM1	S	292			0.04782	1	0.00294461	O95831	O95831	Apoptosis-inducing factor 1, mitochondrial	0.03254	-0.0524	0.08701	85.522	34.571	85.522	85.5216	1.5555	3	4.9553	2								VKSRTTLFRKIGDFRSLEKISREVKSITIIG	IGDFRS(1)LEK	IGDFRS(85.52)LEK	Casein kinase I substrate motif;Casein kinase II substrate motif
AIFM1	S	268			0.06115	0.999947	0.00680566	O95831	O95831	Apoptosis-inducing factor 1, mitochondrial	-0.05073	0.04788	0.04639	102.07	25.846	99.688	42.7719	0.53084	6	5.6745	2				4.3886	AKT1;MAPK8	ACTR2;ACTR2B;ALK7;BMPR2;caMLCK;MSK1;MSK2;p70S6K;p70S6Kb;RSK1;RSK2;RSK4;skMLCK;smMLCK;TGFbR2;TTN	ACTR2;ACTR2B;AKT1;ALK7;BMPR2;caMLCK;MSK1;MSK2;p70S6K;p70S6Kb;RSK1;RSK2;RSK4;skMLCK;smMLCK;TGFbR2;TTN	YEKCLIATGGTPRSLSAIDRAGAEVKSRTTL	SLS(1)AIDR	S(-42.77)LS(42.77)AIDR	14-3-3 domain binding motif;Calmodulin-dependent protein kinase II substrate motif;Casein kinase II substrate motif;PKA kinase substrate motif;PKC kinase substrate motif;Pyruvate dehydrogenase kinase substrate motif
LATS1	S	613			0.0049	0.995126	0.00275651	O95835	O95835	Serine/threonine-protein kinase LATS1	-0.16518	-0.038	0.01513	76.073	67.663	74.15	25.5655	-0.10531	8	8.6926	2		+	CDK1	13.3164	CDK1	CDC2;CDK2	CDC2;CDK2	ENVDSGDKEKKQITTSPITVRKNKKDEERRE	QIT(0.003)T(0.001)S(0.995)PIT(0.001)VR	QIT(-25.57)T(-29.74)S(25.57)PIT(-29.74)VR	Casein kinase II substrate motif;ERK1,2 kinase substrate motif;GSK-3, ERK1, ERK2, CDK5 substrate motif;WW domain binding motif
MBD3	S	85		+	-1.31484	0.961196	2.02741e-06	O95983	O95983	Methyl-CpG-binding domain protein 3	-1.36055	-1.30664	-1.36363	145	116.72	145	13.9393	0.062441	3	2.9944	2		+	AurA					LMSKMNKSRQRVRYDSSNQVKGKPDLNTALP	VRYDS(0.961)S(0.039)NQVK	VRY(-96.02)DS(13.94)S(-13.94)NQVK	14-3-3 domain binding motif;Akt kinase substrate motif;AMP-activated protein kinase substrate motif;b-Adrenergic Receptor kinase substrate motif;Calmodulin-dependent protein kinase II substrate motif;HMGCoA Reductase kinase substrate motif;MAPKAPK1 kinase substrate motif;PKA kinase substrate motif;PKC kinase substrate motif
PTTG1;PTTG2	S	165		+	-0.46289	1	2.71147e-05	O95997	O95997;Q9NZH5	Securin;Securin-2	-0.63515	-0.50952	-0.48694	101.43	96.117	63.185	63.1853	-0.12313	3	6.8311	2				5.3682	AURKA;CDK1;NEK2	CDC2;CDK2;Erk1;Erk2;Erk3;Erk5;FRAP;JNK1;JNK2;JNK3;p38a;p38b;p38d;p38g	CDC2;CDK2;CDK4;CDK5;CDK6;CRK7;Erk1;Erk2;Erk3;Erk5;FRAP;CHED;JNK1;JNK2;JNK3;p38a;p38b;p38d;p38g;PCTAIRE1;PCTAIRE2;PFTAIRE1;PFTAIRE2	DEERELEKLFQLGPPSPVKMPSPPWESNLLQ	LFQLGPPS(1)PVK	LFQLGPPS(63.19)PVK	Cdc2 kinase substrate motif;CDK kinase substrate motif;CDK1,2,4,6 kinase substrate motif;DNA dependent Protein kinase substrate motif;ERK1,2 kinase substrate motif;GSK-3, ERK1, ERK2, CDK5 substrate motif;WW domain binding motif
PAK4	S	181			-0.13345	0.99895	7.24443e-08	O96013	O96013	Serine/threonine-protein kinase PAK 4	-0.13741	-0.18008	-0.35299	66.828	63.963	66.828	29.7828	0.41243	3	7.0709	3				36.3685	PAK4	MSK1;MSK2;p70S6K;p70S6Kb;PIM1;PIM2;PIM3;PSKH1;PSKH2;RSK1;RSK2;RSK4;Trad;Trb2;TSSK2;TSSK3;VACAMKL	AKT1;AKT2;CaMK2b;CaMK2d;CaMK2g;MSK1;MSK2;p70S6K;p70S6Kb;PIM1;PIM2;PIM3;PKN1;PKN2;PSKH1;PSKH2;RSK1;RSK2;RSK4;Trad;Trb2;TSSK2;TSSK3;VACAMKL;YANK3	GSGGPQESSRDKRPLSGPDVGTPQPAGLASG	DKRPLS(0.999)GPDVGT(0.001)PQPAGLASGAK	DKRPLS(29.78)GPDVGT(-29.78)PQPAGLAS(-66.3)GAK	14-3-3 domain binding motif;Calmodulin-dependent protein kinase II substrate motif;Casein kinase II substrate motif;MAPKAPK2 kinase substrate motif;PKA kinase substrate motif;PKC kinase substrate motif;Pyruvate dehydrogenase kinase substrate motif
CHEK2	S	260			-0.3814	1	0.00721818	O96017	O96017	Serine/threonine-protein kinase Chk2	-0.44051	-0.3296	-0.32114	98.009	77.775	83.438	83.4376	-0.45805	9	7.4681	2		+	Chk2	2.3948	CDK4;HYRC;PRKCA;PRKCB			KVAIKIISKRKFAIGSAREADPALNVETEIE	KFAIGS(1)AR	KFAIGS(83.44)AR	Casein kinase II substrate motif;G protein-coupled receptor kinase 1 substrate motif;PKA kinase substrate motif;PKC kinase substrate motif
CHEK2	S	379			-0.34212	0.96178	0.000209136	O96017	O96017	Serine/threonine-protein kinase Chk2	-0.46779	-0.31087	-0.44711	138.63	73.897	117.09	14.0079	0.077928	8	9.9462	2	+	+	Chk2	7.6119	HYRC			IKITDFGHSKILGETSLMRTLCGTPTYLAPE	ILGET(0.038)S(0.962)LMR	ILGET(-14.01)S(14.01)LMR	G protein-coupled receptor kinase 1 substrate motif
ACTL6A	S	233			0.04656	1	2.73853e-10	O96019	O96019	Actin-like protein 6A	0.03435	0.01079	-0.02079	151.49	110.26	69.672	69.6716	-1.2358	12	3.6506	2								VPPYMIASKEAVREGSPANWKRKEKLPQVTR	EGS(1)PANWKR	EGS(69.67)PANWKR	14-3-3 domain binding motif;Calmodulin-dependent protein kinase II substrate motif;ERK1,2 kinase substrate motif;GSK-3, ERK1, ERK2, CDK5 substrate motif;PKA kinase substrate motif;PKC epsilon kinase substrate motif;PKC kinase substrate motif;WW domain binding motif
CCNE2	S	21		+	-0.64858	0.931095	5.59968e-14	O96020	O96020	G1/S-specific cyclin-E2	-0.66386	-0.85603	-0.68832	90.978	84.536	85.062	12.0718	-0.16984	3	6.6243	3				6.24495	CDK1;CDK2;CDK3;CDK7	CCRK;CDC2;CDK2;CDK3;CDK4;CDK5;CDK6;CDK7;CDK8;CDK9;CRK7;Erk1;Erk2;Erk3;Erk5;CHED;JNK1;JNK2;JNK3;p38a;p38b;p38d;PCTAIRE1;PCTAIRE2;PCTAIRE3;PFTAIRE1;PFTAIRE2	CCRK;CDC2;CDK2;CDK3;CDK4;CDK5;CDK6;CDK7;CDK8;CDK9;CRK7;Erk1;Erk2;Erk3;Erk5;CHED;JNK1;JNK2;JNK3;p38a;p38b;p38d;PCTAIRE1;PCTAIRE2;PCTAIRE3;PFTAIRE1;PFTAIRE2	SRLQAKQQPQPSQTESPQEAQIIQAKKRKTT	QQPQPS(0.011)QT(0.058)ES(0.931)PQEAQIIQAK	QQPQPS(-19.23)QT(-12.07)ES(12.07)PQEAQIIQAK	b-Adrenergic Receptor kinase substrate motif;Casein kinase II substrate motif;ERK1,2 kinase substrate motif;G protein-coupled receptor kinase 1 substrate motif;GSK-3, ERK1, ERK2, CDK5 substrate motif;MAPKAPK2 kinase substrate motif;WW domain binding motif
WHSC1	S	121			-0.30636	0.999982	8.10999e-34	O96028	O96028	Histone-lysine N-methyltransferase NSD2	-0.32164	-0.40879	-0.45478	145.83	130.01	145.83	47.8233	0.18769	10	21.129	3							Erk1;Erk2;Erk3;Erk5;JNK1;JNK2;JNK3;p38a;p38b;p38d	KGIGTPPNTTPIKNGSPEIKLKITKTYMNGK	GIGTPPNTTPIKNGS(1)PEIK	GIGT(-94.39)PPNT(-58.17)T(-47.82)PIKNGS(47.82)PEIK	Casein kinase II substrate motif;ERK1,2 kinase substrate motif;GSK-3, ERK1, ERK2, CDK5 substrate motif;PKA kinase substrate motif;PKC kinase substrate motif;WW domain binding motif
WHSC1	S	437	+		0.79036	1	0.000651925	O96028	O96028	Histone-lysine N-methyltransferase NSD2	0.74388	0.7304	0.74481	108.24	74.483	101.56	101.555	-0.27378	6	3.1082	2							AKT1;Erk1;Erk2;Erk3;Erk5;FRAP;JNK1;JNK2;JNK3;p38a;p38b;p38d	TPQKTAEADPRRGVGSPPGRKKTTVSMPRSR	RGVGS(1)PPGR	RGVGS(101.56)PPGR	ERK1,2 kinase substrate motif;GSK-3, ERK1, ERK2, CDK5 substrate motif;WW domain binding motif
GOT2	S	143			-0.01016	1	0.00937079	P00505	P00505	Aspartate aminotransferase, mitochondrial	0.09348	-0.06663	-0.05895	74.841	41.447	74.841	74.8411	0.70471	3	4.9689	2				3.0685	HYRC;PRKAA2;PRKCB			TVQTISGTGALRIGASFLQRFFKFSRDVFLP	IGAS(1)FLQR	IGAS(74.84)FLQR
MYC	S	415			-0.05346	1	0.0186074	P01106	P01106	Myc proto-oncogene protein	-0.116	-0.04461	-0.08407	56.404	29.698	56.404	56.4044	0.58466	6	2.8394	2				3.09905	CDK6;CSNK2A1;CSNK2A2;GSK3A;HIPK2;HYRC;MAP2K1;MAPK7;RAGE;TGFBR2	CK1a2;CK1d;CK1e;CK1g1;CK1g2;CK1g3;CK2a1;CK2a2;TTBK1;TTBK2;VRK1;VRK2;VRK3	BRSK2;CK1a2;CK1d;CK1e;CK1g1;CK1g2;CK1g3;CK2a1;CK2a2;DCLK1;DCLK2;DCLK3;MARK2;Obscn;PIM1;PIM2;PIM3;PSKH1;PSKH2;SNRK;SPEG;Trad;Trb1;Trb2;Trb3;TSSK2;TSSK3;TSSK4;TTBK1;TTBK2;VACAMKL;VRK1;VRK2;VRK3	TAYILSVQAEEQKLISEEDLLRKRREQLKHK	LIS(1)EEDLLR	LIS(56.4)EEDLLR	Casein kinase II substrate motif;G protein-coupled receptor kinase 1 substrate motif;PKA kinase substrate motif;PKC kinase substrate motif;Pyruvate dehydrogenase kinase substrate motif
HMGCR	S	872			-0.61885	1	5.71978e-07	P04035	P04035	3-hydroxy-3-methylglutaryl-coenzyme A reductase	-0.81445	-0.55298	-0.32678	85.29	73.972	85.29	84.6771	0.40662	5	16.554	3				7.3382	PRKAA2	AMPKa2;CaMK1a;CaMK1b;CaMK1g;CaMK4	AMPKa2;CaMK1a;CaMK1b;CaMK1g;CaMK4	LAAGHLVKSHMIHNRSKINLQDLQGACTKKT	S(1)KINLQDLQGACTK	S(84.68)KINLQDLQGACT(-84.68)K	AMP-activated protein kinase substrate motif;HMGCoA Reductase kinase substrate motif
RAF1;ARAF	S	582			0.06198	0.99976	0.000190395	P10398	P04049;P10398	RAF proto-oncogene serine/threonine-protein kinase;Serine/threonine-protein kinase A-Raf	-0.05585	0.08851	-0.00839	124.46	106.79	124.46	36.2156	0.53247	7	6.4265	2	+			2.7338	PRKCG;PRKCQ;PRKCH;YWHAH	AKT1;AMPKa1;AMPKa2;BRSK2;CaMK2b;CaMK2d;CaMK2g;CHK2;LATS1;LATS2;MAPKAPK2;MAPKAPK3;MAPKAPK5;MARK2;MARK3;MAST1;MAST2;MAST3;MASTL;MNK1;MNK2;NDR1;NDR2;NuaK2;PASK;PKACa;PKACb;PKACg;PKN1;PKN2;PKN3;PRKX;RSKL1;RSKL2;SgK494;SNRK;YANK1;YANK2;YANK3	AKT1;AMPKa1;AMPKa2;BRSK2;CaMK2b;CaMK2d;CaMK2g;CHK2;LATS1;LATS2;MAPKAPK2;MAPKAPK3;MAPKAPK5;MARK2;MARK3;MAST1;MAST2;MAST3;MASTL;MNK1;MNK2;MSK1;MSK2;NDR1;NDR2;NuaK2;p70S6K;p70S6Kb;PASK;PKACa;PKACb;PKACg;PKCa;PKCb;PKCd;PKCe;PKCg;PKCi;PKCt;PKCz;PKCh;PKN1;PKN2;PKN3;PRKX;RSK1;RSK2;RSK4;RSKL1;RSKL2;SGK1;SGK2;SgK494;SNRK;YANK1;YANK2;YANK3	IELLQHSLPKINRSASEPSLHRAAHTEDINA;IELLQRSLPKIERSASEPSLHRTQADELPAC	SAS(1)EPSLHR	S(-36.22)AS(36.22)EPS(-58.58)LHR	14-3-3 domain binding motif;14-3-3 domain binding motif;Calmodulin-dependent protein kinase I substrate motif;Calmodulin-dependent protein kinase I substrate motif;Calmodulin-dependent protein kinase II substrate motif;Calmodulin-dependent protein kinase II substrate motif;Calmodulin-dependent protein kinase IV substrate motif;Calmodulin-dependent protein kinase IV substrate motif;Casein kinase I…
RAF1	S	259			0.06956	0.956625	4.92441e-18	P04049	P04049	RAF proto-oncogene serine/threonine-protein kinase	-0.10473	0.01894	0.13187	103.84	91.791	79.69	13.8566	-1.4858	6	8.459	3	+	+	PKACA;RAF1	4.2002	AKT1;DMPK;MAP2K1;MAP2K2;MAPK7;PAK1;PAK2;PAK3;PAK4;PAK6;PAK7;PRKAA1;PRKACA;PRKCD;PRKCG;PRKCQ;PRKG1;PRKCH;YWHAB;YWHAE;YWHAG;YWHAH;YWHAQ;YWHAZ	AKT1;AMPKa1;AMPKa2;BRSK2;CaMK2b;CaMK2d;CaMK2g;LATS1;LATS2;MAPKAPK2;MAPKAPK3;MAPKAPK5;MARK2;MARK3;MAST1;MAST2;MAST3;MASTL;MNK1;MNK2;MSK1;MSK2;NDR1;NDR2;NuaK2;p70S6K;p70S6Kb;PASK;PKACa;PKACb;PKACg;PKN1;PKN2;PKN3;PRKX;RSK1;RSK2;RSK4;RSKL1;RSKL2;SGK1;SGK2;SgK494;SNRK;YANK1;YANK2;YANK3	AKT1;AMPKa1;AMPKa2;AurB;BRSK2;CaMK2b;CaMK2d;CaMK2g;GCK;HGK;HPK1;CHK2;KHS1;KHS2;LATS1;LATS2;LOK;MAPKAPK2;MAPKAPK3;MAPKAPK5;MARK2;MARK3;MAST1;MAST2;MAST3;MASTL;MINK;MNK1;MNK2;MSK1;MSK2;MST2;MST4;MYO3A;MYO3B;NDR1;NDR2;NRK;NuaK2;OSR1;p70S6K;p70S6Kb;PAK1;PAK2;PAK3;PAK4;PAK5;PAK6;PASK;PKACa;PKACb;PKACg;PKCa;PKCb;PKCd;PKCe;PKCg;PKCi;PKCt;PKCz;PKCh;PKN1;PKN2;PKN3;PRKX;RSK1;RSK2;RSK4;RSKL1;RSKL2;SGK1;SGK2…	SPSSEGSLSQRQRSTSTPNVHMVSTTLPVDS	S(0.002)T(0.002)S(0.957)T(0.039)PNVHMVSTTLPVDSR	S(-26.79)T(-26.79)S(13.86)T(-13.86)PNVHMVS(-52.49)T(-56.8)T(-60.86)LPVDS(-75.83)R	14-3-3 domain binding motif;Akt kinase substrate motif;Calmodulin-dependent protein kinase II substrate motif;MAPKAPK1 kinase substrate motif;PKA kinase substrate motif;PKC kinase substrate motif
ALDOA	S	36			-0.05469	0.910709	1.64366e-25	P04075	P04075	Fructose-bisphosphate aldolase A	-0.10693	-0.08245	-0.0806	167.28	149.72	167.28	10.1672	-0.29412	9	3.405	3								HRIVAPGKGILAADESTGSIAKRLQSIGTEN	GILAADES(0.911)T(0.088)GS(0.002)IAKR	GILAADES(10.17)T(-10.17)GS(-27.4)IAKR	b-Adrenergic Receptor kinase substrate motif;Casein kinase II substrate motif
ALDOA	S	39			-0.0885	0.9993	2.18804e-42	P04075	P04075	Fructose-bisphosphate aldolase A	-0.18279	-0.13702	-0.04663	207.56	194.22	178.57	31.6909	0.048751	14	10.645	3								VAPGKGILAADESTGSIAKRLQSIGTENTEE	GILAADEST(0.001)GS(0.999)IAKR	GILAADES(-46.44)T(-31.69)GS(31.69)IAKR
TK1	S	13			0.04278	0.760525	2.43009e-08	P04183	P04183	Thymidine kinase, cytosolic	0.00606	0.01756	0.09721	89.913	80.856	89.913	5.01883	-0.7489	2	2.102	2	+	+	CDK1;CDK2	31.7651	CDK1	CDC2;CDK2;Erk1;Erk2;Erk3;Erk5;JNK1;JNK2;JNK3;p38a;p38b;p38d	CDC2;CDK2;Erk1;Erk2;Erk3;Erk5;JNK1;JNK2;JNK3;p38a;p38b;p38d	___MSCINLPTVLPGSPSKTRGQIQVILGPM	SCINLPTVLPGS(0.761)PS(0.239)K	S(-80.92)CINLPT(-46.7)VLPGS(5.02)PS(-5.02)K	Casein kinase II substrate motif;Cdc2 kinase substrate motif;CDK kinase substrate motif;CDK1,2,4,6 kinase substrate motif;ERK1,2 kinase substrate motif;G protein-coupled receptor kinase 1 substrate motif;GSK-3, ERK1, ERK2, CDK5 substrate motif;WW domain binding motif
TUBB4A;TUBB;TUBB4B	S	172			-0.08841	0.998933	0.00107349	P68371	P04350;P07437;P68371	Tubulin beta-4A chain;Tubulin beta chain;Tubulin beta-4B chain	-0.01341	-0.19968	-0.32201	61.265	51.193	56.514	30.2224	0.45163	4	9.3656	2						CCRK;CDK4;CDK5;CDK6;CDK7;CDK9;CRK7;CHED;PCTAIRE1;PCTAIRE2;PCTAIRE3;PFTAIRE1;PFTAIRE2	CCRK;CDC2;CDK2;CDK4;CDK5;CDK6;CDK7;CDK9;CRK7;CHED;PCTAIRE1;PCTAIRE2;PCTAIRE3;PFTAIRE1;PFTAIRE2	EEFPDRIMNTFSVVPSPKVSDTVVEPYNATL;EEYPDRIMNTFSVVPSPKVSDTVVEPYNATL	IMNTFS(0.001)VVPS(0.999)PK	IMNT(-39.26)FS(-30.22)VVPS(30.22)PK	DNA dependent Protein kinase substrate motif;DNA dependent Protein kinase substrate motif;ERK1,2 kinase substrate motif;ERK1,2 kinase substrate motif;G protein-coupled receptor kinase 1 substrate motif;G protein-coupled receptor kinase 1 substrate motif;Growth associated histone HI kinase substrate motif;Growth associated histone HI kinase substrate motif;GSK3 kinase substrate motif;GSK3 kinase s…
GAPDH	S	210			-0.09256	0.743817	4.13939e-12	P04406	P04406	Glyceraldehyde-3-phosphate dehydrogenase	-0.05431	-0.151	-0.13453	111.6	101.45	93.115	4.62917	0.62769	5	1.9406	2				2.59205	CAMK1;CAMK2B;PRKCI;PRKG1			LWRDGRGALQNIIPASTGAAKAVGKVIPELN	GALQNIIPAS(0.744)T(0.256)GAAK	GALQNIIPAS(4.63)T(-4.63)GAAK	G protein-coupled receptor kinase 1 substrate motif
GAPDH	S	151			-0.03545	0.985427	2.27473e-13	P04406	P04406	Glyceraldehyde-3-phosphate dehydrogenase	-0.05073	-0.07946	-0.16251	101.17	88.192	101.17	19.3619	-0.62472	3	3.186	2				2.8139	CAMK1;PRKCI;PRKG1		DYRK1A;DYRK1B;DYRK3;HIPK1;HIPK3;HIPK4	NHEKYDNSLKIISNASCTTNCLAPLAKVIHD	IISNAS(0.985)CT(0.011)T(0.003)NCLAPLAK	IIS(-33.24)NAS(19.36)CT(-19.36)T(-25.64)NCLAPLAK	Casein kinase II substrate motif
GAPDH	S	333			-0.18144	1	0.00863716	P04406	P04406	Glyceraldehyde-3-phosphate dehydrogenase	-0.09322	-0.42762	-0.1655	56.514	46.714	51.03	51.0302	-0.22485	4	13.906	2				3.2458	CAMK1;CAMK2B;CAMK4;PRKCI;PRKG1	PIM1;PIM2	BRSK2;CaMK2b;CaMK2d;CaMK2g;MARK2;MARK3;NuaK2;PASK;PHKg1;PHKg2;PIM1;PIM2;SGK1;SGK2;SNRK	FGYSNRVVDLMAHMASKE_____________	VVDLMAHMAS(1)KE	VVDLMAHMAS(51.03)KE	Casein kinase II substrate motif
TP53	S	392			-0.17334	1	6.40226e-29	P04637	P04637	Cellular tumor antigen p53	-0.20034	-0.20186	-0.21586	204.13	204.13	204.13	114.903	-0.51192	6	2.5858	2	+	+	CDK7;CDK9;CK2A1;LKB1;NuaK1;PKR	5.3682	ADRBK1;AURKA;CDK7;CSNK2A1;EIF2AK2;HYRC;CHUK;IKBKB;MAP2K3;MAP2K4;PRKG1	CK2a1;CK2a2;PEK;PKR	CDKL1;CDKL2;CDKL4;CDKL5;CK2a1;CK2a2;CLK1;CLK2;CLK3;CLK4;Erk1;Erk2;Erk3;Erk4;Erk5;Erk7;GSK3A;GSK3B;ICK;JNK1;JNK2;JNK3;MAK;MSSK1;p38a;p38b;p38d;p38g;PEK;PKR;PLK1;PLK2;PLK3;PLK4;SRPK2	TSRHKKLMFKTEGPDSD______________	LMFKTEGPDS(1)D	LMFKT(-114.9)EGPDS(114.9)D	b-Adrenergic Receptor kinase substrate motif
HMGN1	S	8			0.09004	0.999784	4.83559e-10	P05114	P05114	Non-histone chromosomal protein HMG-14	0.11473	0.04246	0.08056	124.5	124.5	116	36.6507	0.62963	7	5.4311	2	+	+	CK2A1	3.2506	PRKCA;RPS6KA3		MSK1;MSK2;p70S6Kb;RSK1;RSK2;RSK4	________MPKRKVSSAEGAAKEEPKRRSAR	VSS(1)AEGAAKEEPK	VS(-36.65)S(36.65)AEGAAKEEPK	Casein kinase II substrate motif;G protein-coupled receptor kinase 1 substrate motif;MDC1 BRCT domain binding motif;PKA kinase substrate motif;PKC kinase substrate motif;Plk1 PBD domain binding motif
HMGN1	S	99			0.30533	0.999974	7.66614e-09	P05114	P05114	Non-histone chromosomal protein HMG-14	0.38471	0.24013	0.16197	70.345	60.779	70.345	46.1372	0.44781	4	18.531	3		+	CK2A1	2.14165	PRKCA;RPS6KA3	MSK1;MSK2;p70S6Kb;RSK1;RSK2;RSK4	MSK1;MSK2;p70S6Kb;RSK1;RSK2;RSK4	EESPASDEAGEKEAKSD______________	TEESPASDEAGEKEAKS(1)D	T(-69.56)EES(-57.45)PAS(-46.14)DEAGEKEAKS(46.14)D	Casein kinase I substrate motif;PKA kinase substrate motif
JUN;JUND	S	73		+	-0.89588	1	0.00249447	P05412	P05412;P17535	Transcription factor AP-1;Transcription factor jun-D	-0.71147	-0.9802	-0.94846	103.18	66.596	103.18	103.181	-0.00076301	5	8.9981	2	+	+	CDK3;ERK7;JNK1;JNK2;PLK3;VRK1	5.8642	CDK1;CDK2;GSK3A;HYRC;CHUK;IKBKB;MAPK1;MAPK10;MAPK11;MAPK12;MAPK13;MAPK14;MAPK7;MAPK8;MAPK9;PRKD1;RAGE		CCRK;CDC2;CDK10;CDK2;CDK3;CDK4;CDK5;CDK6;CDK7;CDK8;CDK9;CRK7;Erk1;Erk2;Erk3;Erk4;Erk5;Erk7;CHED;JNK1;JNK2;JNK3;NLK;p38a;p38b;p38d;p38g;PCTAIRE1;PCTAIRE2;PCTAIRE3;PFTAIRE1;PFTAIRE2	SDLLTSPDVGLLKLASPELERLIIQSSNGHI	LAS(1)PELER	LAS(103.18)PELER	Calmodulin-dependent protein kinase II substrate motif;Casein kinase II substrate motif;ERK1,2 kinase substrate motif;GSK-3, ERK1, ERK2, CDK5 substrate motif;Chk1 kinase substrate motif;PKA kinase substrate motif;PKC kinase substrate motif;WW domain binding motif
SSB	S	366			0.08529	1	7.41143e-125	P05455	P05455	Lupus La protein	0.06756	0.01701	0.08451	257.66	248.4	213.52	174.313	0.13922	12	7.9406	4	+	+	CK2A1	2.7685	CSNK2A1			GKGKVQFQGKKTKFASDDEHDEHDENGATGP	FAS(1)DDEHDEHDENGATGPVKR	FAS(174.31)DDEHDEHDENGAT(-174.31)GPVKR	BARD1 BRCT domain binding motif;Casein kinase II substrate motif;PKA kinase substrate motif;PKC kinase substrate motif
PRKCB	S	11			0.04879	0.995657	8.00954e-13	P05771	P05771	Protein kinase C beta type	-0.04002	0.04449	0.01112	90.978	80.426	90.978	24.8557	-0.025831	4	4.8537	2				2.6376	ADRBK1;CSNK2A1;CHUK;IKBKB;MAPK7;PRKACB;PRKACG		CDKL1;CDKL2;CDKL3;CDKL4;CDKL5;CLK1;CLK2;CLK3;CLK4;Erk1;Erk2;Erk3;Erk5;GSK3A;ICK;JNK1;JNK2;JNK3;MAK;MOK;MSSK1;NEK10;NEK2;NEK3;NEK4;NEK6;NEK7;NEK8;NEK9;p38a;p38b;p38d;p38g;SRPK1;SRPK2	_____MADPAAGPPPSEGEESTVRFARKGAL	ADPAAGPPPS(0.996)EGEES(0.003)T(0.001)VR	ADPAAGPPPS(24.86)EGEES(-24.86)T(-29.62)VR	Casein kinase II substrate motif;DNA dependent Protein kinase substrate motif;G protein-coupled receptor kinase 1 substrate motif
CD5	S	439			0.29419	0.999995	2.66093e-35	P06127	P06127	T-cell surface glycoprotein CD5	-0.31406	0.24756	0.26457	148.09	143.39	148.09	52.9322	-0.65485	3	24.124	3				2.5554	CAMK2D;CSNK2A1;PRKCG			NQNMSFHRNHTATVRSHAENPTASHVDNEYS	S(1)HAENPTASHVDNEYSQPPR	S(52.93)HAENPT(-52.93)AS(-72.55)HVDNEY(-136.88)S(-139.98)QPPR	Casein kinase II substrate motif
CD5	S	483			-0.09631	0.794481	1.95031e-28	P06127	P06127	T-cell surface glycoprotein CD5	0.14086	-0.09203	-0.19601	122.34	109.66	122.34	5.99299	-0.20725	2	4.99	3		+	CK2A1	10.3164	CSNK2A1;PRKCG			LEGALHRSSMQPDNSSDSDYDLHGAQRL___	SSMQPDNS(0.2)S(0.794)DS(0.006)DYDLHGAQR	S(-76.99)S(-76.99)MQPDNS(-5.99)S(5.99)DS(-21.49)DY(-79.01)DLHGAQR	Casein kinase I substrate motif;Casein kinase II substrate motif;MDC1 BRCT domain binding motif;Plk1 PBD domain binding motif;Pyruvate dehydrogenase kinase substrate motif
LCK	S	194			0.11263	0.999996	0.00111045	P06239	P06239	Tyrosine-protein kinase Lck	0.04435	0.1405	0.06384	70.197	66.752	70.197	54.2542	0.78577	3	4.4381	2				5.68655	CDK5;MAPK1;MAPK11;MAPK3;MAPK9;PRKCA;PRKCD;PRKCQ		ARAF;BRAF;CDKL1;CDKL2;CDKL3;CDKL4;CDKL5;CLK1;CLK2;CLK3;CLK4;COT;Erk1;Erk2;Erk3;Erk5;ICK;JNK1;JNK2;JNK3;KSR1;KSR2;MAK;MSSK1;p38a;p38b;p38d;RAF1;SRPK2	KHYKIRNLDNGGFYISPRITFPGLHELVRHY	NLDNGGFYIS(1)PR	NLDNGGFY(-54.25)IS(54.25)PR	ERK1,2 kinase substrate motif;G protein-coupled receptor kinase 1 substrate motif;Growth associated histone HI kinase substrate motif;GSK-3, ERK1, ERK2, CDK5 substrate motif;PKA kinase substrate motif;PKC kinase substrate motif;WW domain binding motif
FYN	S	21			0.05172	1	3.25604e-24	P06241	P06241	Tyrosine-protein kinase Fyn	-0.2121	-0.00161	0.11793	136.49	109.22	121.56	84.4126	0.25976	8	13.216	2	+	+	PKACA	2.2497	ADRBK1;CAMK2A;PRKCD	TIE1;TIE2	AKT1;ARAF;BARK1;BRAF;CaMK2b;CaMK2d;CaMK2g;KSR1;KSR2;PIM1;PIM2;PKN1;PKN2;PKN3;RAF1;TIE1;TIE2;TSSK2;VACAMKL;YANK1;YANK3	CKDKEATKLTEERDGSLNQSSGYRYGTDPTP	DGS(1)LNQSSGYR	DGS(84.41)LNQS(-84.41)S(-93.28)GY(-119.32)R	14-3-3 domain binding motif;Calmodulin-dependent protein kinase II substrate motif;G protein-coupled receptor kinase 1 substrate motif;GSK3 kinase substrate motif;Phosphorylase kinase substrate motif;PKA kinase substrate motif;PKC kinase substrate motif
RB1	S	882	+		0.58053	0.999434	0.000116163	P06400	P06400	Retinoblastoma-associated protein	0.66729	0.5339	0.50122	82.01	71.366	82.01	32.4732	-0.91147	3	4.8109	2				4.8611	CSNK2A1	CK2a1;CK2a2	CK2a1;CK2a2	NPPKPLKKLRFDIEGSDEADGSKHLPGESKF	FDIEGS(0.999)DEADGS(0.001)K	FDIEGS(32.47)DEADGS(-32.47)K	Casein kinase II substrate motif
RB1	S	794			-0.02194	0.879841	1.29235e-06	P06400	P06400	Retinoblastoma-associated protein	-0.10127	-0.0726	-0.05628	113.4	102.47	74.92	8.64648	0.79506	1	NaN	2				3.1448	BRCA1;PAK3			LSPIPHIPRSPYKFPSSPLRIPGGNIYISPL	FPS(0.88)S(0.12)PLR	FPS(8.65)S(-8.65)PLR	DNA dependent Protein kinase substrate motif;PKA kinase substrate motif;PKC kinase substrate motif
RB1	S	795			-0.0934	0.999715	2.22192e-10	P06400	P06400	Retinoblastoma-associated protein	-0.12125	-0.11813	-0.14219	158.38	158.38	132.38	35.4441	0.07645	4	1.0164	2	+	+	CDK4;CDK5;CDK6;CDK9	8.2132	CDK1;CDK2;MAPK1;MAPK3;MAPK8;MAPK9	CDC2;CDK2;CDK3;CDKL1;CDKL2;CDKL4;CDKL5;CLK1;CLK2;CLK3;CLK4;Erk1;Erk2;Erk3;Erk5;ICK;JNK1;JNK2;JNK3;MAK;MSSK1;p38a;p38b;p38d;SRPK2	CCRK;CDC2;CDK10;CDK11;CDK2;CDK3;CDK4;CDK5;CDK6;CDK7;CDK8;CDK9;CDKL1;CDKL2;CDKL4;CDKL5;CLK1;CLK2;CLK3;CLK4;CRK7;Erk1;Erk2;Erk3;Erk5;FRAP;GSK3A;CHED;ICK;JNK1;JNK2;JNK3;MAK;MSSK1;p38a;p38b;p38d;PCTAIRE1;PCTAIRE2;PCTAIRE3;PFTAIRE1;PFTAIRE2;PITSLRE;SRPK2	SPIPHIPRSPYKFPSSPLRIPGGNIYISPLK	FPSS(1)PLR	FPS(-35.44)S(35.44)PLR	Cdc2 kinase substrate motif;CDK kinase substrate motif;CDK1,2,4,6 kinase substrate motif;ERK1,2 kinase substrate motif;Growth associated histone HI kinase substrate motif;GSK-3, ERK1, ERK2, CDK5 substrate motif;MDC1 BRCT domain binding motif;PKA kinase substrate motif;Plk1 PBD domain binding motif;WW domain binding motif
RB1	S	855			-0.13275	1	7.19529e-25	P06400	P06400	Retinoblastoma-associated protein	-0.32441	-0.15981	-0.15616	207.25	190.04	158.17	158.173	0.27805	20	9.4951	3				4.1811	BRCA1;CDK4;CDK6;PRKCA;PRKCB;PRKCE			GTSEKFQKINQMVCNSDRVLKRSAEGSNPPK	INQMVCNS(1)DRVLKR	INQMVCNS(158.17)DRVLKR	PKA kinase substrate motif;PKC kinase substrate motif
RB1	S	807			-0.05023	1	5.57244e-07	P06400	P06400	Retinoblastoma-associated protein	-0.06551	0.02472	-0.28286	127.83	102.9	127.83	88.2534	0.33148	4	8.7817	2	+	+	CDK1;CDK2;CDK3;CDK4;CDK5;CDK6;CDK9	3.43055	CDK1;CDK2;CDK6;HIPK2;MAPK1;MAPK3;MAPK8;MAPK9	GSK3A	CCRK;CDC2;CDK10;CDK11;CDK2;CDK3;CDK4;CDK5;CDK6;CDK7;CDK8;CDK9;CDKL1;CDKL2;CDKL4;CDKL5;CLK1;CLK2;CLK3;CLK4;CRK7;Erk1;Erk2;Erk3;Erk5;FRAP;GSK3A;CHED;ICK;JNK1;JNK2;JNK3;LKB1;MAK;MSSK1;p38a;p38b;p38d;PCTAIRE1;PCTAIRE2;PCTAIRE3;PFTAIRE1;PFTAIRE2;PITSLRE;SRPK2	FPSSPLRIPGGNIYISPLKSPYKISEGLPTP	IPGGNIYIS(1)PLK	IPGGNIY(-88.25)IS(88.25)PLK	Cdc2 kinase substrate motif;CDK kinase substrate motif;CDK1,2,4,6 kinase substrate motif;ERK1,2 kinase substrate motif;G protein-coupled receptor kinase 1 substrate motif;GSK3 kinase substrate motif;GSK-3, ERK1, ERK2, CDK5 substrate motif;WW domain binding motif
RB1	S	788			-0.34962	0.999998	2.22192e-10	P06400	P06400	Retinoblastoma-associated protein	-0.3649	-0.38209	-0.3508	158.38	158.38	137.89	57.14	-0.24387	5	8.4513	2	+	+	CDK4;CDK6	8.6326	CDK1;CDK2;CDK6;MAPK1;MAPK3;MAPK8	CDC2;CDK2;CDK3;CDKL1;CDKL2;CDKL4;CDKL5;CLK1;CLK2;CLK3;CLK4;Erk1;Erk2;Erk3;Erk5;FRAP;GSK3A;ICK;JNK1;JNK2;JNK3;MAK;MSSK1;p38a;p38b;p38d;SRPK2	CCRK;CDC2;CDK10;CDK11;CDK2;CDK3;CDK4;CDK5;CDK6;CDK7;CDK8;CDK9;CDKL1;CDKL2;CDKL4;CDKL5;CLK1;CLK2;CLK3;CLK4;CRK7;Erk1;Erk2;Erk3;Erk5;FRAP;GSK3A;CHED;ICK;JNK1;JNK2;JNK3;MAK;MAP3K1;MAP3K2;MAP3K3;MAP3K4;MAP3K5;MAP3K6;MAP3K7;MAP3K8;MSSK1;p38a;p38b;p38d;PCTAIRE1;PCTAIRE2;PCTAIRE3;PFTAIRE1;PFTAIRE2;PITSLRE;SRPK2	STRPPTLSPIPHIPRSPYKFPSSPLRIPGGN	S(1)PYKFPS(0.438)S(0.562)PLR	S(57.14)PY(-57.14)KFPS(-1.08)S(1.08)PLR	Cdc2 kinase substrate motif;CDK kinase substrate motif;CDK1,2,4,6 kinase substrate motif;ERK1,2 kinase substrate motif;Growth associated histone HI kinase substrate motif;GSK-3, ERK1, ERK2, CDK5 substrate motif;WW domain binding motif
RB1	S	249			0.75326	1	1.15416e-09	P06400	P06400	Retinoblastoma-associated protein	0.42386	0.74155	0.80385	150.85	140.3	150.85	97.2835	-0.50752	7	7.2474	2	+	+	CDK1;CDK2	3.4445	CDK1;CDK2;MAPK1;MAPK8;MAPK9	DYRK1A;DYRK1B;DYRK2;DYRK3;DYRK4;FRAP;HIPK1;HIPK2;HIPK3;HIPK4	CCRK;CDC2;CDK10;CDK11;CDK2;CDK3;CDK4;CDK5;CDK6;CDK7;CDK8;CDK9;CDKL1;CDKL2;CDKL4;CDKL5;CLK1;CLK2;CLK3;CLK4;CRK7;DYRK1A;DYRK1B;DYRK2;DYRK3;DYRK4;Erk1;Erk2;Erk3;Erk5;FRAP;HIPK1;HIPK2;HIPK3;HIPK4;CHED;ICK;JNK1;JNK2;JNK3;MAK;MSSK1;p38a;p38b;p38d;PCTAIRE1;PCTAIRE2;PCTAIRE3;PFTAIRE1;PFTAIRE2;PITSLRE;SRPK2	LLKEPYKTAVIPINGSPRTPRRGQNRSARIA	TAVIPINGS(1)PR	T(-97.28)AVIPINGS(97.28)PR	Casein kinase II substrate motif;ERK1,2 kinase substrate motif;G protein-coupled receptor kinase 1 substrate motif;Growth associated histone HI kinase substrate motif;GSK-3, ERK1, ERK2, CDK5 substrate motif;PKA kinase substrate motif;PKC kinase substrate motif;WW domain binding motif
PTMA	S	2			-0.15938	1	3.28149e-51	P06454	P06454	Prothymosin alpha;Prothymosin alpha, N-terminally processed;Thymosin alpha-1	-0.0598	-0.2634	-0.29009	230.23	212.64	150.65	82.2348	0.62201	57	29.981	2								______________MSDAAVDTSSEITTKDL	S(1)DAAVDTSSEITTKDLK	S(82.23)DAAVDT(-82.23)S(-95.53)S(-101)EIT(-121.98)T(-126.45)KDLK
PTMA	S	9			0.12578	0.920589	5.74167e-30	P06454	P06454	Prothymosin alpha;Prothymosin alpha, N-terminally processed;Thymosin alpha-1	0.13177	-0.24651	-0.06157	191.44	173.55	191.37	10.7391	0.039009	6	19.515	2								_______MSDAAVDTSSEITTKDLKEKKEVV	SDAAVDT(0.002)S(0.921)S(0.078)EITTK	S(-118.21)DAAVDT(-27.36)S(10.74)S(-10.74)EIT(-41.64)T(-51.49)K	Casein kinase II substrate motif;G protein-coupled receptor kinase 1 substrate motif
ENO1	S	419			-0.01803	1	6.31641e-12	P06733	P06733	Alpha-enolase	-0.08485	0.01065	0.01126	175.88	35.252	61.423	61.4227	0.70842	6	10.784	3				2.5647	MAP2K5			LAKYNQLLRIEEELGSKAKFAGRNFRNPLAK	IEEELGS(1)KAK	IEEELGS(61.42)KAK	Casein kinase I substrate motif
NPM1	S	260			0.07519	1	0.00331982	P06748	P06748	Nucleophosmin	0.05991	-0.01016	0.03881	71.558	41.553	40.405	40.4051	-0.090333	3	1.8484	2				2.4041	EIF2AK2;PRKCB;ROCK2			EDIKAKMQASIEKGGSLPKVEAKFINYVKNC	GGS(1)LPKVEAK	GGS(40.41)LPKVEAK	Calmodulin-dependent protein kinase II substrate motif;Chk1 kinase substrate motif;Phosphorylase kinase substrate motif;PKA kinase substrate motif;PKC kinase substrate motif
NPM1	S	243			0.01364	0.998835	1.20424e-06	P06748	P06748	Nucleophosmin	0.10918	-0.09945	-0.17427	131.35	115.41	108.97	29.332	0.37176	9	9.9674	2				7.2726	CSNK2A1;CSNK2A2;EIF2AK2		ACTR2;ACTR2B;ALK1;ALK2;ALK4;ALK7;BMPR1B;BMPR2;CK2a1;CK2a2;Erk1;Erk2;Erk3;Erk5;JNK1;JNK2;JNK3;MISR2;p38a;p38b;p38d;TGFbR1;TGFbR2	FKKQEKTPKTPKGPSSVEDIKAKMQASIEKG	GPS(0.001)S(0.999)VEDIKAK	GPS(-29.33)S(29.33)VEDIKAK	Casein kinase II substrate motif;MDC1 BRCT domain binding motif;PKA kinase substrate motif;Plk1 PBD domain binding motif;Pyruvate dehydrogenase kinase substrate motif
NPM1	S	137	+		1.29737	0.999922	0.012812	P06748	P06748	Nucleophosmin	1.25621	1.19832	1.32522	87.123	33.719	85.154	41.0565	-0.13605	5	8.634	2				7.2726	EIF2AK2		ACTR2;ACTR2B;ALK1;ALK2;ALK4;ALK7;AurB;BMPR1B;BMPR2;BRAF;MISR2;TGFbR1;TGFbR2	DAESEDEEEEDVKLLSISGKRSAPGGGSKVP	LLS(1)ISGKR	LLS(41.06)IS(-41.06)GKR	Casein kinase II substrate motif;Phosphorylase kinase substrate motif;PKA kinase substrate motif;PKC kinase substrate motif
NPM1	S	254	+		0.98623	1	1.23483e-14	P06748	P06748	Nucleophosmin	1.13053	0.92231	0.91594	154.39	133.04	144.25	75.6701	-0.37989	13	16.712	2				4.46595	EIF2AK2;ROCK2			KGPSSVEDIKAKMQASIEKGGSLPKVEAKFI	MQAS(1)IEKGGSLPK	MQAS(75.67)IEKGGS(-75.67)LPK	Casein kinase II substrate motif;PKA kinase substrate motif
TPM3	S	88			0.26207	1	1.41158e-10	P06753	P06753	Tropomyosin alpha-3 chain	0.24679	0.12111	0.597	114.63	80.755	114.63	114.627	-0.32896	3	17.551	2				2.72015	ADRBK1;PRKCA;PRKCB;PRKCE			ELAEKKAADAEAEVASLNRRIQLVEEELDRA	AADAEAEVAS(1)LNRR	AADAEAEVAS(114.63)LNRR	Casein kinase I substrate motif
DBI	S	2			-0.11599	1	1.22887e-15	P07108	P07108	Acyl-CoA-binding protein	-0.27058	-0.33898	-0.16478	158.17	152.53	77.506	77.5059	1.469	5	14.079	2								______________MSQAEFEKAAEEVRHLK	S(1)QAEFEKAAEEVR	S(77.51)QAEFEKAAEEVR	ATM kinase substrate motif;Casein kinase II substrate motif;DNA dependent Protein kinase substrate motif
LDHB	S	303			0.10836	0.968487	0.00182412	P07195	P07195	L-lactate dehydrogenase B chain	0.09308	0.02966	0.10385	92.538	66.696	92.538	14.876	-0.54468	3	2.6565	2				2.6352	PRKG1		ARAF;BRAF;KSR1;KSR2;PKG1;RAF1	VFLSLPCILNARGLTSVINQKLKDDEVAQLK	GLT(0.032)S(0.968)VINQK	GLT(-14.88)S(14.88)VINQK
CENPB	S	307			0.54072	0.819347	7.30526e-07	P07199	P07199	Major centromere autoantigen B	0.43826	0.51545	0.49193	118.21	75.893	118.21	6.56658	-0.38079	1	NaN	2				2.3165	PRKCB			VLLLAGRLAAQSLDTSGLRHVQLAFFPPGTV	LAAQSLDT(0.181)S(0.819)GLR	LAAQS(-47.32)LDT(-6.57)S(6.57)GLR	MAPKAPK2 kinase substrate motif
HSP90AA1	S	453			-0.0265	1	0.000139402	P07900	P07900	Heat shock protein HSP 90-alpha	-0.03309	-0.09601	0.01775	128.46	116.54	77.776	77.7756	-0.27083	10	16.518	3				3.59695	ADRBK2;ATM;ATR;CSNK2A1;CSNK2A2;HYRC;CHUK;IKBKB;PDK1;PRKCA;PRKCD;PRKCE;PRKCI;TGFBR2	ATM;PLK1;PLK2;PLK4	ATM;DNAPK;NIK;PLK1;PLK2;PLK4;SMG1;TRRAP	YEQFSKNIKLGIHEDSQNRKKLSELLRYYTS	LGIHEDS(1)QNRKK	LGIHEDS(77.78)QNRKK	ATM kinase substrate motif;b-Adrenergic Receptor kinase substrate motif;DNA dependent Protein kinase substrate motif
HNRNPC	S	138			0.19522	0.999848	0.00574872	P07910	P07910	Heterogeneous nuclear ribonucleoproteins C1/C2	-0.03807	0.14859	0.26562	80.165	67.734	71.501	39.0307	-0.094456	12	10.762	2								DLDYDFQRDYYDRMYSYPARVPPPPPIARAV	MYS(1)YPAR	MY(-39.03)S(39.03)Y(-45.67)PAR	14-3-3 domain binding motif;Calmodulin-dependent protein kinase II alpha substrate motif;Calmodulin-dependent protein kinase II substrate motif;Calmodulin-dependent protein kinase IV substrate motif;PKA kinase substrate motif;PKC kinase substrate motif
SP1	S	2			-0.03147	0.999999	1.15022e-35	P08047	P08047	Transcription factor Sp1	0.04408	-0.11763	-0.10023	188.04	169.81	188.04	60.4584	-0.16931	17	8.4991	2				3.6454	CDK4;CSNK2A1;HYRC;MAP2K1;PRKG1	CK2a1	ACTR2;ACTR2B;ALK7;BMPR2;CK2a1;DCLK1;DCLK2;DCLK3;MSK1;MSK2;Obscn;p70S6Kb;PIM1;PIM2;PIM3;PSKH1;PSKH2;SPEG;TGFbR2;Trad;Trb1;Trb2;Trb3;Trio;TSSK2;TSSK3;TSSK4;VACAMKL	______________MSDQDHSMDEMTAVVKI	S(1)DQDHSMDEMTAVVK	S(60.46)DQDHS(-60.46)MDEMT(-132.61)AVVK	Casein kinase II substrate motif;Pyruvate dehydrogenase kinase substrate motif
SP1	S	7			0.32112	0.998527	1.25339e-16	P08047	P08047	Transcription factor Sp1	0.41565	0.22647	0.24552	131.33	124.89	99.343	28.3571	-0.071002	19	9.5708	2	+			4.194	CSNK1D;CSNK2A1;HYRC;MAP2K1;PRKG1;TGFBR2	CK2a1	ACTR2;ACTR2B;ALK7;BMPR2;CK2a1;TGFbR2	_________MSDQDHSMDEMTAVVKIEKGVG	S(0.001)DQDHS(0.999)MDEMTAVVK	S(-28.36)DQDHS(28.36)MDEMT(-51.05)AVVK	Casein kinase II substrate motif;Plk1 kinase substrate motif
HSP90AB1;HSP90AB2P	S	255			-0.10608	1	6.55839e-100	P08238	P08238;Q58FF8	Heat shock protein HSP 90-beta;Putative heat shock protein HSP 90-beta 2	-0.09581	-0.21145	-0.13508	254.71	254.71	67.194	67.1943	-2.5116	29	7.4544	2	+	+	AurB;CK2A1			CK2a1;CK2a2;CHK1	CK2a1;CK2a2;CHK1	EDKDDEEKPKIEDVGSDEEDDSGKDKKKKTK;ENKDDEEKPKIEDVGSDEEDDSGKDKKKKTK	IEDVGS(1)DEEDDS(1)GKDKK	IEDVGS(67.19)DEEDDS(67.19)GKDKK	BARD1 BRCT domain binding motif;BARD1 BRCT domain binding motif;Casein kinase I substrate motif;Casein kinase I substrate motif;Casein kinase II substrate motif;Casein kinase II substrate motif
HSP90AB1	S	445			0.02489	0.982416	3.02721e-12	P08238	P08238	Heat shock protein HSP 90-beta	-0.01139	-0.04145	-0.01937	182.03	182.03	182.03	17.4717	-0.55201	7	5.018	2								YEAFSKNLKLGIHEDSTNRRRLSELLRYHTS	LGIHEDS(0.982)T(0.018)NR	LGIHEDS(17.47)T(-17.47)NR	b-Adrenergic Receptor kinase substrate motif
PDHA1	S	232			-0.19138	0.956976	0.000371839	P08559	P08559	Pyruvate dehydrogenase E1 component subunit alpha, somatic form, mitochondrial	-0.22964	-0.26709	-0.13717	100.93	80.154	86.911	13.4756	-0.76349	12	15.831	2	+	+	PDHK1;PDHK2;PDK1	7.8161	PDK1;PDK2;PDK3;PDK4;PRKCB			PCIFICENNRYGMGTSVERAAASTDYYKRGD	YGMGT(0.043)S(0.957)VER	Y(-44.19)GMGT(-13.48)S(13.48)VER	Casein kinase II substrate motif;G protein-coupled receptor kinase 1 substrate motif
PDHA1;PDHA2	S	293		+	-0.48971	0.99941	5.16169e-17	P08559	P08559;P29803	Pyruvate dehydrogenase E1 component subunit alpha, somatic form, mitochondrial;Pyruvate dehydrogenase E1 component subunit alpha, testis-specific form, mitochondrial	-0.72438	-0.56426	-0.47305	156.67	146.32	107.73	32.2893	-0.1676	19	13.194	3	+	+	PDHK1;PDHK2;PDHK3;PDHK4;PDK1	7.74015	PDK1;PDK2;PDK3;PDK4	BCKDK;PDHK1;PDHK2;PDHK3;PDHK4	BCKDK;PDHK1;PDHK2;PDHK3;PDHK4	GPILMELQTYRYHGHSMSDPGVSYRTREEIQ	YHGHS(0.999)MS(0.001)DPGVSYR	Y(-65.21)HGHS(32.29)MS(-32.29)DPGVS(-90.13)Y(-91.51)R	Casein kinase II substrate motif;G protein-coupled receptor kinase 1 substrate motif;Pyruvate dehydrogenase kinase substrate motif
PDHA1;PDHA2	S	300		+	-0.48971	0.999608	3.88223e-07	P08559	P08559;P29803	Pyruvate dehydrogenase E1 component subunit alpha, somatic form, mitochondrial;Pyruvate dehydrogenase E1 component subunit alpha, testis-specific form, mitochondrial	-0.72438	-0.56426	-0.47305	90.755	81.306	59.733	35.6225	0.73304	8	14.001	3	+	+	PDHK1;PDHK2;PDHK3;PDHK4;PDK1	5.653	PDK2;PDK3;PDK4;PRKCB	BCKDK;PDHK1;PDHK2;PDHK3;PDHK4	BCKDK;PDHK1;PDHK2;PDHK3;PDHK4	QTYRYHGHSMSDPGVSYRTREEIQEVRSKSD	Y(0.002)HGHS(0.982)MS(0.017)DPGVS(1)YR	Y(-27.84)HGHS(17.69)MS(-17.69)DPGVS(35.62)Y(-35.62)R	Casein kinase II substrate motif;PKA kinase substrate motif;PKC kinase substrate motif
SNRNP70	S	226			-0.2186	1	1.04601e-13	P08621	P08621	U1 small nuclear ribonucleoprotein 70 kDa	-0.26701	-0.1886	-0.29582	137.91	124.51	129.02	79.7201	-0.54294	30	16.657	2		+	CDK2	3.8082	CLK1		CDK2;CDK5;CDK6;CDKL1;CDKL2;CDKL3;CDKL4;CDKL5;CLK1;CLK2;CLK3;CLK4;GSK3A;GSK3B;ICK;MAK;MSSK1;PFTAIRE1;SRPK1;SRPK2	SGRDDTSRYDERPGPSPLPHRDRDRDRERER	YDERPGPS(1)PLPHR	Y(-79.72)DERPGPS(79.72)PLPHR	DNA dependent Protein kinase substrate motif;ERK1,2 kinase substrate motif;GSK-3, ERK1, ERK2, CDK5 substrate motif;WW domain binding motif
VIM	S	430			0.05533	0.999999	3.90409e-15	P08670	P08670	Vimentin	-0.249	0.0087	0.07249	139.81	130.53	139.81	60.4806	3.7389	3	13.086	2		+	DNAPK	2.32145	MAK;ROCK1			LPNFSSLNLRETNLDSLPLVDTHSKRTLLIK	ETNLDS(1)LPLVDTHSK	ET(-60.48)NLDS(60.48)LPLVDT(-70.07)HS(-82.4)K	b-Adrenergic Receptor kinase substrate motif
VIM	S	25	+		1.16195	0.881179	2.41834e-29	P08670	P08670	Vimentin	0.94055	1.10763	1.12081	181.86	165.68	181.86	8.76728	0.2821	2	0.7501	2				5.4162	CSNK1A1;MAK;PAK2;PRKCB;PRKCE;ROCK1	PKCa;PKCb;PKCd;PKCe;PKCg;PKCi;PKCt;PKCz;PKD1;PKD2;PKD3;PKCh	CASK;DCLK1;DCLK2;DCLK3;LATS1;Obscn;PIM1;PIM2;PIM3;PKACa;PKACb;PKCa;PKCb;PKCd;PKCe;PKCg;PKCi;PKCt;PKCz;PKD1;PKD2;PKD3;PKCh;PKN1;PKN2;PKN3;PRKX;PSKH1;PSKH2;SgK495;SPEG;SSTK;STK33;Trad;Trb1;Trb2;Trb3;Trio;TSSK1;TSSK2;TSSK3;TSSK4;VACAMKL;YANK1;YANK3	SYRRMFGGPGTASRPSSSRSYVTTSTRTYSL	MFGGPGTASRPS(0.881)S(0.117)S(0.002)R	MFGGPGT(-58.89)AS(-35.87)RPS(8.77)S(-8.77)S(-27.54)R	Casein kinase II substrate motif;DNA dependent Protein kinase substrate motif;G protein-coupled receptor kinase 1 substrate motif;GSK3 kinase substrate motif;PKA kinase substrate motif;PKC kinase substrate motif
VIM	S	39			0.03731	0.992833	0.000168004	P08670	P08670	Vimentin	-0.16269	-0.00932	0.14479	76.574	54.209	54.281	24.9256	0.16707	3	11.83	3	+	+	Akt1;PKACA	5.65745	CAMK2B;CAMK2D;CSNK1A1;MAK;PAK2;ROCK1	CaMK2d;CASK;DCLK1;DCLK2;DCLK3;HGK;HPK1;KHS2;LOK;MINK;MST4;MYO3A;MYO3B;NRK;Obscn;OSR1;PAK1;PAK2;PAK4;PAK5;PIM1;PIM2;PIM3;PSKH1;PSKH2;SgK495;SLK;SPEG;SSTK;STK33;STLK5;STLK6;TAO3;Trad;Trb1;Trb2;Trb3;Trio;TSSK1;TSSK2;TSSK3;TSSK4;VACAMKL;YSK1	AKT1;BRSK1;BRSK2;CaMK2d;CASK;DCLK1;DCLK2;DCLK3;HGK;HPK1;KHS2;LATS1;LOK;MARK1;MARK2;MARK3;MARK4;MELK;MINK;MST4;MYO3A;MYO3B;NIM1;NRK;NuaK1;NuaK2;Obscn;OSR1;PAK1;PAK2;PAK4;PAK5;PASK;PIM1;PIM2;PIM3;PKACa;PKACb;PKN1;PKN2;PKN3;PRKX;PSKH1;PSKH2;QIK;QSK;SgK495;SIK;SLK;SNRK;SPEG;SSTK;STK33;STLK5;STLK6;TAO3;Trad;Trb1;Trb2;Trb3;Trio;TSSK1;TSSK2;TSSK3;TSSK4;VACAMKL;YANK1;YANK3;YSK1	PSSSRSYVTTSTRTYSLGSALRPSTSRSLYA	T(0.003)Y(0.003)S(0.993)LGS(0.001)ALRPSTSR	T(-24.93)Y(-25.47)S(24.93)LGS(-29.8)ALRPS(-44.14)T(-44.14)S(-44.14)R	14-3-3 domain binding motif;Calmodulin-dependent protein kinase II substrate motif;Casein kinase II substrate motif;G protein-coupled receptor kinase 1 substrate motif;Phosphorylase kinase substrate motif;PKA kinase substrate motif;PKC kinase substrate motif
CLTA	S	105			-0.08148	1	0.000279227	P09496	P09496	Clathrin light chain A	-0.22897	-0.12811	-0.06134	113.99	78.31	113.52	64.1665	0.30902	3	7.0851	2				4.3076	ADRBK1;CSNK2A1;ICK			PTDSYAAISQVDRLQSEPESIRKWREEQMER	LQS(1)EPESIRK	LQS(64.17)EPES(-64.17)IRK	14-3-3 domain binding motif;Calmodulin-dependent protein kinase II substrate motif;Calmodulin-dependent protein kinase IV substrate motif;Casein kinase II substrate motif;G protein-coupled receptor kinase 1 substrate motif;GSK3 kinase substrate motif;Chk1 kinase substrate motif;PKA kinase substrate motif;PKC kinase substrate motif
HNRNPA1	S	368			-0.65535	0.657278	0.000455092	P09651	P09651	Heterogeneous nuclear ribonucleoprotein A1;Heterogeneous nuclear ribonucleoprotein A1, N-terminally processed	-0.01254	-1.28381	-1.36033	49.125	47.353	49.125	5.28332	1.1611	4	51.336	2				2.7736	PRKCA;PRKCB	DMPK1;MRCKa;MRCKb;PKCz;ROCK1	CCRK;CDK4;CDK5;CDK6;CDK7;CDK9;CRK7;DMPK1;CHED;MRCKa;MRCKb;PCTAIRE1;PCTAIRE2;PCTAIRE3;PFTAIRE1;PFTAIRE2;PKCz;ROCK1	NQGGYGGSSSSSSYGSGRRF___________	NQGGYGGS(0.002)S(0.006)S(0.019)S(0.06)S(0.06)S(0.195)YGS(0.657)GR	NQGGY(-42.28)GGS(-24.57)S(-20.07)S(-15.33)S(-10.4)S(-10.4)S(-5.28)Y(-39.37)GS(5.28)GR	MAPKAPK2 kinase substrate motif;PKA kinase substrate motif;PKC kinase substrate motif
HNRNPA1	S	4			-0.23654	0.937157	2.46057e-28	P09651	P09651	Heterogeneous nuclear ribonucleoprotein A1;Heterogeneous nuclear ribonucleoprotein A1, N-terminally processed	-0.25182	0.14443	0.14315	192.96	181.28	97.697	12.651	3.665	2	2.8375	2								____________MSKSESPKEPEQLRKLFIG	S(0.012)KS(0.937)ES(0.051)PKEPEQLR	S(-18.95)KS(12.65)ES(-12.65)PKEPEQLR	Casein kinase II substrate motif;G protein-coupled receptor kinase 1 substrate motif
HNRNPA1	S	6			-0.12966	0.999997	4.21642e-56	P09651	P09651	Heterogeneous nuclear ribonucleoprotein A1;Heterogeneous nuclear ribonucleoprotein A1, N-terminally processed	-0.1461	-0.17225	-0.13622	233.57	203.4	166.79	54.9828	-0.5439	33	20.666	3								__________MSKSESPKEPEQLRKLFIGGL	SES(1)PKEPEQLRK	S(-54.98)ES(54.98)PKEPEQLRK	b-Adrenergic Receptor kinase substrate motif;Calmodulin-dependent protein kinase II substrate motif;Casein kinase II substrate motif;ERK1,2 kinase substrate motif;G protein-coupled receptor kinase 1 substrate motif;Growth associated histone HI kinase substrate motif;GSK-3, ERK1, ERK2, CDK5 substrate motif;Chk1 kinase substrate motif;MAPKAPK2 kinase substrate motif;PKA kinase substrate motif;PKC k…
HNRNPA1	S	2			-0.13793	0.999542	1.25612e-35	P09651	P09651	Heterogeneous nuclear ribonucleoprotein A1;Heterogeneous nuclear ribonucleoprotein A1, N-terminally processed	-0.14985	-0.23399	-0.16186	200.99	183.49	183.36	33.3917	0.52841	4	1.804	2								______________MSKSESPKEPEQLRKLF	S(1)KSESPKEPEQLR	S(33.39)KS(-33.39)ES(-82.59)PKEPEQLR	Casein kinase II substrate motif;G protein-coupled receptor kinase 1 substrate motif;GSK3 kinase substrate motif
POLA1	S	209	+		0.95248	1	0.00312339	P09884	P09884	DNA polymerase alpha catalytic subunit	1.06735	0.90585	1.08023	133.13	85.531	133.13	66.8353	0.42499	6	15.827	2				32.8156	CDK1;CDK2	CDC2;CDK2	CDC2;CDK2	FSVHTATAVPSGKIASPVSRKEPPLTPVPLK	IAS(1)PVSR	IAS(66.84)PVS(-66.84)R	Casein kinase II substrate motif;ERK1,2 kinase substrate motif;GSK-3, ERK1, ERK2, CDK5 substrate motif;PKA kinase substrate motif;PKC kinase substrate motif;WW domain binding motif
POLA1	S	186			-0.15348	1	4.17463e-60	P09884	P09884	DNA polymerase alpha catalytic subunit	-0.21346	-0.20011	-0.17983	185.7	172.55	185.7	71.7717	0.45854	5	2.4926	3								PQITPPPVMILKKKRSIGASPNPFSVHTATA	S(1)IGASPNPFSVHTATAVPSGK	S(71.77)IGAS(-71.77)PNPFS(-132.02)VHT(-157.01)AT(-164.94)AVPS(-173.68)GK	Calmodulin-dependent protein kinase II substrate motif;G protein-coupled receptor kinase 1 substrate motif;GSK3 kinase substrate motif;Chk1 kinase substrate motif;Phosphorylase kinase substrate motif;Pim1 kinase substrate sequence;PKA kinase substrate motif;PKC kinase substrate motif
POLR2M	S	270			0.12141	0.99836	2.42713e-09	P0CAP2	P0CAP2	DNA-directed RNA polymerase II subunit GRINL1A	0.23701	0.0228	-0.06294	152.18	134.96	152.18	27.8472	0.65158	6	12.702	2								PFRQNDSSSHCQKSGSPISSEERRRRDKQHL	S(0.002)GS(0.998)PISSEERR	S(-27.85)GS(27.85)PIS(-60.07)S(-79.8)EERR	Casein kinase II substrate motif;ERK1,2 kinase substrate motif;G protein-coupled receptor kinase 1 substrate motif;GSK3 kinase substrate motif;GSK-3, ERK1, ERK2, CDK5 substrate motif;PKA kinase substrate motif;PKC kinase substrate motif;WW domain binding motif
TMSB15B;TMSB15A	S	2			0.02063	1	3.18495e-07	P0CG35	P0CG35;P0CG34	Thymosin beta-15B;Thymosin beta-15A	-0.05627	-0.14688	0.04111	112.82	106.22	112.82	91.8691	-1.1019	5	20.318	2								______________MSDKPDLSEVEKFDRSK	S(1)DKPDLSEVEKFDR	S(91.87)DKPDLS(-91.87)EVEKFDR	PKA kinase substrate motif;PKC kinase substrate motif
GLI4	S	86			-0.09276	0.999355	5.75824e-27	P10075	P10075	Zinc finger protein GLI4	-0.17395	-0.13939	-0.04476	149.52	137.46	144.33	31.9017	-1.3118	3	5.6709	2								TFWPDSEPKPEQAPRSPGSQAPDEGAGGALR	S(0.999)PGS(0.001)QAPDEGAGGALR	S(31.9)PGS(-31.9)QAPDEGAGGALR	Casein kinase II substrate motif;ERK1,2 kinase substrate motif;Growth associated histone HI kinase substrate motif;GSK-3, ERK1, ERK2, CDK5 substrate motif;WW domain binding motif
MYB	S	532			0.10246	0.996751	3.7797e-38	P10242	P10242	Transcriptional activator Myb	0.27844	0.0094	0.05367	220.52	175.18	197.29	24.868	0.014823	6	10.624	2		+	ERK1	2.9518	CDK1;CDK2;CDK4;CDK6;CSNK2A1;HIPK1;HIPK2;MAPK1;MAPK11;NLK	CK2a1;Erk1;Erk2;Erk3;Erk4;Erk5;Erk7;JNK1;JNK2;JNK3;NLK;p38a;p38b;p38d;p38g	CK2a1;Erk1;Erk2;Erk3;Erk4;Erk5;Erk7;JNK1;JNK2;JNK3;NLK;p38a;p38b;p38d;p38g	ENGPPLLKKIKQEVESPTDKSGNFFCSHHWE	KIKQEVES(0.997)PT(0.003)DK	KIKQEVES(24.87)PT(-24.87)DK	b-Adrenergic Receptor kinase substrate motif;Casein kinase I substrate motif;Casein kinase II substrate motif;ERK1,2 kinase substrate motif;GSK-3, ERK1, ERK2, CDK5 substrate motif;Pyruvate dehydrogenase kinase substrate motif;WW domain binding motif
HIST1H1E;HIST1H1D	S	37			0.28191	1	9.34105e-35	P16402	P10412;P16402	Histone H1.4;Histone H1.3	0.32146	0.23528	0.11715	206.6	179.13	190.25	74.7274	0.55367	23	7.9182	2				3.9783	PRKG2	CASK;DCLK1;DCLK2;DCLK3;CHK1;CHK2;Obscn;PIM1;PIM2;PIM3;PKG1;PKG2;PKN1;PKN2;PSKH1;PSKH2;SPEG;SSTK;Trad;Trb1;Trb2;Trb3;Trio;TSSK1;TSSK2;TSSK3;TSSK4;VACAMKL;YANK3	AurB;AurC;CASK;DCLK1;DCLK2;DCLK3;CHK1;CHK2;MSK1;MSK2;Obscn;p70S6Kb;PIM1;PIM2;PIM3;PKG1;PKG2;PKN1;PKN2;PSKH1;PSKH2;SPEG;SSTK;Trad;Trb1;Trb2;Trb3;Trio;TSSK1;TSSK2;TSSK3;TSSK4;VACAMKL;YANK3	KKAKKAGATAGKRKASGPPVSELITKAVAAS;KKKARKSAGAAKRKASGPPVSELITKAVAAS	KAS(1)GPPVSELITK	KAS(74.73)GPPVS(-74.73)ELIT(-144.87)K	14-3-3 domain binding motif;14-3-3 domain binding motif;Calmodulin-dependent protein kinase II substrate motif;Calmodulin-dependent protein kinase II substrate motif;Pim1 kinase substrate sequence;Pim1 kinase substrate sequence;PKA kinase substrate motif;PKA kinase substrate motif;PKC epsilon kinase substrate motif;PKC epsilon kinase substrate motif;PKC kinase substrate motif;PKC kinase substrate…
HIST1H1E	S	2	+		0.77205	0.843973	9.25814e-34	P10412	P10412	Histone H1.4	0.72535	0.79002	0.53982	136.34	131.03	135.62	7.3313	-0.10252	5	2.5137	2						IKKa;MSK1;MSK2;p70S6Kb;PLK1;PLK2;PLK4	AurC;CASK;CDK2;CK1a2;CK1d;CK1e;CK1g1;CK1g2;CK1g3;DCLK1;DCLK2;DCLK3;DLK;HH498;IKKa;MLK1;MSK1;MSK2;Obscn;p70S6Kb;PIM1;PIM2;PIM3;PKG1;PKG2;PLK1;PLK2;PLK4;PSKH1;PSKH2;SPEG;SSTK;Trad;Trb1;Trb2;Trb3;Trio;TSSK1;TSSK2;TSSK3;TSSK4;TTBK1;TTBK2;VACAMKL;VRK1;VRK2;VRK3;ZAK	______________MSETAPAAPAAPAPAEK	S(0.844)ET(0.156)APAAPAAPAPAEKTPVK	S(7.33)ET(-7.33)APAAPAAPAPAEKT(-99.68)PVK	Casein kinase II substrate motif;G protein-coupled receptor kinase 1 substrate motif
MAPT	S	721			0.48553	0.75366	4.32128e-08	P10636	P10636	Microtubule-associated protein tau	0.47025	0.27472	0.51016	145.92	129.15	145.92	4.85642	-0.32436	3	10.531	2				5.7124	CDK1;CDK5;GSK3A;GSK3B;MAPK12;MAPK13;MAPK8;MAPK9;PIN1			GAEIVYKSPVVSGDTSPRHLSNVSSTGSIDM	SPVVSGDT(0.246)S(0.754)PR	S(-122.78)PVVS(-62.39)GDT(-4.86)S(4.86)PR	ERK1,2 kinase substrate motif;Growth associated histone HI kinase substrate motif;GSK-3, ERK1, ERK2, CDK5 substrate motif;MAPKAPK2 kinase substrate motif;PKA kinase substrate motif;PKC kinase substrate motif;WW domain binding motif
PRKAR1A	S	83			-0.09721	1	1.90642e-38	P10644	P10644	cAMP-dependent protein kinase type I-alpha regulatory subunit;cAMP-dependent protein kinase type I-alpha regulatory subunit, N-terminally processed	-0.12529	-0.14384	-0.13173	173.03	141.91	110.35	110.347	0.058708	20	7.5184	2	+	+	CDK16;CDK2	2.705	CDK2;CSNK1A1;CSNK1D;MAPK1;MAPK3	CDK2;Erk1;Erk2;Erk3;Erk5;FRAP;HIPK3;JNK1;JNK2;JNK3;p38a;p38b;p38d	AKT1;AKT2;CDK2;CDK4;CDK5;CDK6;Erk1;Erk2;Erk3;Erk5;FRAP;HIPK3;JNK1;JNK2;JNK3;p38a;p38b;p38d;PCTAIRE1;PCTAIRE2;PFTAIRE1;SGK1;SGK2	LQKAGTRTDSREDEISPPPPNPVVKGRRRRG	EDEIS(1)PPPPNPVVK	EDEIS(110.35)PPPPNPVVK	Casein kinase I substrate motif;ERK1,2 kinase substrate motif;G protein-coupled receptor kinase 1 substrate motif;GSK-3, ERK1, ERK2, CDK5 substrate motif;WW domain binding motif
EPB41	S	188			-0.10684	1	4.01739e-129	P11171	P11171	Protein 4.1	-0.22456	-0.20854	-0.15563	301.54	260.04	301.54	68.1125	-0.0049002	11	6.9797	2				15.4482	CDK1	CDK2;CK1a2;CK1d;CK1e;CK1g1;CK1g2;Erk1;Erk2;Erk3;Erk5;JNK1;JNK2;JNK3;p38a;p38b;p38d;PLK2;PLK4;TTBK1;TTBK2;VRK2;VRK3	CDK2;CK1a2;CK1d;CK1e;CK1g1;CK1g2;CK2a1;CK2a2;Erk1;Erk2;Erk3;Erk5;JNK1;JNK2;JNK3;p38a;p38b;p38d;PLK2;PLK4;TTBK1;TTBK2;VRK2;VRK3	GEGLEECSKIEVKEESPQSKAETELKASQKP	IEVKEES(1)PQSK	IEVKEES(68.11)PQS(-68.11)K	b-Adrenergic Receptor kinase substrate motif;Casein kinase II substrate motif;ERK1,2 kinase substrate motif;GSK-3, ERK1, ERK2, CDK5 substrate motif;PKA kinase substrate motif;PKC kinase substrate motif;WW domain binding motif
EPB41	S	191			-0.10684	0.997649	1.47463e-17	P11171	P11171	Protein 4.1	-0.22456	-0.20854	-0.15563	121.33	109.1	62.781	26.2769	0.4403	6	9.7276	2				2.9342	CSNK1A1;CSNK1D;CSNK2A1	CK1a2;CK1d;CK1e;CK1g1;CK1g2;CK2a1;CK2a2;PEK;PKR;PLK2;PLK4;TTBK1;TTBK2;VRK2;VRK3	CDK2;CK1a2;CK1d;CK1e;CK1g1;CK1g2;CK2a1;CK2a2;Erk1;Erk2;Erk3;Erk5;JNK1;JNK2;JNK3;p38a;p38b;p38d;PEK;PKR;PLK2;PLK4;TTBK1;TTBK2;VRK2;VRK3	LEECSKIEVKEESPQSKAETELKASQKPIRK	IEVKEES(1)PQS(0.998)KAET(0.002)ELK	IEVKEES(43.48)PQS(26.28)KAET(-26.28)ELK	Casein kinase II substrate motif;G protein-coupled receptor kinase 1 substrate motif
EPB41	S	542			0.01078	1	4.54889e-10	P11171	P11171	Protein 4.1	-0.00808	-0.05091	-0.02291	125.5	102.92	102.29	96.1549	0.36659	4	3.5304	2							AKT1;LATS1;PKCa;PKCb;PKCd;PKCe;PKCg;PKCi;PKCt;PKCz;PKD1;PKD2;PKD3;PKCh;PKN1;PKN2;PKN3;YANK1;YANK3	PAPHFERTASKRASRSLDGAAAVDSADRSPR	S(1)LDGAAAVDSADR	S(96.15)LDGAAAVDS(-96.15)ADR	G protein-coupled receptor kinase 1 substrate motif
PYGM	S	6	+		2.04198	0.999862	0.00197915	P11217	P11217	Glycogen phosphorylase, muscle form	1.78671	1.99535	2.01833	70.942	30.466	70.942	38.6122	-0.27699	3	10.145	2						AKT1;AKT2;AMPKa2;LATS1;PHKg1;PHKg2;PKG1;PKN1;PKN2;PKN3;YANK1;YANK3	AKT1;AKT2;AMPKa2;LATS1;PHKg1;PHKg2;PKG1;PKN1;PKN2;PKN3;YANK1;YANK3	__________MSRPLSDQEKRKQISVRGLAG	SRPLS(1)DQEK	S(-38.61)RPLS(38.61)DQEK	14-3-3 domain binding motif;Calmodulin-dependent protein kinase II substrate motif;Calmodulin-dependent protein kinase IV substrate motif;Casein kinase II substrate motif;Chk1 kinase substrate motif;MAPKAPK2 kinase substrate motif;PKA kinase substrate motif;PKC kinase substrate motif
TOP1	S	394			-0.08807	1	0.000946386	P11387	P11387	DNA topoisomerase 1	-0.21392	-0.07008	-0.12883	99.283	77.29	88.338	88.3377	-0.12287	6	7.1781	2		+	CDK1	3.4824	HYRC	DYRK1A;DYRK1B;DYRK3;GSK3A;HIPK1;HIPK2;HIPK3;HIPK4	CDC2;CDK2;CDK4;CDK5;CDK6;CDK7;CDKL1;CDKL2;CDKL3;CDKL4;CDKL5;CLK1;CLK2;CLK3;CLK4;CRK7;DYRK1A;DYRK1B;DYRK3;GSK3A;HIPK1;HIPK2;HIPK3;HIPK4;CHED;ICK;MAK;MSSK1;PCTAIRE1;PCTAIRE2;PFTAIRE1;PFTAIRE2;SRPK1;SRPK2	PEDIIINCSKDAKVPSPPPGHKWKEVRHDNK	VPS(1)PPPGHK	VPS(88.34)PPPGHK	DNA dependent Protein kinase substrate motif;ERK1,2 kinase substrate motif;GSK-3, ERK1, ERK2, CDK5 substrate motif;PKA kinase substrate motif;PKC kinase substrate motif;WW domain binding motif
TOP1	S	10	+		0.96606	1	2.17442e-38	P11387	P11387	DNA topoisomerase 1	0.82242	0.98173	0.91727	178.32	178.32	178.32	84.5474	0.0023298	6	6.1859	2		+	CK2A1	10.7163	ATM;CSNK2A1;CSNK2A2;HYRC		ATM;CK2a1;CK2a2;DNAPK	______MSGDHLHNDSQIEADFRLNDSHKHK	SGDHLHNDS(1)QIEADFR	S(-84.55)GDHLHNDS(84.55)QIEADFR	ATM kinase substrate motif;b-Adrenergic Receptor kinase substrate motif;Casein kinase II substrate motif;DNA dependent Protein kinase substrate motif;G protein-coupled receptor kinase 1 substrate motif
TOP2A	S	1106			-0.16952	0.999592	4.98286e-27	P11388	P11388	DNA topoisomerase 2-alpha	-0.40245	-0.19972	-0.18227	145.55	134.65	145.55	33.8892	0.93876	9	20.352	3	+			4.84895	AURKA;CSNK1G2;CSNK2A1;NEK2	CK2a1	CK2a1	KEAQQKVPDEEENEESDNEKETEKSDSVTDS	VPDEEENEES(1)DNEKETEK	VPDEEENEES(33.89)DNEKET(-33.89)EK	b-Adrenergic Receptor kinase substrate motif;Casein kinase II substrate motif
TOP2A	S	1247			0.07916	1	8.41251e-97	P11388	P11388	DNA topoisomerase 2-alpha	-0.09951	0.06427	0.03459	235.23	218.35	235.23	68.7431	0.38312	19	10.702	3		+	CDK1;ERK1;ERK2	5.3682	AURKA;CDK1;CSNK1G2;CSNK2A1;NEK2	CDC2;CDK2;CDKL1;CDKL2;CDKL3;CDKL4;CDKL5;CK2a1;CLK1;CLK2;CLK3;CLK4;ICK;MAK;MSSK1;SRPK1;SRPK2	CDC2;CDK2;CDKL1;CDKL2;CDKL3;CDKL4;CDKL5;CK2a1;CLK1;CLK2;CLK3;CLK4;ICK;MAK;MSSK1;SRPK1;SRPK2	EKKNKKKIKNENTEGSPQEDGVELEGLKQRL	IKNENTEGS(1)PQEDGVELEGLK	IKNENT(-68.74)EGS(68.74)PQEDGVELEGLK	Casein kinase II substrate motif;ERK1,2 kinase substrate motif;GSK-3, ERK1, ERK2, CDK5 substrate motif;WW domain binding motif
TOP2A	S	1213	+		1.26796	1	1.07025e-12	P11388	P11388	DNA topoisomerase 2-alpha	1.17988	1.21249	1.29666	170.09	157.89	155.03	108.82	0.11421	29	45.538	2	+	+	CDK1;ERK1;ERK2	4.44995	AURKA;CDK1;NEK2;PRKCG		CDC2;CDK2;CDKL1;CDKL2;CDKL3;CDKL4;CDKL5;CLK1;CLK2;CLK3;CLK4;ICK;MAK;MSSK1;SRPK1;SRPK2	GKAKGKKTQMAEVLPSPRGQRVIPRITIEMK	TQMAEVLPS(1)PR	T(-108.82)QMAEVLPS(108.82)PR	DNA dependent Protein kinase substrate motif;ERK1,2 kinase substrate motif;Growth associated histone HI kinase substrate motif;GSK-3, ERK1, ERK2, CDK5 substrate motif;PKA kinase substrate motif;PKC kinase substrate motif;WW domain binding motif
SRF	S	224			-0.08009	0.996236	1.18206e-30	P11831	P11831	Serum response factor	-0.15553	-0.02231	0.13822	120.93	106.44	73.138	24.2305	1.1103	3	13.745	2				4.27375	CDK1;MAPK1;MAPK11;MAPK3;ROCK1;RPS6KA1	Erk1;Erk2;Erk3;Erk4;Erk5;Erk7;JNK1;JNK2;JNK3;p38a;p38b;p38d;p38g	CaMK1a;CaMK1b;CaMK1g;CaMK4;Erk1;Erk2;Erk3;Erk4;Erk5;Erk7;JNK1;JNK2;JNK3;LKB1;MAPKAPK2;MAPKAPK3;MAPKAPK5;MNK1;MNK2;p38a;p38b;p38d;p38g	ETGKALIQTCLNSPDSPPRSDPTTDQRMSAT	ALIQTCLNS(0.004)PDS(0.996)PPR	ALIQT(-54.72)CLNS(-24.23)PDS(24.23)PPR	b-Adrenergic Receptor kinase substrate motif;Cdc2 kinase substrate motif;CDK kinase substrate motif;CDK1,2,4,6 kinase substrate motif;ERK1,2 kinase substrate motif;G protein-coupled receptor kinase 1 substrate motif;GSK3 kinase substrate motif;GSK-3, ERK1, ERK2, CDK5 substrate motif;WW domain binding motif
IMPDH2	S	416			-0.06329	1	1.06015e-07	P12268	P12268	Inosine-5'-monophosphate dehydrogenase 2	-0.08546	0.04422	-0.23661	73.346	66.842	59.227	59.2273	-0.74529	4	11.79	2								FFSDGIRLKKYRGMGSLDAMDKHLSSQNRYF	GMGS(1)LDAMDK	GMGS(59.23)LDAMDK
TPR	S	2155			0.63654	1	1.26461e-39	P12270	P12270	Nucleoprotein TPR	0.40577	0.58991	0.72166	174.63	159.75	131.56	83.3644	-0.39279	6	11.453	3				3.49465	MAPK1;NEK2		Erk2;FRAP;p38a;p38d	LVVPHRTDGFAEAIHSPQVAGVPRFRFGPPE	TDGFAEAIHS(1)PQVAGVPR	T(-83.36)DGFAEAIHS(83.36)PQVAGVPR	ERK1,2 kinase substrate motif;G protein-coupled receptor kinase 1 substrate motif;GSK-3, ERK1, ERK2, CDK5 substrate motif;WW domain binding motif
BCKDHA	S	337			-0.24938	0.9957	9.04888e-20	P12694	P12694	2-oxoisovalerate dehydrogenase subunit alpha, mitochondrial	-0.00636	-0.41925	-0.31898	168.05	158.85	152.94	24.1228	-0.39601	5	12.485	3				8.7371	BCKDK	BCKDK	BCKDK	QPFLIEAMTYRIGHHSTSDDSSAYRSVDEVN	IGHHS(0.996)T(0.004)SDDSSAYR	IGHHS(24.12)T(-24.12)S(-33.49)DDS(-89.25)S(-96.69)AY(-141.49)R	Branched chain alpha-ketoacid dehydrogenase kinase substrate motif;Casein kinase II substrate motif;Pyruvate dehydrogenase kinase substrate motif
SKI	S	432			0.25229	0.816028	0.000442571	P12755	P12755	Ski oncogene	0.23701	0.17258	0.28601	69.331	61.72	69.331	6.46984	-0.024099	3	4.1259	2						CCRK;CDK4;CDK5;CDK6;CDK7;CDK9;CRK7;CHED;PCTAIRE1;PCTAIRE2;PCTAIRE3;PFTAIRE1;PFTAIRE2	CCRK;CDK4;CDK5;CDK6;CDK7;CDK9;CRK7;CHED;PCTAIRE1;PCTAIRE2;PCTAIRE3;PFTAIRE1;PFTAIRE2	PNVALAPPAQQKVVSSPPCAAAVSRAPEPLA	VVS(0.184)S(0.816)PPCAAAVSR	VVS(-6.47)S(6.47)PPCAAAVS(-48.08)R	ERK1,2 kinase substrate motif;G protein-coupled receptor kinase 1 substrate motif;GSK-3, ERK1, ERK2, CDK5 substrate motif;MDC1 BRCT domain binding motif;PKA kinase substrate motif;Plk1 PBD domain binding motif;WW domain binding motif
PEPD	S	490			0.15782	0.999988	0.0118819	P12955	P12955	Xaa-Pro dipeptidase	0.18422	0.0411	0.10903	63.073	63.073	63.073	49.2644	0.080155	3	3.9166	2							Erk1;Erk2;Erk3;Erk5;JNK1;JNK2;JNK3;p38a;p38b;p38d	IEACMAGCDKAFTPFSGPK____________	AFTPFS(1)GPK	AFT(-49.26)PFS(49.26)GPK
EEF2	S	48			0.17338	1	0.00444206	P13639	P13639	Elongation factor 2	-0.08387	0.12458	0.42858	91.549	36.568	78.342	78.3416	0.022364	4	25.063	2				2.4948	PRKCB			STLTDSLVCKAGIIASARAGETRFTDTRKDE	AGIIAS(1)AR	AGIIAS(78.34)AR	PKA kinase substrate motif;PKC kinase substrate motif
EEF2	S	502			-0.13274	0.999979	0.00265607	P13639	P13639	Elongation factor 2	-0.17672	-0.17937	-0.1567	102.06	80.689	102.06	46.7473	-0.0099137	3	1.857	2				3.7091	MAPK13;PRKAA2		CDC2;CDK2;FRAP	TFEHAHNMRVMKFSVSPVVRVAVEAKNPADL	FSVS(1)PVVR	FS(-46.75)VS(46.75)PVVR	ERK1,2 kinase substrate motif;GSK-3, ERK1, ERK2, CDK5 substrate motif;PKA kinase substrate motif;WW domain binding motif
ALAD	S	215			-0.05562	0.971396	3.57157e-18	P13716	P13716	Delta-aminolevulinic acid dehydratase	0.03894	-0.10225	-0.24451	164.66	145.72	164.66	15.3097	-0.21432	3	8.6838	3							Erk2;p38a;p38d	FASCFYGPFRDAAKSSPAFGDRRCYQLPPGA	DAAKS(0.029)S(0.971)PAFGDRR	DAAKS(-15.31)S(15.31)PAFGDRR	ERK1,2 kinase substrate motif;GSK-3, ERK1, ERK2, CDK5 substrate motif;MDC1 BRCT domain binding motif;PKA kinase substrate motif;PKC kinase substrate motif;Plk1 PBD domain binding motif;WW domain binding motif
LCP1	S	5			0.18764	0.995426	0.000193954	P13796	P13796	Plastin-2	0.26306	0.11248	0.1586	89.624	78.365	89.624	23.3776	0.67716	9	10.749	2	+	+	PKACA;PKCD	5.7597	PRKACA	CK2a1;CK2a2;PKACa;PKACb;PRKX	CK2a1;CK2a2;IRAK1;IRAK2;IRAK4;PKACa;PKACb;PRKX	___________MARGSVSDEEMMELREAFAK	GS(0.995)VS(0.005)DEEMMELR	GS(23.38)VS(-23.38)DEEMMELR	Casein kinase II substrate motif;PKA kinase substrate motif;PKC kinase substrate motif;Pyruvate dehydrogenase kinase substrate motif
LCP1	S	7			0.02885	0.978042	7.44411e-05	P13796	P13796	Plastin-2	0.08906	0.10653	-0.12047	90.725	81.443	78.191	16.5337	-0.14255	5	12.505	2						CK2a1;CK2a2	CK2a1;CK2a2	_________MARGSVSDEEMMELREAFAKVD	GS(0.022)VS(0.978)DEEMMELR	GS(-16.53)VS(16.53)DEEMMELR	BARD1 BRCT domain binding motif;Casein kinase II substrate motif
APEH	S	187			0.04977	0.992849	4.54889e-10	P13798	P13798	Acylamino-acid-releasing enzyme	0.03769	0.01106	-0.01895	125.5	109.95	117	21.4254	0.309	6	1.2145	2								KAESFFQTKALDVSASDDEIARLKKPDQAIK	ALDVS(0.007)AS(0.993)DDEIAR	ALDVS(-21.43)AS(21.43)DDEIAR	BARD1 BRCT domain binding motif;Casein kinase II substrate motif
GYS1	S	645			0.44657	0.892443	5.68096e-07	P13807	P13807	Glycogen [starch] synthase, muscle	0.44026	0.31895	0.41745	114.7	84.701	114.7	12.1998	0.67863	5	3.432	2	+	+	GSK3B;P38B	5.6944	GSK3A;GSK3B;MAPK11	CDK2;CDK4;CDK5;CDK6;DYRK1A;DYRK1B;DYRK2;DYRK3;DYRK4;Erk1;Erk2;Erk3;Erk5;FRAP;GSK3A;GSK3B;HIPK1;HIPK2;HIPK3;HIPK4;JNK1;JNK2;JNK3;MAPKAPK2;MAPKAPK3;MAPKAPK5;MNK1;MNK2;p38a;p38b;p38d;p38g;PCTAIRE1;PCTAIRE2;PFTAIRE1	CDK2;CDK4;CDK5;CDK6;DYRK1A;DYRK1B;DYRK2;DYRK3;DYRK4;Erk1;Erk2;Erk3;Erk5;FRAP;GSK3A;GSK3B;HIPK1;HIPK2;HIPK3;HIPK4;JNK1;JNK2;JNK3;MAPKAPK2;MAPKAPK3;MAPKAPK5;MNK1;MNK2;p38a;p38b;p38d;p38g;PCTAIRE1;PCTAIRE2;PFTAIRE1	AAQGYRYPRPASVPPSPSLSRHSSPHQSEDE	PASVPPS(0.892)PS(0.054)LS(0.054)R	PAS(-54.51)VPPS(12.2)PS(-12.2)LS(-12.2)R	Casein kinase II substrate motif;DNA dependent Protein kinase substrate motif;ERK1,2 kinase substrate motif;G protein-coupled receptor kinase 1 substrate motif;GSK3 kinase substrate motif;GSK-3, ERK1, ERK2, CDK5 substrate motif;MAPKAPK2 kinase substrate motif;WW domain binding motif
HCLS1	S	275			-0.09003	1	4.91375e-37	P14317	P14317	Hematopoietic lineage cell-specific protein	0.02203	-0.20778	-0.19967	124.82	124.82	95.891	95.8908	-0.61578	7	7.2335	3						CCRK;CDK4;CDK5;CDK6;CDK7;CDK8;CDK9;CRK7;CHED;PCTAIRE1;PCTAIRE2;PCTAIRE3;PFTAIRE1;PFTAIRE2	CCRK;CDK4;CDK5;CDK6;CDK7;CDK8;CDK9;CRK7;HPK1;CHED;KHS2;LOK;MST4;MYO3B;NRK;OSR1;PAK2;PAK5;PCTAIRE1;PCTAIRE2;PCTAIRE3;PFTAIRE1;PFTAIRE2;STLK5;YSK1	QVARRQQERKAVTKRSPEAPQPVIAMEEPAV	RS(1)PEAPQPVIAMEEPAVPAPLPK	RS(95.89)PEAPQPVIAMEEPAVPAPLPK	Casein kinase II substrate motif;ERK1,2 kinase substrate motif;G protein-coupled receptor kinase 1 substrate motif;Growth associated histone HI kinase substrate motif;GSK-3, ERK1, ERK2, CDK5 substrate motif;PKA kinase substrate motif;PKC kinase substrate motif;WW domain binding motif
PKM	S	37			-0.07724	0.999978	1.96522e-06	P14618	P14618	Pyruvate kinase PKM	-0.1194	-0.1138	-0.08288	113.56	93.281	92.265	46.6512	-0.35732	4	2.5228	2		+	ERK2	2.5124	EIF2AK2;HIPK2;PRKG1		Erk1;Erk2;Erk3;Erk5;JNK1;JNK2;JNK3;p38a;p38b;p38d	MADTFLEHMCRLDIDSPPITARNTGIICTIG	LDIDS(1)PPITAR	LDIDS(46.65)PPIT(-46.65)AR	b-Adrenergic Receptor kinase substrate motif;Casein kinase I substrate motif;ERK1,2 kinase substrate motif;G protein-coupled receptor kinase 1 substrate motif;GSK-3, ERK1, ERK2, CDK5 substrate motif;WW domain binding motif
POU2F1	S	448			-0.00321	0.868743	1.77118e-07	P14859	P14859	POU domain, class 2, transcription factor 1	0.0363	-0.10459	-0.05023	88.969	69.3	87.399	9.48706	-0.39408	2	5.3674	2				5.36715	CDK1;HYRC		p38a;p38d	KEKRINPPSSGGTSSSPIKAIFPSPTSLVAT	INPPSS(0.001)GGT(0.021)S(0.012)S(0.098)S(0.869)PIK	INPPS(-41.52)S(-30.97)GGT(-16.2)S(-18.64)S(-9.49)S(9.49)PIK	Cdc2 kinase substrate motif;CDK kinase substrate motif;CDK1,2,4,6 kinase substrate motif;ERK1,2 kinase substrate motif;G protein-coupled receptor kinase 1 substrate motif;Growth associated histone HI kinase substrate motif;GSK-3, ERK1, ERK2, CDK5 substrate motif;MDC1 BRCT domain binding motif;Plk1 PBD domain binding motif;WW domain binding motif
HNRNPL	S	185			0.06323	0.999989	1.16462e-51	P14866	P14866	Heterogeneous nuclear ribonucleoprotein L	-0.01568	-0.09558	0.11303	186.08	117.57	186.08	49.5148	-0.16353	5	8.7222	2								FVNYSTSQKISRPGDSDDSRSVNSVLLFTIL	ISRPGDS(1)DDSR	IS(-88.88)RPGDS(49.51)DDS(-49.51)R	b-Adrenergic Receptor kinase substrate motif;Casein kinase II substrate motif
HNRNPL	S	52			-0.05928	1	2.32238e-11	P14866	P14866	Heterogeneous nuclear ribonucleoprotein L	-0.18034	-0.10591	0	135.55	124.79	135.55	87.635	0.1779	3	7.4124	2	+							AAGGGGGGGRYYGGGSEGGRAPKRLKTDNAG	YYGGGS(1)EGGRAPK	Y(-90.66)Y(-87.64)GGGS(87.64)EGGRAPK	G protein-coupled receptor kinase 1 substrate motif
BRAF	S	729			0.07533	0.999993	0.000225496	P15056	P15056	Serine/threonine-protein kinase B-raf	-0.04034	0.03403	0.06157	148.19	130.97	105.2	53.9174	0.42046	6	4.6017	2	+			3.6957	AKT1;MAP2K1;MAP2K2;PAK2;PAK4;PRKCD;PRKCG;PRKCQ;PRKCH;YWHAB;YWHAG;YWHAQ;YWHAZ	AKT1;AKT2;BRSK2;CHK1;CHK2;MAPKAPK3;MAPKAPK5;MARK2;MARK3;MNK1;MNK2;MSK1;MSK2;NuaK2;p70S6Kb;PASK;PKN1;PKN2;RSK1;RSK4;skMLCK;SNRK;YANK3	AKT1;AKT2;BRSK2;CHK1;CHK2;MAPKAPK3;MAPKAPK5;MARK2;MARK3;MNK1;MNK2;MSK1;MSK2;NuaK2;p70S6Kb;PASK;PKACa;PKACb;PKCa;PKCb;PKCd;PKCe;PKCg;PKCt;PKCz;PKCh;PKN1;PKN2;PRKX;RSK1;RSK4;SGK1;SGK2;skMLCK;SNRK;YANK3	IELLARSLPKIHRSASEPSLNRAGFQTEDFS	SAS(1)EPSLNR	S(-53.92)AS(53.92)EPS(-55.92)LNR	14-3-3 domain binding motif;AMP-activated protein kinase substrate motif;Calmodulin-dependent protein kinase I substrate motif;Calmodulin-dependent protein kinase II substrate motif;Calmodulin-dependent protein kinase IV substrate motif;Casein kinase II substrate motif;G protein-coupled receptor kinase 1 substrate motif;Chk1 kinase substrate motif;PKA kinase substrate motif;PKC kinase substrate m…
BRAF	S	151			0.12155	1	0.00856624	P15056	P15056	Serine/threonine-protein kinase B-raf	-0.03442	0.07492	0.24505	76.228	45.338	76.228	76.2278	0.14222	3	10.865	2	+			3.4909	AKT1;CDK1;MAP2K1;MAP2K2;MAPK1;MAPK3;PAK2	CDK4;CDK5;CDK6;DYRK1A;DYRK1B;DYRK3;Erk1;Erk2;Erk3;Erk5;HIPK1;HIPK2;HIPK3;HIPK4;JNK1;JNK2;JNK3;p38a;p38b;p38d;PCTAIRE1;PCTAIRE2;PFTAIRE1	CDK4;CDK5;CDK6;DYRK1A;DYRK1B;DYRK3;Erk1;Erk2;Erk3;Erk5;FRAP;HIPK1;HIPK2;HIPK3;HIPK4;JNK1;JNK2;JNK3;MAP3K1;MAP3K2;MAP3K3;MAP3K4;MAP3K5;MAP3K6;MAP3K7;MAP3K8;p38a;p38b;p38d;PCTAIRE1;PCTAIRE2;PFTAIRE1	SVFQNPTDVARSNPKSPQKPIVRVFLPNKQR	S(1)PQKPIVR	S(76.23)PQKPIVR	Cdc2 kinase substrate motif;CDK kinase substrate motif;CDK1,2,4,6 kinase substrate motif;ERK1,2 kinase substrate motif;G protein-coupled receptor kinase 1 substrate motif;Growth associated histone HI kinase substrate motif;GSK-3, ERK1, ERK2, CDK5 substrate motif;MAPKAPK2 kinase substrate motif;WW domain binding motif
UCHL3	S	130			0.00331	0.992866	2.22043e-05	P15374	P15374	Ubiquitin carboxyl-terminal hydrolase isozyme L3	0.14976	-0.11634	-0.1355	93.424	73.755	93.424	21.4441	1.4718	5	10.648	2								SGSTLKKFLEESVSMSPEERARYLENYDAIR	FLEESVS(0.007)MS(0.993)PEER	FLEES(-48.5)VS(-21.44)MS(21.44)PEER	Casein kinase II substrate motif;ERK1,2 kinase substrate motif;GSK-3, ERK1, ERK2, CDK5 substrate motif;MAPKAPK2 kinase substrate motif;WW domain binding motif
NME1	S	120			0.12578	0.999028	1.65734e-23	P15531	P15531	Nucleoside diphosphate kinase A	-0.3946	0.07915	0.10229	180.8	180.8	180.8	30.1212	-0.31789	3	20.739	2	+	+	CDK1;NME1	5.3682	AURKA			RGDFCIQVGRNIIHGSDSVESAEKEIGLWFH	NIIHGS(0.999)DS(0.001)VESAEK	NIIHGS(30.12)DS(-30.12)VES(-69.98)AEK	Casein kinase II substrate motif
NME1	S	122			0.12353	0.975391	2.86612e-11	P15531	P15531	Nucleoside diphosphate kinase A	-0.09604	0.17963	0.07474	119.72	107.52	119.72	16.2738	-1.3351	3	10.832	2				5.3682	AURKA			DFCIQVGRNIIHGSDSVESAEKEIGLWFHPE	NIIHGS(0.023)DS(0.975)VES(0.002)AEK	NIIHGS(-16.27)DS(16.27)VES(-27.84)AEK	b-Adrenergic Receptor kinase substrate motif;Casein kinase II substrate motif;G protein-coupled receptor kinase 1 substrate motif
HIVEP1	S	1158			0.00115	0.999997	0.00034815	P15822	P15822	Zinc finger protein 40	-0.01413	-0.12535	-0.03515	92.039	79.408	92.039	55.9315	-0.38177	3	3.4742	2								SRPNSFDKPEPFERASPVSFQELNRTGKSGS	AS(1)PVSFQELNR	AS(55.93)PVS(-55.93)FQELNR	Casein kinase I substrate motif;Casein kinase II substrate motif;ERK1,2 kinase substrate motif;GSK-3, ERK1, ERK2, CDK5 substrate motif;PKA kinase substrate motif;PKC kinase substrate motif;WW domain binding motif
HIVEP1	S	2327			0.24477	0.997476	1.71086e-29	P15822	P15822	Zinc finger protein 40	0.37274	0.19814	0.14681	204.18	161.71	204.18	26.9719	0.030425	3	6.9295	2								ILRSSMAGKAVAITQSPSSVRLPPAAAEHSP	AVAITQS(0.997)PS(0.002)S(0.001)VR	AVAIT(-92.31)QS(26.97)PS(-26.97)S(-32.82)VR	Casein kinase II substrate motif;ERK1,2 kinase substrate motif;GSK-3, ERK1, ERK2, CDK5 substrate motif;WW domain binding motif
RPS2	S	281			0.25459	0.989062	0.00207532	P15880	P15880	40S ribosomal protein S2	0.23931	0.28508	0.15723	67.385	67.385	56.205	19.7879	-0.21098	7	8.5009	2				2.4948	PRKCB			YQEFTDHLVKTHTRVSVQRTQAPAVATT___	T(0.001)HT(0.01)RVS(0.989)VQR	T(-32.53)HT(-19.79)RVS(19.79)VQR	G protein-coupled receptor kinase 1 substrate motif;PKA kinase substrate motif;PKC kinase substrate motif
TCF3	S	379			0.08148	0.996526	1.9389e-47	P15923	P15923	Transcription factor E2-alpha	0.15644	0.08021	-0.06723	157.9	142.36	129.9	24.5771	-0.045239	9	7.0959	3	+	+	MLK2	7.1277	HYRC;MAPK1;MAPK3		CCRK;CDK2;CDK4;CDK5;CDK6;CDK7;CDK9;CRK7;Erk1;Erk2;Erk3;Erk4;Erk5;Erk7;CHED;JNK1;JNK2;JNK3;NLK;p38a;p38b;p38d;p38g;PCTAIRE1;PCTAIRE2;PCTAIRE3;PFTAIRE1;PFTAIRE2	AGTSQWPRAGAPGALSPSYDGGLHGLQSKIE	AGAPGALS(0.997)PS(0.003)YDGGLHGLQSK	AGAPGALS(24.58)PS(-24.58)Y(-83.54)DGGLHGLQS(-76.42)K	Casein kinase II substrate motif;ERK1,2 kinase substrate motif;GSK-3, ERK1, ERK2, CDK5 substrate motif;WW domain binding motif
RPA2	S	238			-0.37301	0.999942	0.00152725	P15927	P15927	Replication protein A 32 kDa subunit	-0.38829	-0.44899	-0.40525	111.27	75.357	111.27	42.4185	0.4612	3	1.6111	2				5.8756	HYRC	PIM1;PIM2;PIM3;PSKH1;Trad;Trb2;TSSK2;TSSK3;VACAMKL	CHK1;PIM1;PIM2;PIM3;PSKH1;Trad;Trb2;TSSK2;TSSK3;VACAMKL	EGLNFQDLKNQLKHMSVSSIKQAVDFLSNEG	HMS(1)VSSIK	HMS(42.42)VS(-42.42)S(-59.82)IK	AMP-activated protein kinase substrate motif;Casein kinase II substrate motif;HMGCoA Reductase kinase substrate motif;Phosphorylase kinase substrate motif;PKA kinase substrate motif;PKC kinase substrate motif
CD44	S	706			0.23413	0.991727	4.38549e-07	P16070	P16070	CD44 antigen	-0.01312	0.2949	0.18534	67.655	57.662	67.655	20.7934	-0.46343	3	12.025	4	+	+	CAMK2A	2.2749	ATM;ROCK2;TGFBR2			VEDRKPSGLNGEASKSQEMVHLVNKESSETP	KPSGLNGEAS(0.008)KS(0.992)QEMVHLVNK	KPS(-49.44)GLNGEAS(-20.79)KS(20.79)QEMVHLVNK	ATM kinase substrate motif;Casein kinase II substrate motif;DNA dependent Protein kinase substrate motif
SPN	S	355			0.10929	1	2.81649e-08	P16150	P16150	Leukosialin	0.17274	0.01535	0.09695	164.56	125.68	95.197	95.1972	-0.59042	28	10.6	2						AKT1;PKD1;PKN1;PKN2;YANK3	AKT1;IKKa;IKKb;IKKe;PKD1;PKN1;PKN2;YANK3	PTLTTFFGRRKSRQGSLAMEELKSGSGPSLK	S(1)RQGS(1)LAMEELK	S(95.2)RQGS(95.2)LAMEELK	14-3-3 domain binding motif;Calmodulin-dependent protein kinase II substrate motif;MAPKAPK1 kinase substrate motif;MAPKAPK2 kinase substrate motif;p70 Ribosomal S6 kinase substrate motif;Phosphorylase kinase substrate motif;PKA kinase substrate motif;PKC kinase substrate motif
SPN	S	351			0.85503	1	2.20606e-05	P16150	P16150	Leukosialin	1.43489	0.21328	-0.7381	95.662	64.342	95.197	95.1972	-0.59042	2	58.341	2		+	PKCA	2.29665	PRKCA;PRKCB	ALK;LTK;PKN1;PKN2;YANK3	AKT1;ALK;LTK;PKN1;PKN2;YANK3	SSRRPTLTTFFGRRKSRQGSLAMEELKSGSG	S(1)RQGS(1)LAMEELK	S(95.2)RQGS(95.2)LAMEELK	14-3-3 domain binding motif;Calmodulin-dependent protein kinase II substrate motif;Calmodulin-dependent protein kinase IV substrate motif;G protein-coupled receptor kinase 1 substrate motif;GSK3 kinase substrate motif;PAK2 kinase substrate motif;PKA kinase substrate motif;PKC epsilon kinase substrate motif;PKC kinase substrate motif
SPN	S	291		+	-0.68041	1	0.00245807	P16150	P16150	Leukosialin	-0.56653	-0.83196	-0.7292	103.43	31.112	100.04	85.5763	0.25068	3	8.1277	2				2.0387	PRKCB			LWRRRQKRRTGALVLSRGGKRNGVVDAWAGP	TGALVLS(1)R	T(-85.58)GALVLS(85.58)R
CREB1	S	142			0.06447	0.814936	2.54543e-05	P16220	P16220	Cyclic AMP-responsive element-binding protein 1	0.04919	0.02362	-0.15838	77.221	77.221	77.221	6.43802	0.69518	3	7.0826	2				5.57115	CAMK1;CAMK2A;CAMK2B;CAMK2D;CAMK2G;CAMK4;PRKAA2;PRKD1;PRKG1;RPS6KA1	DCLK1;PIM1;PIM2;PIM3;PSKH1;PSKH2;Trad;Trb2;TSSK2;TSSK3;TSSK4;VACAMKL	CaMK1a;CaMK1b;CaMK1g;CaMK2b;CaMK2d;CaMK2g;CaMK4;DCLK1;PIM1;PIM2;PIM3;PKD1;PKD2;PKD3;PSKH1;PSKH2;Trad;Trb2;TSSK2;TSSK3;TSSK4;VACAMKL	ILSRRPSYRKILNDLSSDAPGVPRIEEEKSE	ILNDLS(0.815)S(0.185)DAPGVPR	ILNDLS(6.44)S(-6.44)DAPGVPR	G protein-coupled receptor kinase 1 substrate motif
PPP3CB	S	471			-0.07081	1	0.00739255	P16298	P16298	Serine/threonine-protein phosphatase 2B catalytic subunit beta isoform	-0.13391	-0.07719	-0.1196	96.311	96.311	96.311	96.3109	0.19685	3	3.0564	2				3.4868	AKT1;CDK1		CDC2;CDK2;CDK4;CDK5;CDK6;Erk1;Erk2;Erk3;Erk5;JNK1;JNK2;JNK3;MAP3K1;MAP3K2;MAP3K3;MAP3K4;MAP3K5;MAP3K6;MAP3K7;MAP3K8;p38a;p38b;p38d;PCTAIRE1;PCTAIRE2;PFTAIRE1	ATVEAIEAEKAIRGFSPPHRICSFEEAKGLD	GFS(1)PPHR	GFS(96.31)PPHR	14-3-3 domain binding motif;Calmodulin-dependent protein kinase II substrate motif;ERK1,2 kinase substrate motif;GSK-3, ERK1, ERK2, CDK5 substrate motif;PKA kinase substrate motif;PKC kinase substrate motif;WW domain binding motif
PPP3CB	S	478			0.41012	1	0.00364531	P16298	P16298	Serine/threonine-protein phosphatase 2B catalytic subunit beta isoform	0.30872	0.36349	0.50506	95.523	50.155	95.523	95.5231	-1.6873	3	8.0505	2				3.18	AKT1;CAMK2A;CAMK2B;CAMK4		AKT1;CaMK2b;CaMK2d;CaMK2g	AEKAIRGFSPPHRICSFEEAKGLDRINERMP	ICS(1)FEEAK	ICS(95.52)FEEAK	14-3-3 domain binding motif;Calmodulin-dependent protein kinase II substrate motif;Casein kinase II substrate motif;G protein-coupled receptor kinase 1 substrate motif;PKA kinase substrate motif;PKC kinase substrate motif
NCK1	S	85			0.28226	0.998822	9.7254e-60	P16333	P16333	Cytoplasmic protein NCK1	0.23859	0.26418	0.08806	179.86	179.86	149.91	29.3006	0.14317	4	14.541	3				5.6257	AKT1;CSNK1G2;EIF2AK2;PAK1;PAK2;PAK3;PAK4;PAK6;PAK7	AKT1;GCK;GSK3A;HGK;HPK1;IKKa;IKKb;IKKe;KHS1;KHS2;LOK;MINK;MSK1;MSK2;MST2;MST4;MYO3A;MYO3B;NRK;OSR1;p70S6K;p70S6Kb;PAK1;PAK2;PAK3;PAK4;PAK5;PAK6;PKN1;PKN2;RSK1;RSK2;RSK4;SLK;STLK5;STLK6;TAO1;TAO3;TBK1;TNIK;YANK3;YSK1	AKT1;caMLCK;GCK;GSK3A;HGK;HPK1;IKKa;IKKb;IKKe;KHS1;KHS2;LOK;MINK;MSK1;MSK2;MST2;MST4;MYO3A;MYO3B;NRK;OSR1;p70S6K;p70S6Kb;PAK1;PAK2;PAK3;PAK4;PAK5;PAK6;PKN1;PKN2;RSK1;RSK2;RSK4;skMLCK;SLK;smMLCK;STLK5;STLK6;TAO1;TAO3;TBK1;TNIK;TTN;YANK3;YSK1	NLKDTLGIGKVKRKPSVPDSASPADDSFVDP	RKPS(0.999)VPDS(0.001)ASPADDSFVDPGER	RKPS(29.3)VPDS(-29.3)AS(-53.56)PADDS(-121.22)FVDPGER	14-3-3 domain binding motif;Calmodulin-dependent protein kinase II alpha substrate motif;Calmodulin-dependent protein kinase II substrate motif;Calmodulin-dependent protein kinase IV substrate motif;Casein kinase II substrate motif;DNA dependent Protein kinase substrate motif;G protein-coupled receptor kinase 1 substrate motif;GSK3 kinase substrate motif;Chk1 kinase substrate motif;Phosphorylase …
HIST1H1B	S	44			0.35332	0.986218	0.0023736	P16401	P16401	Histone H1.5	0.15823	0.3756	0.33868	61.265	47.256	52.365	18.5955	0.30659	6	8.9928	2				2.86935	GSK3A;GSK3B			AGAGAAKRKATGPPVSELITKAVAASKERNG	KATGPPVS(0.986)ELIT(0.014)K	KAT(-38.06)GPPVS(18.6)ELIT(-18.6)K	G protein-coupled receptor kinase 1 substrate motif
HIST1H1B	S	2			-0.26632	0.997314	1.15398e-112	P16401	P16401	Histone H1.5	-0.18425	-0.23975	-0.4778	258.85	253.55	166.53	25.6975	-1.1167	33	14.323	2						CASK;CK1a2;CK1d;CK1e;CK1g1;CK1g2;CK1g3;DCLK1;DCLK2;DCLK3;IKKa;Obscn;PIM1;PIM2;PIM3;PSKH1;PSKH2;SPEG;SSTK;Trad;Trb1;Trb2;Trb3;Trio;TSSK1;TSSK2;TSSK3;TSSK4;TTBK1;TTBK2;VACAMKL;VRK1;VRK2;VRK3	AurC;BRSK1;BRSK2;CASK;CDK2;CK1a2;CK1d;CK1e;CK1g1;CK1g2;CK1g3;DCLK1;DCLK2;DCLK3;IKKa;MARK2;MARK3;MARK4;MELK;MSK1;MSK2;NIM1;NuaK1;NuaK2;Obscn;p70S6Kb;PASK;PIM1;PIM2;PIM3;PSKH1;PSKH2;QSK;SNRK;SPEG;SSTK;Trad;Trb1;Trb2;Trb3;Trio;TSSK1;TSSK2;TSSK3;TSSK4;TTBK1;TTBK2;VACAMKL;VRK1;VRK2;VRK3	______________MSETAPAETATPAPVEK	S(0.997)ET(0.003)APAETATPAPVEK	S(25.7)ET(-25.7)APAET(-114.5)AT(-136.55)PAPVEK	Casein kinase II substrate motif;G protein-coupled receptor kinase 1 substrate motif
HIST1H1B	S	18			0.21201	1	1.15398e-112	P16401	P16401	Histone H1.5	0.23798	0.16326	0.03446	258.85	253.55	126.42	86.339	-0.89923	124	10.723	3				2.6931	CDK2;GSK3A;GSK3B	CDK2;GSK3A;IKKa	CDK2;GSK3A;IKKa	ETAPAETATPAPVEKSPAKKKATKKAAGAGA	SETAPAET(0.002)AT(0.998)PAPVEKS(1)PAK	S(-70.19)ET(-69.09)APAET(-27.58)AT(27.58)PAPVEKS(86.34)PAK	Cdc2 kinase substrate motif;CDK kinase substrate motif;CDK1,2,4,6 kinase substrate motif;ERK1,2 kinase substrate motif;Growth associated histone HI kinase substrate motif;GSK-3, ERK1, ERK2, CDK5 substrate motif;WW domain binding motif
HIST1H1D	S	2			-0.10827	0.958036	3.26445e-29	P16402	P16402	Histone H1.3	-0.07101	-0.2082	-0.36209	125.23	117.58	125.23	13.585	-0.4326	25	12.863	2				2.3457	PRKG2			______________MSETAPLAPTIPAPAEK	S(0.958)ET(0.042)APLAPTIPAPAEK	S(13.59)ET(-13.59)APLAPT(-111.86)IPAPAEK	Casein kinase II substrate motif;G protein-coupled receptor kinase 1 substrate motif
HIST1H1C	S	36			0.27536	1	9.34105e-35	P16403	P16403	Histone H1.2	0.2975	0.20941	0.07395	206.6	179.13	190.25	74.7274	0.55367	14	8.266	2		+	Chk2				CASK;DCLK1;DCLK2;DCLK3;CHK1;CHK2;Obscn;PIM1;PIM2;PIM3;PKN1;PKN2;PSKH1;PSKH2;SPEG;SSTK;Trad;Trb1;Trb2;Trb3;Trio;TSSK1;TSSK2;TSSK3;TSSK4;VACAMKL;YANK3	KKKAAKKAGGTPRKASGPPVSELITKAVAAS	KAS(1)GPPVSELITK	KAS(74.73)GPPVS(-74.73)ELIT(-144.87)K	14-3-3 domain binding motif;Calmodulin-dependent protein kinase II substrate motif;PKA kinase substrate motif;PKC epsilon kinase substrate motif;PKC kinase substrate motif
HIST1H1C	S	2			-0.0601	0.992852	2.70863e-21	P16403	P16403	Histone H1.2	-0.01125	-0.05663	-0.16869	129.89	26.169	129.89	21.4272	1.4553	44	11.446	2						IKKa;MSK1;MSK2;p70S6Kb	AurC;CASK;CDK2;CK1a2;CK1d;CK1e;CK1g1;CK1g2;CK1g3;DCLK1;DCLK2;DCLK3;DLK;HH498;IKKa;MLK1;MSK1;MSK2;Obscn;p70S6Kb;PIM1;PIM2;PIM3;PSKH1;PSKH2;SPEG;SSTK;Trad;Trb1;Trb2;Trb3;Trio;TSSK1;TSSK2;TSSK3;TSSK4;TTBK1;TTBK2;VACAMKL;VRK1;VRK2;VRK3;ZAK	______________MSETAPAAPAAAPPAEK	S(0.993)ET(0.007)APAAPAAAPPAEK	S(21.43)ET(-21.43)APAAPAAAPPAEK	Casein kinase II substrate motif;G protein-coupled receptor kinase 1 substrate motif
ATP2A2	S	663			0.15601	1	9.90297e-17	P16615	P16615	Sarcoplasmic/endoplasmic reticulum calcium ATPase 2	0.05057	0.10029	0.20641	153.18	143.04	141.65	141.646	0.26563	9	12.361	2								TSKAFTGREFDELNPSAQRDACLNARCFARV	EFDELNPS(1)AQR	EFDELNPS(141.65)AQR	DNA dependent Protein kinase substrate motif
STMN1	S	16	+		2.26132	1	1.38102e-08	P16949	P16949	Stathmin	2.26005	2.23993	2.18504	99.413	92.602	89.663	89.6627	-0.85515	4	5.7005	3	+	+	CAMK2A;CAMK2B;CAMK4;PAK1;PKACA	5.8838	PAK1;PRKACA;PRKACB	PKACa;PKACb;PKACg;PRKX	AurB;DCLK1;LATS1;PIM1;PIM2;PIM3;PKACa;PKACb;PKACg;PKN1;PKN2;PKN3;PRKX;PSKH1;PSKH2;Trad;Trb2;TSSK2;TSSK3;VACAMKL;YANK1;YANK3	MASSDIQVKELEKRASGQAFELILSPRSKES	RAS(1)GQAFELILS(1)PR	RAS(89.66)GQAFELILS(89.66)PR	Calmodulin-dependent protein kinase II substrate motif;Chk1 kinase substrate motif;PAK2 kinase substrate motif;PKA kinase substrate motif;PKC kinase substrate motif
STMN1	S	25	+		2.26132	1	5.89803e-06	P16949	P16949	Stathmin	2.26005	2.23993	2.18504	98.684	92.602	89.663	89.6627	-0.85515	1	NaN	3	+	+	CDK1;CDK2;ERK1;P38D;PKCB	9.1193	CDK1;MAPK1;MAPK13;MAPK3	DYRK1B;Erk1;Erk2;Erk3;Erk5;HIPK3;JNK1;JNK2;JNK3;p38a;p38b;p38d	CDC2;CDK2;DYRK1B;Erk1;Erk2;Erk3;Erk5;HIPK3;JNK1;JNK2;JNK3;p38a;p38b;p38d	ELEKRASGQAFELILSPRSKESVPEFPLSPP	RAS(1)GQAFELILS(1)PR	RAS(89.66)GQAFELILS(89.66)PR	Casein kinase II substrate motif;ERK1,2 kinase substrate motif;Growth associated histone HI kinase substrate motif;GSK-3, ERK1, ERK2, CDK5 substrate motif;PKA kinase substrate motif;PKC kinase substrate motif;WW domain binding motif
STMN1	S	3			0.23057	0.935051	0.000204705	P16949	P16949	Stathmin	0.21529	0.13415	0.18779	142	102.15	142	11.5826	0.11085	3	2.1243	2							CK2a1;CK2a2;DCLK1;PIM1;PIM2;PIM3;PSKH1;PSKH2;Trad;Trb2;TSSK2;TSSK3;VACAMKL	_____________MASSDIQVKELEKRASGQ	AS(0.935)S(0.065)DIQVK	AS(11.58)S(-11.58)DIQVK
STMN1;STMN2	S	46			0.05561	1	8.89648e-08	P16949	P16949;Q93045	Stathmin;Stathmin-2	0.09815	-0.01806	0.02146	161.48	145.66	58.626	58.6264	0.4227	12	9.0157	3				2.6992	CSNK2A1;PAK1;PRKACB	BRSK2;CK1a2;CK1d;CK1e;CK1g1;CK1g2;CK2a1;CK2a2;DCLK1;MARK2;PIM1;PIM2;PIM3;PSKH1;PSKH2;Trad;Trb2;TSSK2;TSSK3;TTBK1;TTBK2;VACAMKL;VRK2;VRK3	AKT1;BRSK2;CK1a2;CK1d;CK1e;CK1g1;CK1g2;CK2a1;CK2a2;DCLK1;MARK2;PIM1;PIM2;PIM3;PSKH1;PSKH2;Trad;Trb2;TSSK2;TSSK3;TTBK1;TTBK2;VACAMKL;VRK2;VRK3	SEAPRTLASPKKKDLSLEEIQKKLEAAEERR;SVPEFPLSPPKKKDLSLEEIQKKLEAAEERR	KKDLS(1)LEEIQK	KKDLS(58.63)LEEIQK	Casein kinase II substrate motif;Casein kinase II substrate motif;Phosphorylase kinase substrate motif;Phosphorylase kinase substrate motif;PKA kinase substrate motif;PKA kinase substrate motif;PKC kinase substrate motif;PKC kinase substrate motif;Plk1 kinase substrate motif;Plk1 kinase substrate motif
STMN1	S	38			0.47508	1	4.30979e-29	P16949	P16949	Stathmin	0.60849	0.3956	0.4163	189.55	172.12	174.02	83.595	-0.66406	33	9.056	2	+	+	CDK1;CDK2;ERK1;KIS;P38D;PAK1;PKCB	15.776	CDK1;MAPK1;MAPK13;MAPK3	CDC2;CDK2;DYRK1B;Erk1;Erk2;Erk3;Erk5;HIPK3;JNK1;JNK2;JNK3;p38a;p38b;p38d	ACTR2;ACTR2B;ALK1;ALK2;ALK7;BMPR1B;BMPR2;CDC2;CDK2;DYRK1B;Erk1;Erk2;Erk3;Erk5;HIPK3;JNK1;JNK2;JNK3;p38a;p38b;p38d;SMG1;TGFbR2;TRRAP	ILSPRSKESVPEFPLSPPKKKDLSLEEIQKK	SKESVPEFPLS(1)PPK	S(-144.41)KES(-83.59)VPEFPLS(83.59)PPK	Cdc2 kinase substrate motif;CDK kinase substrate motif;CDK1,2,4,6 kinase substrate motif;CDK4 kinase substrate motif;ERK1,2 kinase substrate motif;GSK-3, ERK1, ERK2, CDK5 substrate motif;WW domain binding motif
STMN1	S	63	+		0.97849	1	2.49236e-05	P16949	P16949	Stathmin	1.05043	0.93347	0.90541	135.86	116.09	107.45	107.455	-0.39985	44	15.152	2	+	+	PKACA	5.8838	PAK1;PRKACA;PRKACB	AurB;BRSK2;CaMK2b;CaMK2d;CaMK2g;DCLK1;LATS1;MARK2;PIM1;PIM2;PIM3;PKACa;PKACb;PKACg;PKCd;PKCe;PKCz;PKCh;PKN1;PKN2;PKN3;PRKX;PSKH1;PSKH2;Trad;Trb2;TSSK2;TSSK3;VACAMKL;YANK1;YANK3	AurB;BRSK2;CaMK2b;CaMK2d;CaMK2g;CK1a2;CK1d;CK1e;CK1g1;CK1g2;CK2a1;CK2a2;DCLK1;LATS1;MARK2;PIM1;PIM2;PIM3;PKACa;PKACb;PKACg;PKCd;PKCe;PKCz;PKCh;PKN1;PKN2;PKN3;PRKX;PSKH1;PSKH2;Trad;Trb2;TSSK2;TSSK3;TTBK1;TTBK2;VACAMKL;VRK2;VRK3;YANK1;YANK3	EEIQKKLEAAEERRKSHEAEVLKQLAEKREH	S(1)HEAEVLK	S(107.45)HEAEVLK	14-3-3 domain binding motif;Calmodulin-dependent protein kinase II substrate motif;Casein kinase II substrate motif;PAK2 kinase substrate motif;PKA kinase substrate motif;PKC epsilon kinase substrate motif;PKC kinase substrate motif
STMN1	S	28			-0.17619	0.999506	9.13348e-12	P16949	P16949	Stathmin	0.02918	-0.28098	-0.21067	126.25	116.98	125.73	33.0575	0.061236	4	9.4705	2				3.7658	PAK1			KRASGQAFELILSPRSKESVPEFPLSPPKKK	S(1)KESVPEFPLSPPK	S(33.06)KES(-33.06)VPEFPLS(-85.82)PPK	Casein kinase II substrate motif
ZNF22	S	42	+		1.43071	0.980804	0.00983984	P17026	P17026	Zinc finger protein 22	1.41543	1.41443	1.25724	83.783	70.794	83.783	17.5126	0.53956	3	5.6942	2				2.42815	PRKCA;PRKCB			GRQRQKWGMTIRFDSSFSRLRRSLDDKPYKC	FDS(0.017)S(0.981)FS(0.002)R	FDS(-17.51)S(17.51)FS(-27.35)R	AMP-activated protein kinase substrate motif;Casein kinase II substrate motif;MDC1 BRCT domain binding motif;Plk1 PBD domain binding motif
ZNF22	S	49			0.45502	1	0.00115401	P17026	P17026	Zinc finger protein 22	0.43974	0.3469	0.32327	119.53	95.573	105.4	100.706	-0.025418	5	13.438	2								GMTIRFDSSFSRLRRSLDDKPYKCTECEKSF	S(1)LDDKPYK	S(100.71)LDDKPY(-100.71)K	Casein kinase II substrate motif;PKA kinase substrate motif;PKC kinase substrate motif;Pyruvate dehydrogenase kinase substrate motif
ZKSCAN1	S	13			-0.11078	0.999953	7.62231e-22	P17029	P17029	Zinc finger protein with KRAB and SCAN domains 1	-0.01545	-0.20369	-0.10713	180.64	161.34	173.28	43.2719	0.56948	5	5.8069	2						CDK6;PFTAIRE1	CDK6;PFTAIRE1	___MMTAESREATGLSPQAAQEKDGIVIVKV	EATGLS(1)PQAAQEK	EAT(-43.27)GLS(43.27)PQAAQEK	ERK1,2 kinase substrate motif;G protein-coupled receptor kinase 1 substrate motif;GSK-3, ERK1, ERK2, CDK5 substrate motif;WW domain binding motif
ZNF3	S	143	+		0.54439	1	0.00159828	P17036	P17036	Zinc finger protein 3	0.48226	0.44978	0.55547	92.75	64.569	92.75	92.7504	-1.2095	4	4.355	2								EAYEREVSLKRPLGNSPGERLNRKMPDFGQV	RPLGNS(1)PGER	RPLGNS(92.75)PGER	Casein kinase II substrate motif;ERK1,2 kinase substrate motif;GSK-3, ERK1, ERK2, CDK5 substrate motif;WW domain binding motif
ZNF32	S	69			0.301	1	0.000516471	P17041	P17041	Zinc finger protein 32	0.58737	0.1711	0.25221	94.122	81.886	94.122	81.9587	0.17251	3	14.038	2								KLEQKSPDSKTLQEDSPGVRQRVYECQECGK	TLQEDS(1)PGVR	T(-81.96)LQEDS(81.96)PGVR	b-Adrenergic Receptor kinase substrate motif;ERK1,2 kinase substrate motif;GSK-3, ERK1, ERK2, CDK5 substrate motif;WW domain binding motif
HMGA1	S	102			-0.11427	1	3.71271e-110	P17096	P17096	High mobility group protein HMG-I/HMG-Y	-0.05434	-0.16396	-0.17822	253.72	248.37	186.54	69.3804	-0.88374	3	0.61257	2								PKKLEKEEEEGISQESSEEEQ__________	KLEKEEEEGISQES(1)S(1)EEEQ	KLEKEEEEGIS(-69.38)QES(69.38)S(74.48)EEEQ	b-Adrenergic Receptor kinase substrate motif;Casein kinase II substrate motif
HMGA1	S	103			-0.11427	1	3.71271e-110	P17096	P17096	High mobility group protein HMG-I/HMG-Y	-0.05434	-0.16396	-0.17822	253.72	248.37	186.54	74.4782	-0.88374	21	4.743	2								KKLEKEEEEGISQESSEEEQ___________	KLEKEEEEGISQES(1)S(1)EEEQ	KLEKEEEEGIS(-69.38)QES(69.38)S(74.48)EEEQ	BARD1 BRCT domain binding motif;Casein kinase II substrate motif;G protein-coupled receptor kinase 1 substrate motif;MAPKAPK2 kinase substrate motif;MDC1 BRCT domain binding motif;Plk1 PBD domain binding motif
HMGA1	S	36	+		0.93659	0.981572	1.05073e-07	P17096	P17096	High mobility group protein HMG-I/HMG-Y	0.8504	0.97556	0.73705	77.631	77.631	54.964	17.6723	-0.82224	4	8.2211	2	+	+	CDK1;CDK2;HIPK2					TEKRGRGRPRKQPPVSPGTALVGSQKEPSEV	KQPPVS(0.982)PGT(0.017)ALVGS(0.002)QK	KQPPVS(17.67)PGT(-17.67)ALVGS(-27.74)QK	Casein kinase II substrate motif;ERK1,2 kinase substrate motif;G protein-coupled receptor kinase 1 substrate motif;GSK-3, ERK1, ERK2, CDK5 substrate motif;WW domain binding motif
HMGA1	S	6			0.02191	0.822009	2.07716e-28	P17096	P17096	High mobility group protein HMG-I/HMG-Y	-0.01341	-0.00455	0.10268	156.51	146.52	144.27	7.59039	0.4983	2	1.9706	2								__________MSESSSKSSQPLASKQEKDGT	SES(0.033)S(0.143)S(0.822)KS(0.001)S(0.001)QPLASKQEK	S(-36.86)ES(-13.91)S(-7.59)S(7.59)KS(-31.69)S(-30.64)QPLAS(-66.6)KQEK	Casein kinase I substrate motif;Casein kinase II substrate motif;MAPKAPK2 kinase substrate motif;MDC1 BRCT domain binding motif;Plk1 PBD domain binding motif
IFNAR1	S	495			0.04824	0.998215	1.9692e-28	P17181	P17181	Interferon alpha/beta receptor 1	0.0254	-0.0993	0.08858	150.01	111.02	150.01	28.5668	-0.97369	4	7.8285	2				5.2533	EIF2AK2		PIM1;PIM2	EYFSEQPLKNLLLSTSEEQIEKCFIIENIST	NLLLST(0.001)S(0.998)EEQIEK	NLLLS(-34.01)T(-28.57)S(28.57)EEQIEK	Casein kinase II substrate motif;G protein-coupled receptor kinase 1 substrate motif
PRKCA	S	319			-0.10743	0.999936	7.78893e-06	P17252	P17252	Protein kinase C alpha type	-0.19954	-0.15406	-0.08724	110.47	89.174	110.47	41.9486	1.3042	11	8.8627	2				3.9372	IKBKB;MAPK1;MAPK3;MAPK7;PDK1;PDK2;PRKG1	CCRK;CDK2;CDK4;CDK5;CDK6;CDK7;CDK8;CDK9;CRK7;Erk1;Erk2;Erk3;Erk4;Erk5;Erk7;FRAP;GSK3A;GSK3B;CHED;JNK1;JNK2;JNK3;p38a;p38b;p38d;p38g;PCTAIRE1;PCTAIRE2;PCTAIRE3;PFTAIRE1;PFTAIRE2	CCRK;CDK2;CDK4;CDK5;CDK6;CDK7;CDK8;CDK9;CRK7;Erk1;Erk2;Erk3;Erk4;Erk5;Erk7;FRAP;GSK3A;GSK3B;CHED;JNK1;JNK2;JNK3;NEK10;NEK2;NEK3;NEK4;NEK6;NEK7;NEK8;NEK9;p38a;p38b;p38d;p38g;PCTAIRE1;PCTAIRE2;PCTAIRE3;PFTAIRE1;PFTAIRE2	KFEKAKLGPAGNKVISPSEDRKQPSNNLDRV	VIS(1)PSEDR	VIS(41.95)PS(-41.95)EDR	Casein kinase II substrate motif;ERK1,2 kinase substrate motif;GSK-3, ERK1, ERK2, CDK5 substrate motif;PKA kinase substrate motif;PKC kinase substrate motif;WW domain binding motif
UBTF	S	484			0.09707	1	0.000672215	P17480	P17480	Nucleolar transcription factor 1	-0.05606	0.37485	0.04828	88.596	72.246	56.936	56.9362	0.14763	4	15.509	2				6.6993	CDK1;CDK2;CDK7;MAPK1;MAPK3	CDC2;CDK2;CDK4;CDK5;CDK6;CDK7;CRK7;Erk1;Erk2;Erk3;Erk5;CHED;JNK1;JNK2;JNK3;p38a;p38b;p38d;PCTAIRE1;PCTAIRE2;PFTAIRE1;PFTAIRE2	CDC2;CDK2;CDK4;CDK5;CDK6;CDK7;CK2a1;CK2a2;CRK7;Erk1;Erk2;Erk3;Erk5;FRAP;CHED;JNK1;JNK2;JNK3;MAP3K2;MAP3K3;MAP3K4;MAP3K5;MAP3K6;MAP3K8;MNK1;MNK2;p38a;p38b;p38d;PCTAIRE1;PCTAIRE2;PFTAIRE1;PFTAIRE2	RKPGGEREERGKLPESPKRAEEIWQQSVIGD	GKLPES(1)PKR	GKLPES(56.94)PKR	b-Adrenergic Receptor kinase substrate motif;Cdc2 kinase substrate motif;CDK kinase substrate motif;CDK1,2,4,6 kinase substrate motif;ERK1,2 kinase substrate motif;G protein-coupled receptor kinase 1 substrate motif;Growth associated histone HI kinase substrate motif;GSK-3, ERK1, ERK2, CDK5 substrate motif;PKA kinase substrate motif;PKC kinase substrate motif;WW domain binding motif
PTPN2	S	304			0.44594	1	7.15843e-22	P17706	P17706	Tyrosine-protein phosphatase non-receptor type 2	0.31917	0.46504	0.57975	123.58	116.1	123.58	85.4756	-0.65803	8	12.643	3				10.9472	CDK1;CDK2;CDK5		CDC2;CDK2;CDK5;CDK6;Erk1;Erk2;Erk3;Erk5;JNK1;JNK2;JNK3;p38a;p38b;p38d;PFTAIRE1;PLK1;PLK2;PLK4	WKELSKEDLSPAFDHSPNKIMTEKYNGNRIG	ELSKEDLSPAFDHS(1)PNK	ELS(-94.62)KEDLS(-85.48)PAFDHS(85.48)PNK	Cdc2 kinase substrate motif;CDK kinase substrate motif;CDK1,2,4,6 kinase substrate motif;ERK1,2 kinase substrate motif;GSK-3, ERK1, ERK2, CDK5 substrate motif;WW domain binding motif
CTPS1	S	562			0.01535	1	0.00598427	P17812	P17812	CTP synthase 1	-0.11744	-0.03128	-0.01134	108.3	67.951	66.692	66.6919	0.35404	3	5.2011	2							FRAP	SVGRLSHYLQKGCRLSPRDTYSDRSGSSSPD	GCRLS(1)PR	GCRLS(66.69)PR	Casein kinase II substrate motif;ERK1,2 kinase substrate motif;G protein-coupled receptor kinase 1 substrate motif;Growth associated histone HI kinase substrate motif;GSK-3, ERK1, ERK2, CDK5 substrate motif;PKA kinase substrate motif;PKC kinase substrate motif;Pyruvate dehydrogenase kinase substrate motif;WW domain binding motif
DDX5	S	480			-0.1608	1	8.02607e-07	P17844	P17844	Probable ATP-dependent RNA helicase DDX5	-0.07399	-0.3095	-0.19189	123.76	105.37	93.424	93.4242	0.50474	4	9.1765	2				5.2699	PRKCA;PRKCB	PKCa;PKCd;PKCe;PKCg;PKCz;PKCh	PKCa;PKCd;PKCe;PKCg;PKCz;PKCh	QAINPKLLQLVEDRGSGRSRGRGGMKDDRRD	LLQLVEDRGS(1)GR	LLQLVEDRGS(93.42)GR	Casein kinase I substrate motif;Casein kinase II substrate motif;PKA kinase substrate motif;PKC kinase substrate motif
PTPN1	S	50			0.28534	0.999991	0.00023308	P18031	P18031	Tyrosine-protein phosphatase non-receptor type 1	0.19461	0.29399	0.23655	92.65	80.382	77.387	50.6337	0.34794	10	11.033	2	+	+	Akt1;CLK1;CLK2	5.7869	AKT1;CDK1;CLK1;CLK2;CSNK2A2	AKT1;AKT2;AKT3;LATS1;LATS2;MAST1;MAST2;MAST3;MASTL;NDR1;NDR2;PKN1;PKN2;PKN3;RSKL2;SgK494;YANK1;YANK2;YANK3	AKT1;AKT2;AKT3;CDK4;CDK5;CDK6;LATS1;LATS2;MAST1;MAST2;MAST3;MASTL;MSK1;MSK2;NDR1;NDR2;p70S6K;p70S6Kb;PCTAIRE1;PCTAIRE2;PFTAIRE1;PKCa;PKCb;PKCd;PKCe;PKCg;PKCt;PKCz;PKCh;PKN1;PKN2;PKN3;RSK1;RSK2;RSK4;RSKL2;SgK494;TRKA;TRKB;TRKC;YANK1;YANK2;YANK3	AKLPKNKNRNRYRDVSPFDHSRIKLHQEDND	DVS(1)PFDHSR	DVS(50.63)PFDHS(-50.63)R	14-3-3 domain binding motif;Akt kinase substrate motif;Calmodulin-dependent protein kinase II substrate motif;Casein kinase II substrate motif;ERK1,2 kinase substrate motif;GSK-3, ERK1, ERK2, CDK5 substrate motif;MAPKAPK1 kinase substrate motif;PKA kinase substrate motif;PKC kinase substrate motif;Pyruvate dehydrogenase kinase substrate motif;WW domain binding motif
PTPN1	S	118			-0.12529	1	0.00149775	P18031	P18031	Tyrosine-protein phosphatase non-receptor type 1	-0.29635	-0.1558	-0.17408	110.84	39.17	110.84	110.838	-0.1569	3	6.5802	2				2.4948	ADRBK1;CLK1;CLK2;CSNK2A2;GSK3B;PRKAA2;PRKCA;PRKCB;PRKCE;PRKCG;PRKCZ			KSRGVVMLNRVMEKGSLKCAQYWPQKEEKEM	VMEKGS(1)LK	VMEKGS(110.84)LK	Casein kinase I substrate motif;G protein-coupled receptor kinase 1 substrate motif;PKA kinase substrate motif;PKC kinase substrate motif
PTPN1	S	378			-0.07936	1	0.00634498	P18031	P18031	Tyrosine-protein phosphatase non-receptor type 1	0.03728	-0.21203	-0.10953	106.6	43.18	68.016	68.0161	-0.81631	4	8.1564	2		+	PKCA	2.818	AKT1;CLK1;CLK2;CSNK2A2;PRKCA;PRKCB;PRKCE;PRKCG;PRKCZ	PKCa;PKCb;PKCd;PKCe;PKCg;PKCt;PKCz;PKCh	LATS1;LATS2;MAST1;MAST2;MAST3;MASTL;NDR1;NDR2;PKCa;PKCb;PKCd;PKCe;PKCg;PKCt;PKCz;PKCh;PKN1;PKN2;PKN3;RSKL2;SgK494;YANK1;YANK2;YANK3	SMSQDTEVRSRVVGGSLRGAQAASPAKGEPS	VVGGS(1)LR	VVGGS(68.02)LR	G protein-coupled receptor kinase 1 substrate motif;PKA kinase substrate motif;PKC kinase substrate motif
SON	S	1556			0.35027	0.915846	3.93507e-36	P18583	P18583	Protein SON	-0.04863	-0.02828	0.68517	127.24	118.58	121.26	10.3675	-0.30283	2	37.609	3				2.5274	CLK1			IAKEMEHNTVCAAGTSPVGEIGEEKILPTSE	EMEHNTVCAAGT(0.084)S(0.916)PVGEIGEEK	EMEHNT(-65.41)VCAAGT(-10.37)S(10.37)PVGEIGEEK	ERK1,2 kinase substrate motif;GSK-3, ERK1, ERK2, CDK5 substrate motif;WW domain binding motif
SON	S	1697			-0.02161	0.999959	0.000149298	P18583	P18583	Protein SON	0.02386	-0.0757	-0.08164	80.316	73.412	56.817	45.7021	0.34568	6	3.7262	2				2.4343	CLK1			PLPVKESDQTLAALLSPKESSGGEKEVPPPP	ESDQTLAALLS(1)PK	ES(-48.5)DQT(-45.7)LAALLS(45.7)PK	Casein kinase II substrate motif;ERK1,2 kinase substrate motif;G protein-coupled receptor kinase 1 substrate motif;Growth associated histone HI kinase substrate motif;GSK3 kinase substrate motif;GSK-3, ERK1, ERK2, CDK5 substrate motif;PKA kinase substrate motif;PKC kinase substrate motif;WW domain binding motif
SON	S	2029			0.10528	1	0.00161583	P18583	P18583	Protein SON	0.01258	0.04192	0.07223	83.081	55.168	67.93	67.9304	-0.71022	20	9.437	3				7.7884	CLK1			PVRLRRSRTPLRRRFSRSPIRRKRSRSSERG	RFS(1)RS(1)PIR	RFS(67.93)RS(67.93)PIR	14-3-3 domain binding motif;AMP-activated protein kinase substrate motif;Calmodulin-dependent protein kinase I substrate motif;Calmodulin-dependent protein kinase II substrate motif;Calmodulin-dependent protein kinase IV substrate motif;Casein kinase II substrate motif;Chk1 kinase substrate motif;MAPKAPK1 kinase substrate motif;PAK2 kinase substrate motif;Pim1 kinase substrate sequence;PKA kinase…
SON	S	2031			0.17172	1	0.00161583	P18583	P18583	Protein SON	0.42727	0.11171	0.12293	83.081	55.168	67.93	67.9304	-0.71022	3	11.115	3				7.8906	CLK1			RLRRSRTPLRRRFSRSPIRRKRSRSSERGRS	RFS(1)RS(1)PIR	RFS(67.93)RS(67.93)PIR	Cdc2 kinase substrate motif;CDK kinase substrate motif;CDK1,2,4,6 kinase substrate motif;ERK1,2 kinase substrate motif;Growth associated histone HI kinase substrate motif;GSK-3, ERK1, ERK2, CDK5 substrate motif;WW domain binding motif
SON	S	1570	+		1.46472	0.921782	0.00139455	P18583	P18583	Protein SON	1.55931	1.38055	1.40391	89.827	48.833	68.525	11.3224	0.31574	4	7.7583	2				2.479	CLK1			TSPVGEIGEEKILPTSETKQRTVLDTYPGVS	ILPT(0.01)S(0.922)ET(0.068)K	ILPT(-19.54)S(11.32)ET(-11.32)K	Casein kinase II substrate motif;G protein-coupled receptor kinase 1 substrate motif
SON	S	2013			-0.63153	0.999997	0.00159259	P18583	P18583	Protein SON	0.63677	-0.67816	-1.08248	109.66	94.224	109.66	55.9073	0.91768	6	54.641	2				5.2031	CLK1			RRRSRSVVRRRSFSISPVRLRRSRTPLRRRF	SFSIS(1)PVR	S(-79.92)FS(-55.91)IS(55.91)PVR	Cdc2 kinase substrate motif;CDK kinase substrate motif;CDK1,2,4,6 kinase substrate motif;ERK1,2 kinase substrate motif;GSK-3, ERK1, ERK2, CDK5 substrate motif;MAPKAPK2 kinase substrate motif;WW domain binding motif
SON	S	1769			-0.33103	0.999963	1.60886e-27	P18583	P18583	Protein SON	-0.26412	-0.37766	-0.51035	191.63	183.22	191.63	44.2763	0.57904	12	26.136	2				5.1698	CLK1			GPLLASDVGRDRSAASPVVSSMPERASESSS	SAAS(1)PVVSSMPER	S(-44.28)AAS(44.28)PVVS(-100.33)S(-119.73)MPER	ERK1,2 kinase substrate motif;G protein-coupled receptor kinase 1 substrate motif;GSK3 kinase substrate motif;GSK-3, ERK1, ERK2, CDK5 substrate motif;WW domain binding motif
SON	S	1076			0.52607	0.999774	0.00723626	P18583	P18583	Protein SON	0.52087	0.46129	0.48607	58.172	51.277	58.172	37.1642	-1.2979	8	2.0326	2				3.2775	CLK1			AYERSMMSAYERSMMSPMADRSMMSMGADRS	SMMS(1)PMADR	S(-37.16)MMS(37.16)PMADR	ERK1,2 kinase substrate motif;GSK-3, ERK1, ERK2, CDK5 substrate motif;WW domain binding motif
SON	S	1026	+		0.53864	0.999989	0.000249975	P18583	P18583	Protein SON	0.57266	0.44312	0.5028	120.86	113.07	120.86	49.6964	-0.25081	7	3.318	2				2.7716	CLK1			SSYERSMMSYERSMMSPMAERSMMSAYERSM	SMMS(1)PMAER	S(-49.7)MMS(49.7)PMAER	ERK1,2 kinase substrate motif;GSK-3, ERK1, ERK2, CDK5 substrate motif;WW domain binding motif
NELFE	S	251			-0.07427	0.999999	0.00288706	P18615	P18615	Negative elongation factor E	-0.04724	-0.22521	-0.12167	129.38	129.38	129.38	58.6375	0.066068	12	42.482	2								RDRDRDREGPFRRSDSFPERRAPRKGNTLYV	SDS(1)FPER	S(-58.64)DS(58.64)FPER	14-3-3 domain binding motif;b-Adrenergic Receptor kinase substrate motif;Calmodulin-dependent protein kinase II alpha substrate motif;Calmodulin-dependent protein kinase II substrate motif;Calmodulin-dependent protein kinase IV substrate motif;Casein kinase II substrate motif;Doublecortin kinase-1 kinase substrate motif;PKA kinase substrate motif;PKC kinase substrate motif;ZIP kinase substrate mo…
NELFE	S	115			0.42889	0.999996	2.97562e-98	P18615	P18615	Negative elongation factor E	0.40491	0.38151	0.42702	268.61	239.82	258.96	53.6745	-0.61822	4	1.8421	2								EKGPVPTFQPFQRSISADDDLQESSRRPQRK	SIS(1)ADDDLQESSR	S(-53.67)IS(53.67)ADDDLQES(-149.82)S(-157.92)R	14-3-3 domain binding motif;Calmodulin-dependent protein kinase II substrate motif;Calmodulin-dependent protein kinase IV substrate motif;Casein kinase II substrate motif;PKA kinase substrate motif;PKC kinase substrate motif;Pyruvate dehydrogenase kinase substrate motif
NELFE	S	51			0.01135	0.968241	4.44287e-19	P18615	P18615	Negative elongation factor E	-0.20425	-0.04865	0.09578	114.76	108.1	114.76	14.8411	0.18289	5	9.5675	3								SSSSTTSQGGVKRSLSEQPVMDTATATEQAK	S(0.032)LS(0.968)EQPVMDTATATEQAK	S(-14.84)LS(14.84)EQPVMDT(-67.16)AT(-78.02)AT(-86.8)EQAK	14-3-3 domain binding motif;AMP-activated protein kinase substrate motif;Calmodulin-dependent protein kinase I substrate motif;Calmodulin-dependent protein kinase II substrate motif;Calmodulin-dependent protein kinase IV substrate motif;G protein-coupled receptor kinase 1 substrate motif;Chk1 kinase substrate motif;PKA kinase substrate motif;PKC kinase substrate motif
NELFE	S	353			0.43542	0.999983	0.000226339	P18615	P18615	Negative elongation factor E	0.48685	0.38879	0.40307	76.378	71.406	76.378	47.7505	0.581	5	7.3882	2							CCRK;CDK4;CDK5;CDK6;CDK7;CDK9;CRK7;CHED;PCTAIRE1;PCTAIRE2;PCTAIRE3;PFTAIRE1;PFTAIRE2	AATGKSVWGSLAVQNSPKGCHRDKRTQIVYS	SVWGSLAVQNS(1)PK	S(-73.73)VWGS(-47.75)LAVQNS(47.75)PK	ERK1,2 kinase substrate motif;Growth associated histone HI kinase substrate motif;GSK-3, ERK1, ERK2, CDK5 substrate motif;PKA kinase substrate motif;PKC kinase substrate motif;WW domain binding motif
PGAM1	S	14			-0.11713	1	1.60115e-16	P18669	P18669	Phosphoglycerate mutase 1	-0.14833	-0.15342	-0.16592	185.32	166.08	91.62	91.6203	-0.14695	5	4.6414	3								__MAAYKLVLIRHGESAWNLENRFSGWYDAD	HGES(1)AWNLENR	HGES(91.62)AWNLENR	AMP-activated protein kinase substrate motif;b-Adrenergic Receptor kinase substrate motif
RCC1	S	11			-0.07016	1	8.55608e-07	P18754	P18754	Regulator of chromosome condensation	-0.0949	-0.06748	-0.05205	134.39	89.68	54.65	54.6504	-0.19503	17	7.5583	2	+	+	CDK1	5.8296	CDK1;CDK2;CDK3;CDK5;NEK3		CDC2;CDK2	_____MSPKRIAKRRSPPADAIPKSKKVKVS	S(1)PPADAIPK	S(54.65)PPADAIPK	Calmodulin-dependent protein kinase II substrate motif;ERK1,2 kinase substrate motif;Growth associated histone HI kinase substrate motif;GSK-3, ERK1, ERK2, CDK5 substrate motif;Chk1 kinase substrate motif;PAK2 kinase substrate motif;PKA kinase substrate motif;PKC kinase substrate motif;WW domain binding motif
LIG1	S	51			0.03942	0.980359	2.72264e-18	P18858	P18858	DNA ligase 1	-0.17215	-0.07737	0.09434	146.81	116.72	93.804	16.9872	0.35928	6	10.27	3	+	+	CDK2	2.7467	CDK1	CCRK;CDC2;CDK2;CDK4;CDK5;CDK6;CDK7;CDK9;CRK7;CHED;PCTAIRE1;PCTAIRE2;PCTAIRE3;PFTAIRE1;PFTAIRE2	CCRK;CDC2;CDK2;CDK4;CDK5;CDK6;CDK7;CDK9;CRK7;FRAP;CHED;PCTAIRE1;PCTAIRE2;PCTAIRE3;PFTAIRE1;PFTAIRE2	KAALKEWNGVVSESDSPVKRPGRKAARVLGS	AALKEWNGVVSES(0.02)DS(0.98)PVK	AALKEWNGVVS(-46.31)ES(-16.99)DS(16.99)PVK	b-Adrenergic Receptor kinase substrate motif;Casein kinase I substrate motif;Cdc2 kinase substrate motif;CDK kinase substrate motif;CDK1,2,4,6 kinase substrate motif;ERK1,2 kinase substrate motif;GSK-3, ERK1, ERK2, CDK5 substrate motif;MAPKAPK2 kinase substrate motif;WW domain binding motif
LIG1	S	141			0.07121	1	4.48979e-88	P18858	P18858	DNA ligase 1	0.06606	0.16363	-0.0566	246.32	217.98	126.55	107.294	0.10708	12	15.851	4				31.5887	CSNK2A1	CK2a1;CK2a2	CK2a1;CK2a2;DNAPK	KQLPKRTIQEVLEEQSEDEDREAKRKKEEEE	TIQEVLEEQS(1)EDEDREAKR	T(-107.29)IQEVLEEQS(107.29)EDEDREAKR	BARD1 BRCT domain binding motif;Casein kinase I substrate motif;Casein kinase II substrate motif;G protein-coupled receptor kinase 1 substrate motif
LIG1	S	66		+	-0.69834	1	1.37959e-51	P18858	P18858	DNA ligase 1	-0.71362	-0.67776	-0.70867	201.15	193.87	68.445	68.4451	0.95663	5	4.7248	2	+	+	CK2A1	31.1602	CSNK2A1	CK2a1;CK2a2	CK2a1;CK2a2	SPVKRPGRKAARVLGSEGEEEDEALSPAKGQ	VLGS(1)EGEEEDEALS(1)PAK	VLGS(68.45)EGEEEDEALS(68.45)PAK	Casein kinase II substrate motif;G protein-coupled receptor kinase 1 substrate motif
LIG1	S	76			0.15056	1	8.60356e-86	P18858	P18858	DNA ligase 1	0.08125	0.11532	0.10177	248.52	236.24	100.04	80.9714	0.13907	11	17.661	3	+	+	CDK1;CDK2;Chk1	2.2265	CDK1	CCRK;CDC2;CDK2;CDK4;CDK5;CDK6;CDK7;CDK9;CK2a1;CK2a2;CRK7;CHED;PCTAIRE1;PCTAIRE2;PCTAIRE3;PFTAIRE1;PFTAIRE2	CCRK;CDC2;CDK2;CDK4;CDK5;CDK6;CDK7;CDK9;CK2a1;CK2a2;CRK7;FRAP;CHED;PCTAIRE1;PCTAIRE2;PCTAIRE3;PFTAIRE1;PFTAIRE2	ARVLGSEGEEEDEALSPAKGQKPALDCSQVS	VLGSEGEEEDEALS(1)PAKGQK	VLGS(-80.97)EGEEEDEALS(80.97)PAKGQK	Casein kinase I substrate motif;Cdc2 kinase substrate motif;CDK kinase substrate motif;CDK1,2,4,6 kinase substrate motif;ERK1,2 kinase substrate motif;GSK-3, ERK1, ERK2, CDK5 substrate motif;WW domain binding motif
XRCC1	S	241			0.27941	1	6.44414e-56	P18887	P18887	DNA repair protein XRCC1	0.24342	0.23278	0.31096	237.73	216.9	173.28	78.2114	0.2842	6	3.5937	3				4.36415	CDK1;HYRC	CCRK;CDK10;CDK4;CDK5;CDK6;CDK7;CDK8;CDK9;CRK7;CHED;PCTAIRE1;PCTAIRE2;PCTAIRE3;PFTAIRE1;PFTAIRE2	CCRK;CDK10;CDK4;CDK5;CDK6;CDK7;CDK8;CDK9;CRK7;CHED;PCTAIRE1;PCTAIRE2;PCTAIRE3;PFTAIRE1;PFTAIRE2	SPVSRAIGSTSKPQESPKGKRKLDLNQEEKK	AIGSTSKPQES(1)PK	AIGS(-123.68)T(-94.59)S(-78.21)KPQES(78.21)PK	b-Adrenergic Receptor kinase substrate motif;ERK1,2 kinase substrate motif;Growth associated histone HI kinase substrate motif;GSK-3, ERK1, ERK2, CDK5 substrate motif;PKA kinase substrate motif;PKC kinase substrate motif;WW domain binding motif
PLCG1	S	1248			0.25229	0.999701	0.000570036	P19174	P19174	1-phosphatidylinositol 4,5-bisphosphate phosphodiesterase gamma-1	0.14176	0.20566	0.32939	144.92	89.852	60.255	35.2389	0.194	6	7.4203	3		+	Akt1;PKACA;PKCA	5.7349	ADRBK1;AKT1;CAMK2A;CAMK2B;CAMK2D;CAMK2G;PAK1;PRKCD;PRKCG;PRKCQ;PRKD1			SDASGQLFHGRAREGSFESRYQQPFEDFRIS	AREGS(1)FESR	AREGS(35.24)FES(-35.24)R	14-3-3 domain binding motif;Akt kinase substrate motif;AMP-activated protein kinase 2 substrate motif;Calmodulin-dependent protein kinase II substrate motif;Casein kinase II substrate motif;MAPKAPK1 kinase substrate motif;PKA kinase substrate motif;PKC epsilon kinase substrate motif;PKC kinase substrate motif
PLCG1	S	1233	+		1.32227	1	4.25335e-39	P19174	P19174	1-phosphatidylinositol 4,5-bisphosphate phosphodiesterase gamma-1	0.97102	1.2601	1.48068	177.79	166.84	177.79	74.1544	-0.5581	6	32	3				2.8373	ADRBK1;CAMK4;PAK1;PRKCD;PRKCG;PRKCQ;PRKD1			GDLSPFSGTSLRERGSDASGQLFHGRAREGS	ERGS(1)DASGQLFHGR	ERGS(74.15)DAS(-74.15)GQLFHGR	Casein kinase I substrate motif;Casein kinase II substrate motif;PKA kinase substrate motif;PKC kinase substrate motif
NCL	S	563			0.14496	1	2.57255e-16	P19338	P19338	Nucleolin	0.18422	0.10367	0.05729	160.8	115.52	54.281	54.2806	0.32671	56	10.526	3				9.1358	CDK1;HIPK2	CDC2;CDK2;CDK4;CDK5;CDK6;CDKL1;CDKL2;CDKL4;CDKL5;CLK1;CLK2;CLK3;CLK4;FRAP;ICK;MAK;MSSK1;PCTAIRE1;PCTAIRE2;PFTAIRE1;SRPK2	AurB;CDC2;CDK2;CDK4;CDK5;CDK6;CDKL1;CDKL2;CDKL4;CDKL5;CLK1;CLK2;CLK3;CLK4;FRAP;ICK;MAK;MSSK1;PCTAIRE1;PCTAIRE2;PFTAIRE1;SRPK2	IEGRAIRLELQGPRGSPNARSQPSKTLFVKG	LELQGPRGS(1)PNAR	LELQGPRGS(54.28)PNAR	ERK1,2 kinase substrate motif;GSK-3, ERK1, ERK2, CDK5 substrate motif;PKA kinase substrate motif;PKC kinase substrate motif;WW domain binding motif
NCL	S	67			-0.01428	0.997627	9.62579e-17	P19338	P19338	Nucleolin	0.0356	-0.09857	-0.09224	160.62	102.11	160.62	26.2361	0.30392	101	12.794	2		+	CDK2	15.5524	CDK1	CDC2;CDK2;CDK4;CDK5;CDK6;CDKL1;CDKL2;CDKL4;CDKL5;CLK1;CLK2;CLK3;CLK4;FRAP;ICK;MAK;MSSK1;PCTAIRE1;PCTAIRE2;PFTAIRE1;SRPK2	CDC2;CDK2;CDK4;CDK5;CDK6;CDKL1;CDKL2;CDKL4;CDKL5;CLK1;CLK2;CLK3;CLK4;FRAP;ICK;MAK;MSSK1;PCTAIRE1;PCTAIRE2;PEK;PFTAIRE1;PKR;SRPK2	KGKKAAATSAKKVVVSPTKKVAVATPAKKAA	KVVVS(0.998)PT(0.002)K	KVVVS(26.24)PT(-26.24)K	Casein kinase II substrate motif;Cdc2 kinase substrate motif;CDK kinase substrate motif;CDK1,2,4,6 kinase substrate motif;ERK1,2 kinase substrate motif;GSK-3, ERK1, ERK2, CDK5 substrate motif;PKA kinase substrate motif;WW domain binding motif
POLR2C	S	124			0.13816	0.998856	0.00165133	P19387	P19387	DNA-directed RNA polymerase II subunit RPB3	0.23022	0.0652	0.08937	98.257	68.483	98.257	29.4102	0.43464	3	4.9072	2				2.6914	CDK7		CCRK;CDK2;CDK4;CDK5;CDK6;CDK7;CDK8;CDK9;CRK7;CHED;PCTAIRE1;PCTAIRE2;PCTAIRE3;PFTAIRE1;PFTAIRE2	EDQTRHVTSRDLISNSPRVIPVTSRNRDNDP	DLIS(0.001)NS(0.999)PR	DLIS(-29.41)NS(29.41)PR	ERK1,2 kinase substrate motif;Growth associated histone HI kinase substrate motif;GSK-3, ERK1, ERK2, CDK5 substrate motif;PKA kinase substrate motif;PKC kinase substrate motif;WW domain binding motif
ELK1	S	194			-0.39749	0.773942	1.54369e-28	P19419	P19419	ETS domain-containing protein Elk-1	0.1428	-0.1339	-0.44628	110.06	110.06	60.218	5.36264	0.69469	1	NaN	2				3.5772	MAP2K1;MAPK1;MAPK3		Erk1;Erk2;Erk3;Erk5;JNK1;JNK2;JNK3;p38a;p38b;p38d	VVLPSAAPAGAAAPPSGSRSTSPSPLEACLE	PAVVLPS(0.001)AAPAGAAAPPS(0.774)GS(0.225)R	PAVVLPS(-29.24)AAPAGAAAPPS(5.36)GS(-5.36)R	Casein kinase II substrate motif;DNA dependent Protein kinase substrate motif;G protein-coupled receptor kinase 1 substrate motif;GSK3 kinase substrate motif
TRIM21	S	266			-0.04701	0.843949	0.00117661	P19474	P19474	E3 ubiquitin-protein ligase TRIM21	-0.06631	-0.18981	-0.05502	88.021	67.436	88.021	7.3305	0.55954	4	4.9342	2								LERSESWNLKDLDITSPELRSVCHVPGLKKM	DLDIT(0.156)S(0.844)PELR	DLDIT(-7.33)S(7.33)PELR	Casein kinase I substrate motif;Casein kinase II substrate motif;ERK1,2 kinase substrate motif;GSK-3, ERK1, ERK2, CDK5 substrate motif;WW domain binding motif
CSNK2A2	S	18			-0.10288	0.999999	0.00825917	P19784	P19784	Casein kinase II subunit alpha'	0.35711	-0.14951	-0.34185	67.385	29.417	67.385	61.6041	-2.1625	3	23.756	2				2.8029	CSNK2A2;PRKCA;PRKCB			GPAAGSRARVYAEVNSLRSREYWDYEAHVPS	VYAEVNS(1)LR	VY(-61.6)AEVNS(61.6)LR	Casein kinase I substrate motif;Casein kinase II substrate motif;PKA kinase substrate motif;PKC kinase substrate motif
EIF2S2	S	2			-0.03022	1	6.9908e-17	P20042	P20042	Eukaryotic translation initiation factor 2 subunit 2	-0.0678	-0.07294	-0.06467	151.44	144.47	135.09	114.839	0.66939	158	13.797	2	+	+	CK2A1	5.30125	CSNK2A1;CSNK2A2;EIF2AK2;HYRC			______________MSGDEMIFDPTMSKKKK	S(1)GDEMIFDPTMSKK	S(114.84)GDEMIFDPT(-114.84)MS(-119.65)KK	Casein kinase II substrate motif
POU3F2	S	341			0.19724	0.938432	7.12519e-38	P20265	P20265	POU domain, class 3, transcription factor 2	0.10825	0.21821	0.09708	173.43	159.56	170.04	14.3336	-0.66935	5	6.2713	2						CDK2;CDK4;CDK5;CDK6;PCTAIRE1;PCTAIRE2;PFTAIRE1	CDK2;CDK4;CDK5;CDK6;Erk2;p38a;p38d;PCTAIRE1;PCTAIRE2;PFTAIRE1	PLLNKWLEEADSSSGSPTSIDKIAAQGRKRK	WLEEADSS(0.001)S(0.017)GS(0.938)PT(0.035)S(0.009)IDK	WLEEADS(-40.54)S(-29.09)S(-17.53)GS(14.33)PT(-14.33)S(-20.11)IDK	Casein kinase II substrate motif;ERK1,2 kinase substrate motif;GSK-3, ERK1, ERK2, CDK5 substrate motif;MAPKAPK2 kinase substrate motif;WW domain binding motif
BTF3	S	30			0.01006	0.999995	1.38978e-72	P20290	P20290	Transcription factor BTF3	-0.23212	-0.03442	-0.0119	235.92	226.36	235.92	53.2904	-0.014477	8	8.6355	2						ATM	ATM	RGRARGGCPGGEATLSQPPPRGGTRGQEPQM	GGCPGGEATLS(1)QPPPR	GGCPGGEAT(-53.29)LS(53.29)QPPPR	ATM kinase substrate motif;DNA dependent Protein kinase substrate motif;G protein-coupled receptor kinase 1 substrate motif
RAB6A	S	2			0.22268	0.922408	8.50413e-31	P20340	P20340	Ras-related protein Rab-6A	0.18811	0.20373	0.17389	210.73	194.07	206.46	10.751	-0.66072	3	1.6355	2								______________MSTGGDFGNPLRKFKLV	S(0.922)T(0.078)GGDFGNPLRK	S(10.75)T(-10.75)GGDFGNPLRK
LMNB1	S	23	+		2.40414	0.997928	4.53665e-07	P20700	P20700	Lamin-B1	2.37495	2.35454	2.40949	120.59	103.97	120.59	26.849	1.0629	3	8.9672	2		+	CDK1	17.2961	CDK1;CDK2	CDC2;CDK2;CDK4;CDK5;CDK6;CDK7;CDKL1;CDKL2;CDKL4;CDKL5;CLK1;CLK2;CLK3;CLK4;CRK7;CHED;ICK;IRAK1;IRAK2;MAK;MSSK1;PCTAIRE1;PCTAIRE2;PFTAIRE1;PFTAIRE2;SRPK2	CDC2;CDK2;CDK4;CDK5;CDK6;CDK7;CDKL1;CDKL2;CDKL4;CDKL5;CLK1;CLK2;CLK3;CLK4;CRK7;CHED;ICK;IRAK1;IRAK2;MAK;MSSK1;PCTAIRE1;PCTAIRE2;PFTAIRE1;PFTAIRE2;SRPK2	PPRMGSRAGGPTTPLSPTRLSRLQEKEELRE	AGGPT(0.009)T(0.991)PLS(0.998)PT(0.002)R	AGGPT(-20.67)T(20.67)PLS(26.85)PT(-26.85)R	Casein kinase II substrate motif;Cdc2 kinase substrate motif;CDK kinase substrate motif;CDK1,2,4,6 kinase substrate motif;CDK4 kinase substrate motif;ERK1,2 kinase substrate motif;GSK-3, ERK1, ERK2, CDK5 substrate motif;WW domain binding motif
LMNB1	S	302			-0.03931	0.99358	0.000168271	P20700	P20700	Lamin-B1	-0.13171	-0.08594	-0.02646	79.346	62.996	79.346	22.8324	0.59921	3	4.8173	2				3.956	CAMK2A;PRKCD	BRSK1;BRSK2;COT;MARK2;MARK3;MARK4;MELK;NIM1;NuaK1;NuaK2;PASK;PKN1;PKN2;QSK;SNRK;YANK3	BRSK1;BRSK2;COT;MARK2;MARK3;MARK4;MELK;NIM1;NuaK1;NuaK2;PASK;PKCa;PKCb;PKCd;PKCe;PKCg;PKCz;PKCh;PKN1;PKN2;QSK;SNRK;YANK3	NSAREELMESRMRIESLSSQLSNLQKESRAC	IES(0.994)LS(0.005)S(0.001)QLSNLQK	IES(22.83)LS(-22.83)S(-29.04)QLS(-53.05)NLQK	14-3-3 domain binding motif;Akt kinase substrate motif;b-Adrenergic Receptor kinase substrate motif;Calmodulin-dependent protein kinase II substrate motif;Casein kinase II substrate motif;MAPKAPK1 kinase substrate motif;p70 Ribosomal S6 kinase substrate motif;Phosphorylase kinase substrate motif;PKA kinase substrate motif;PKC kinase substrate motif
LMNB1;LMNB2	S	391			0.41381	1	1.27832e-05	P20700	P20700;Q03252	Lamin-B1;Lamin-B2	0.41468	0.36891	0.36144	140.6	111.61	140.3	74.7774	0.25783	12	19.512	2				10.4406	CDK1;CDK2	CDC2;CDK2;CDK4;CDK5;CDK6;CDK7;CDKL1;CDKL2;CDKL4;CDKL5;CLK1;CLK2;CLK3;CLK4;CRK7;Erk2;CHED;ICK;MAK;MSSK1;p38a;p38d;PCTAIRE1;PCTAIRE2;PFTAIRE1;PFTAIRE2;SRPK2	CDC2;CDK2;CDK4;CDK5;CDK6;CDK7;CDKL1;CDKL2;CDKL4;CDKL5;CLK1;CLK2;CLK3;CLK4;CRK7;Erk2;FRAP;CHED;ICK;MAK;MSSK1;p38a;p38d;PCTAIRE1;PCTAIRE2;PFTAIRE1;PFTAIRE2;SRPK2	AYRKLLEGEEERLKLSPSPSSRVTVSRASSS;AYRKLLEGEEERLKLSPSPSSRVTVSRATSS	LKLS(1)PS(0.998)PS(0.001)S(0.001)R	LKLS(74.78)PS(28.55)PS(-28.55)S(-32.85)R	Casein kinase II substrate motif;Casein kinase II substrate motif;ERK1,2 kinase substrate motif;ERK1,2 kinase substrate motif;G protein-coupled receptor kinase 1 substrate motif;G protein-coupled receptor kinase 1 substrate motif;GSK3 kinase substrate motif;GSK3 kinase substrate motif;GSK-3, ERK1, ERK2, CDK5 substrate motif;GSK-3, ERK1, ERK2, CDK5 substrate motif;PKA kinase substrate motif;PKA ki…
LMNB1;LMNB2	S	393			0.41381	0.999592	1.27832e-05	P20700	P20700;Q03252	Lamin-B1;Lamin-B2	0.41468	0.36891	0.36144	140.6	111.61	137.39	35.2408	0.19855	3	1.3204	2		+	CDK1	13.2012	CDK1;CDK2	BRSK1;BRSK2;CDC2;CDK2;CDK4;CDK5;CDK6;CDK7;CDKL1;CDKL2;CDKL4;CDKL5;CLK1;CLK2;CLK3;CLK4;CRK7;CHED;ICK;MAK;MARK2;MARK3;MARK4;MELK;MSSK1;NIM1;NuaK1;NuaK2;PASK;PCTAIRE1;PCTAIRE2;PFTAIRE1;PFTAIRE2;QSK;SNRK;SRPK2	BRSK1;BRSK2;CDC2;CDK2;CDK4;CDK5;CDK6;CDK7;CDKL1;CDKL2;CDKL4;CDKL5;CLK1;CLK2;CLK3;CLK4;CRK7;Erk2;FRAP;CHED;ICK;MAK;MARK2;MARK3;MARK4;MELK;MSSK1;NIM1;NuaK1;NuaK2;p38a;p38d;PASK;PCTAIRE1;PCTAIRE2;PFTAIRE1;PFTAIRE2;QSK;SNRK;SRPK2	RKLLEGEEERLKLSPSPSSRVTVSRASSSRS;RKLLEGEEERLKLSPSPSSRVTVSRATSSSS	LKLS(1)PS(1)PSSR	LKLS(67.12)PS(35.24)PS(-35.24)S(-39.63)R	Casein kinase II substrate motif;Casein kinase II substrate motif;DNA dependent Protein kinase substrate motif;DNA dependent Protein kinase substrate motif;ERK1,2 kinase substrate motif;ERK1,2 kinase substrate motif;GSK-3, ERK1, ERK2, CDK5 substrate motif;GSK-3, ERK1, ERK2, CDK5 substrate motif;PKA kinase substrate motif;PKA kinase substrate motif;WW domain binding motif;WW domain binding motif
LMNB1	S	404			-0.39929	0.885921	0.00257881	P20700	P20700	Lamin-B1	-0.76446	-0.32688	-0.42438	76.728	76.728	60.157	11.5891	0.21476	3	9.1575	2				3.7821	PRKCA;PRKCB;PRKCD	PKCa;PKCb;PKCd;PKCe;PKCg;PKCz;PKCh;PKN1;PKN2;YANK3	PKCa;PKCb;PKCd;PKCe;PKCg;PKCz;PKCh;PKN1;PKN2;YANK3	KLSPSPSSRVTVSRASSSRSVRTTRGKRKRV	VT(0.001)VS(0.01)RAS(0.886)S(0.042)S(0.061)R	VT(-27.86)VS(-19.68)RAS(11.59)S(-13.28)S(-11.59)R	Casein kinase II substrate motif;G protein-coupled receptor kinase 1 substrate motif;GSK3 kinase substrate motif;PKA kinase substrate motif;PKC kinase substrate motif
LMNB1	S	405			-0.39929	0.7076	0.0186869	P20700	P20700	Lamin-B1	-0.76446	-0.32688	-0.42438	44.577	38.095	44.577	1.861	-1.1319	4	17.45	3		+	PKCB iso2	4.3541	CAMK2A;PRKCA;PRKCB;PRKCD	BRSK1;BRSK2;COT;KHS2;LOK;MARK2;MARK3;MARK4;MELK;MST4;MYO3B;NIM1;NRK;NuaK1;NuaK2;OSR1;PAK2;PAK5;PASK;PKCa;PKCb;PKCd;PKCe;PKCg;PKCz;PKCh;PKN1;PKN2;QSK;SNRK;STLK5;YANK3	BRSK1;BRSK2;COT;KHS2;LOK;MARK2;MARK3;MARK4;MELK;MST4;MYO3B;NIM1;NRK;NuaK1;NuaK2;OSR1;PAK2;PAK5;PASK;PKCa;PKCb;PKCd;PKCe;PKCg;PKCz;PKCh;PKN1;PKN2;QSK;SNRK;STLK5;YANK3	LSPSPSSRVTVSRASSSRSVRTTRGKRKRVD	VT(0.018)VS(0.561)RAS(0.707)S(0.708)S(0.302)RS(0.704)VR	VT(-18.66)VS(-1.86)RAS(1.86)S(1.86)S(-3.78)RS(3.78)VR	14-3-3 domain binding motif;Calmodulin-dependent protein kinase I substrate motif;Calmodulin-dependent protein kinase II substrate motif;Calmodulin-dependent protein kinase IV substrate motif;Casein kinase II substrate motif;Chk1 kinase substrate motif;MAPKAPK2 kinase substrate motif;MDC1 BRCT domain binding motif;PKA kinase substrate motif;PKC kinase substrate motif;PKR kinase substrate motif;Pl…
LMNB1	S	408			-0.37559	0.906084	0.0186869	P20700	P20700	Lamin-B1	-0.76446	-0.18413	-0.42438	44.577	38.095	42.633	9.77502	0.1508	3	21.372	3				3.7821	PRKCA;PRKCB;PRKCD	PKCa;PKCb;PKCd;PKCe;PKCg;PKCz;PKCh;PKN1;PKN2;YANK3	KHS2;LOK;MST4;MYO3B;NRK;OSR1;PAK2;PAK5;PKCa;PKCb;PKCd;PKCe;PKCg;PKCz;PKCh;PKN1;PKN2;STLK5;YANK3	SPSSRVTVSRASSSRSVRTTRGKRKRVDVEE	VT(0.016)VS(0.553)RAS(0.681)S(0.684)S(0.159)RS(0.906)VR	VT(-19)VS(-1.67)RAS(1.67)S(1.67)S(-9.78)RS(9.78)VR	Casein kinase II substrate motif;G protein-coupled receptor kinase 1 substrate motif;MAPKAPK2 kinase substrate motif;PKA kinase substrate motif;PKC kinase substrate motif
CDK11B;CDK11A	S	65			-0.0315	0.999964	7.18782e-07	P21127	P21127;Q9UQ88	Cyclin-dependent kinase 11B;Cyclin-dependent kinase 11A	-0.09464	-0.07813	-0.0592	112.44	79.87	112.44	44.4404	-0.11114	6	4.0247	3				3.8865	PAK1			EGELRDHRMEITIRNSPYRREDSMEDRGEED	MEITIRNS(1)PYR	MEIT(-44.44)IRNS(44.44)PY(-71.71)R	Cdc2 kinase substrate motif;CDK kinase substrate motif;CDK1,2,4,6 kinase substrate motif;ERK1,2 kinase substrate motif;GSK-3, ERK1, ERK2, CDK5 substrate motif;PKA kinase substrate motif;PKC kinase substrate motif;WW domain binding motif
CDK11B;CDK11A	S	47			0.21661	1	9.85072e-05	P21127	P21127;Q9UQ88	Cyclin-dependent kinase 11B;Cyclin-dependent kinase 11A	0.18133	0.15312	0.18485	130.2	66.078	40.83	40.8298	-0.68787	7	11.131	4				6.52645	CSNK2A1;PAK1	HPK1;KHS2;LOK;MINK;MST4;MYO3B;NRK;OSR1;PAK1;PAK2;PAK4;PAK5;STLK5;STLK6;YSK1	HPK1;KHS2;LOK;MINK;MST4;MYO3B;NRK;OSR1;PAK1;PAK2;PAK4;PAK5;STLK5;STLK6;YSK1	IKRLKNSDDRDSKRDSLEEGELRDHRMEITI	RDS(1)LEEGELRDHR	RDS(40.83)LEEGELRDHR	Aurora-A kinase substrate motif;b-Adrenergic Receptor kinase substrate motif;Casein kinase II substrate motif;MAPKAPK2 kinase substrate motif;PAK2 kinase substrate motif;Phosphorylase kinase substrate motif;PKA kinase substrate motif;PKC kinase substrate motif
CDK11B;CDK11A;AJAP1	S	234			-0.00279	1	0.00604434	P21127	P21127;Q9UQ88;Q9UKB5	Cyclin-dependent kinase 11B;Cyclin-dependent kinase 11A;Adherens junction-associated protein 1	-0.04431	-0.05167	-0.05038	107.69	30.378	88.177	88.1769	0.23321	6	1.5961	2				2.01175	MAPK3;PAK1	CDK4;CDK5;CDK6;CDK7;CRK7;CHED;PCTAIRE1;PCTAIRE2;PFTAIRE1;PFTAIRE2	CDK4;CDK5;CDK6;CDK7;CRK7;CHED;PCTAIRE1;PCTAIRE2;PFTAIRE1;PFTAIRE2	REDYSDKVKASHWSRSPPRPPRERFELGDGR	S(1)PPRPPR	S(88.18)PPRPPR	Cdc2 kinase substrate motif;CDK kinase substrate motif;CDK1,2,4,6 kinase substrate motif;ERK1,2 kinase substrate motif;G protein-coupled receptor kinase 1 substrate motif;Growth associated histone HI kinase substrate motif;GSK-3, ERK1, ERK2, CDK5 substrate motif;WW domain binding motif
FLNA	S	1084			-0.02869	0.973596	3.63215e-32	P21333	P21333	Filamin-A	-0.04397	-0.07219	-0.15756	166.34	154.84	166.34	15.6672	-1.1312	3	3.2691	2	+	+	CDK1	2.5026	CDK1;CHUK;IKBKB;MAP2K4;PRKCQ		ARAF;BRAF;CDK5;CDK6;KSR1;KSR2;MAP3K1;MAP3K2;MAP3K3;MAP3K4;MAP3K5;MAP3K6;MAP3K7;MAP3K8;p38a;p38d;PFTAIRE1;RAF1	KVKAFGPGLQGGSAGSPARFTIDTKGAGTGG	AFGPGLQGGS(0.026)AGS(0.974)PAR	AFGPGLQGGS(-15.67)AGS(15.67)PAR	Cdc2 kinase substrate motif;CDK kinase substrate motif;CDK1,2,4,6 kinase substrate motif;ERK1,2 kinase substrate motif;GSK-3, ERK1, ERK2, CDK5 substrate motif;WW domain binding motif
FLNA	S	1459			0.01507	0.999999	2.46088e-08	P21333	P21333	Filamin-A	-0.02235	-0.00609	-0.04059	142.95	131.37	132.65	60.4376	-0.54686	19	16.322	2	+	+	CDK1	2.7443	CHUK;IKBKB;MAPK9	p38a;p38d	CDK5;CDK6;p38a;p38d;PFTAIRE1	DVTDASKVKCSGPGLSPGMVRANLPQSFQVD	CSGPGLS(1)PGMVR	CS(-60.44)GPGLS(60.44)PGMVR	ERK1,2 kinase substrate motif;GSK-3, ERK1, ERK2, CDK5 substrate motif;WW domain binding motif
NF1	S	2543			-0.20272	0.999999	0.000638873	P21359	P21359	Neurofibromin;Neurofibromin truncated	-0.48701	-0.24935	-0.10107	92.99	77.048	91.28	60.9797	1.3776	6	13.885	2							DCLK1;DCLK2;DCLK3;DYRK1A;DYRK1B;DYRK2;DYRK3;DYRK4;HIPK1;HIPK2;HIPK3;HIPK4;CHK1;MSK1;MSK2;Obscn;p70S6K;p70S6Kb;PIM1;PIM2;PIM3;PSKH1;PSKH2;RSK1;RSK2;RSK4;SPEG;Trad;Trb1;Trb2;Trb3;TSSK2;TSSK3;TSSK4;VACAMKL	QPSQANTKKLLGTRKSFDHLISDTKAPKRQE	S(1)FDHLISDTK	S(60.98)FDHLIS(-60.98)DT(-78.22)K	AMP-activated protein kinase substrate motif;PKA kinase substrate motif;PKC kinase substrate motif
ABCB4	S	789			0.06488	1	0.00979174	P21439	P21439	Multidrug resistance protein 3	0.06456	-0.07213	0.01609	57.425	39.839	49.298	49.2981	0.56722	3	3.9499	2						CaMK2b;CaMK2d;CaMK2g	AKT1;CaMK2b;CaMK2d;CaMK2g;PKCa;PKCb;PKCd;PKCe;PKCg;PKCz;PKCh	FTFGKAGEILTRRLRSMAFKAMLRQDMSWFD	LRS(1)MAFKAMLR	LRS(49.3)MAFKAMLR	14-3-3 domain binding motif;Calmodulin-dependent protein kinase II substrate motif;PKA kinase substrate motif;PKC kinase substrate motif;ZIP kinase substrate motif
TNFAIP3	S	645			0.18218	0.936827	3.79644e-18	P21580	P21580	Tumor necrosis factor alpha-induced protein 3;A20p50;A20p37	0.29052	0.09009	0.03473	145.71	140.61	145.71	14.4014	-0.23619	4	10.94	3				3.908	HIPK2;CHUK;IKBKB;MAPK3	CDK6;Erk1;Erk2;Erk3;Erk5;JNK1;JNK2;JNK3;p38a;p38b;p38d;PFTAIRE1;PKD1	CDK6;Erk1;Erk2;Erk3;Erk5;JNK1;JNK2;JNK3;p38a;p38b;p38d;PFTAIRE1;PKD1	EYRENKHFAAASGKVSPTASRFQNTIPCLGR	HFAAAS(0.027)GKVS(0.937)PT(0.034)AS(0.002)R	HFAAAS(-15.44)GKVS(14.4)PT(-14.4)AS(-25.95)R	Casein kinase II substrate motif;ERK1,2 kinase substrate motif;G protein-coupled receptor kinase 1 substrate motif;GSK3 kinase substrate motif;GSK-3, ERK1, ERK2, CDK5 substrate motif;MAPKAPK2 kinase substrate motif;PKA kinase substrate motif;PKC kinase substrate motif;WW domain binding motif
TNFAIP3	S	220			-0.01153	0.941551	0.004245	P21580	P21580	Tumor necrosis factor alpha-induced protein 3;A20p50;A20p37	-0.09174	-0.05816	0.14353	55.724	27.441	47.774	12.1168	-1.5335	4	8.6767	2				5.326	CHUK;IKBKB;PRKCQ		BRSK2;MARK2;PIM1;PIM2	RPIIVISDKMLRSLESGSNFAPLKVGGIYLP	S(0.001)LES(0.942)GS(0.058)NFAPLK	S(-31.83)LES(12.12)GS(-12.12)NFAPLK	AMP-activated protein kinase substrate motif;b-Adrenergic Receptor kinase substrate motif;Casein kinase II substrate motif
VDAC1	S	104			-0.00762	0.999655	2.25836e-69	P21796	P21796	Voltage-dependent anion-selective channel protein 1	-0.0229	-0.05602	0.01043	247.5	236.64	145.79	34.687	-0.048229	10	4.0864	3	+			2.746	NEK1			DQLARGLKLTFDSSFSPNTGKKNAKIKTGYK	LTFDSSFS(1)PNTGKK	LT(-128.54)FDS(-64.08)S(-53.53)FS(34.69)PNT(-34.69)GKK	Casein kinase II substrate motif;ERK1,2 kinase substrate motif;GSK-3, ERK1, ERK2, CDK5 substrate motif;WW domain binding motif
COMT	S	267			0.08366	0.999999	0.000995265	P21964	P21964	Catechol O-methyltransferase	-0.01817	0.06293	0.0916	71.506	55.916	71.506	58.4976	1.8962	6	5.4765	2								EVVDGLEKAIYKGPGSEAGP___________	AIYKGPGS(1)EAGP	AIY(-58.5)KGPGS(58.5)EAGP	G protein-coupled receptor kinase 1 substrate motif;PKA kinase substrate motif
COMT	S	131			0.04935	1	0.0172212	P21964	P21964	Catechol O-methyltransferase	0.00378	-0.04699	0.03935	75.043	50.524	75.043	75.0433	0.03243	8	8.5552	2								GAYCGYSAVRMARLLSPGARLITIEINPDCA	LLS(1)PGAR	LLS(75.04)PGAR	14-3-3 domain binding motif;Calmodulin-dependent protein kinase II substrate motif;Calmodulin-dependent protein kinase IV substrate motif;ERK1,2 kinase substrate motif;GSK-3, ERK1, ERK2, CDK5 substrate motif;Chk1 kinase substrate motif;PKA kinase substrate motif;PKC kinase substrate motif;WW domain binding motif
PAICS	S	27	+		1.11036	1	4.33492e-12	P22234	P22234	Multifunctional protein ADE2;Phosphoribosylaminoimidazole-succinocarboxamide synthase;Phosphoribosylaminoimidazole carboxylase	1.17147	1.05253	1.04125	167.03	129.48	131.45	94.5037	0.66447	10	5.1093	2		+	CDK1;CDK2					KLYEGKTKEVYELLDSPGKVLLQSKDQITAG	TKEVYELLDS(1)PGK	T(-123.36)KEVY(-94.5)ELLDS(94.5)PGK	b-Adrenergic Receptor kinase substrate motif;Cdc2 kinase substrate motif;CDK kinase substrate motif;CDK1,2,4,6 kinase substrate motif;ERK1,2 kinase substrate motif;GSK-3, ERK1, ERK2, CDK5 substrate motif;WW domain binding motif
PAICS	S	107			0.01407	0.995958	0.00118433	P22234	P22234	Multifunctional protein ADE2;Phosphoribosylaminoimidazole-succinocarboxamide synthase;Phosphoribosylaminoimidazole carboxylase	-0.028	0.10743	-0.21784	100.88	68.558	72.2	23.9165	0.13903	5	16.603	3				2.4948	PRKCB			EMIPIEWVCRRIATGSFLKRNPGVKEGYKFY	IAT(0.004)GS(0.996)FLKR	IAT(-23.92)GS(23.92)FLKR
UBA1	S	46			0.1173	1	2.14553e-19	P22314	P22314	Ubiquitin-like modifier-activating enzyme 1	0.07096	0.13822	0.06851	167.35	160.66	167.35	146.79	0.057653	3	3.495	2								SEVPSVPTNGMAKNGSEADIDEGLYSRQLYV	NGS(1)EADIDEGLYSR	NGS(146.79)EADIDEGLY(-163.57)S(-146.79)R	Calmodulin-dependent protein kinase II substrate motif;Casein kinase II substrate motif;G protein-coupled receptor kinase 1 substrate motif;Chk1 kinase substrate motif;PKA kinase substrate motif;PKC kinase substrate motif;Pyruvate dehydrogenase kinase substrate motif
NME2;NME2P1	S	120			0.01092	0.968657	7.37488e-05	P22392	P22392;O60361	Nucleoside diphosphate kinase B;Putative nucleoside diphosphate kinase	-0.36442	-0.03128	-0.01415	115.63	94.794	115.63	14.9003	-0.20215	6	13.955	2								RGDFCIQVGRNIIHGSDSVKSAEKEISLWFK	NIIHGS(0.969)DS(0.031)VK	NIIHGS(14.9)DS(-14.9)VK	Casein kinase II substrate motif
NME2;NME2P1	S	122			-0.0071	0.996981	2.71101e-12	P22392	P22392;O60361	Nucleoside diphosphate kinase B;Putative nucleoside diphosphate kinase	-0.20264	-0.06548	0.10008	124.84	113.26	111.59	25.1887	0.029609	5	12.115	2				2.65995	PRKCB;PRKCE			DFCIQVGRNIIHGSDSVKSAEKEISLWFKPE	NIIHGS(0.003)DS(0.997)VK	NIIHGS(-25.19)DS(25.19)VK	b-Adrenergic Receptor kinase substrate motif;Casein kinase II substrate motif;G protein-coupled receptor kinase 1 substrate motif;PKA kinase substrate motif;PKC kinase substrate motif
HNRNPA2B1	S	225			0.11756	1	2.9911e-12	P22626	P22626	Heterogeneous nuclear ribonucleoproteins A2/B1	-0.06245	0.07093	0.15798	114.58	102.42	109.45	109.448	-0.58891	3	8.9283	2								GDSRGGGGNFGPGPGSNFRGGSDGYGSGRGF	GGGGNFGPGPGS(1)NFR	GGGGNFGPGPGS(109.45)NFR
HNRNPA2B1	S	201			0.14731	1	7.72111e-11	P22626	P22626	Heterogeneous nuclear ribonucleoproteins A2/B1	0.13203	-0.08234	0.53126	134.08	112.47	114.28	98.7312	-0.014118	4	19.087	2				2.4948	CSNK2A1;PRKCA;PRKCB			KALSRQEMQEVQSSRSGRGGNFGFGDSRGGG	S(1)GRGGNFGFGDSR	S(98.73)GRGGNFGFGDS(-98.73)R	PKA kinase substrate motif;PKC kinase substrate motif
TCEA1	S	100			-0.01377	0.999997	4.21501e-55	P23193	P23193	Transcription elongation factor A protein 1	0.03128	-0.10288	-0.16336	228.9	197.22	118.36	55.7718	0.065717	13	14.784	3				2.5961	CDK7	CCRK;CDK4;CDK5;CDK6;CDK7;CDK8;CDK9;CRK7;CHED;PCTAIRE1;PCTAIRE2;PCTAIRE3;PFTAIRE1;PFTAIRE2	CCRK;CDK4;CDK5;CDK6;CDK7;CDK8;CDK9;CRK7;CHED;PCTAIRE1;PCTAIRE2;PCTAIRE3;PFTAIRE1;PFTAIRE2	DLDEKKKEPAITSQNSPEAREESTSSGNVSN	KKEPAITSQNS(1)PEAR	KKEPAIT(-65.55)S(-55.77)QNS(55.77)PEAR	Casein kinase II substrate motif;ERK1,2 kinase substrate motif;GSK-3, ERK1, ERK2, CDK5 substrate motif;WW domain binding motif
SFPQ	S	283			0.59646	1	0.0144866	P23246	P23246	Splicing factor, proline- and glutamine-rich	0.58118	0.28576	0.59026	78.149	16.47	78.149	78.1489	0.21462	3	11.516	2		+	Mnk1;Mnk2	2.34495	PRKCA;PRKCB			SEEKISDSEGFKANLSLLRRPGEKTYTQRCR	ANLS(1)LLR	ANLS(78.15)LLR	PKA kinase substrate motif
RPS6KB1	S	427		+	-1.76626	1	0.0163594	P23443	P23443	Ribosomal protein S6 kinase beta-1	-1.78154	-1.84781	-1.75681	65.278	65.278	49.466	49.4658	0.39773	3	3.2629	2	+			11.2638	PDK1;TGFBR2	PDK1	AMPKa2;BRSK1;BRSK2;CaMK2b;CaMK2d;CaMK2g;CASK;DCLK1;DCLK2;DCLK3;MARK2;MARK3;MARK4;MELK;NIM1;NuaK1;NuaK2;Obscn;PASK;PDK1;PIM1;PIM2;PIM3;PSKH1;PSKH2;QIK;QSK;SgK495;SIK;SNRK;SPEG;SSTK;STK33;Trad;Trb1;Trb2;Trb3;Trio;TSSK1;TSSK2;TSSK3;TSSK4;VACAMKL	TYVAPSVLESVKEKFSFEPKIRSPRRFIGSP	EKFS(1)FEPK	EKFS(49.47)FEPK	Casein kinase I substrate motif;Casein kinase II substrate motif;PKA kinase substrate motif;PKC kinase substrate motif
SP100	S	394			-0.75772	0.996284	0.00548195	P23497	P23497	Nuclear autoantigen Sp-100	-0.15779	-0.92416	-0.80651	71.085	33.087	71.085	24.2883	-0.35542	3	27.334	2				3.0524	HIPK2;PRKCA;PRKCB		DYRK1A;DYRK1B;DYRK3;HIPK1;HIPK2;HIPK3;HIPK4	VPEPMDFRKLSTFRESFKKRVIGQDHDFSES	LST(0.004)FRES(0.996)FK	LS(-53.49)T(-24.29)FRES(24.29)FK	b-Adrenergic Receptor kinase substrate motif;NIMA kinase substrate motif;PKA kinase substrate motif;PKC kinase substrate motif
NFYA	S	320	+		1.95628	1	0.00890327	P23511	P23511	Nuclear transcription factor Y subunit alpha	2.07065	1.90965	1.85081	87.149	67.159	56.632	56.6322	0.1936	3	6.6214	2				10.0977	CDK1;CDK2		CDC2;CDK2;Erk1;Erk2;Erk3;Erk5;JNK1;JNK2;JNK3;p38a;p38b;p38d	RHAMARKRGEGGRFFSPKEKDSPHMQDPNQA	FFS(1)PKEK	FFS(56.63)PKEK	14-3-3 domain binding motif;Calmodulin-dependent protein kinase II substrate motif;Casein kinase II substrate motif;ERK1,2 kinase substrate motif;Growth associated histone HI kinase substrate motif;GSK-3, ERK1, ERK2, CDK5 substrate motif;PKA kinase substrate motif;PKC kinase substrate motif;WW domain binding motif
CFL1	S	3			-0.02047	1	1.73456e-13	P23528	P23528	Cofilin-1	-0.04857	-0.05441	-0.05341	197.79	164.51	103.79	77.9683	-1.0631	176	7.2675	2	+	+	LIMK1;LIMK2;PRKD1;TESK1	2.3247	ROCK1		HPK1;KHS2;LOK;MST4;MYO3B;NRK;OSR1;PAK2;PAK4;PAK5;STLK5;YSK1	_____________MASGVAVSDGVIKVFNDM	AS(1)GVAVSDGVIK	AS(77.97)GVAVS(-77.97)DGVIK
EIF4B	S	359		+	-0.46341	1	4.36577e-21	P23588	P23588	Eukaryotic translation initiation factor 4B	-0.47869	-0.60821	-0.48993	126.26	117.47	126.26	118.513	-0.48466	3	4.4419	2				5.3143	CAMK2D;PAK2;RPS6KA1;RPS6KB1;RPS6KB2	CaMK2b;CaMK2d;CaMK2g;KHS2;LOK;MST4;MYO3B;NRK;OSR1;PAK2;PAK5;PIM1;PIM2;STLK5	CaMK2b;CaMK2d;CaMK2g;KHS2;LATS1;LATS2;LOK;MAST1;MAST2;MAST3;MASTL;MSK1;MSK2;MST4;MYO3B;NDR1;NDR2;NRK;OSR1;p70S6K;p70S6Kb;PAK2;PAK5;PIM1;PIM2;PKN1;PKN2;PKN3;RSK1;RSK2;RSK3;RSK4;RSKL1;RSKL2;SgK494;STLK5;YANK1;YANK2;YANK3	EDDSSASTSQSTRAASIFGGAKPVDTAARER	AAS(1)IFGGAKPVDTAAR	AAS(118.51)IFGGAKPVDT(-118.51)AAR	14-3-3 domain binding motif;Calmodulin-dependent protein kinase II substrate motif;Phosphorylase kinase substrate motif;PKA kinase substrate motif;PKC kinase substrate motif
EIF4B	S	283			-0.29837	0.999975	0.0105277	P23588	P23588	Eukaryotic translation initiation factor 4B	-0.0458	-0.44642	-0.34716	82.645	82.645	82.645	45.944	0.27949	3	13.224	2				2.6013	PAK2;PRKCA;PRKCB;RPS6KA1			RGYDSRIGSGRRAFGSGYRRDDDYRGGGDRY	AFGS(1)GYR	AFGS(45.94)GY(-45.94)R
EIF4B	S	406			-0.15327	1	0.00309299	P23588	P23588	Eukaryotic translation initiation factor 4B	-0.13305	-0.17228	-0.22732	125.83	125.83	41.117	41.1171	-0.11481	5	3.2379	3				5.4343	CAMK2D;PAK2;PRKCB;RPS6KA1;RPS6KB1;RPS6KB2	IKKa;LATS1;LATS2;MAST1;MAST2;MAST3;MASTL;MSK1;MSK2;NDR1;NDR2;p70S6K;p70S6Kb;PIM1;PIM2;PKN1;PKN2;PKN3;RSK1;RSK2;RSK3;RSK4;RSKL1;RSKL2;SgK494;YANK1;YANK2;YANK3	CaMK2b;CaMK2d;CaMK2g;IKKa;KHS2;LATS1;LATS2;LOK;MAST1;MAST2;MAST3;MASTL;MSK1;MSK2;MST4;MYO3B;NDR1;NDR2;NRK;OSR1;p70S6K;p70S6Kb;PAK2;PAK5;PIM1;PIM2;PKN1;PKN2;PKN3;RSK1;RSK2;RSK3;RSK4;RSKL1;RSKL2;SgK494;STLK5;YANK1;YANK2;YANK3	LDEPKLERRPRERHPSWRSEETQERERSRTG	ERHPS(1)WR	ERHPS(41.12)WR	14-3-3 domain binding motif;Akt kinase substrate motif;Calmodulin-dependent protein kinase II substrate motif;Casein kinase II substrate motif;DNA dependent Protein kinase substrate motif;MAPKAPK1 kinase substrate motif;PKA kinase substrate motif;PKC kinase substrate motif
AKAP5	S	178			0.00533	0.996863	1.41187e-17	P24588	P24588	A-kinase anchor protein 5	0.03811	-0.24719	0.11535	163.74	127.7	147.9	25.0218	0.32679	5	13.269	2				3.49005	CAMK2A;CAMK2B;CAMK2D;PRKACG			IQTQTPLNDQATKAKSTQDLSEGISRKDGDE	AKS(0.997)T(0.003)QDLSEGISR	AKS(25.02)T(-25.02)QDLS(-89.62)EGIS(-120.86)R	Casein kinase II substrate motif;PKA kinase substrate motif;PKC kinase substrate motif;Pyruvate dehydrogenase kinase substrate motif
POLR2A	S	1913			0.07902	0.997758	3.7023e-19	P24928	P24928	DNA-directed RNA polymerase II subunit RPB1	0.05002	0.07067	-0.02319	162.26	123.56	162.26	28.7361	-0.8295	5	2.8008	2				2.7778	BRCA1;CDK1;CDK7	CCRK;CDC2;CDK2;CDK3;CDK4;CDK5;CDK6;CDK7;CDK8;CDK9;CDKL1;CDKL4;CLK1;CRK7;Erk1;Erk2;Erk3;Erk5;FRAP;CHED;ICK;JNK1;JNK2;JNK3;MSSK1;p38a;p38b;p38d;PCTAIRE1;PCTAIRE2;PCTAIRE3;PFTAIRE1;PFTAIRE2	CCRK;CDC2;CDK2;CDK3;CDK4;CDK5;CDK6;CDK7;CDK8;CDK9;CDKL1;CDKL4;CLK1;CRK7;Erk1;Erk2;Erk3;Erk5;FRAP;CHED;ICK;JNK1;JNK2;JNK3;MSSK1;p38a;p38b;p38d;PCTAIRE1;PCTAIRE2;PCTAIRE3;PFTAIRE1;PFTAIRE2	TSPVYTPTSPKYSPTSPTYSPTSPKYSPTSP	YSPT(0.001)S(0.998)PT(0.001)YSPTSPK	Y(-120.52)S(-96.19)PT(-30.43)S(28.74)PT(-28.74)Y(-88.54)S(-55.1)PT(-62.99)S(-70.64)PK	Casein kinase II substrate motif;ERK1,2 kinase substrate motif;G protein-coupled receptor kinase 1 substrate motif;GSK3 kinase substrate motif;GSK-3, ERK1, ERK2, CDK5 substrate motif;WW domain binding motif
POLR2A	S	1917			0.00806	0.969347	3.91113e-13	P24928	P24928	DNA-directed RNA polymerase II subunit RPB1	-0.14958	0.01784	0.000560001	138.98	104.56	116.73	16.3391	0.20757	1	NaN	2		+	CDK2	2.3407	CDK1;CDK7	CCRK;CDC2;CDK2;CDK3;CDK4;CDK5;CDK6;CDK7;CDK8;CDK9;CDKL1;CDKL4;CLK1;CRK7;Erk1;Erk2;Erk3;Erk5;FRAP;CHED;ICK;JNK1;JNK2;JNK3;MSSK1;p38a;p38b;p38d;PCTAIRE1;PCTAIRE2;PCTAIRE3;PFTAIRE1;PFTAIRE2	CCRK;CDC2;CDK2;CDK3;CDK4;CDK5;CDK6;CDK7;CDK8;CDK9;CDKL1;CDKL4;CLK1;CRK7;Erk1;Erk2;Erk3;Erk5;FRAP;CHED;ICK;JNK1;JNK2;JNK3;MSSK1;p38a;p38b;p38d;PCTAIRE1;PCTAIRE2;PCTAIRE3;PFTAIRE1;PFTAIRE2	YTPTSPKYSPTSPTYSPTSPKYSPTSPTYSP	YSPT(0.171)S(0.829)PT(0.005)YS(0.969)PT(0.022)S(0.004)PK	Y(-67.82)S(-45.35)PT(-6.86)S(6.86)PT(-23.36)Y(-41.35)S(16.34)PT(-16.34)S(-24.16)PK	Casein kinase II substrate motif;ERK1,2 kinase substrate motif;G protein-coupled receptor kinase 1 substrate motif;GSK-3, ERK1, ERK2, CDK5 substrate motif;MAPKAPK2 kinase substrate motif;WW domain binding motif
POLR2A	S	1920			-0.0488	0.962949	1.4078e-16	P24928	P24928	DNA-directed RNA polymerase II subunit RPB1	-0.10934	-0.05675	-0.03044	157.91	101.66	130.5	14.7801	0.28859	1	NaN	2		+	CDK1	3.981	BRCA1;CDK1;CDK7	CCRK;CDC2;CDK2;CDK3;CDK4;CDK5;CDK6;CDK7;CDK8;CDK9;CDKL1;CDKL4;CLK1;CRK7;Erk1;Erk2;Erk3;Erk5;FRAP;CHED;ICK;JNK1;JNK2;JNK3;MSSK1;p38a;p38b;p38d;PCTAIRE1;PCTAIRE2;PCTAIRE3;PFTAIRE1;PFTAIRE2	CCRK;CDC2;CDK2;CDK3;CDK4;CDK5;CDK6;CDK7;CDK8;CDK9;CDKL1;CDKL4;CLK1;CRK7;Erk1;Erk2;Erk3;Erk5;FRAP;CHED;ICK;JNK1;JNK2;JNK3;MSSK1;p38a;p38b;p38d;PCTAIRE1;PCTAIRE2;PCTAIRE3;PFTAIRE1;PFTAIRE2	TSPKYSPTSPTYSPTSPKYSPTSPTYSPTSP	YSPT(0.018)S(0.829)PT(0.152)YS(0.007)PT(0.031)S(0.963)PK	Y(-57.86)S(-40.59)PT(-16.77)S(7.31)PT(-7.31)Y(-43.38)S(-21.53)PT(-14.78)S(14.78)PK	Casein kinase II substrate motif;ERK1,2 kinase substrate motif;G protein-coupled receptor kinase 1 substrate motif;Growth associated histone HI kinase substrate motif;GSK3 kinase substrate motif;GSK-3, ERK1, ERK2, CDK5 substrate motif;PKA kinase substrate motif;PKC kinase substrate motif;WW domain binding motif
POLR2A	S	1892			-0.09942	0.978568	3.6162e-28	P24928	P24928	DNA-directed RNA polymerase II subunit RPB1	-0.33184	0.04219	-0.14821	114.57	109.57	86.08	19.4663	-0.11413	4	11.567	2				2.7778	BRCA1;CDK1;CDK7	CCRK;CDC2;CDK2;CDK3;CDK4;CDK5;CDK6;CDK7;CDK8;CDK9;CDKL1;CDKL4;CLK1;CRK7;Erk1;Erk2;Erk3;Erk5;FRAP;CHED;ICK;JNK1;JNK2;JNK3;MSSK1;p38a;p38b;p38d;PCTAIRE1;PCTAIRE2;PCTAIRE3;PFTAIRE1;PFTAIRE2	CCRK;CDC2;CDK2;CDK3;CDK4;CDK5;CDK6;CDK7;CDK8;CDK9;CDKL1;CDKL4;CLK1;CRK7;Erk1;Erk2;Erk3;Erk5;FRAP;CHED;ICK;JNK1;JNK2;JNK3;MSSK1;p38a;p38b;p38d;PCTAIRE1;PCTAIRE2;PCTAIRE3;PFTAIRE1;PFTAIRE2	TSPTYSPTTPKYSPTSPTYSPTSPVYTPTSP	YS(0.001)PT(0.01)S(0.979)PT(0.011)YSPTSPVYTPTSPK	Y(-50.91)S(-32.6)PT(-20.06)S(19.47)PT(-19.47)Y(-39.13)S(-43.29)PT(-53.57)S(-57.99)PVY(-68.06)T(-62.19)PT(-57.3)S(-61.57)PK	Casein kinase II substrate motif;ERK1,2 kinase substrate motif;G protein-coupled receptor kinase 1 substrate motif;GSK3 kinase substrate motif;GSK-3, ERK1, ERK2, CDK5 substrate motif;WW domain binding motif
POLR2A	S	1878			0.0345	0.999341	1.63274e-11	P24928	P24928	DNA-directed RNA polymerase II subunit RPB1	-0.03092	0.00773	-0.01429	121.82	115.1	121.82	32.4571	-0.030274	3	2.5013	2				2.7778	BRCA1;CDK1;CDK7	CCRK;CDC2;CDK2;CDK3;CDK4;CDK5;CDK6;CDK7;CDK8;CDK9;CDKL1;CDKL4;CLK1;CRK7;Erk1;Erk2;Erk3;Erk5;FRAP;CHED;ICK;JNK1;JNK2;JNK3;MSSK1;p38a;p38b;p38d;PCTAIRE1;PCTAIRE2;PCTAIRE3;PFTAIRE1;PFTAIRE2	CCRK;CDC2;CDK2;CDK3;CDK4;CDK5;CDK6;CDK7;CDK8;CDK9;CDKL1;CDKL4;CLK1;CRK7;Erk1;Erk2;Erk3;Erk5;FRAP;CHED;ICK;JNK1;JNK2;JNK3;MSSK1;p38a;p38b;p38d;PCTAIRE1;PCTAIRE2;PCTAIRE3;PFTAIRE1;PFTAIRE2	TSPKYSPTSPKYSPTSPTYSPTTPKYSPTSP	YSPT(0.001)S(0.999)PTYSPTTPK	Y(-87.97)S(-61.33)PT(-32.46)S(32.46)PT(-40.47)Y(-75.02)S(-60.69)PT(-67.81)T(-73.19)PK	Casein kinase II substrate motif;ERK1,2 kinase substrate motif;G protein-coupled receptor kinase 1 substrate motif;GSK3 kinase substrate motif;GSK-3, ERK1, ERK2, CDK5 substrate motif;WW domain binding motif
POLR2A	S	1882			0.15847	0.748232	0.000363161	P24928	P24928	DNA-directed RNA polymerase II subunit RPB1	0.14047	0.01217	0.13619	68.189	58.991	68.189	6.23047	0.32773	4	4.3561	2		+	CDK2	2.3407	CDK1;CDK7	CCRK;CDC2;CDK2;CDK3;CDK4;CDK5;CDK6;CDK7;CDK8;CDK9;CDKL1;CDKL4;CLK1;CRK7;Erk1;Erk2;Erk3;Erk5;FRAP;CHED;ICK;JNK1;JNK2;JNK3;MSSK1;p38a;p38b;p38d;PCTAIRE1;PCTAIRE2;PCTAIRE3;PFTAIRE1;PFTAIRE2	CCRK;CDC2;CDK2;CDK3;CDK4;CDK5;CDK6;CDK7;CDK8;CDK9;CDKL1;CDKL4;CLK1;CRK7;Erk1;Erk2;Erk3;Erk5;FRAP;CHED;ICK;JNK1;JNK2;JNK3;MSSK1;p38a;p38b;p38d;PCTAIRE1;PCTAIRE2;PCTAIRE3;PFTAIRE1;PFTAIRE2	YSPTSPKYSPTSPTYSPTTPKYSPTSPTYSP	Y(0.001)S(0.001)PT(0.028)S(0.933)PT(0.046)Y(0.001)S(0.748)PT(0.177)T(0.064)PK	Y(-31.55)S(-28.8)PT(-15.16)S(13.96)PT(-13.96)Y(-31.69)S(6.23)PT(-6.23)T(-10.65)PK	Casein kinase II substrate motif;ERK1,2 kinase substrate motif;G protein-coupled receptor kinase 1 substrate motif;GSK-3, ERK1, ERK2, CDK5 substrate motif;MAPKAPK2 kinase substrate motif;WW domain binding motif
APC	S	2449			-0.01971	0.999271	0.00151333	P25054	P25054	Adenomatous polyposis coli protein	0.00321	-0.05855	-0.14399	111.61	63.901	111.61	31.367	0.17055	11	13.107	2				3.1309	CDK1;CSNK1E;GSK3A;GSK3B;NEK2			RPVLVRQSTFIKEAPSPTLRRKLEESASFES	EAPS(0.999)PT(0.001)LR	EAPS(31.37)PT(-31.37)LR	Casein kinase I substrate motif;Casein kinase II substrate motif;DNA dependent Protein kinase substrate motif;ERK1,2 kinase substrate motif;GSK-3, ERK1, ERK2, CDK5 substrate motif;PKA kinase substrate motif;WW domain binding motif
APC	S	2368			0.26891	0.941652	0.0083976	P25054	P25054	Adenomatous polyposis coli protein	0.37098	0.33377	0.10268	77.358	62.422	77.358	12.0808	-0.52133	2	11.503	2				3.41305	CDK1;CSNK1A1;CSNK1E;GSK3A;GSK3B;NEK2			TASTKSSGSGKMSYTSPGRQMSQQNLTKQTG	MSYT(0.058)S(0.942)PGR	MS(-49.71)Y(-46.77)T(-12.08)S(12.08)PGR	Cdc2 kinase substrate motif;CDK kinase substrate motif;CDK1,2,4,6 kinase substrate motif;ERK1,2 kinase substrate motif;Growth associated histone HI kinase substrate motif;GSK-3, ERK1, ERK2, CDK5 substrate motif;WW domain binding motif
APC	S	2283			0.1908	0.999996	0.00295757	P25054	P25054	Adenomatous polyposis coli protein	0.17552	0.16363	0.11058	99.973	71.769	99.973	53.5668	-0.58675	3	1.777	2				2.7979	CDK1;CSNK1E;GSK3A;GSK3B;NEK2			TTSPRGAKPSVKSELSPVARQTSQIGGSSKA	SELS(1)PVAR	S(-53.57)ELS(53.57)PVAR	ERK1,2 kinase substrate motif;GSK-3, ERK1, ERK2, CDK5 substrate motif;PKA kinase substrate motif;WW domain binding motif
APC	S	2789			0.55366	0.999995	0.00144516	P25054	P25054	Adenomatous polyposis coli protein	0.46364	0.51916	0.50487	79.652	69.343	79.652	53.2398	-0.080455	3	3.2626	2	+			6.8421	CDK1;GSK3A;GSK3B;NEK2			SGTVAARVTPFNYNPSPRKSSADSTSARPSQ	VTPFNYNPS(1)PR	VT(-66.25)PFNY(-53.24)NPS(53.24)PR	Cdc2 kinase substrate motif;CDK kinase substrate motif;CDK1,2,4,6 kinase substrate motif;DNA dependent Protein kinase substrate motif;ERK1,2 kinase substrate motif;G protein-coupled receptor kinase 1 substrate motif;Growth associated histone HI kinase substrate motif;GSK3 kinase substrate motif;GSK-3, ERK1, ERK2, CDK5 substrate motif;PKA kinase substrate motif;PKC kinase substrate motif;WW domain…
ADRBK1	S	670			0.04586	1	1.07692e-07	P25098	P25098	Beta-adrenergic receptor kinase 1	0.03016	-0.09395	0.03228	118.64	90.532	111.11	73.9249	-0.060819	8	6.7481	3	+	+	CDK2	8.2226	MAPK3	Erk1;Erk2;Erk3;Erk4;Erk5;Erk7;FRAP;JNK1;JNK2;JNK3;p38a;p38b;p38d;p38g	AurB;Erk1;Erk2;Erk3;Erk4;Erk5;Erk7;FRAP;JNK1;JNK2;JNK3;MNK1;MNK2;p38a;p38b;p38d;p38g;PEK;PIM1;PIM2;PKR;PSKH1;Trad;TSSK2;TSSK3;VACAMKL	QQLVQRVPKMKNKPRSPVVELSKVPLVQRGS	NKPRS(1)PVVELSK	NKPRS(73.92)PVVELS(-73.92)K	ERK1,2 kinase substrate motif;Growth associated histone HI kinase substrate motif;GSK-3, ERK1, ERK2, CDK5 substrate motif;PKA kinase substrate motif;PKC kinase substrate motif;WW domain binding motif
BRD2	S	298			-0.0764	0.99898	4.37587e-45	P25440	P25440	Bromodomain-containing protein 2	-0.15003	-0.0941	-0.14272	129.59	120.92	129.59	30.2344	-0.53068	5	5.0381	3						CCRK;CDK4;CDK5;CDK6;CDK7;CDK8;CDK9;CRK7;CHED;PCTAIRE1;PCTAIRE2;PCTAIRE3;PFTAIRE1;PFTAIRE2;PLK2	CCRK;CDK4;CDK5;CDK6;CDK7;CDK8;CDK9;CRK7;CHED;PCTAIRE1;PCTAIRE2;PCTAIRE3;PFTAIRE1;PFTAIRE2;PLK2	ADTTTPTPTAILAPGSPASPPGSLEPKAARL	KADTTTPTPTAILAPGS(0.999)PAS(0.001)PPGSLEPK	KADT(-85.06)T(-85.06)T(-80.55)PT(-75.09)PT(-68.49)AILAPGS(30.23)PAS(-30.23)PPGS(-41.35)LEPK	Casein kinase II substrate motif;ERK1,2 kinase substrate motif;G protein-coupled receptor kinase 1 substrate motif;GSK-3, ERK1, ERK2, CDK5 substrate motif;WW domain binding motif
YY1	S	311			-0.06732	1	0.00360489	P25490	P25490	Transcriptional repressor protein YY1	-0.02821	-0.11419	-0.1589	81.676	68.668	50.354	50.3537	-0.35687	5	4.7613	3				2.7319	AKT1;CAMK4;CDK4;HIPK2;PRKCA;PRKCB	AMPKa2;PKCa;PKCb;PKCd;PKCe;PKCg;PKCz;PKCh	AMPKa2;LATS1;LATS2;MAST2;NIK;PKCa;PKCb;PKCd;PKCe;PKCg;PKCz;PKCh;PKN1;PKN2;PKN3;YANK1;YANK3	IACPHKGCTKMFRDNSAMRKHLHTHGPRVHV	MFRDNS(1)AMR	MFRDNS(50.35)AMR	14-3-3 domain binding motif;Calmodulin-dependent protein kinase II substrate motif;Calmodulin-dependent protein kinase IV substrate motif;CLK1 kinase substrate motif;Chk1 kinase substrate motif;PKA kinase substrate motif;PKC kinase substrate motif
MSN	S	576			-0.05537	1	0.000104465	P26038	P26038	Moesin	-0.11748	-0.04058	-0.09512	138.25	138.22	138.25	138.247	-0.71965	8	4.4014	2				3.3209	PRKCQ;ROCK1;ROCK2	BARK1	ACTR2;ACTR2B;ALK1;ALK2;ALK7;BARK1;BMPR1B;BMPR2;CaMK2b;CaMK2d;CaMK2g;DMPK1;IKKa;IKKb;IKKe;KHS2;LOK;MRCKa;MRCKb;MST4;MYO3B;NRK;OSR1;PAK2;PAK5;ROCK1;ROCK2;STLK5;TGFbR2	QIRQGNTKQRIDEFESM______________	QRIDEFES(1)M	QRIDEFES(138.25)M	b-Adrenergic Receptor kinase substrate motif;Casein kinase I substrate motif
MSN	S	74			-0.1497	1	0.018597	P26038	P26038	Moesin	-0.21654	-0.07582	-0.19849	79.07	44.378	72.34	72.34	0.31141	3	6.1209	2				2.6324	PRKG2;ROCK1;ROCK2			LKLNKKVTAQDVRKESPLLFKFRAKFYPEDV	KES(1)PLLFK	KES(72.34)PLLFK	14-3-3 domain binding motif;AMP-activated protein kinase substrate motif;b-Adrenergic Receptor kinase substrate motif;Calmodulin-dependent protein kinase II substrate motif;ERK1,2 kinase substrate motif;GSK-3, ERK1, ERK2, CDK5 substrate motif;HMGCoA Reductase kinase substrate motif;MAPKAPK2 kinase substrate motif;PKA kinase substrate motif;PKC epsilon kinase substrate motif;PKC kinase substrate m…
DNMT1	S	714			-0.15431	1	3.38301e-28	P26358	P26358	DNA (cytosine-5)-methyltransferase 1	-0.2188	-0.23504	-0.10041	128.88	123.18	126.27	126.271	0.61375	8	7.664	2		+	mTOR	2.7128	CDK1;GSK3A;GSK3B	CDKL1;CDKL4;CDKL5;CLK1;CLK2;CLK3;CLK4;DYRK1A;DYRK1B;DYRK2;DYRK3;DYRK4;HIPK1;HIPK2;HIPK3;HIPK4;ICK;MAK;MSSK1;SRPK2	CDKL1;CDKL4;CDKL5;CLK1;CLK2;CLK3;CLK4;DYRK1A;DYRK1B;DYRK2;DYRK3;DYRK4;Erk1;Erk2;Erk3;Erk5;HIPK1;HIPK2;HIPK3;HIPK4;CHK1;ICK;JNK1;JNK2;JNK3;MAK;MSSK1;p38a;p38b;p38d;SRPK2	ADDDEEVDDNIPEMPSPKKMHQGKKKKQNKN	EADDDEEVDDNIPEMPS(1)PK	EADDDEEVDDNIPEMPS(126.27)PK	Casein kinase I substrate motif;Cdc2 kinase substrate motif;CDK kinase substrate motif;CDK1,2,4,6 kinase substrate motif;DNA dependent Protein kinase substrate motif;ERK1,2 kinase substrate motif;Growth associated histone HI kinase substrate motif;GSK-3, ERK1, ERK2, CDK5 substrate motif;PKA kinase substrate motif;PKC kinase substrate motif;WW domain binding motif
DNMT1	S	954			0.07231	0.989332	0.000645548	P26358	P26358	DNA (cytosine-5)-methyltransferase 1	0.02456	0.07372	0.03976	89.171	74.429	81.017	19.6728	-0.094736	7	4.6547	3				2.7072	CDK1;GSK3A;GSK3B	CDKL1;CDKL4;CDKL5;CLK1;CLK2;CLK3;CLK4;ICK;MAK;MSSK1;SRPK2	CDKL1;CDKL4;CDKL5;CLK1;CLK2;CLK3;CLK4;Erk1;Erk2;Erk3;Erk5;ICK;JNK1;JNK2;JNK3;MAK;MSSK1;p38a;p38b;p38d;SRPK2	VYLPPEAFTFNIKLSSPVKRPRKEPVDEDLY	LS(0.011)S(0.989)PVKRPR	LS(-19.67)S(19.67)PVKRPR	Cdc2 kinase substrate motif;CDK kinase substrate motif;CDK1,2,4,6 kinase substrate motif;ERK1,2 kinase substrate motif;Growth associated histone HI kinase substrate motif;GSK-3, ERK1, ERK2, CDK5 substrate motif;MDC1 BRCT domain binding motif;PKA kinase substrate motif;PKC kinase substrate motif;Plk1 PBD domain binding motif;WW domain binding motif
DNMT1	S	127			0.42126	0.999977	5.2652e-17	P26358	P26358	DNA (cytosine-5)-methyltransferase 1	0.22607	0.58833	0.32227	110.38	105.06	102.43	46.4155	-0.24248	13	13.396	3				2.6194	GSK3A;GSK3B	CDKL1;CDKL4;CDKL5;CLK1;CLK2;CLK3;CLK4;Erk1;Erk2;Erk3;Erk5;ICK;JNK1;JNK2;JNK3;MAK;MSSK1;p38a;p38b;p38d;SRPK2	CDKL1;CDKL4;CDKL5;CLK1;CLK2;CLK3;CLK4;DYRK1A;DYRK1B;DYRK2;DYRK3;DYRK4;Erk1;Erk2;Erk3;Erk5;HIPK1;HIPK2;HIPK3;HIPK4;ICK;JNK1;JNK2;JNK3;MAK;MSSK1;p38a;p38b;p38d;SRPK2	QARSEARRVGMADANSPPKPLSKPRTPRRSK	VGMADANS(1)PPKPLSKPR	VGMADANS(46.42)PPKPLS(-46.42)KPR	Casein kinase I substrate motif;Cdc2 kinase substrate motif;CDK kinase substrate motif;CDK1,2,4,6 kinase substrate motif;ERK1,2 kinase substrate motif;G protein-coupled receptor kinase 1 substrate motif;GSK-3, ERK1, ERK2, CDK5 substrate motif;WW domain binding motif
DNMT1	S	143			-0.10839	0.950372	4.32654e-05	P26358	P26358	DNA (cytosine-5)-methyltransferase 1	-0.35969	-0.03528	-0.15718	65.855	57.289	65.855	12.8218	-0.094237	3	12.549	2	+	+	Akt1	2.9613	CSNK2A1;RPS6KA3	AKT1;DAPK1;DAPK2;DAPK3;DRAK2;CHK1;CHK2;LATS1;LATS2;MAST2;MSK1;MSK2;p70S6Kb;PKN1;PKN2;PKN3;RSK1;RSK2;RSK4;YANK1;YANK3	AKT1;DAPK1;DAPK2;DAPK3;DRAK2;CHK1;CHK2;LATS1;LATS2;MAP3K2;MAP3K3;MAP3K4;MAP3K5;MAP3K6;MAP3K8;MAST2;MSK1;MSK2;p70S6Kb;PKCe;PKCz;PKCh;PKN1;PKN2;PKN3;RSK1;RSK2;RSK4;YANK1;YANK3	PPKPLSKPRTPRRSKSDGEAKPEPSPSPRIT	S(0.05)KS(0.95)DGEAKPEPSPSPR	S(-12.82)KS(12.82)DGEAKPEPS(-58.03)PS(-60.5)PR	14-3-3 domain binding motif;Calmodulin-dependent protein kinase II substrate motif;Casein kinase II substrate motif;G protein-coupled receptor kinase 1 substrate motif;PKA kinase substrate motif;PKC kinase substrate motif;ZIP kinase substrate motif
U2AF2	S	79			0.12115	1	1.75828e-28	P26368	P26368	Splicing factor U2AF 65 kDa subunit	0.09441	0.05448	0.11934	181.72	181.72	43.794	43.7941	0.13609	60	9.7248	2		+	CDK1			CCRK;CDK4;CDK5;CDK6;CDK7;CDK9;CRK7;CHED;PCTAIRE1;PCTAIRE2;PCTAIRE3;PFTAIRE1;PFTAIRE2	CCRK;CDK4;CDK5;CDK6;CDK7;CDK9;CDKL1;CDKL2;CDKL3;CDKL4;CDKL5;CLK1;CLK2;CLK3;CLK4;CRK7;CHED;ICK;MAK;MSSK1;PCTAIRE1;PCTAIRE2;PCTAIRE3;PFTAIRE1;PFTAIRE2;SRPK1;SRPK2	PLTRGAKEEHGGLIRSPRHEKKKKVRKYWDV	GAKEEHGGLIRS(1)PR	GAKEEHGGLIRS(43.79)PR	Cdc2 kinase substrate motif;ERK1,2 kinase substrate motif;Growth associated histone HI kinase substrate motif;GSK-3, ERK1, ERK2, CDK5 substrate motif;PKA kinase substrate motif;PKC kinase substrate motif;WW domain binding motif
U2AF2	S	2			0.04348	1	1.05835e-30	P26368	P26368	Splicing factor U2AF 65 kDa subunit	0.02006	0.00314	-0.00014	232.46	232.46	85.355	85.3546	0.32933	63	5.0523	2								______________MSDFDEFERQLNENKQE	S(1)DFDEFER	S(85.35)DFDEFER	Casein kinase II substrate motif;Pyruvate dehydrogenase kinase substrate motif
PTBP1	S	433	+		1.24007	0.999908	0.00567988	P26599	P26599	Polypyrimidine tract-binding protein 1	1.31511	1.09963	1.19128	70.942	59.348	70.942	40.3776	-0.34903	3	6.3817	2							CDK5;CDK6;Erk1;Erk2;Erk3;Erk5;JNK1;JNK2;JNK3;p38a;p38b;p38d;PFTAIRE1	REGQEDQGLTKDYGNSPLHRFKKPGSKNFQN	DYGNS(1)PLHR	DY(-40.38)GNS(40.38)PLHR	ERK1,2 kinase substrate motif;GSK-3, ERK1, ERK2, CDK5 substrate motif;WW domain binding motif
PTBP1	S	140			0.0876	0.694012	9.82339e-23	P26599	P26599	Polypyrimidine tract-binding protein 1	0.17502	-0.08928	0.04382	198.16	163.39	198.16	3.93367	-0.11126	5	12.596	2							DCLK1;DCLK2;DCLK3;Obscn;PIM1;PIM2;PIM3;PSKH1;PSKH2;SPEG;Trad;Trb1;Trb2;Trb3;Trio;TSSK2;TSSK3;TSSK4;VACAMKL	PIYIQFSNHKELKTDSSPNQARAQAALQAVN	ELKT(0.025)DS(0.694)S(0.281)PNQAR	ELKT(-14.36)DS(3.93)S(-3.93)PNQAR	b-Adrenergic Receptor kinase substrate motif;PKA kinase substrate motif;PKC kinase substrate motif
PTBP1	S	141			0.0876	0.701351	7.83432e-17	P26599	P26599	Polypyrimidine tract-binding protein 1	0.0275	0.04097	0.04747	183.41	155.36	183.41	3.85498	-0.14358	7	10.592	2						CDK5;CDK6;Erk1;Erk2;Erk3;Erk5;GSK3A;JNK1;JNK2;JNK3;p38a;p38b;p38d;PFTAIRE1	CDK5;CDK6;Erk1;Erk2;Erk3;Erk5;FRAP;GSK3A;IKKa;IKKb;IKKe;JNK1;JNK2;JNK3;p38a;p38b;p38d;PFTAIRE1;TBK1	IYIQFSNHKELKTDSSPNQARAQAALQAVNS	ELKT(0.01)DS(0.289)S(0.701)PNQAR	ELKT(-18.48)DS(-3.85)S(3.85)PNQAR	ERK1,2 kinase substrate motif;G protein-coupled receptor kinase 1 substrate motif;GSK-3, ERK1, ERK2, CDK5 substrate motif;MDC1 BRCT domain binding motif;PKA kinase substrate motif;Plk1 PBD domain binding motif;WW domain binding motif
TARS	S	8			0.21599	0.986535	4.71237e-17	P26639	P26639	Threonine--tRNA ligase, cytoplasmic	0.09348	0.21135	0.1672	176.42	165.97	176.42	19.7031	0.18705	3	5.3332	2								________MFEEKASSPSGKMGGEEKPIGAG	MFEEKAS(0.011)S(0.987)PS(0.003)GK	MFEEKAS(-19.7)S(19.7)PS(-25.31)GK	Casein kinase II substrate motif;ERK1,2 kinase substrate motif;GSK-3, ERK1, ERK2, CDK5 substrate motif;MDC1 BRCT domain binding motif;PKA kinase substrate motif;PKC kinase substrate motif;Plk1 PBD domain binding motif;WW domain binding motif
TARS	S	702			-0.0454	0.970857	0.00698338	P26639	P26639	Threonine--tRNA ligase, cytoplasmic	-0.07717	-0.09203	0.07779	81.017	36.474	66.92	15.4843	1.0164	3	7.2372	2							DCLK1;DCLK2;DCLK3;Obscn;PIM1;PIM2;PIM3;PSKH1;PSKH2;SPEG;Trad;Trb2;Trb3;TSSK2;TSSK3;TSSK4;VACAMKL	NIRTRDNKVHGERTISETIERLQQLKEFRSK	T(0.002)IS(0.971)ET(0.027)IER	T(-27.62)IS(15.48)ET(-15.48)IER	14-3-3 domain binding motif;Calmodulin-dependent protein kinase II substrate motif;Casein kinase II substrate motif;G protein-coupled receptor kinase 1 substrate motif;PKA kinase substrate motif;PKC kinase substrate motif
MARK3	S	469			-0.13884	0.999998	9.74539e-23	P27448	P27448	MAP/microtubule affinity-regulating kinase 3	-0.13846	0.01134	-0.2765	114.53	102.88	101.17	56.931	0.015008	11	10.617	2								KSSGSAVGGKGIAPASPMLGNASNPNKADIP	GIAPAS(1)PMLGNASNPNK	GIAPAS(56.93)PMLGNAS(-56.93)NPNK	ERK1,2 kinase substrate motif;GSK-3, ERK1, ERK2, CDK5 substrate motif;WW domain binding motif
MARK3	S	540			-0.29278	0.98364	6.97352e-38	P27448	P27448	MAP/microtubule affinity-regulating kinase 3	-0.47046	-0.17206	-0.34157	178.07	153.62	110.98	17.9149	1.6953	3	11.428	2				2.7702	PRKCQ	NEK10;NEK2;NEK3;NEK4;NEK7;NEK8;NEK9	BRSK1;BRSK2;MARK2;MARK3;MARK4;MELK;NEK10;NEK2;NEK3;NEK4;NEK7;NEK8;NEK9;NIM1;NuaK1;NuaK2;PASK;QIK;QSK;SNRK	GKENSTIPDQRTPVASTHSISSAATPDRIRF	TPVAS(0.984)T(0.016)HSISSAATPDR	T(-50.65)PVAS(17.91)T(-17.91)HS(-35.2)IS(-39.12)S(-44.44)AAT(-61.79)PDR	Casein kinase II substrate motif
RPA1	S	384	+		1.0397	1	0.00892374	P27694	P27694	Replication protein A 70 kDa DNA-binding subunit;Replication protein A 70 kDa DNA-binding subunit, N-terminally processed	1.02224	1.20306	1.1158	65.803	65.803	65.803	65.8032	0.8429	6	37.016	2				21.4657	HYRC			DGSRQPVLAIKGARVSDFGGRSLSVLSSSTI	VS(1)DFGGR	VS(65.8)DFGGR	PKA kinase substrate motif;PKC kinase substrate motif
DCK	S	11			-0.0539	0.975327	0.000235477	P27707	P27707	Deoxycytidine kinase	-0.13504	-0.10053	0.25759	75.911	60.366	75.911	16.9304	-0.11518	3	15.903	2	+	+	CK1D	3.847	PRKCA			_____MATPPKRSCPSFSASSEGTRIKKISI	S(0.004)CPS(0.975)FS(0.02)AS(0.001)SEGTR	S(-24.18)CPS(16.93)FS(-16.93)AS(-30.29)S(-36)EGT(-46.81)R	Casein kinase II substrate motif;DNA dependent Protein kinase substrate motif;G protein-coupled receptor kinase 1 substrate motif;GSK3 kinase substrate motif
CAD	S	1859		+	-1.47859	1	4.2722e-17	P27708	P27708	CAD protein;Glutamine-dependent carbamoyl-phosphate synthase;Aspartate carbamoyltransferase;Dihydroorotase	-1.55913	-1.44047	-1.54807	140.63	127.46	57.525	57.5251	1.5977	30	12.529	4	+	+	p70S6K;PKACA	5.8838	PRKACA	PKACa;PKACb;PRKX	PKACa;PKACb;PRKX	LPDGRFHLPPRIHRASDPGLPAEEPKEKSSR	IHRAS(1)DPGLPAEEPKEK	IHRAS(57.53)DPGLPAEEPKEK	AMP-activated protein kinase substrate motif;HMGCoA Reductase kinase substrate motif;PKA kinase substrate motif;PKC kinase substrate motif
CAD	S	1407			0.06461	0.997179	0.00267082	P27708	P27708	CAD protein;Glutamine-dependent carbamoyl-phosphate synthase;Aspartate carbamoyltransferase;Dihydroorotase	-0.02256	0.01798	0.0422	122.86	72.667	63.816	26.472	-0.33218	3	3.5237	2						PKACa;PKACb;PRKX	PKACa;PKACb;PRKX	VINLSMRGAGGRRLSSFVTKGYRTRRLAADF	LS(0.002)S(0.997)FVT(0.001)K	LS(-26.47)S(26.47)FVT(-32.39)K	14-3-3 domain binding motif;Calmodulin-dependent protein kinase II substrate motif;Casein kinase II substrate motif;MDC1 BRCT domain binding motif;PKA kinase substrate motif;PKC kinase substrate motif;Plk1 PBD domain binding motif;ZIP kinase substrate motif
MAP4	S	358			0.00518	1	2.59815e-85	P27816	P27816	Microtubule-associated protein 4	0.03086	0.02911	-0.15555	249.26	215.05	92.8	88.6484	-0.072695	21	105.38	2				22.2796	CDK1	CDC2;CDK2	CDC2;CDK2	APAKDVTLLKETERASPIKMDLAPSKDMGPP	AS(1)PIKMDLAPSK	AS(88.65)PIKMDLAPS(-88.65)K	Casein kinase I substrate motif;Cdc2 kinase substrate motif;CDK kinase substrate motif;CDK1,2,4,6 kinase substrate motif;ERK1,2 kinase substrate motif;GSK-3, ERK1, ERK2, CDK5 substrate motif;PKA kinase substrate motif;PKC kinase substrate motif;WW domain binding motif
MAP4	S	787			0.18637	0.999743	1.06052e-07	P27816	P27816	Microtubule-associated protein 4	0.27891	0.12098	-0.04188	101.78	96.001	100.27	35.9348	0.72789	8	12.527	2	+	+	CDK1	24.4205	CDK1	CDC2;CDK2;MAP3K1;MAP3K2;MAP3K3;MAP3K4;MAP3K5;MAP3K6;MAP3K7;MAP3K8	BRSK1;BRSK2;CDC2;CDK2;MAP3K1;MAP3K2;MAP3K3;MAP3K4;MAP3K5;MAP3K6;MAP3K7;MAP3K8;MARK1;MARK2;MARK3;MARK4;MELK;NIM1;NuaK1;NuaK2;PASK;QIK;QSK;SIK;SNRK	KPKPIADAKAPEKRASPSKPASAPASRSGSK	RAS(1)PSKPASAPASR	RAS(35.93)PS(-35.93)KPAS(-57.38)APAS(-78.24)R	Casein kinase II substrate motif;Cdc2 kinase substrate motif;CDK kinase substrate motif;CDK1,2,4,6 kinase substrate motif;ERK1,2 kinase substrate motif;G protein-coupled receptor kinase 1 substrate motif;GSK-3, ERK1, ERK2, CDK5 substrate motif;PAK2 kinase substrate motif;PKA kinase substrate motif;PKC kinase substrate motif;WW domain binding motif
MAP4	S	280			0.01407	0.999713	7.60125e-100	P27816	P27816	Microtubule-associated protein 4	0.04601	-0.04202	-0.06379	266.83	246.74	266.83	35.413	-0.50842	25	5.6008	2				22.0087	CDK1	CDC2;CDK2	CDC2;CDK2	ALATKTEVALAKDMESPTKLDVTLAKDMQPS	DMES(1)PTKLDVTLAK	DMES(35.41)PT(-35.41)KLDVT(-169.48)LAK	b-Adrenergic Receptor kinase substrate motif;Casein kinase I substrate motif;Casein kinase II substrate motif;Cdc2 kinase substrate motif;CDK kinase substrate motif;CDK1,2,4,6 kinase substrate motif;ERK1,2 kinase substrate motif;GSK-3, ERK1, ERK2, CDK5 substrate motif;PKA kinase substrate motif;WW domain binding motif
MAP4	S	696			0.03125	1	0.00105067	P27816	P27816	Microtubule-associated protein 4	0.08919	-0.03199	-0.04476	94.363	61.037	78.342	78.3416	1.2825	16	18.384	2		+	CDK1	31.5629	CDK1	CDC2;CDK2	CDC2;CDK2	TGNDITTPPNKELPPSPEKKTKPLATTQPAK	ELPPS(1)PEKK	ELPPS(78.34)PEKK	Casein kinase II substrate motif;Cdc2 kinase substrate motif;CDK kinase substrate motif;CDK1,2,4,6 kinase substrate motif;DNA dependent Protein kinase substrate motif;ERK1,2 kinase substrate motif;GSK-3, ERK1, ERK2, CDK5 substrate motif;WW domain binding motif
MAP4	S	636			0.25484	1	6.0282e-23	P27816	P27816	Microtubule-associated protein 4	0.27314	0.20093	0.16334	177.44	150.89	135.31	77.0229	0.018689	6	3.1894	2								FMISPETVTGTGKKCSLPAEEDSVLEKLGER	KCS(1)LPAEEDSVLEK	KCS(77.02)LPAEEDS(-77.02)VLEK	Phosphorylase kinase substrate motif;PKA kinase substrate motif;PKC kinase substrate motif
MAP4	S	384			-0.11218	0.996947	0.0170228	P27816	P27816	Microtubule-associated protein 4	0.08704	-0.15881	-0.1701	58.32	41.97	57.434	25.1394	0.30973	3	8.7723	2				22.7355	CDK1	CDC2;CDK2	CDC2;CDK2	DMGPPKENKKETERASPIKMDLAPSKDMGPP	KET(0.003)ERAS(0.997)PIK	KET(-25.14)ERAS(25.14)PIK	Casein kinase I substrate motif;Cdc2 kinase substrate motif;CDK kinase substrate motif;CDK1,2,4,6 kinase substrate motif;ERK1,2 kinase substrate motif;GSK-3, ERK1, ERK2, CDK5 substrate motif;PKA kinase substrate motif;PKC kinase substrate motif;WW domain binding motif
MAP4	S	928	+		0.60796	0.994844	6.51953e-12	P27816	P27816	Microtubule-associated protein 4	0.56882	0.54744	1.01388	163.33	112.05	160.48	22.8547	-0.33478	4	16.501	2						BRSK1;BRSK2;MARK1;MARK2;MARK3;MARK4;MELK;NIM1;NuaK1;NuaK2;PASK;QIK;QSK;SIK;SNRK	BRSK1;BRSK2;MARK1;MARK2;MARK3;MARK4;MELK;NIM1;NuaK1;NuaK2;PASK;QIK;QSK;SIK;SNRK	PSSTTPRLSRLATNTSAPDLKNVRSKVGSTE	LATNT(0.005)S(0.995)APDLK	LAT(-78.28)NT(-22.85)S(22.85)APDLK	Casein kinase II substrate motif;Pyruvate dehydrogenase kinase substrate motif
MAP4	S	941			-0.04186	0.989804	6.01585e-25	P27816	P27816	Microtubule-associated protein 4	-0.05913	-0.1276	-0.078	168.55	153.62	107.06	19.871	0.69982	12	10.258	2						BRSK1;BRSK2;MARK1;MARK2;MARK3;MARK4;MELK;NIM1;NuaK1;NuaK2;PASK;QIK;QSK;SIK;SNRK	BRSK1;BRSK2;MARK1;MARK2;MARK3;MARK4;MELK;NIM1;NuaK1;NuaK2;PASK;QIK;QSK;SIK;SNRK	NTSAPDLKNVRSKVGSTENIKHQPGGGRAKV	VGS(0.99)T(0.01)ENIK	VGS(19.87)T(-19.87)ENIK	Casein kinase II substrate motif;MAPKAPK2 kinase substrate motif;PKA kinase substrate motif;PKC kinase substrate motif
MAP4	S	825			0.48584	0.954599	0.00381191	P27816	P27816	Microtubule-associated protein 4	0.5297	0.43343	0.43705	94.692	51.384	83.883	13.4844	0.66546	3	3.3763	2				16.7634	CDK1	CDC2;CDK2	CDC2;CDK2;MAP3K1;MAP3K2;MAP3K3;MAP3K4;MAP3K5;MAP3K6;MAP3K7;MAP3K8	TTTAAAVASTGPSSRSPSTLLPKKPTAIKTE	S(0.955)PS(0.043)T(0.003)LLPK	S(13.48)PS(-13.48)T(-25.64)LLPK	Casein kinase II substrate motif;ERK1,2 kinase substrate motif;Growth associated histone HI kinase substrate motif;GSK-3, ERK1, ERK2, CDK5 substrate motif;WW domain binding motif
MAP4	S	827			-0.18953	0.946718	0.00271341	P27816	P27816	Microtubule-associated protein 4	-0.50341	-0.23616	-0.2059	101.66	50.219	51.436	12.6857	-0.21589	3	12.649	2							BRSK1;BRSK2;CDC2;CDK2;MARK1;MARK2;MARK3;MARK4;MELK;NIM1;NuaK1;NuaK2;PASK;QIK;QSK;SIK;SNRK	TAAAVASTGPSSRSPSTLLPKKPTAIKTEGK	S(0.002)PS(0.947)T(0.051)LLPK	S(-26.2)PS(12.69)T(-12.69)LLPK	14-3-3 domain binding motif;Calmodulin-dependent protein kinase II substrate motif;DNA dependent Protein kinase substrate motif;G protein-coupled receptor kinase 1 substrate motif;MAPKAPK2 kinase substrate motif;PKA kinase substrate motif;PKC kinase substrate motif
MAP4	S	440			-0.04264	0.895997	0.000918104	P27816	P27816	Microtubule-associated protein 4	-0.01668	-0.08927	-0.12653	64.52	56.395	57.288	12.3629	0.32177	3	2.6488	2								ISSTEISSAEKVALSSETEVALARDMTLPPE	VALS(0.052)S(0.896)ET(0.052)EVALAR	VALS(-12.36)S(12.36)ET(-12.36)EVALAR	Casein kinase II substrate motif;G protein-coupled receptor kinase 1 substrate motif;MDC1 BRCT domain binding motif;Plk1 PBD domain binding motif
MAP4	S	1073			-0.03022	1	4.21077e-61	P27816	P27816	Microtubule-associated protein 4	-0.02778	-0.1244	-0.13965	214.87	200.22	66.536	66.5362	0.42234	17	7.1724	2				2.4698	PRKCB	BRSK1;BRSK2;MARK1;MARK2;MARK3;MARK4;MELK;NIM1;NuaK1;NuaK2;PASK;QIK;QSK;SIK;SNRK	BRSK1;BRSK2;MARK1;MARK2;MARK3;MARK4;MELK;NIM1;NuaK1;NuaK2;PASK;QIK;QSK;SIK;SNRK	SQKLNFKEKAQAKVGSLDNVGHLPAGGAVKT	VGS(1)LDNVGHLPAGGAVK	VGS(66.54)LDNVGHLPAGGAVK	Phosphorylase kinase substrate motif;PKA kinase substrate motif;PKC kinase substrate motif
CANX	S	583			0.00331	1	1.10499e-154	P27824	P27824	Calnexin	0.03588	-0.04971	-0.09001	273.54	220.16	122.97	122.966	0.11796	84	9.5765	3		+	CDK1;ERK1	2.4865	CDK1;PRKCB;PRKCE	FRAP	CDKL1;CDKL2;CDKL4;CDKL5;CLK1;CLK2;CLK3;CLK4;Erk1;Erk2;Erk3;Erk5;FRAP;ICK;JNK1;JNK2;JNK3;MAK;MSSK1;p38a;p38b;p38d;PKCd;PKCe;PKCg;PKCz;PKCh;SRPK2	EDRKPKAEEDEILNRSPRNRKPRRE______	AEEDEILNRS(1)PR	AEEDEILNRS(122.97)PR	ERK1,2 kinase substrate motif;Growth associated histone HI kinase substrate motif;GSK-3, ERK1, ERK2, CDK5 substrate motif;PKA kinase substrate motif;PKC kinase substrate motif;WW domain binding motif
CANX	S	564			0.05228	0.998447	2.54413e-19	P27824	P27824	Calnexin	0.037	-0.10822	0.04518	106.35	103.12	106.35	28.0821	0.52703	3	5.5798	3				2.7303	ATM;CSNK2A1	CK1a2;CK1d;CK1e;CK1g1;CK1g2;CK1g3;CK2a1;CK2a2;TTBK1;TTBK2;VRK1;VRK2;VRK3	CK1a2;CK1d;CK1e;CK1g1;CK1g2;CK1g3;CK2a1;CK2a2;TTBK1;TTBK2;VRK1;VRK2;VRK3	EEKQKSDAEEDGGTVSQEEEDRKPKAEEDEI	SDAEEDGGT(0.002)VS(0.998)QEEEDRKPK	S(-99.21)DAEEDGGT(-28.08)VS(28.08)QEEEDRKPK	ATM kinase substrate motif;Casein kinase II substrate motif;DNA dependent Protein kinase substrate motif
ITPKB	S	174			-0.20721	1	0.00139962	P27987	P27987	Inositol-trisphosphate 3-kinase B	0.00592	-0.31677	-0.2449	85.554	76.726	61.167	61.1674	-1.5922	4	9.9951	2				2.0433	GSK3B		Erk1;Erk2;Erk3;Erk5;JNK1;JNK2;JNK3;p38a;p38b;p38d;PKACa;PKACb;PRKX	SAIQAPRSPRLGRARSPSPCPFRSSSQPPGR	ARS(1)PS(1)PCPFR	ARS(61.17)PS(61.17)PCPFR	14-3-3 domain binding motif;Calmodulin-dependent protein kinase II substrate motif;Calmodulin-dependent protein kinase IV substrate motif;Casein kinase II substrate motif;ERK1,2 kinase substrate motif;Growth associated histone HI kinase substrate motif;GSK-3, ERK1, ERK2, CDK5 substrate motif;Chk1 kinase substrate motif;PKA kinase substrate motif;PKC kinase substrate motif;WW domain binding motif
PSMA5	S	56			-0.28423	0.98742	1.80259e-05	P28066	P28066	Proteasome subunit alpha type-5	-0.22131	-0.42971	-0.31783	90.861	90.861	64.04	18.9555	0.22569	6	5.9115	2				5.3682	AKT1;AURKA;CDK1;CDK2;PAK2	CDC2;CDK2;Erk1;Erk2;Erk3;Erk5;JNK1;JNK2;JNK3;p38a;p38b;p38d;PLK1;PLK2;PLK4	AKT1;AKT2;CDC2;CDK2;Erk1;Erk2;Erk3;Erk5;JNK1;JNK2;JNK3;p38a;p38b;p38d;PLK1;PLK2;PLK4	QTSEGVCLAVEKRITSPLMEPSSIEKIVEID	IT(0.013)S(0.987)PLMEPSSIEK	IT(-18.96)S(18.96)PLMEPS(-48.26)S(-51.66)IEK	14-3-3 domain binding motif;Calmodulin-dependent protein kinase II substrate motif;ERK1,2 kinase substrate motif;GSK-3, ERK1, ERK2, CDK5 substrate motif;PKA kinase substrate motif;PKC kinase substrate motif;WW domain binding motif
PSMA5	S	63			-0.33212	0.787483	0.017134	P28066	P28066	Proteasome subunit alpha type-5	-0.13849	-0.37875	-0.49392	42.314	29.684	42.314	5.71783	-1.05	3	11.32	2				5.3682	AURKA	ACTR2;ACTR2B;ALK7;BMPR2;TGFbR2	ACTR2;ACTR2B;ALK7;BMPR2;CK1a;CK1a2;CK1d;CK1e;CK1g1;CK1g2;CK1g3;PKD1;PKD2;PKD3;TGFbR2;TTBK1;TTBK2;VRK1;VRK2;VRK3	LAVEKRITSPLMEPSSIEKIVEIDAHIGCAM	IT(0.001)S(0.001)PLMEPS(0.211)S(0.787)IEK	IT(-30.41)S(-30.41)PLMEPS(-5.72)S(5.72)IEK	Casein kinase I substrate motif;Casein kinase II substrate motif;MDC1 BRCT domain binding motif;Plk1 PBD domain binding motif
SSFA2	S	668			-0.00654	0.999991	0.0104322	P28290	P28290	Sperm-specific antigen 2	-0.00593	-0.05317	-0.51005	72.096	27.718	72.096	50.5261	0.10849	3	18.524	2								EFTQYTTHHILKSLASIEAKCSDMSSENTTG	SLAS(1)IEAK	S(-50.53)LAS(50.53)IEAK	Casein kinase II substrate motif;PKA kinase substrate motif
ERCC5	S	526			0.19749	0.999128	9.01556e-16	P28715	P28715	DNA repair protein complementing XP-G cells	0.01978	0.15086	0.26782	130.77	118.85	130.77	30.7484	0.0020732	3	9.796	2				2.5961	CDK7	CCRK;CDK10;CDK4;CDK5;CDK6;CDK7;CDK8;CDK9;CRK7;CHED;p38a;p38d;PCTAIRE1;PCTAIRE2;PCTAIRE3;PFTAIRE1;PFTAIRE2	CCRK;CDK10;CDK4;CDK5;CDK6;CDK7;CDK8;CDK9;CRK7;CHED;p38a;p38d;PCTAIRE1;PCTAIRE2;PCTAIRE3;PFTAIRE1;PFTAIRE2	SDAPGLPNGRELTPASPTCTNSVSKNETHAE	ELTPAS(0.999)PT(0.001)CTNSVSK	ELT(-63.88)PAS(30.75)PT(-30.75)CT(-45.57)NS(-56.15)VS(-61.35)K	Casein kinase II substrate motif;ERK1,2 kinase substrate motif;G protein-coupled receptor kinase 1 substrate motif;GSK-3, ERK1, ERK2, CDK5 substrate motif;WW domain binding motif
ERCC5	S	341			-0.07561	0.999561	5.14064e-21	P28715	P28715	DNA repair protein complementing XP-G cells	-0.13285	-0.09448	-0.1244	155.76	138.83	151.64	33.5704	0.30732	15	6.8873	3				2.3966	CDK1;CDK7	CCRK;CDK10;CDK4;CDK5;CDK6;CDK7;CDK8;CDK9;CRK7;CHED;p38a;p38d;PCTAIRE1;PCTAIRE2;PCTAIRE3;PFTAIRE1;PFTAIRE2	CCRK;CDK10;CDK4;CDK5;CDK6;CDK7;CDK8;CDK9;CRK7;CHED;p38a;p38d;PCTAIRE1;PCTAIRE2;PCTAIRE3;PFTAIRE1;PFTAIRE2	CEKLKTEKEPDATPPSPRTLLAMQAALLGSS	LKTEKEPDATPPS(1)PR	LKT(-113.26)EKEPDAT(-33.57)PPS(33.57)PR	Casein kinase II substrate motif;DNA dependent Protein kinase substrate motif;ERK1,2 kinase substrate motif;Growth associated histone HI kinase substrate motif;GSK-3, ERK1, ERK2, CDK5 substrate motif;PKA kinase substrate motif;PKC kinase substrate motif;WW domain binding motif
ERCC5	S	563			-0.34137	0.992877	6.32617e-35	P28715	P28715	DNA repair protein complementing XP-G cells	-0.46564	-0.3529	-0.29454	202.34	185.68	165.58	21.705	-0.12618	4	8.3131	2				2.82065	CDK7;CSNK2A1		MAP3K4	ELCPYESKFDSSLLSSDDETKCKPNSASEVI	FDSSLLS(0.007)S(0.993)DDETK	FDS(-96.83)S(-71.13)LLS(-21.71)S(21.71)DDET(-33.76)K	BARD1 BRCT domain binding motif;Casein kinase II substrate motif;G protein-coupled receptor kinase 1 substrate motif;MAPKAPK2 kinase substrate motif;MDC1 BRCT domain binding motif;Plk1 PBD domain binding motif
ERCC5	S	384			-0.01361	0.996497	4.90627e-37	P28715	P28715	DNA repair protein complementing XP-G cells	-0.04562	-0.06024	-0.03229	209.54	195.67	168.42	24.5399	0.0043574	10	10.98	3				2.5961	CDK7		CCRK;CDK10;CDK4;CDK5;CDK6;CDK7;CDK8;CDK9;CRK7;CHED;p38a;p38d;PCTAIRE1;PCTAIRE2;PCTAIRE3;PFTAIRE1;PFTAIRE2	ARGRNAPAAVDEGSISPRTLSAIKRALDDDE	NAPAAVDEGS(0.004)IS(0.996)PR	NAPAAVDEGS(-24.54)IS(24.54)PR	Casein kinase II substrate motif;ERK1,2 kinase substrate motif;Growth associated histone HI kinase substrate motif;GSK-3, ERK1, ERK2, CDK5 substrate motif;PKA kinase substrate motif;PKC kinase substrate motif;WW domain binding motif
ERCC5	S	324			0.59941	0.927196	2.62849e-08	P28715	P28715	DNA repair protein complementing XP-G cells	0.58413	0.17889	0.69597	92.093	92.093	92.093	11.0502	-0.47814	3	18.566	3				2.3459	CDK1;CDK7	CCRK;CDK10;CDK4;CDK5;CDK6;CDK7;CDK8;CDK9;CRK7;CHED;PCTAIRE1;PCTAIRE2;PCTAIRE3;PFTAIRE1;PFTAIRE2	CCRK;CDK10;CDK4;CDK5;CDK6;CDK7;CDK8;CDK9;CRK7;CHED;p38a;p38d;PCTAIRE1;PCTAIRE2;PCTAIRE3;PFTAIRE1;PFTAIRE2	PSSSKMHGMSFDVKSSPCEKLKTEKEPDATP	MHGMSFDVKS(0.073)S(0.927)PCEK	MHGMS(-66.94)FDVKS(-11.05)S(11.05)PCEK	Casein kinase II substrate motif;ERK1,2 kinase substrate motif;GSK-3, ERK1, ERK2, CDK5 substrate motif;MDC1 BRCT domain binding motif;PKA kinase substrate motif;PKC kinase substrate motif;Plk1 PBD domain binding motif;WW domain binding motif
RBL1	S	640			0.08488	0.999975	6.52796e-16	P28749	P28749	Retinoblastoma-like protein 1	-0.02396	0.06827	0.0766	160.04	143.68	160.04	46.0283	-0.53609	24	17.403	3	+	+	CDK2;CDK4	2.5288	CDK1;CDK2;CDK6;MAPK1;MAPK3	CCRK;CDK10;CDK11;CDK4;CDK5;CDK6;CDK7;CDK8;CDK9;CDKL1;CDKL2;CDKL4;CDKL5;CLK1;CLK2;CLK3;CLK4;CRK7;Erk2;CHED;ICK;MAK;MSSK1;p38a;p38d;PCTAIRE1;PCTAIRE2;PCTAIRE3;PFTAIRE1;PFTAIRE2;PITSLRE;SRPK2	CCRK;CDC2;CDK10;CDK11;CDK2;CDK3;CDK4;CDK5;CDK6;CDK7;CDK8;CDK9;CDKL1;CDKL2;CDKL4;CDKL5;CLK1;CLK2;CLK3;CLK4;CRK7;Erk2;CHED;ICK;MAK;MSSK1;p38a;p38d;PCTAIRE1;PCTAIRE2;PCTAIRE3;PFTAIRE1;PFTAIRE2;PITSLRE;SRPK2	VRTDSGSLRRDMQPLSPISVHERYSSPTAGS	DMQPLS(1)PISVHER	DMQPLS(46.03)PIS(-46.03)VHER	Casein kinase II substrate motif;ERK1,2 kinase substrate motif;GSK-3, ERK1, ERK2, CDK5 substrate motif;WW domain binding motif
RBL1	S	1041			0.24245	1	5.24173e-20	P28749	P28749	Retinoblastoma-like protein 1	0.21529	0.20651	0.15134	166.48	93.025	66.152	66.1517	-0.48827	14	50.636	3				24.9673	CDK1;CDK2;CDK4;CDK6	CCRK;CDC2;CDK10;CDK11;CDK2;CDK3;CDK4;CDK5;CDK6;CDK7;CDK8;CDK9;CDKL1;CDKL2;CDKL4;CDKL5;CLK1;CLK2;CLK3;CLK4;CRK7;Erk2;CHED;ICK;MAK;MSSK1;p38a;p38d;PCTAIRE1;PCTAIRE2;PCTAIRE3;PFTAIRE1;PFTAIRE2;PITSLRE;PLK1;PLK2;PLK4;SRPK2	ARAF;BRAF;CCRK;CDC2;CDK10;CDK11;CDK2;CDK3;CDK4;CDK5;CDK6;CDK7;CDK8;CDK9;CDKL1;CDKL2;CDKL4;CDKL5;CLK1;CLK2;CLK3;CLK4;CRK7;Erk2;CHED;ICK;KSR1;KSR2;MAK;MSSK1;p38a;p38d;PCTAIRE1;PCTAIRE2;PCTAIRE3;PFTAIRE1;PFTAIRE2;PITSLRE;PLK1;PLK2;PLK4;RAF1;SRPK2	QRTKKRVIAIDSDAESPAKRVCQENDDVLLK	VIAIDS(1)DAES(1)PAKR	VIAIDS(66.15)DAES(66.15)PAKR	b-Adrenergic Receptor kinase substrate motif;Casein kinase I substrate motif;Cdc2 kinase substrate motif;CDK kinase substrate motif;CDK1,2,4,6 kinase substrate motif;ERK1,2 kinase substrate motif;GSK-3, ERK1, ERK2, CDK5 substrate motif;MAPKAPK2 kinase substrate motif;WW domain binding motif
RBL1	S	749			0.07752	0.999704	1.65157e-26	P28749	P28749	Retinoblastoma-like protein 1	-0.09148	0.00829	0.11187	142.55	132.78	80.009	35.6733	-0.46812	2	3.4703	2				17.5365	CDK1;CDK2;CDK4;CDK6	CCRK;CDC2;CDK10;CDK11;CDK2;CDK3;CDK4;CDK5;CDK6;CDK7;CDK8;CDK9;CDKL1;CDKL2;CDKL4;CDKL5;CLK1;CLK2;CLK3;CLK4;CRK7;Erk2;CHED;ICK;MAK;MSSK1;p38a;p38d;PCTAIRE1;PCTAIRE2;PCTAIRE3;PFTAIRE1;PFTAIRE2;PITSLRE;SRPK2	CCRK;CDC2;CDK10;CDK11;CDK2;CDK3;CDK4;CDK5;CDK6;CDK7;CDK8;CDK9;CDKL1;CDKL2;CDKL4;CDKL5;CLK1;CLK2;CLK3;CLK4;CRK7;Erk2;CHED;ICK;MAK;MSSK1;p38a;p38d;PCTAIRE1;PCTAIRE2;PCTAIRE3;PFTAIRE1;PFTAIRE2;PITSLRE;SRPK2	LIPLSMNTNQESKVKSPVSLTAHSLIGASPK	VKS(1)PVSLTAHS(0.001)LIGAS(0.999)PK	VKS(35.67)PVS(-35.67)LT(-46.12)AHS(-32.28)LIGAS(32.28)PK	Casein kinase II substrate motif;ERK1,2 kinase substrate motif;Growth associated histone HI kinase substrate motif;GSK-3, ERK1, ERK2, CDK5 substrate motif;MAPKAPK2 kinase substrate motif;PKA kinase substrate motif;PKC kinase substrate motif;WW domain binding motif
RBL1	S	762			0.07752	0.99998	1.65157e-26	P28749	P28749	Retinoblastoma-like protein 1	-0.09148	0.00829	0.11187	142.55	132.78	142.55	47.0314	-0.019625	9	12.598	3				18.2633	CDK1;CDK2	CCRK;CDK10;CDK11;CDK4;CDK5;CDK6;CDK7;CDK8;CDK9;CRK7;Erk2;CHED;p38a;p38d;PCTAIRE1;PCTAIRE2;PCTAIRE3;PFTAIRE1;PFTAIRE2;PITSLRE	CCRK;CDC2;CDK10;CDK11;CDK2;CDK3;CDK4;CDK5;CDK6;CDK7;CDK8;CDK9;CDKL1;CDKL2;CDKL4;CDKL5;CLK1;CLK2;CLK3;CLK4;CRK7;Erk2;CHED;ICK;MAK;MSSK1;p38a;p38d;PCTAIRE1;PCTAIRE2;PCTAIRE3;PFTAIRE1;PFTAIRE2;PITSLRE;PLK1;PLK2;PLK4;SRPK2	VKSPVSLTAHSLIGASPKQTNLTKAQEVHST	VKS(0.999)PVS(0.001)LTAHSLIGAS(1)PK	VKS(32.22)PVS(-32.22)LT(-52.39)AHS(-47.03)LIGAS(47.03)PK	ERK1,2 kinase substrate motif;G protein-coupled receptor kinase 1 substrate motif;Growth associated histone HI kinase substrate motif;GSK-3, ERK1, ERK2, CDK5 substrate motif;PKA kinase substrate motif;PKC kinase substrate motif;WW domain binding motif
GTF2E2	S	18		+	-0.47879	0.995623	0.00262511	P29084	P29084	Transcription initiation factor IIE subunit beta	-0.61009	-0.38992	-0.43526	88.803	65.685	88.803	23.5692	0.22204	6	11.121	2				3.3612	CDK7			PSLLRERELFKKRALSTPVVEKRSASSESSS	ALS(0.996)T(0.004)PVVEKR	ALS(23.57)T(-23.57)PVVEKR	14-3-3 domain binding motif;Calmodulin-dependent protein kinase II substrate motif;MAPKAPK1 kinase substrate motif;PKA kinase substrate motif;PKC kinase substrate motif
ARID4A	S	863			-0.06873	0.903821	5.87249e-09	P29374	P29374	AT-rich interactive domain-containing protein 4A	-0.08401	0.18529	-0.0449	128.73	88.356	128.73	9.73002	-1.3161	1	NaN	2				2.7692	CAMK4			QCVKEKKLKRKILGQSSPEKKIRIENGMEMT	KILGQS(0.904)S(0.096)PEKK	KILGQS(9.73)S(-9.73)PEKK	Casein kinase II substrate motif
ARID4A	S	864			-0.0077	0.98208	3.75773e-07	P29374	P29374	AT-rich interactive domain-containing protein 4A	-0.02169	-0.09045	-0.13123	113.07	53.004	91.043	17.388	0.039704	9	16.51	2	+	+	CDK2	2.0028	CDK1		FRAP	CVKEKKLKRKILGQSSPEKKIRIENGMEMTN	ILGQS(0.018)S(0.982)PEK	ILGQS(-17.39)S(17.39)PEK	Casein kinase II substrate motif;Cdc2 kinase substrate motif;CDK kinase substrate motif;CDK1,2,4,6 kinase substrate motif;ERK1,2 kinase substrate motif;Growth associated histone HI kinase substrate motif;GSK-3, ERK1, ERK2, CDK5 substrate motif;MDC1 BRCT domain binding motif;Plk1 PBD domain binding motif;WW domain binding motif
KDM5A	S	1423			0.19573	1	0.0172977	P29375	P29375	Lysine-specific demethylase 5A	0.13424	0.20421	0.14694	98.233	23.313	98.233	98.2329	0.16418	3	3.5153	2								SCSQGSSTPRKQPRKSPLVPRSLEPPVLELS	KS(1)PLVPR	KS(98.23)PLVPR	ERK1,2 kinase substrate motif;G protein-coupled receptor kinase 1 substrate motif;Growth associated histone HI kinase substrate motif;GSK-3, ERK1, ERK2, CDK5 substrate motif;PKA kinase substrate motif;PKC kinase substrate motif;WW domain binding motif
PML	S	518			-0.26495	1	2.52587e-11	P29590	P29590	Protein PML	0.07191	-0.37967	-0.32285	111.7	86.088	47.499	47.499	-1.4235	7	14.58	3		+	CDK1;CDK2	2.6842	CAMK4;CDK1;MAPK11;MAPK3;MAPK7			RSSPEQPRPSTSKAVSPPHLDGPPSPRSPVI	AVS(1)PPHLDGPPS(1)PR	AVS(47.5)PPHLDGPPS(47.5)PR	ERK1,2 kinase substrate motif;GSK-3, ERK1, ERK2, CDK5 substrate motif;MAPKAPK2 kinase substrate motif;PKA kinase substrate motif;PKC kinase substrate motif;WW domain binding motif
PML	S	527			-0.1276	1	4.3006e-13	P29590	P29590	Protein PML	-0.04748	-0.17423	-0.20904	138.05	121.47	47.499	47.499	-1.4235	6	4.2511	3				3.76115	MAPK1;MAPK11;MAPK3;MAPK7			STSKAVSPPHLDGPPSPRSPVIGSEVFLPNS	AVS(1)PPHLDGPPS(1)PR	AVS(47.5)PPHLDGPPS(47.5)PR	Casein kinase II substrate motif;DNA dependent Protein kinase substrate motif;ERK1,2 kinase substrate motif;G protein-coupled receptor kinase 1 substrate motif;Growth associated histone HI kinase substrate motif;GSK-3, ERK1, ERK2, CDK5 substrate motif;PKA kinase substrate motif;PKC kinase substrate motif;WW domain binding motif
PML	S	8			-0.06368	1	0.000330806	P29590	P29590	Protein PML	-0.07896	0.00244	-0.2944	83.204	66.854	71.513	71.5134	1.3373	3	10.307	2	+	+	HIPK2	5.2135	HIPK1;HIPK2;MAPK11;MAPK7			________MEPAPARSPRPQQDPARPQEPTM	MEPAPARS(1)PR	MEPAPARS(71.51)PR	ERK1,2 kinase substrate motif;Growth associated histone HI kinase substrate motif;GSK-3, ERK1, ERK2, CDK5 substrate motif;PKA kinase substrate motif;PKC kinase substrate motif;WW domain binding motif
EEF1D	S	133			0.08583	1	1.21314e-38	P29692	P29692	Elongation factor 1-delta	0.08044	0.04409	0.0205	211.39	196.42	211.39	67.2015	-0.65159	30	8.7854	2	+	+	CDK1	9.66035	CDK1;RPS6KA1	CDC2;CDK2	CDC2;CDK2	SSPGHRATAPQTQHVSPMRQVEPPAKKPATP	ATAPQTQHVS(1)PMR	AT(-136.25)APQT(-67.2)QHVS(67.2)PMR	Cdc2 kinase substrate motif;CDK kinase substrate motif;CDK1,2,4,6 kinase substrate motif;ERK1,2 kinase substrate motif;GSK-3, ERK1, ERK2, CDK5 substrate motif;WW domain binding motif
EEF1D	S	118			-1.48738	0.964522	1.03731e-18	P29692	P29692	Elongation factor 1-delta	0.0677	-1.69559	-1.53617	187.16	155.95	187.16	14.3435	0.047177	4	126.87	3				2.5523	RPS6KA1		DLK;HH498;MLK1;ZAK	QAISKLEARLNVLEKSSPGHRATAPQTQHVS	LNVLEKS(0.965)S(0.035)PGHR	LNVLEKS(14.34)S(-14.34)PGHR
MARCKS	S	170			-0.28	0.999984	0.0180497	P29966	P29966	Myristoylated alanine-rich C-kinase substrate	0.04089	-0.4311	-0.32879	79.659	58.959	72.434	47.9689	0.7974	3	15.959	2		+	PKCA	4.7266	PRKCA;PRKCB;PRKCD;PRKCE;PRKCG;PRKCQ;PRKCZ		PKCa;PKCb;PKCd;PKCe;PKCg;PKCi;PKCt;PKCz;PKCh	KKRFSFKKSFKLSGFSFKKNKKEAGEGGEAE	LSGFS(1)FKK	LS(-47.97)GFS(47.97)FKK	PKA kinase substrate motif;PKC kinase substrate motif
ERP29	S	234			-0.19378	1	0.00184145	P30040	P30040	Endoplasmic reticulum resident protein 29	-0.20906	-0.2585	-0.1504	71.558	39.901	71.558	71.5575	-1.679	3	4.0987	2				7.2726	EIF2AK2			SEMTRIARLIEKNKMSDGKKEELQKSLNILT	LIEKNKMS(1)DGK	LIEKNKMS(71.56)DGK	PKA kinase substrate motif;PKC kinase substrate motif
RPL12	S	38			0.03914	1	0.00282073	P30050	P30050	60S ribosomal protein L12	0.01823	-0.00749	-0.03044	86.772	45.589	51.726	51.7258	1.1195	6	4.1778	2		+	CDK2					GATSALAPKIGPLGLSPKKVGDDIAKATGDW	IGPLGLS(1)PKK	IGPLGLS(51.73)PKK	Cdc2 kinase substrate motif;CDK kinase substrate motif;CDK1,2,4,6 kinase substrate motif;ERK1,2 kinase substrate motif;Growth associated histone HI kinase substrate motif;GSK-3, ERK1, ERK2, CDK5 substrate motif;PKA kinase substrate motif;PKC kinase substrate motif;WW domain binding motif
PEBP1	S	153			0.05464	1	0.00377177	P30086	P30086	Phosphatidylethanolamine-binding protein 1;Hippocampal cholinergic neurostimulating peptide	0.14461	0.000909999	0.00585	118.5	74.146	76.1	76.0998	-0.14406	3	4.3605	2	+	+	PKCA;PKCD	4.25435	ADRBK1;CHUK;MAP2K1;PRKCA;PRKCB;PRKCD;PRKCE;PRKCG;PRKCQ;PRKCZ	PKCa;PKCb;PKCd;PKCe;PKCg;PKCi;PKCt;PKCz;PKCh	PKCa;PKCb;PKCd;PKCe;PKCg;PKCi;PKCt;PKCz;PKCh;PKN1;PKN2;PKN3;YANK1;YANK3	LSNRSGDHRGKFKVASFRKKYELRAPVAGTC	FKVAS(1)FR	FKVAS(76.1)FR	PKA kinase substrate motif;PKC kinase substrate motif
WEE1	S	165			0.02574	1	0.000667584	P30291	P30291	Wee1-like protein kinase	-0.05973	0.24132	-0.02305	68.411	55.943	55.337	55.3373	0.024332	4	10.598	2				26.2803	CDK1;CDK2	CDKL1;CDKL4;CLK1;CLK2;CLK3;ICK;MSSK1	CCRK;CDC2;CDK10;CDK11;CDK2;CDK3;CDK4;CDK5;CDK6;CDK7;CDK8;CDK9;CDKL1;CDKL4;CLK1;CLK2;CLK3;CRK7;Erk1;Erk2;Erk3;Erk5;CHED;ICK;JNK1;JNK2;JNK3;LATS1;LATS2;MAST1;MAST2;MAST3;MASTL;MSSK1;NDR1;NDR2;p38a;p38b;p38d;PCTAIRE1;PCTAIRE2;PCTAIRE3;PFTAIRE1;PFTAIRE2;PITSLRE;PKN1;PKN2;PKN3;RSKL2;SgK494;YANK1;YANK2;YANK3	SPRGCGARRAGEGRRSPRPDHPGTPPHKTFR	S(1)PRPDHPGT(1)PPHK	S(55.34)PRPDHPGT(55.34)PPHK	ERK1,2 kinase substrate motif;Growth associated histone HI kinase substrate motif;GSK-3, ERK1, ERK2, CDK5 substrate motif;PKA kinase substrate motif;PKC kinase substrate motif;WW domain binding motif
CDC25B	S	151		+	-0.44715	1	0.00298212	P30305	P30305	M-phase inducer phosphatase 2	-0.50945	-0.49378	-0.47901	138.26	122.11	81.017	81.0165	0.66959	17	4.6028	2				3.98385	AURKA;PRKACA;YWHAB;YWHAE;YWHAG;YWHAH;YWHAQ;YWHAZ			SRIIRNEQFAIRRFQSMPVRLLGHSPVLRNI	RFQS(1)MPVR	RFQS(81.02)MPVR	14-3-3 domain binding motif;Calmodulin-dependent protein kinase II alpha substrate motif;Calmodulin-dependent protein kinase II substrate motif;Calmodulin-dependent protein kinase IV substrate motif;Doublecortin kinase-1 kinase substrate motif;Chk1 kinase substrate motif;PKA kinase substrate motif;PKC kinase substrate motif;ZIP kinase substrate motif
CDC25C	S	216			-0.26678	0.998367	0.00145936	P30307	P30307	M-phase inducer phosphatase 3	-0.28206	-0.37554	0.19354	75.483	66.594	75.483	27.8619	-0.33868	3	21.724	2	+	+	BRSK1 iso2;Chk1;Chk2;MAPKAPK2;MARK3	4.81805	CAMK2A;CAMK2B;CAMK2D;CAMK2G;CSNK1D;PIM1;PRKACB;PRKACG;YWHAB;YWHAE;YWHAG;YWHAH	BRSK1;BRSK2;CaMK2b;CaMK2d;CaMK2g;DYRK1A;DYRK1B;DYRK2;DYRK3;DYRK4;HIPK1;HIPK2;HIPK3;HIPK4;CHK1;CHK2;MAPKAPK2;MAPKAPK3;MAPKAPK5;MARK1;MARK2;MARK3;MARK4;MELK;MNK1;MNK2;NIM1;NuaK1;NuaK2;PASK;PIM1;PKACa;PKACb;PKACg;PRKX;QIK;QSK;SIK;SNRK	AKT1;BRSK1;BRSK2;CaMK2b;CaMK2d;CaMK2g;DYRK1A;DYRK1B;DYRK2;DYRK3;DYRK4;HIPK1;HIPK2;HIPK3;HIPK4;CHK1;CHK2;LATS1;LATS2;MAPKAPK2;MAPKAPK3;MAPKAPK5;MARK1;MARK2;MARK3;MARK4;MAST2;MELK;MNK1;MNK2;MSK1;MSK2;NIM1;NuaK1;NuaK2;p70S6Kb;PASK;PIM1;PKACa;PKACb;PKACg;PKCe;PKCz;PKN1;PKN2;PKN3;PRKX;QIK;QSK;RSK1;RSK2;RSK4;SIK;SNRK;YANK1;YANK3	DQEAKVSRSGLYRSPSMPENLNRPRLKQVEK	S(0.002)PS(0.998)MPENLNRPR	S(-27.86)PS(27.86)MPENLNRPR	14-3-3 domain binding motif;Calmodulin-dependent protein kinase II alpha substrate motif;Calmodulin-dependent protein kinase II substrate motif;Calmodulin-dependent protein kinase IV substrate motif;Casein kinase II substrate motif;DNA dependent Protein kinase substrate motif;Chk1 kinase substrate motif;PKA kinase substrate motif;PKC kinase substrate motif
NKTR	S	379			-0.00446	1	0.000239573	P30414	P30414	NK-tumor recognition protein;Putative peptidyl-prolyl cis-trans isomerase	-0.10631	-0.08336	0.03636	124.12	93.918	93.839	83.0874	-0.78381	8	5.793	2				2.0063	CLK1			HWKEEMQRLRAYRPPSGEKWSKGDKLSDPCS	AYRPPS(1)GEK	AY(-83.09)RPPS(83.09)GEK	14-3-3 domain binding motif;Calmodulin-dependent protein kinase II substrate motif;Casein kinase II substrate motif;DNA dependent Protein kinase substrate motif;PKA kinase substrate motif;PKC kinase substrate motif
NKTR	S	463			-0.15083	0.999888	0.000864857	P30414	P30414	NK-tumor recognition protein;Putative peptidyl-prolyl cis-trans isomerase	0.04047	-0.21456	-0.37737	84.753	74.682	73.834	40.5688	0.12386	7	13.671	2								CRRHKQTKKRRILIPSDIESSKSSTRRMKSS	RILIPS(1)DIESSK	RILIPS(40.57)DIES(-40.57)S(-46.07)K	Casein kinase II substrate motif;DNA dependent Protein kinase substrate motif;G protein-coupled receptor kinase 1 substrate motif;GSK3 kinase substrate motif
NMT1	S	47			-0.09385	1	2.55401e-17	P30419	P30419	Glycylpeptide N-tetradecanoyltransferase 1	-0.21197	-0.11152	-0.12635	166.62	141.69	143.25	88.4561	0.52466	6	8.2098	2				2.5657	MAPK3			DCENEEDNSYNRGGLSPANDTGAKKKKKKQK	GGLS(1)PANDTGAKK	GGLS(88.46)PANDT(-88.46)GAKK	ERK1,2 kinase substrate motif;GSK-3, ERK1, ERK2, CDK5 substrate motif;WW domain binding motif
ADSL	S	9			-0.04069	0.999998	8.69854e-64	P30566	P30566	Adenylosuccinate lyase	-0.09749	-0.03786	-0.00699	213.01	199.59	213.01	57.4413	-0.068943	11	9.4162	2								_______MAAGGDHGSPDSYRSPLASRYASP	AAGGDHGS(1)PDSYR	AAGGDHGS(57.44)PDS(-57.44)Y(-160.3)R	Casein kinase I substrate motif;Casein kinase II substrate motif;ERK1,2 kinase substrate motif;GSK-3, ERK1, ERK2, CDK5 substrate motif;WW domain binding motif
CLIP1	S	1009		+	-0.9912	1	0.0147932	P30622	P30622	CAP-Gly domain-containing linker protein 1	-1.00648	-0.75411	-1.51976	79.489	11.473	77.662	77.6625	0.99062	3	26.75	2				2.7485	NEK2			AKKHEEEKKELERKLSDLEKKMETSHNQCQE	KLS(1)DLEK	KLS(77.66)DLEK	14-3-3 domain binding motif;Calmodulin-dependent protein kinase II substrate motif;Calmodulin-dependent protein kinase IV substrate motif;Casein kinase II substrate motif;Chk1 kinase substrate motif;PKA kinase substrate motif;PKA, PKG kinase substrate motif;PKC epsilon kinase substrate motif;PKC kinase substrate motif;PKG kinase substrate motif
CLIP1	S	200			0.19232	0.99374	1.55601e-09	P30622	P30622	CAP-Gly domain-containing linker protein 1	0.29808	-0.08544	0.14353	84.107	73.193	70.718	22.9875	0.44663	1	NaN	3				3.3194	CSNK1D;GSK3A;GSK3B;NEK2			ISNLTKTASESISNLSEAGSIKKGERELKIG	TASES(0.001)IS(0.005)NLS(0.994)EAGS(1)IKKGER	T(-53.36)AS(-39.82)ES(-29.47)IS(-22.99)NLS(22.99)EAGS(40.71)IKKGER	G protein-coupled receptor kinase 1 substrate motif;GSK3 kinase substrate motif
CLIP1	S	204			0.19232	0.999847	3.64679e-09	P30622	P30622	CAP-Gly domain-containing linker protein 1	0.29808	-0.08544	0.14353	70.718	66.721	70.718	40.705	0.44663	3	12.403	3				2.6234	CSNK1D;NEK2;PRKCA;PRKCB		DYRK1A;DYRK1B;HIPK3	TKTASESISNLSEAGSIKKGERELKIGDRVL	TASES(0.001)IS(0.005)NLS(0.994)EAGS(1)IKKGER	T(-53.36)AS(-39.82)ES(-29.47)IS(-22.99)NLS(22.99)EAGS(40.71)IKKGER	Casein kinase I substrate motif;MAPKAPK2 kinase substrate motif;PKA kinase substrate motif;PKC kinase substrate motif
SRI	S	172			-0.04408	0.998027	0.00707255	P30626	P30626	Sorcin	-0.05197	-0.11919	-0.03515	99.442	61.714	87.476	27.0397	-0.64769	4	4.6959	2				2.78145	PRKCA;PRKCB			DDYIACCVKLRALTDSFRRRDTAQQGVVNFP	ALT(0.002)DS(0.998)FR	ALT(-27.04)DS(27.04)FR	b-Adrenergic Receptor kinase substrate motif;PKA kinase substrate motif;PKC kinase substrate motif
POLR2B	S	487			0.47301	1	0.0129297	P30876	P30876	DNA-directed RNA polymerase II subunit RPB2	0.32283	0.47994	0.42422	86.879	38.851	73.632	73.6317	-0.2219	3	6.7322	2				2.5961	CDK7		CCRK;CDK2;CDK4;CDK5;CDK6;CDK7;CDK8;CDK9;CRK7;Erk1;Erk2;Erk3;Erk5;CHED;JNK1;JNK2;JNK3;p38a;p38b;p38d;PCTAIRE1;PCTAIRE2;PCTAIRE3;PFTAIRE1;PFTAIRE2;PKN1;PKN2;YANK3	RLTFASTLSHLRRLNSPIGRDGKLAKPRQLH	RLNS(1)PIGR	RLNS(73.63)PIGR	14-3-3 domain binding motif;Calmodulin-dependent protein kinase II substrate motif;Calmodulin-dependent protein kinase IV substrate motif;ERK1,2 kinase substrate motif;GSK-3, ERK1, ERK2, CDK5 substrate motif;Chk1 kinase substrate motif;PKA kinase substrate motif;PKC kinase substrate motif;WW domain binding motif;ZIP kinase substrate motif
HIVEP2	S	2118			0.31336	0.999993	8.93182e-05	P31629	P31629	Transcription factor HIVEP2	0.29808	0.35511	0.12945	84.41	69.51	84.41	51.7075	0.1805	3	7.7998	3								RDVSPRRHLSPRRPVSPGKDITARRDLSPRR	RPVS(1)PGKDITAR	RPVS(51.71)PGKDIT(-51.71)AR	14-3-3 domain binding motif;Calmodulin-dependent protein kinase II substrate motif;Cdc2 kinase substrate motif;CDK kinase substrate motif;CDK1,2,4,6 kinase substrate motif;ERK1,2 kinase substrate motif;GSK-3, ERK1, ERK2, CDK5 substrate motif;PKA kinase substrate motif;PKC kinase substrate motif;WW domain binding motif;ZIP kinase substrate motif
AKT2	S	34			0.0624	0.999937	0.0133352	P31751	P31751	RAC-beta serine/threonine-protein kinase	0.07435	-0.11111	0.01361	61.344	47.943	61.344	42.7192	0.49872	3	5.7014	2				2.7136	GSK3A;GSK3B;CHUK;IKBKB;MAP2K4;PDK1;PRKCA;PRKCB;PRKCZ	BRAF;COT	BRAF;COT;MAP3K2;MAP3K3;MAP3K4;MAP3K5;MAP3K6;MAP3K8;PDK1	IKTWRPRYFLLKSDGSFIGYKERPEAPDQTL	SDGS(1)FIGYK	S(-42.72)DGS(42.72)FIGY(-50.18)K	PKA kinase substrate motif
HNRNPH1;HNRNPH2	S	104			0.02361	1	5.32994e-156	P31943	P31943;P55795	Heterogeneous nuclear ribonucleoprotein H;Heterogeneous nuclear ribonucleoprotein H, N-terminally processed;Heterogeneous nuclear ribonucleoprotein H2;Heterogeneous nuclear ribonucleoprotein H2, N-terminally processed	0.042	0.02554	-0.05054	304.05	254.65	290.09	90.334	0.69663	42	13.461	2		+	CDK2				CCRK;CDK4;CDK5;CDK6;CDK7;CDK9;CRK7;CHED;PCTAIRE1;PCTAIRE2;PCTAIRE3;PFTAIRE1;PFTAIRE2	NNVEMDWVLKHTGPNSPDTANDGFVRLRGLP;NSVEMDWVLKHTGPNSPDTANDGFVRLRGLP	HTGPNS(1)PDTANDGFVR	HT(-99.29)GPNS(90.33)PDT(-90.33)ANDGFVR	Casein kinase II substrate motif;Casein kinase II substrate motif;ERK1,2 kinase substrate motif;ERK1,2 kinase substrate motif;G protein-coupled receptor kinase 1 substrate motif;G protein-coupled receptor kinase 1 substrate motif;GSK-3, ERK1, ERK2, CDK5 substrate motif;GSK-3, ERK1, ERK2, CDK5 substrate motif;WW domain binding motif;WW domain binding motif
ELF1	S	163			-0.21106	1	8.41749e-46	P32519	P32519	ETS-related transcription factor Elf-1	-0.25437	-0.17279	-0.25985	215.15	207.99	178	77.3959	-0.03338	3	4.0763	2								PEVMETQQVQEKYADSPGASSPEQPKRKKGR	YADS(1)PGASSPEQPK	Y(-120.58)ADS(77.4)PGAS(-77.4)S(-96.39)PEQPK	b-Adrenergic Receptor kinase substrate motif;ERK1,2 kinase substrate motif;G protein-coupled receptor kinase 1 substrate motif;GSK3 kinase substrate motif;GSK-3, ERK1, ERK2, CDK5 substrate motif;PKA kinase substrate motif;WW domain binding motif
ELF1	S	168			0.18777	0.988558	2.31111e-23	P32519	P32519	ETS-related transcription factor Elf-1	0.18585	0.27876	0.12383	178.22	178.22	165.16	19.3649	-0.48304	4	3.3385	2								TQQVQEKYADSPGASSPEQPKRKKGRKTKPP	YADSPGAS(0.011)S(0.989)PEQPK	Y(-135.69)ADS(-71.98)PGAS(-19.36)S(19.36)PEQPK	Casein kinase II substrate motif;ERK1,2 kinase substrate motif;G protein-coupled receptor kinase 1 substrate motif;GSK-3, ERK1, ERK2, CDK5 substrate motif;MDC1 BRCT domain binding motif;Plk1 PBD domain binding motif;WW domain binding motif
LSP1	S	204			-0.07887	0.997828	6.67831e-06	P33241	P33241	Lymphocyte-specific protein 1	0.0005	-0.15649	-0.1561	142.83	83.632	136.7	26.6211	0.48957	6	5.6359	3				2.0448	PRKCB	MAPKAPK2;MAPKAPK3;MAPKAPK5;MNK1;MNK2	MAPKAPK2;MAPKAPK3;MAPKAPK5;MNK1;MNK2	SPPLSPTTKLIDRTESLNRSIEKSNSVKKSQ	LIDRT(0.002)ES(0.998)LNR	LIDRT(-26.62)ES(26.62)LNR	14-3-3 domain binding motif;b-Adrenergic Receptor kinase substrate motif;Calmodulin-dependent protein kinase II alpha substrate motif;Calmodulin-dependent protein kinase II substrate motif;Calmodulin-dependent protein kinase IV substrate motif;CLK1 kinase substrate motif;G protein-coupled receptor kinase 1 substrate motif;GSK3 kinase substrate motif;Chk1 kinase substrate motif;Phosphorylase kinas…
LSP1	S	208	+		1.13389	0.999809	4.83587e-07	P33241	P33241	Lymphocyte-specific protein 1	1.17969	1.06474	1.0851	87.676	74.052	87.676	37.4976	0.0022889	3	2.9995	3						MAPKAPK2;MAPKAPK3;MAPKAPK5;MNK1;MNK2	MAPKAPK2;MAPKAPK3;MAPKAPK5;MNK1;MNK2	SPTTKLIDRTESLNRSIEKSNSVKKSQPDLP	LIDRTESLNRS(1)IEK	LIDRT(-48.9)ES(-37.5)LNRS(37.5)IEK	Casein kinase II substrate motif;G protein-coupled receptor kinase 1 substrate motif;GSK3 kinase substrate motif;MAPKAPK2 kinase substrate motif
[truncated: 3,731 more rows]
