# Supplementary material for: Radio-sensitizing effects of VE-821 and beyond: Distinct phosphoproteomic and metabolomic changes after ATR inhibition in irradiated MOLT-4 cells
Source: PLoS One. 2018 Jul 12;13(7):e0199349. doi: 10.1371/journal.pone.0199349 (PMC6042708; doi:10.1371/journal.pone.0199349)
Supplement: S2 Table — (XLSX) [file pone.0199349.s004.xlsx]

## Sheet: Known kinases
Site ID	Gene name	Amino acid	Position	Regulatory site	Source	Kinase	upregulated	downregulated	median log2(ratio VE+IR/IR normalized)	Localization prob	PEP	Protein	Protein name	Sequence window	log2(ratio VE+IR/IR normalized) replicate 1	log2(ratio VE+IR/IR normalized) replicate 2	log2(ratio VE+IR/IR normalized) replicate 3	Score	Delta score	Score for localization	Mass error [ppm]	Score diff	Ratio H/L count	Ratio H/L variability [%]
FAM195B S21	FAM195B	S	21	+	Known kinase (PhosphoSitePlusDB)	ERK1			-0.0881	0.99985	2.60517e-35	C9JLW8	Protein FAM195B	VSRVVYNGKRTSSPRSPPSSSEIFTPAHEEN	-0.00608	-0.19117	-0.19199	171.07	159.87	140.73	0.19908	38.2809	6	6.6006
FAM195B S21	FAM195B	S	21	+	Known kinase (PhosphoSitePlusDB)	ERK2			-0.0881	0.99985	2.60517e-35	C9JLW8	Protein FAM195B	VSRVVYNGKRTSSPRSPPSSSEIFTPAHEEN	-0.00608	-0.19117	-0.19199	171.07	159.87	140.73	0.19908	38.2809	6	6.6006
SUPT5H S666	SUPT5H	S	666		Known kinase (PhosphoSitePlusDB)	CDK1			0.02034	0.999499	9.52349e-07	O00267	Transcription elongation factor SPT5	PRDVTNFTVGGFAPMSPRISSPMHPSAGGQR	-0.04817	-0.00609	-0.01739	72.09	69.332	68.639	-0.39388	33.0139	5	2.9011
SUPT5H S666	SUPT5H	S	666		Known kinase (PhosphoSitePlusDB)	CDK2			0.02034	0.999499	9.52349e-07	O00267	Transcription elongation factor SPT5	PRDVTNFTVGGFAPMSPRISSPMHPSAGGQR	-0.04817	-0.00609	-0.01739	72.09	69.332	68.639	-0.39388	33.0139	5	2.9011
DNM1L S616	DNM1L	S	616	+	Known kinase (PhosphoSitePlusDB)	CDK1			0.09342	1	9.86543e-05	O00429	Dynamin-1-like protein	LLAEEKSKPIPIMPASPQKGHAVNLLDVPVP	0.00577	0.04679	0.1453	82.747	72.947	82.747	1.6468	67.5854	3	6.0207
DNM1L S616	DNM1L	S	616	+	Known kinase (PhosphoSitePlusDB)	CDK2			0.09342	1	9.86543e-05	O00429	Dynamin-1-like protein	LLAEEKSKPIPIMPASPQKGHAVNLLDVPVP	0.00577	0.04679	0.1453	82.747	72.947	82.747	1.6468	67.5854	3	6.0207
DNM1L S616	DNM1L	S	616	+	Known kinase (PhosphoSitePlusDB)	CDK5			0.09342	1	9.86543e-05	O00429	Dynamin-1-like protein	LLAEEKSKPIPIMPASPQKGHAVNLLDVPVP	0.00577	0.04679	0.1453	82.747	72.947	82.747	1.6468	67.5854	3	6.0207
DNM1L S616	DNM1L	S	616	+	Known kinase (PhosphoSitePlusDB)	ERK1			0.09342	1	9.86543e-05	O00429	Dynamin-1-like protein	LLAEEKSKPIPIMPASPQKGHAVNLLDVPVP	0.00577	0.04679	0.1453	82.747	72.947	82.747	1.6468	67.5854	3	6.0207
DNM1L S616	DNM1L	S	616	+	Known kinase (PhosphoSitePlusDB)	ERK2			0.09342	1	9.86543e-05	O00429	Dynamin-1-like protein	LLAEEKSKPIPIMPASPQKGHAVNLLDVPVP	0.00577	0.04679	0.1453	82.747	72.947	82.747	1.6468	67.5854	3	6.0207
DNM1L S616	DNM1L	S	616	+	Known kinase (PhosphoSitePlusDB)	PKCD			0.09342	1	9.86543e-05	O00429	Dynamin-1-like protein	LLAEEKSKPIPIMPASPQKGHAVNLLDVPVP	0.00577	0.04679	0.1453	82.747	72.947	82.747	1.6468	67.5854	3	6.0207
DDX3X S594	DDX3X	S	594		Known kinase (PhosphoSitePlusDB)	AurB	+		1.7334	1	0.00345961	O00571	ATP-dependent RNA helicase DDX3X	HYKGGSRGRSKSNRFSGGFGARDYRQSSGSS;HYKGSSRGRSKSSRFSGGFGARDYRQSSGAS	1.64501	1.68677	1.82683	99.855	99.855	78.098	0.58868	78.0978	4	6.4098
PDCD5 S119	PDCD5	S	119	+	Known kinase (PhosphoSitePlusDB)	CK2A1			0.03407	1	5.02708e-07	O14737	Programmed cell death protein 5	EKTTTVKFNRRKVMDSDEDDDY_________	0.11684	-0.03857	-0.01754	132.08	127.73	115.1	0.06555	92.7796	18	11.364
SLC9A3R1 S280	SLC9A3R1	S	280		Known kinase (PhosphoSitePlusDB)	CDK1			0.7464	1	1.72557e-06	O14745	Na(+)/H(+) exchange regulatory cofactor NHE-RF1	QKENSREALAEAALESPRPALVRSASSDTSE	0.75144	0.78427	0.34441	68.168	64.173	61.276	-0.73706	61.2759	4	15.069
CHEK1 S317	CHEK1	S	317	+	Known kinase (PhosphoSitePlusDB)	ATR		+	-0.94845	0.975627	0.000419131	O14757	Serine/threonine-protein kinase Chk1	PVNSASSEENVKYSSSQPEPRTGLSLWDTSP	-1.08026	-0.99508	-0.57306	145.91	123.34	145.91	0.17695	16.0257	3	19.725
PPP1R12A S445	PPP1R12A	S	445	+	Known kinase (PhosphoSitePlusDB)	NuaK1			0.27166	0.998911	2.05721e-24	O14974	Protein phosphatase 1 regulatory subunit 12A	DESPATWRLGLRKTGSYGALAEITASKEGQK	0.29797	0.18848	0.24175	166.35	147.34	157.53	0.10328	29.6242	4	4.2737
PPP1R12A S910	PPP1R12A	S	910	+	Known kinase (PhosphoSitePlusDB)	NuaK1	+		1.16118	0.998819	0.000120472	O14974	Protein phosphatase 1 regulatory subunit 12A	TSAGDRYDSLLGRSGSYSYLEERKPYSSRLE	1.18208	1.07352	1.11239	105.66	98.439	94.747	-0.2439	31.1363	3	2.6786
MDM4 S367	MDM4	S	367	+	Known kinase (PhosphoSitePlusDB)	Akt1			0.03773	0.999963	7.91442e-05	O15151	Protein Mdm4	KENEGNDVPDCRRTISAPVVRPKDAYIKKEN	0.02245	0.03635	-0.06647	107.97	83.745	96.745	0.97125	44.2813	3	3.4918
MDM4 S367	MDM4	S	367	+	Known kinase (PhosphoSitePlusDB)	Chk1			0.03773	0.999963	7.91442e-05	O15151	Protein Mdm4	KENEGNDVPDCRRTISAPVVRPKDAYIKKEN	0.02245	0.03635	-0.06647	107.97	83.745	96.745	0.97125	44.2813	3	3.4918
MDM4 S367	MDM4	S	367	+	Known kinase (PhosphoSitePlusDB)	Chk2			0.03773	0.999963	7.91442e-05	O15151	Protein Mdm4	KENEGNDVPDCRRTISAPVVRPKDAYIKKEN	0.02245	0.03635	-0.06647	107.97	83.745	96.745	0.97125	44.2813	3	3.4918
CD3EAP S285	CD3EAP	S	285		Known kinase (PhosphoSitePlusDB)	CDK1			0.24574	0.810594	1.61244e-30	O15446	DNA-directed RNA polymerase I subunit RPA34	KQEQINTEPLEDTVLSPTKKRKRQKGTEGME	0.68418	0.18247	0.17698	160.84	152.31	107.75	-0.51351	6.33513	4	16.508
EIF4G3 S1156	EIF4G3	S	1156	+	Known kinase (PhosphoSitePlusDB)	CAMK1A		+	-0.51148	0.979914	1.6358e-40	O43432	Eukaryotic translation initiation factor 4 gamma 3	LPSATARPNTFMRGGSSKDLLDNQSQEEQRR	-0.67804	-0.52066	-0.40902	181.23	181.23	178.84	0.2804	16.883	4	14.798
EIF4G3 S1156	EIF4G3	S	1156	+	Known kinase (PhosphoSitePlusDB)	CAMK1B		+	-0.51148	0.979914	1.6358e-40	O43432	Eukaryotic translation initiation factor 4 gamma 3	LPSATARPNTFMRGGSSKDLLDNQSQEEQRR	-0.67804	-0.52066	-0.40902	181.23	181.23	178.84	0.2804	16.883	4	14.798
EIF4G3 S1156	EIF4G3	S	1156	+	Known kinase (PhosphoSitePlusDB)	CAMK1G		+	-0.51148	0.979914	1.6358e-40	O43432	Eukaryotic translation initiation factor 4 gamma 3	LPSATARPNTFMRGGSSKDLLDNQSQEEQRR	-0.67804	-0.52066	-0.40902	181.23	181.23	178.84	0.2804	16.883	4	14.798
FOXO3 S253	FOXO3	S	253	+	Known kinase (PhosphoSitePlusDB)	Akt1			0.19156	1	1.97547e-16	O43524	Forkhead box protein O3	PDGGKSGKAPRRRAVSMDNSNKYTKSRGRAA	0.27136	0.14493	0.08661	177.39	144.47	177.39	-0.020612	91.919	3	5.2977
FOXO3 S253	FOXO3	S	253	+	Known kinase (PhosphoSitePlusDB)	Pim1			0.19156	1	1.97547e-16	O43524	Forkhead box protein O3	PDGGKSGKAPRRRAVSMDNSNKYTKSRGRAA	0.27136	0.14493	0.08661	177.39	144.47	177.39	-0.020612	91.919	3	5.2977
BUB1 S593	BUB1	S	593		Known kinase (PhosphoSitePlusDB)	CDK1			-0.07364	1	0.00982029	O43683	Mitotic checkpoint serine/threonine-protein kinase BUB1	DSTVWGIRCNKTLAPSPKSPGDFTSAAQLAS	-0.15964	-0.12027	-0.07925	83.883	73.745	83.883	0.16827	69.101	3	3.9858
TBC1D4 S588	TBC1D4	S	588	+	Known kinase (PhosphoSitePlusDB)	Chk1			-0.25537	1	1.12341e-09	O60343	TBC1 domain family member 4	NIFSRGANRMRGRLGSVDSFERSNSLASEKD	-0.3298	-0.28867	-0.27026	158.3	117.57	158.3	-0.21714	67.611	17	6.9067
BUB1B S670	BUB1B	S	670	+	Known kinase (PhosphoSitePlusDB)	CDK1			0.13027	1	8.44834e-09	O60566	Mitotic checkpoint serine/threonine-protein kinase BUB1 beta	ACGTIYSQTLSIKKLSPIIEDSREATHSSGF	0.09401	0.08364	0.13466	143.21	119.89	143.21	0.22746	102.333	3	2.651
BUB1B S670	BUB1B	S	670	+	Known kinase (PhosphoSitePlusDB)	TTK			0.13027	1	8.44834e-09	O60566	Mitotic checkpoint serine/threonine-protein kinase BUB1 beta	ACGTIYSQTLSIKKLSPIIEDSREATHSSGF	0.09401	0.08364	0.13466	143.21	119.89	143.21	0.22746	102.333	3	2.651
PFKFB2 S466	PFKFB2	S	466		Known kinase (PhosphoSitePlusDB)	Akt1			-0.04992	0.99992	3.8633e-13	O60825	6-phosphofructo-2-kinase;6-phosphofructo-2-kinase/fructose-2,6-bisphosphatase 2;Fructose-2,6-bisphosphatase	NNFPKNQTPVRMRRNSFTPLSSSNTIRRPRN	-0.17207	-0.08267	-0.09649	144.51	130.51	144.51	-0.17581	40.9791	9	5.4741
PFKFB2 S466	PFKFB2	S	466		Known kinase (PhosphoSitePlusDB)	AMPKA1			-0.04992	0.99992	3.8633e-13	O60825	6-phosphofructo-2-kinase;6-phosphofructo-2-kinase/fructose-2,6-bisphosphatase 2;Fructose-2,6-bisphosphatase	NNFPKNQTPVRMRRNSFTPLSSSNTIRRPRN	-0.17207	-0.08267	-0.09649	144.51	130.51	144.51	-0.17581	40.9791	9	5.4741
PFKFB2 S466	PFKFB2	S	466		Known kinase (PhosphoSitePlusDB)	PKACA			-0.04992	0.99992	3.8633e-13	O60825	6-phosphofructo-2-kinase;6-phosphofructo-2-kinase/fructose-2,6-bisphosphatase 2;Fructose-2,6-bisphosphatase	NNFPKNQTPVRMRRNSFTPLSSSNTIRRPRN	-0.17207	-0.08267	-0.09649	144.51	130.51	144.51	-0.17581	40.9791	9	5.4741
NBN S432	NBN	S	432		Known kinase (PhosphoSitePlusDB)	CDK2			-0.07747	0.990564	0.000173835	O60934	Nibrin	VSNTLAKMRIPNYQLSPTKLPSINKSKDRAS	-0.0025	-0.15583	-0.12626	117.72	98.713	117.72	-0.32237	20.2111	3	4.3861
NBN S397	NBN	S	397		Known kinase (PhosphoSitePlusDB)	ATM		+	-1.21451	1	2.685e-13	O60934	Nibrin	KEIKVSKMEQKFRMLSQDAPTVKESCKTSSN	-1.42678	-1.19921	-1.10273	137.62	120.85	136.24	-0.85972	92.4823	4	14.779
CLASP2 S507	CLASP2	S	507	+	Known kinase (PhosphoSitePlusDB)	CDK1			0.25036	0.985834	2.2159e-05	O75122	CLIP-associating protein 2	KRSKIPRSQGCSREASPSRLSVARSSRIPRP	0.23508	0.09572	0.33945	102.73	69.674	102.73	0.94968	18.4338	3	8.5427
CLASP2 S507	CLASP2	S	507	+	Known kinase (PhosphoSitePlusDB)	GSK3B			0.25036	0.985834	2.2159e-05	O75122	CLIP-associating protein 2	KRSKIPRSQGCSREASPSRLSVARSSRIPRP	0.23508	0.09572	0.33945	102.73	69.674	102.73	0.94968	18.4338	3	8.5427
EIF3J S127	EIF3J	S	127	+	Known kinase (PhosphoSitePlusDB)	CK2A1			0.40436	1	0.00258787	O75822	Eukaryotic translation initiation factor 3 subunit J	EQLADKLRLKKLQEESDLELAKETFGVNNAV	-0.0541	0.35773	0.39768	70.889	57.024	70.889	-1.3997	70.8885	3	18.634
USP1 S313	USP1	S	313	+	Known kinase (PhosphoSitePlusDB)	CDK1			0.12961	0.999951	3.29889e-20	O94782	Ubiquitin carboxyl-terminal hydrolase 1	RQTRSKRKATSDTLESPPKIIPKYISENESP	0.09455	0.09663	0.08082	151.41	140.04	109.22	0.25627	44.0614	9	3.2532
PRKD2 S706	PRKD2	S	706	+	Known kinase (PhosphoSitePlusDB)	PKCA		+	-1.05772	1	0.0105845	Q9BZL6	Serine/threonine-protein kinase D2	VKLCDFGFARIIGEKSFRRSVVGTPAYLAPE	-1.073	-1.35117	-1.05301	66.19	41.558	46.352	0.61465	46.3521	3	11.104
PRKD2 S706	PRKD2	S	706	+	Known kinase (PhosphoSitePlusDB)	PKCE		+	-1.05772	1	0.0105845	Q9BZL6	Serine/threonine-protein kinase D2	VKLCDFGFARIIGEKSFRRSVVGTPAYLAPE	-1.073	-1.35117	-1.05301	66.19	41.558	46.352	0.61465	46.3521	3	11.104
PRKD2 S706	PRKD2	S	706	+	Known kinase (PhosphoSitePlusDB)	PKCH		+	-1.05772	1	0.0105845	Q9BZL6	Serine/threonine-protein kinase D2	VKLCDFGFARIIGEKSFRRSVVGTPAYLAPE	-1.073	-1.35117	-1.05301	66.19	41.558	46.352	0.61465	46.3521	3	11.104
SNAPIN S133	SNAPIN	S	133		Known kinase (PhosphoSitePlusDB)	CDK2			-0.08119	1	9.56018e-22	O95295	SNARE-associated protein Snapin	ARRRAMLDSGIYPPGSPGK____________	-0.02959	-0.15313	-0.15392	161.08	153.64	161.08	0.16065	101.404	13	9.6082
PARN S557	PARN	S	557	+	Known kinase (PhosphoSitePlusDB)	MAPKAPK2			-0.02828	1	2.74024e-12	O95453	Poly(A)-specific ribonuclease PARN	QCIPYTLQNHYYRNNSFTAPSTVGKRNLSPS	-0.06544	0.01811	0.08214	147.75	130.69	147.75	1.9049	63.5581	8	13.957
LATS1 S613	LATS1	S	613		Known kinase (PhosphoSitePlusDB)	CDK1			0.0049	0.995126	0.00275651	O95835	Serine/threonine-protein kinase LATS1	ENVDSGDKEKKQITTSPITVRKNKKDEERRE	-0.16518	-0.038	0.01513	76.073	67.663	74.15	-0.10531	25.5655	8	8.6926
MBD3 S85	MBD3	S	85		Known kinase (PhosphoSitePlusDB)	AurA		+	-1.31484	0.961196	2.02741e-06	O95983	Methyl-CpG-binding domain protein 3	LMSKMNKSRQRVRYDSSNQVKGKPDLNTALP	-1.36055	-1.30664	-1.36363	145	116.72	145	0.062441	13.9393	3	2.9944
CHEK2 S260	CHEK2	S	260		Known kinase (PhosphoSitePlusDB)	Chk2			-0.3814	1	0.00721818	O96017	Serine/threonine-protein kinase Chk2	KVAIKIISKRKFAIGSAREADPALNVETEIE	-0.44051	-0.3296	-0.32114	98.009	77.775	83.438	-0.45805	83.4376	9	7.4681
CHEK2 S379	CHEK2	S	379	+	Known kinase (PhosphoSitePlusDB)	Chk2			-0.34212	0.96178	0.000209136	O96017	Serine/threonine-protein kinase Chk2	IKITDFGHSKILGETSLMRTLCGTPTYLAPE	-0.46779	-0.31087	-0.44711	138.63	73.897	117.09	0.077928	14.0079	8	9.9462
RAF1 S259	RAF1	S	259	+	Known kinase (PhosphoSitePlusDB)	PKACA			0.06956	0.956625	4.92441e-18	P04049	RAF proto-oncogene serine/threonine-protein kinase	SPSSEGSLSQRQRSTSTPNVHMVSTTLPVDS	-0.10473	0.01894	0.13187	103.84	91.791	79.69	-1.4858	13.8566	6	8.459
RAF1 S259	RAF1	S	259	+	Known kinase (PhosphoSitePlusDB)	RAF1			0.06956	0.956625	4.92441e-18	P04049	RAF proto-oncogene serine/threonine-protein kinase	SPSSEGSLSQRQRSTSTPNVHMVSTTLPVDS	-0.10473	0.01894	0.13187	103.84	91.791	79.69	-1.4858	13.8566	6	8.459
TK1 S13	TK1	S	13	+	Known kinase (PhosphoSitePlusDB)	CDK1			0.04278	0.760525	2.43009e-08	P04183	Thymidine kinase, cytosolic	___MSCINLPTVLPGSPSKTRGQIQVILGPM	0.00606	0.01756	0.09721	89.913	80.856	89.913	-0.7489	5.01883	2	2.102
TK1 S13	TK1	S	13	+	Known kinase (PhosphoSitePlusDB)	CDK2			0.04278	0.760525	2.43009e-08	P04183	Thymidine kinase, cytosolic	___MSCINLPTVLPGSPSKTRGQIQVILGPM	0.00606	0.01756	0.09721	89.913	80.856	89.913	-0.7489	5.01883	2	2.102
TP53 S392	TP53	S	392	+	Known kinase (PhosphoSitePlusDB)	CDK7			-0.17334	1	6.40226e-29	P04637	Cellular tumor antigen p53	TSRHKKLMFKTEGPDSD______________	-0.20034	-0.20186	-0.21586	204.13	204.13	204.13	-0.51192	114.903	6	2.5858
TP53 S392	TP53	S	392	+	Known kinase (PhosphoSitePlusDB)	CDK9			-0.17334	1	6.40226e-29	P04637	Cellular tumor antigen p53	TSRHKKLMFKTEGPDSD______________	-0.20034	-0.20186	-0.21586	204.13	204.13	204.13	-0.51192	114.903	6	2.5858
TP53 S392	TP53	S	392	+	Known kinase (PhosphoSitePlusDB)	CK2A1			-0.17334	1	6.40226e-29	P04637	Cellular tumor antigen p53	TSRHKKLMFKTEGPDSD______________	-0.20034	-0.20186	-0.21586	204.13	204.13	204.13	-0.51192	114.903	6	2.5858
TP53 S392	TP53	S	392	+	Known kinase (PhosphoSitePlusDB)	LKB1			-0.17334	1	6.40226e-29	P04637	Cellular tumor antigen p53	TSRHKKLMFKTEGPDSD______________	-0.20034	-0.20186	-0.21586	204.13	204.13	204.13	-0.51192	114.903	6	2.5858
TP53 S392	TP53	S	392	+	Known kinase (PhosphoSitePlusDB)	NuaK1			-0.17334	1	6.40226e-29	P04637	Cellular tumor antigen p53	TSRHKKLMFKTEGPDSD______________	-0.20034	-0.20186	-0.21586	204.13	204.13	204.13	-0.51192	114.903	6	2.5858
TP53 S392	TP53	S	392	+	Known kinase (PhosphoSitePlusDB)	PKR			-0.17334	1	6.40226e-29	P04637	Cellular tumor antigen p53	TSRHKKLMFKTEGPDSD______________	-0.20034	-0.20186	-0.21586	204.13	204.13	204.13	-0.51192	114.903	6	2.5858
HMGN1 S8	HMGN1	S	8	+	Known kinase (PhosphoSitePlusDB)	CK2A1			0.09004	0.999784	4.83559e-10	P05114	Non-histone chromosomal protein HMG-14	________MPKRKVSSAEGAAKEEPKRRSAR	0.11473	0.04246	0.08056	124.5	124.5	116	0.62963	36.6507	7	5.4311
HMGN1 S99	HMGN1	S	99		Known kinase (PhosphoSitePlusDB)	CK2A1			0.30533	0.999974	7.66614e-09	P05114	Non-histone chromosomal protein HMG-14	EESPASDEAGEKEAKSD______________	0.38471	0.24013	0.16197	70.345	60.779	70.345	0.44781	46.1372	4	18.531
JUN S73	JUN	S	73	+	Known kinase (PhosphoSitePlusDB)	CDK3		+	-0.89588	1	0.00249447	P05412	Transcription factor AP-1	SDLLTSPDVGLLKLASPELERLIIQSSNGHI	-0.71147	-0.9802	-0.94846	103.18	66.596	103.18	-0.00076301	103.181	5	8.9981
JUN S73	JUN	S	73	+	Known kinase (PhosphoSitePlusDB)	ERK7		+	-0.89588	1	0.00249447	P05412	Transcription factor AP-1	SDLLTSPDVGLLKLASPELERLIIQSSNGHI	-0.71147	-0.9802	-0.94846	103.18	66.596	103.18	-0.00076301	103.181	5	8.9981
JUN S73	JUN	S	73	+	Known kinase (PhosphoSitePlusDB)	JNK1		+	-0.89588	1	0.00249447	P05412	Transcription factor AP-1	SDLLTSPDVGLLKLASPELERLIIQSSNGHI	-0.71147	-0.9802	-0.94846	103.18	66.596	103.18	-0.00076301	103.181	5	8.9981
JUN S73	JUN	S	73	+	Known kinase (PhosphoSitePlusDB)	JNK2		+	-0.89588	1	0.00249447	P05412	Transcription factor AP-1	SDLLTSPDVGLLKLASPELERLIIQSSNGHI	-0.71147	-0.9802	-0.94846	103.18	66.596	103.18	-0.00076301	103.181	5	8.9981
JUN S73	JUN	S	73	+	Known kinase (PhosphoSitePlusDB)	PLK3		+	-0.89588	1	0.00249447	P05412	Transcription factor AP-1	SDLLTSPDVGLLKLASPELERLIIQSSNGHI	-0.71147	-0.9802	-0.94846	103.18	66.596	103.18	-0.00076301	103.181	5	8.9981
JUN S73	JUN	S	73	+	Known kinase (PhosphoSitePlusDB)	VRK1		+	-0.89588	1	0.00249447	P05412	Transcription factor AP-1	SDLLTSPDVGLLKLASPELERLIIQSSNGHI	-0.71147	-0.9802	-0.94846	103.18	66.596	103.18	-0.00076301	103.181	5	8.9981
SSB S366	SSB	S	366	+	Known kinase (PhosphoSitePlusDB)	CK2A1			0.08529	1	7.41143e-125	P05455	Lupus La protein	GKGKVQFQGKKTKFASDDEHDEHDENGATGP	0.06756	0.01701	0.08451	257.66	248.4	213.52	0.13922	174.313	12	7.9406
CD5 S483	CD5	S	483		Known kinase (PhosphoSitePlusDB)	CK2A1			-0.09631	0.794481	1.95031e-28	P06127	T-cell surface glycoprotein CD5	LEGALHRSSMQPDNSSDSDYDLHGAQRL___	0.14086	-0.09203	-0.19601	122.34	109.66	122.34	-0.20725	5.99299	2	4.99
FYN S21	FYN	S	21	+	Known kinase (PhosphoSitePlusDB)	PKACA			0.05172	1	3.25604e-24	P06241	Tyrosine-protein kinase Fyn	CKDKEATKLTEERDGSLNQSSGYRYGTDPTP	-0.2121	-0.00161	0.11793	136.49	109.22	121.56	0.25976	84.4126	8	13.216
RB1 S795	RB1	S	795	+	Known kinase (PhosphoSitePlusDB)	CDK4			-0.0934	0.999715	2.22192e-10	P06400	Retinoblastoma-associated protein	SPIPHIPRSPYKFPSSPLRIPGGNIYISPLK	-0.12125	-0.11813	-0.14219	158.38	158.38	132.38	0.07645	35.4441	4	1.0164
RB1 S795	RB1	S	795	+	Known kinase (PhosphoSitePlusDB)	CDK5			-0.0934	0.999715	2.22192e-10	P06400	Retinoblastoma-associated protein	SPIPHIPRSPYKFPSSPLRIPGGNIYISPLK	-0.12125	-0.11813	-0.14219	158.38	158.38	132.38	0.07645	35.4441	4	1.0164
RB1 S795	RB1	S	795	+	Known kinase (PhosphoSitePlusDB)	CDK6			-0.0934	0.999715	2.22192e-10	P06400	Retinoblastoma-associated protein	SPIPHIPRSPYKFPSSPLRIPGGNIYISPLK	-0.12125	-0.11813	-0.14219	158.38	158.38	132.38	0.07645	35.4441	4	1.0164
RB1 S795	RB1	S	795	+	Known kinase (PhosphoSitePlusDB)	CDK9			-0.0934	0.999715	2.22192e-10	P06400	Retinoblastoma-associated protein	SPIPHIPRSPYKFPSSPLRIPGGNIYISPLK	-0.12125	-0.11813	-0.14219	158.38	158.38	132.38	0.07645	35.4441	4	1.0164
RB1 S807	RB1	S	807	+	Known kinase (PhosphoSitePlusDB)	CDK1			-0.05023	1	5.57244e-07	P06400	Retinoblastoma-associated protein	FPSSPLRIPGGNIYISPLKSPYKISEGLPTP	-0.06551	0.02472	-0.28286	127.83	102.9	127.83	0.33148	88.2534	4	8.7817
RB1 S807	RB1	S	807	+	Known kinase (PhosphoSitePlusDB)	CDK2			-0.05023	1	5.57244e-07	P06400	Retinoblastoma-associated protein	FPSSPLRIPGGNIYISPLKSPYKISEGLPTP	-0.06551	0.02472	-0.28286	127.83	102.9	127.83	0.33148	88.2534	4	8.7817
RB1 S807	RB1	S	807	+	Known kinase (PhosphoSitePlusDB)	CDK3			-0.05023	1	5.57244e-07	P06400	Retinoblastoma-associated protein	FPSSPLRIPGGNIYISPLKSPYKISEGLPTP	-0.06551	0.02472	-0.28286	127.83	102.9	127.83	0.33148	88.2534	4	8.7817
RB1 S807	RB1	S	807	+	Known kinase (PhosphoSitePlusDB)	CDK4			-0.05023	1	5.57244e-07	P06400	Retinoblastoma-associated protein	FPSSPLRIPGGNIYISPLKSPYKISEGLPTP	-0.06551	0.02472	-0.28286	127.83	102.9	127.83	0.33148	88.2534	4	8.7817
RB1 S807	RB1	S	807	+	Known kinase (PhosphoSitePlusDB)	CDK5			-0.05023	1	5.57244e-07	P06400	Retinoblastoma-associated protein	FPSSPLRIPGGNIYISPLKSPYKISEGLPTP	-0.06551	0.02472	-0.28286	127.83	102.9	127.83	0.33148	88.2534	4	8.7817
RB1 S807	RB1	S	807	+	Known kinase (PhosphoSitePlusDB)	CDK6			-0.05023	1	5.57244e-07	P06400	Retinoblastoma-associated protein	FPSSPLRIPGGNIYISPLKSPYKISEGLPTP	-0.06551	0.02472	-0.28286	127.83	102.9	127.83	0.33148	88.2534	4	8.7817
RB1 S807	RB1	S	807	+	Known kinase (PhosphoSitePlusDB)	CDK9			-0.05023	1	5.57244e-07	P06400	Retinoblastoma-associated protein	FPSSPLRIPGGNIYISPLKSPYKISEGLPTP	-0.06551	0.02472	-0.28286	127.83	102.9	127.83	0.33148	88.2534	4	8.7817
RB1 S788	RB1	S	788	+	Known kinase (PhosphoSitePlusDB)	CDK4			-0.34962	0.999998	2.22192e-10	P06400	Retinoblastoma-associated protein	STRPPTLSPIPHIPRSPYKFPSSPLRIPGGN	-0.3649	-0.38209	-0.3508	158.38	158.38	137.89	-0.24387	57.14	5	8.4513
RB1 S788	RB1	S	788	+	Known kinase (PhosphoSitePlusDB)	CDK6			-0.34962	0.999998	2.22192e-10	P06400	Retinoblastoma-associated protein	STRPPTLSPIPHIPRSPYKFPSSPLRIPGGN	-0.3649	-0.38209	-0.3508	158.38	158.38	137.89	-0.24387	57.14	5	8.4513
RB1 S249	RB1	S	249	+	Known kinase (PhosphoSitePlusDB)	CDK1			0.75326	1	1.15416e-09	P06400	Retinoblastoma-associated protein	LLKEPYKTAVIPINGSPRTPRRGQNRSARIA	0.42386	0.74155	0.80385	150.85	140.3	150.85	-0.50752	97.2835	7	7.2474
RB1 S249	RB1	S	249	+	Known kinase (PhosphoSitePlusDB)	CDK2			0.75326	1	1.15416e-09	P06400	Retinoblastoma-associated protein	LLKEPYKTAVIPINGSPRTPRRGQNRSARIA	0.42386	0.74155	0.80385	150.85	140.3	150.85	-0.50752	97.2835	7	7.2474
HSP90AB1 S255	HSP90AB1	S	255	+	Known kinase (PhosphoSitePlusDB)	AurB			-0.10608	1	6.55839e-100	P08238	Heat shock protein HSP 90-beta	EDKDDEEKPKIEDVGSDEEDDSGKDKKKKTK;ENKDDEEKPKIEDVGSDEEDDSGKDKKKKTK	-0.09581	-0.21145	-0.13508	254.71	254.71	67.194	-2.5116	67.1943	29	7.4544
HSP90AB1 S255	HSP90AB1	S	255	+	Known kinase (PhosphoSitePlusDB)	CK2A1			-0.10608	1	6.55839e-100	P08238	Heat shock protein HSP 90-beta	EDKDDEEKPKIEDVGSDEEDDSGKDKKKKTK;ENKDDEEKPKIEDVGSDEEDDSGKDKKKKTK	-0.09581	-0.21145	-0.13508	254.71	254.71	67.194	-2.5116	67.1943	29	7.4544
PDHA1 S232	PDHA1	S	232	+	Known kinase (PhosphoSitePlusDB)	PDHK1			-0.19138	0.956976	0.000371839	P08559	Pyruvate dehydrogenase E1 component subunit alpha, somatic form, mitochondrial	PCIFICENNRYGMGTSVERAAASTDYYKRGD	-0.22964	-0.26709	-0.13717	100.93	80.154	86.911	-0.76349	13.4756	12	15.831
PDHA1 S232	PDHA1	S	232	+	Known kinase (PhosphoSitePlusDB)	PDHK2			-0.19138	0.956976	0.000371839	P08559	Pyruvate dehydrogenase E1 component subunit alpha, somatic form, mitochondrial	PCIFICENNRYGMGTSVERAAASTDYYKRGD	-0.22964	-0.26709	-0.13717	100.93	80.154	86.911	-0.76349	13.4756	12	15.831
PDHA1 S232	PDHA1	S	232	+	Known kinase (PhosphoSitePlusDB)	PDK1			-0.19138	0.956976	0.000371839	P08559	Pyruvate dehydrogenase E1 component subunit alpha, somatic form, mitochondrial	PCIFICENNRYGMGTSVERAAASTDYYKRGD	-0.22964	-0.26709	-0.13717	100.93	80.154	86.911	-0.76349	13.4756	12	15.831
PDHA1 S293	PDHA1	S	293	+	Known kinase (PhosphoSitePlusDB)	PDHK1		+	-0.48971	0.99941	5.16169e-17	P08559	Pyruvate dehydrogenase E1 component subunit alpha, somatic form, mitochondrial	GPILMELQTYRYHGHSMSDPGVSYRTREEIQ	-0.72438	-0.56426	-0.47305	156.67	146.32	107.73	-0.1676	32.2893	19	13.194
PDHA1 S293	PDHA1	S	293	+	Known kinase (PhosphoSitePlusDB)	PDHK2		+	-0.48971	0.99941	5.16169e-17	P08559	Pyruvate dehydrogenase E1 component subunit alpha, somatic form, mitochondrial	GPILMELQTYRYHGHSMSDPGVSYRTREEIQ	-0.72438	-0.56426	-0.47305	156.67	146.32	107.73	-0.1676	32.2893	19	13.194
PDHA1 S293	PDHA1	S	293	+	Known kinase (PhosphoSitePlusDB)	PDHK3		+	-0.48971	0.99941	5.16169e-17	P08559	Pyruvate dehydrogenase E1 component subunit alpha, somatic form, mitochondrial	GPILMELQTYRYHGHSMSDPGVSYRTREEIQ	-0.72438	-0.56426	-0.47305	156.67	146.32	107.73	-0.1676	32.2893	19	13.194
PDHA1 S293	PDHA1	S	293	+	Known kinase (PhosphoSitePlusDB)	PDHK4		+	-0.48971	0.99941	5.16169e-17	P08559	Pyruvate dehydrogenase E1 component subunit alpha, somatic form, mitochondrial	GPILMELQTYRYHGHSMSDPGVSYRTREEIQ	-0.72438	-0.56426	-0.47305	156.67	146.32	107.73	-0.1676	32.2893	19	13.194
PDHA1 S293	PDHA1	S	293	+	Known kinase (PhosphoSitePlusDB)	PDK1		+	-0.48971	0.99941	5.16169e-17	P08559	Pyruvate dehydrogenase E1 component subunit alpha, somatic form, mitochondrial	GPILMELQTYRYHGHSMSDPGVSYRTREEIQ	-0.72438	-0.56426	-0.47305	156.67	146.32	107.73	-0.1676	32.2893	19	13.194
PDHA1 S300	PDHA1	S	300	+	Known kinase (PhosphoSitePlusDB)	PDHK1		+	-0.48971	0.999608	3.88223e-07	P08559	Pyruvate dehydrogenase E1 component subunit alpha, somatic form, mitochondrial	QTYRYHGHSMSDPGVSYRTREEIQEVRSKSD	-0.72438	-0.56426	-0.47305	90.755	81.306	59.733	0.73304	35.6225	8	14.001
PDHA1 S300	PDHA1	S	300	+	Known kinase (PhosphoSitePlusDB)	PDHK2		+	-0.48971	0.999608	3.88223e-07	P08559	Pyruvate dehydrogenase E1 component subunit alpha, somatic form, mitochondrial	QTYRYHGHSMSDPGVSYRTREEIQEVRSKSD	-0.72438	-0.56426	-0.47305	90.755	81.306	59.733	0.73304	35.6225	8	14.001
PDHA1 S300	PDHA1	S	300	+	Known kinase (PhosphoSitePlusDB)	PDHK3		+	-0.48971	0.999608	3.88223e-07	P08559	Pyruvate dehydrogenase E1 component subunit alpha, somatic form, mitochondrial	QTYRYHGHSMSDPGVSYRTREEIQEVRSKSD	-0.72438	-0.56426	-0.47305	90.755	81.306	59.733	0.73304	35.6225	8	14.001
PDHA1 S300	PDHA1	S	300	+	Known kinase (PhosphoSitePlusDB)	PDHK4		+	-0.48971	0.999608	3.88223e-07	P08559	Pyruvate dehydrogenase E1 component subunit alpha, somatic form, mitochondrial	QTYRYHGHSMSDPGVSYRTREEIQEVRSKSD	-0.72438	-0.56426	-0.47305	90.755	81.306	59.733	0.73304	35.6225	8	14.001
PDHA1 S300	PDHA1	S	300	+	Known kinase (PhosphoSitePlusDB)	PDK1		+	-0.48971	0.999608	3.88223e-07	P08559	Pyruvate dehydrogenase E1 component subunit alpha, somatic form, mitochondrial	QTYRYHGHSMSDPGVSYRTREEIQEVRSKSD	-0.72438	-0.56426	-0.47305	90.755	81.306	59.733	0.73304	35.6225	8	14.001
SNRNP70 S226	SNRNP70	S	226		Known kinase (PhosphoSitePlusDB)	CDK2			-0.2186	1	1.04601e-13	P08621	U1 small nuclear ribonucleoprotein 70 kDa	SGRDDTSRYDERPGPSPLPHRDRDRDRERER	-0.26701	-0.1886	-0.29582	137.91	124.51	129.02	-0.54294	79.7201	30	16.657
VIM S430	VIM	S	430		Known kinase (PhosphoSitePlusDB)	DNAPK			0.05533	0.999999	3.90409e-15	P08670	Vimentin	LPNFSSLNLRETNLDSLPLVDTHSKRTLLIK	-0.249	0.0087	0.07249	139.81	130.53	139.81	3.7389	60.4806	3	13.086
VIM S39	VIM	S	39	+	Known kinase (PhosphoSitePlusDB)	Akt1			0.03731	0.992833	0.000168004	P08670	Vimentin	PSSSRSYVTTSTRTYSLGSALRPSTSRSLYA	-0.16269	-0.00932	0.14479	76.574	54.209	54.281	0.16707	24.9256	3	11.83
VIM S39	VIM	S	39	+	Known kinase (PhosphoSitePlusDB)	PKACA			0.03731	0.992833	0.000168004	P08670	Vimentin	PSSSRSYVTTSTRTYSLGSALRPSTSRSLYA	-0.16269	-0.00932	0.14479	76.574	54.209	54.281	0.16707	24.9256	3	11.83
MYB S532	MYB	S	532		Known kinase (PhosphoSitePlusDB)	ERK1			0.10246	0.996751	3.7797e-38	P10242	Transcriptional activator Myb	ENGPPLLKKIKQEVESPTDKSGNFFCSHHWE	0.27844	0.0094	0.05367	220.52	175.18	197.29	0.014823	24.868	6	10.624
PRKAR1A S83	PRKAR1A	S	83	+	Known kinase (PhosphoSitePlusDB)	CDK16			-0.09721	1	1.90642e-38	P10644	cAMP-dependent protein kinase type I-alpha regulatory subunit;cAMP-dependent protein kinase type I-alpha regulatory subunit, N-terminally processed	LQKAGTRTDSREDEISPPPPNPVVKGRRRRG	-0.12529	-0.14384	-0.13173	173.03	141.91	110.35	0.058708	110.347	20	7.5184
PRKAR1A S83	PRKAR1A	S	83	+	Known kinase (PhosphoSitePlusDB)	CDK2			-0.09721	1	1.90642e-38	P10644	cAMP-dependent protein kinase type I-alpha regulatory subunit;cAMP-dependent protein kinase type I-alpha regulatory subunit, N-terminally processed	LQKAGTRTDSREDEISPPPPNPVVKGRRRRG	-0.12529	-0.14384	-0.13173	173.03	141.91	110.35	0.058708	110.347	20	7.5184
TOP1 S394	TOP1	S	394		Known kinase (PhosphoSitePlusDB)	CDK1			-0.08807	1	0.000946386	P11387	DNA topoisomerase 1	PEDIIINCSKDAKVPSPPPGHKWKEVRHDNK	-0.21392	-0.07008	-0.12883	99.283	77.29	88.338	-0.12287	88.3377	6	7.1781
TOP1 S10	TOP1	S	10		Known kinase (PhosphoSitePlusDB)	CK2A1	+		0.96606	1	2.17442e-38	P11387	DNA topoisomerase 1	______MSGDHLHNDSQIEADFRLNDSHKHK	0.82242	0.98173	0.91727	178.32	178.32	178.32	0.0023298	84.5474	6	6.1859
TOP2A S1247	TOP2A	S	1247		Known kinase (PhosphoSitePlusDB)	CDK1			0.07916	1	8.41251e-97	P11388	DNA topoisomerase 2-alpha	EKKNKKKIKNENTEGSPQEDGVELEGLKQRL	-0.09951	0.06427	0.03459	235.23	218.35	235.23	0.38312	68.7431	19	10.702
TOP2A S1247	TOP2A	S	1247		Known kinase (PhosphoSitePlusDB)	ERK1			0.07916	1	8.41251e-97	P11388	DNA topoisomerase 2-alpha	EKKNKKKIKNENTEGSPQEDGVELEGLKQRL	-0.09951	0.06427	0.03459	235.23	218.35	235.23	0.38312	68.7431	19	10.702
TOP2A S1247	TOP2A	S	1247		Known kinase (PhosphoSitePlusDB)	ERK2			0.07916	1	8.41251e-97	P11388	DNA topoisomerase 2-alpha	EKKNKKKIKNENTEGSPQEDGVELEGLKQRL	-0.09951	0.06427	0.03459	235.23	218.35	235.23	0.38312	68.7431	19	10.702
TOP2A S1213	TOP2A	S	1213	+	Known kinase (PhosphoSitePlusDB)	CDK1	+		1.26796	1	1.07025e-12	P11388	DNA topoisomerase 2-alpha	GKAKGKKTQMAEVLPSPRGQRVIPRITIEMK	1.17988	1.21249	1.29666	170.09	157.89	155.03	0.11421	108.82	29	45.538
TOP2A S1213	TOP2A	S	1213	+	Known kinase (PhosphoSitePlusDB)	ERK1	+		1.26796	1	1.07025e-12	P11388	DNA topoisomerase 2-alpha	GKAKGKKTQMAEVLPSPRGQRVIPRITIEMK	1.17988	1.21249	1.29666	170.09	157.89	155.03	0.11421	108.82	29	45.538
TOP2A S1213	TOP2A	S	1213	+	Known kinase (PhosphoSitePlusDB)	ERK2	+		1.26796	1	1.07025e-12	P11388	DNA topoisomerase 2-alpha	GKAKGKKTQMAEVLPSPRGQRVIPRITIEMK	1.17988	1.21249	1.29666	170.09	157.89	155.03	0.11421	108.82	29	45.538
LCP1 S5	LCP1	S	5	+	Known kinase (PhosphoSitePlusDB)	PKACA			0.18764	0.995426	0.000193954	P13796	Plastin-2	___________MARGSVSDEEMMELREAFAK	0.26306	0.11248	0.1586	89.624	78.365	89.624	0.67716	23.3776	9	10.749
LCP1 S5	LCP1	S	5	+	Known kinase (PhosphoSitePlusDB)	PKCD			0.18764	0.995426	0.000193954	P13796	Plastin-2	___________MARGSVSDEEMMELREAFAK	0.26306	0.11248	0.1586	89.624	78.365	89.624	0.67716	23.3776	9	10.749
GYS1 S645	GYS1	S	645	+	Known kinase (PhosphoSitePlusDB)	GSK3B			0.44657	0.892443	5.68096e-07	P13807	Glycogen [starch] synthase, muscle	AAQGYRYPRPASVPPSPSLSRHSSPHQSEDE	0.44026	0.31895	0.41745	114.7	84.701	114.7	0.67863	12.1998	5	3.432
GYS1 S645	GYS1	S	645	+	Known kinase (PhosphoSitePlusDB)	P38B			0.44657	0.892443	5.68096e-07	P13807	Glycogen [starch] synthase, muscle	AAQGYRYPRPASVPPSPSLSRHSSPHQSEDE	0.44026	0.31895	0.41745	114.7	84.701	114.7	0.67863	12.1998	5	3.432
PKM S37	PKM	S	37		Known kinase (PhosphoSitePlusDB)	ERK2			-0.07724	0.999978	1.96522e-06	P14618	Pyruvate kinase PKM	MADTFLEHMCRLDIDSPPITARNTGIICTIG	-0.1194	-0.1138	-0.08288	113.56	93.281	92.265	-0.35732	46.6512	4	2.5228
NME1 S120	NME1	S	120	+	Known kinase (PhosphoSitePlusDB)	CDK1			0.12578	0.999028	1.65734e-23	P15531	Nucleoside diphosphate kinase A	RGDFCIQVGRNIIHGSDSVESAEKEIGLWFH	-0.3946	0.07915	0.10229	180.8	180.8	180.8	-0.31789	30.1212	3	20.739
NME1 S120	NME1	S	120	+	Known kinase (PhosphoSitePlusDB)	NME1			0.12578	0.999028	1.65734e-23	P15531	Nucleoside diphosphate kinase A	RGDFCIQVGRNIIHGSDSVESAEKEIGLWFH	-0.3946	0.07915	0.10229	180.8	180.8	180.8	-0.31789	30.1212	3	20.739
TCF3 S379	TCF3	S	379	+	Known kinase (PhosphoSitePlusDB)	MLK2			0.08148	0.996526	1.9389e-47	P15923	Transcription factor E2-alpha	AGTSQWPRAGAPGALSPSYDGGLHGLQSKIE	0.15644	0.08021	-0.06723	157.9	142.36	129.9	-0.045239	24.5771	9	7.0959
CD44 S706	CD44	S	706	+	Known kinase (PhosphoSitePlusDB)	CAMK2A			0.23413	0.991727	4.38549e-07	P16070	CD44 antigen	VEDRKPSGLNGEASKSQEMVHLVNKESSETP	-0.01312	0.2949	0.18534	67.655	57.662	67.655	-0.46343	20.7934	3	12.025
SPN S351	SPN	S	351		Known kinase (PhosphoSitePlusDB)	PKCA			0.85503	1	2.20606e-05	P16150	Leukosialin	SSRRPTLTTFFGRRKSRQGSLAMEELKSGSG	1.43489	0.21328	-0.7381	95.662	64.342	95.197	-0.59042	95.1972	2	58.341
HIST1H1C S36	HIST1H1C	S	36		Known kinase (PhosphoSitePlusDB)	Chk2			0.27536	1	9.34105e-35	P16403	Histone H1.2	KKKAAKKAGGTPRKASGPPVSELITKAVAAS	0.2975	0.20941	0.07395	206.6	179.13	190.25	0.55367	74.7274	14	8.266
STMN1 S16	STMN1	S	16	+	Known kinase (PhosphoSitePlusDB)	CAMK2A	+		2.26132	1	1.38102e-08	P16949	Stathmin	MASSDIQVKELEKRASGQAFELILSPRSKES	2.26005	2.23993	2.18504	99.413	92.602	89.663	-0.85515	89.6627	4	5.7005
STMN1 S16	STMN1	S	16	+	Known kinase (PhosphoSitePlusDB)	CAMK2B	+		2.26132	1	1.38102e-08	P16949	Stathmin	MASSDIQVKELEKRASGQAFELILSPRSKES	2.26005	2.23993	2.18504	99.413	92.602	89.663	-0.85515	89.6627	4	5.7005
STMN1 S16	STMN1	S	16	+	Known kinase (PhosphoSitePlusDB)	CAMK4	+		2.26132	1	1.38102e-08	P16949	Stathmin	MASSDIQVKELEKRASGQAFELILSPRSKES	2.26005	2.23993	2.18504	99.413	92.602	89.663	-0.85515	89.6627	4	5.7005
STMN1 S16	STMN1	S	16	+	Known kinase (PhosphoSitePlusDB)	PAK1	+		2.26132	1	1.38102e-08	P16949	Stathmin	MASSDIQVKELEKRASGQAFELILSPRSKES	2.26005	2.23993	2.18504	99.413	92.602	89.663	-0.85515	89.6627	4	5.7005
STMN1 S16	STMN1	S	16	+	Known kinase (PhosphoSitePlusDB)	PKACA	+		2.26132	1	1.38102e-08	P16949	Stathmin	MASSDIQVKELEKRASGQAFELILSPRSKES	2.26005	2.23993	2.18504	99.413	92.602	89.663	-0.85515	89.6627	4	5.7005
STMN1 S25	STMN1	S	25	+	Known kinase (PhosphoSitePlusDB)	CDK1	+		2.26132	1	5.89803e-06	P16949	Stathmin	ELEKRASGQAFELILSPRSKESVPEFPLSPP	2.26005	2.23993	2.18504	98.684	92.602	89.663	-0.85515	89.6627	1	NaN
STMN1 S25	STMN1	S	25	+	Known kinase (PhosphoSitePlusDB)	CDK2	+		2.26132	1	5.89803e-06	P16949	Stathmin	ELEKRASGQAFELILSPRSKESVPEFPLSPP	2.26005	2.23993	2.18504	98.684	92.602	89.663	-0.85515	89.6627	1	NaN
STMN1 S25	STMN1	S	25	+	Known kinase (PhosphoSitePlusDB)	ERK1	+		2.26132	1	5.89803e-06	P16949	Stathmin	ELEKRASGQAFELILSPRSKESVPEFPLSPP	2.26005	2.23993	2.18504	98.684	92.602	89.663	-0.85515	89.6627	1	NaN
STMN1 S25	STMN1	S	25	+	Known kinase (PhosphoSitePlusDB)	P38D	+		2.26132	1	5.89803e-06	P16949	Stathmin	ELEKRASGQAFELILSPRSKESVPEFPLSPP	2.26005	2.23993	2.18504	98.684	92.602	89.663	-0.85515	89.6627	1	NaN
STMN1 S25	STMN1	S	25	+	Known kinase (PhosphoSitePlusDB)	PKCB	+		2.26132	1	5.89803e-06	P16949	Stathmin	ELEKRASGQAFELILSPRSKESVPEFPLSPP	2.26005	2.23993	2.18504	98.684	92.602	89.663	-0.85515	89.6627	1	NaN
STMN1 S38	STMN1	S	38	+	Known kinase (PhosphoSitePlusDB)	CDK1			0.47508	1	4.30979e-29	P16949	Stathmin	ILSPRSKESVPEFPLSPPKKKDLSLEEIQKK	0.60849	0.3956	0.4163	189.55	172.12	174.02	-0.66406	83.595	33	9.056
STMN1 S38	STMN1	S	38	+	Known kinase (PhosphoSitePlusDB)	CDK2			0.47508	1	4.30979e-29	P16949	Stathmin	ILSPRSKESVPEFPLSPPKKKDLSLEEIQKK	0.60849	0.3956	0.4163	189.55	172.12	174.02	-0.66406	83.595	33	9.056
STMN1 S38	STMN1	S	38	+	Known kinase (PhosphoSitePlusDB)	ERK1			0.47508	1	4.30979e-29	P16949	Stathmin	ILSPRSKESVPEFPLSPPKKKDLSLEEIQKK	0.60849	0.3956	0.4163	189.55	172.12	174.02	-0.66406	83.595	33	9.056
STMN1 S38	STMN1	S	38	+	Known kinase (PhosphoSitePlusDB)	KIS			0.47508	1	4.30979e-29	P16949	Stathmin	ILSPRSKESVPEFPLSPPKKKDLSLEEIQKK	0.60849	0.3956	0.4163	189.55	172.12	174.02	-0.66406	83.595	33	9.056
STMN1 S38	STMN1	S	38	+	Known kinase (PhosphoSitePlusDB)	P38D			0.47508	1	4.30979e-29	P16949	Stathmin	ILSPRSKESVPEFPLSPPKKKDLSLEEIQKK	0.60849	0.3956	0.4163	189.55	172.12	174.02	-0.66406	83.595	33	9.056
STMN1 S38	STMN1	S	38	+	Known kinase (PhosphoSitePlusDB)	PAK1			0.47508	1	4.30979e-29	P16949	Stathmin	ILSPRSKESVPEFPLSPPKKKDLSLEEIQKK	0.60849	0.3956	0.4163	189.55	172.12	174.02	-0.66406	83.595	33	9.056
STMN1 S38	STMN1	S	38	+	Known kinase (PhosphoSitePlusDB)	PKCB			0.47508	1	4.30979e-29	P16949	Stathmin	ILSPRSKESVPEFPLSPPKKKDLSLEEIQKK	0.60849	0.3956	0.4163	189.55	172.12	174.02	-0.66406	83.595	33	9.056
STMN1 S63	STMN1	S	63	+	Known kinase (PhosphoSitePlusDB)	PKACA	+		0.97849	1	2.49236e-05	P16949	Stathmin	EEIQKKLEAAEERRKSHEAEVLKQLAEKREH	1.05043	0.93347	0.90541	135.86	116.09	107.45	-0.39985	107.455	44	15.152
HMGA1 S36	HMGA1	S	36	+	Known kinase (PhosphoSitePlusDB)	CDK1	+		0.93659	0.981572	1.05073e-07	P17096	High mobility group protein HMG-I/HMG-Y	TEKRGRGRPRKQPPVSPGTALVGSQKEPSEV	0.8504	0.97556	0.73705	77.631	77.631	54.964	-0.82224	17.6723	4	8.2211
HMGA1 S36	HMGA1	S	36	+	Known kinase (PhosphoSitePlusDB)	CDK2	+		0.93659	0.981572	1.05073e-07	P17096	High mobility group protein HMG-I/HMG-Y	TEKRGRGRPRKQPPVSPGTALVGSQKEPSEV	0.8504	0.97556	0.73705	77.631	77.631	54.964	-0.82224	17.6723	4	8.2211
HMGA1 S36	HMGA1	S	36	+	Known kinase (PhosphoSitePlusDB)	HIPK2	+		0.93659	0.981572	1.05073e-07	P17096	High mobility group protein HMG-I/HMG-Y	TEKRGRGRPRKQPPVSPGTALVGSQKEPSEV	0.8504	0.97556	0.73705	77.631	77.631	54.964	-0.82224	17.6723	4	8.2211
PTPN1 S50	PTPN1	S	50	+	Known kinase (PhosphoSitePlusDB)	Akt1			0.28534	0.999991	0.00023308	P18031	Tyrosine-protein phosphatase non-receptor type 1	AKLPKNKNRNRYRDVSPFDHSRIKLHQEDND	0.19461	0.29399	0.23655	92.65	80.382	77.387	0.34794	50.6337	10	11.033
PTPN1 S50	PTPN1	S	50	+	Known kinase (PhosphoSitePlusDB)	CLK1			0.28534	0.999991	0.00023308	P18031	Tyrosine-protein phosphatase non-receptor type 1	AKLPKNKNRNRYRDVSPFDHSRIKLHQEDND	0.19461	0.29399	0.23655	92.65	80.382	77.387	0.34794	50.6337	10	11.033
PTPN1 S50	PTPN1	S	50	+	Known kinase (PhosphoSitePlusDB)	CLK2			0.28534	0.999991	0.00023308	P18031	Tyrosine-protein phosphatase non-receptor type 1	AKLPKNKNRNRYRDVSPFDHSRIKLHQEDND	0.19461	0.29399	0.23655	92.65	80.382	77.387	0.34794	50.6337	10	11.033
PTPN1 S378	PTPN1	S	378		Known kinase (PhosphoSitePlusDB)	PKCA			-0.07936	1	0.00634498	P18031	Tyrosine-protein phosphatase non-receptor type 1	SMSQDTEVRSRVVGGSLRGAQAASPAKGEPS	0.03728	-0.21203	-0.10953	106.6	43.18	68.016	-0.81631	68.0161	4	8.1564
RCC1 S11	RCC1	S	11	+	Known kinase (PhosphoSitePlusDB)	CDK1			-0.07016	1	8.55608e-07	P18754	Regulator of chromosome condensation	_____MSPKRIAKRRSPPADAIPKSKKVKVS	-0.0949	-0.06748	-0.05205	134.39	89.68	54.65	-0.19503	54.6504	17	7.5583
LIG1 S51	LIG1	S	51	+	Known kinase (PhosphoSitePlusDB)	CDK2			0.03942	0.980359	2.72264e-18	P18858	DNA ligase 1	KAALKEWNGVVSESDSPVKRPGRKAARVLGS	-0.17215	-0.07737	0.09434	146.81	116.72	93.804	0.35928	16.9872	6	10.27
LIG1 S66	LIG1	S	66	+	Known kinase (PhosphoSitePlusDB)	CK2A1		+	-0.69834	1	1.37959e-51	P18858	DNA ligase 1	SPVKRPGRKAARVLGSEGEEEDEALSPAKGQ	-0.71362	-0.67776	-0.70867	201.15	193.87	68.445	0.95663	68.4451	5	4.7248
LIG1 S76	LIG1	S	76	+	Known kinase (PhosphoSitePlusDB)	CDK1			0.15056	1	8.60356e-86	P18858	DNA ligase 1	ARVLGSEGEEEDEALSPAKGQKPALDCSQVS	0.08125	0.11532	0.10177	248.52	236.24	100.04	0.13907	80.9714	11	17.661
LIG1 S76	LIG1	S	76	+	Known kinase (PhosphoSitePlusDB)	CDK2			0.15056	1	8.60356e-86	P18858	DNA ligase 1	ARVLGSEGEEEDEALSPAKGQKPALDCSQVS	0.08125	0.11532	0.10177	248.52	236.24	100.04	0.13907	80.9714	11	17.661
LIG1 S76	LIG1	S	76	+	Known kinase (PhosphoSitePlusDB)	Chk1			0.15056	1	8.60356e-86	P18858	DNA ligase 1	ARVLGSEGEEEDEALSPAKGQKPALDCSQVS	0.08125	0.11532	0.10177	248.52	236.24	100.04	0.13907	80.9714	11	17.661
PLCG1 S1248	PLCG1	S	1248		Known kinase (PhosphoSitePlusDB)	Akt1			0.25229	0.999701	0.000570036	P19174	1-phosphatidylinositol 4,5-bisphosphate phosphodiesterase gamma-1	SDASGQLFHGRAREGSFESRYQQPFEDFRIS	0.14176	0.20566	0.32939	144.92	89.852	60.255	0.194	35.2389	6	7.4203
PLCG1 S1248	PLCG1	S	1248		Known kinase (PhosphoSitePlusDB)	PKACA			0.25229	0.999701	0.000570036	P19174	1-phosphatidylinositol 4,5-bisphosphate phosphodiesterase gamma-1	SDASGQLFHGRAREGSFESRYQQPFEDFRIS	0.14176	0.20566	0.32939	144.92	89.852	60.255	0.194	35.2389	6	7.4203
PLCG1 S1248	PLCG1	S	1248		Known kinase (PhosphoSitePlusDB)	PKCA			0.25229	0.999701	0.000570036	P19174	1-phosphatidylinositol 4,5-bisphosphate phosphodiesterase gamma-1	SDASGQLFHGRAREGSFESRYQQPFEDFRIS	0.14176	0.20566	0.32939	144.92	89.852	60.255	0.194	35.2389	6	7.4203
NCL S67	NCL	S	67		Known kinase (PhosphoSitePlusDB)	CDK2			-0.01428	0.997627	9.62579e-17	P19338	Nucleolin	KGKKAAATSAKKVVVSPTKKVAVATPAKKAA	0.0356	-0.09857	-0.09224	160.62	102.11	160.62	0.30392	26.2361	101	12.794
EIF2S2 S2	EIF2S2	S	2	+	Known kinase (PhosphoSitePlusDB)	CK2A1			-0.03022	1	6.9908e-17	P20042	Eukaryotic translation initiation factor 2 subunit 2	______________MSGDEMIFDPTMSKKKK	-0.0678	-0.07294	-0.06467	151.44	144.47	135.09	0.66939	114.839	158	13.797
LMNB1 S23	LMNB1	S	23		Known kinase (PhosphoSitePlusDB)	CDK1	+		2.40414	0.997928	4.53665e-07	P20700	Lamin-B1	PPRMGSRAGGPTTPLSPTRLSRLQEKEELRE	2.37495	2.35454	2.40949	120.59	103.97	120.59	1.0629	26.849	3	8.9672
LMNB1 S393	LMNB1	S	393		Known kinase (PhosphoSitePlusDB)	CDK1			0.41381	0.999592	1.27832e-05	P20700	Lamin-B1	RKLLEGEEERLKLSPSPSSRVTVSRASSSRS;RKLLEGEEERLKLSPSPSSRVTVSRATSSSS	0.41468	0.36891	0.36144	140.6	111.61	137.39	0.19855	35.2408	3	1.3204
FLNA S1084	FLNA	S	1084	+	Known kinase (PhosphoSitePlusDB)	CDK1			-0.02869	0.973596	3.63215e-32	P21333	Filamin-A	KVKAFGPGLQGGSAGSPARFTIDTKGAGTGG	-0.04397	-0.07219	-0.15756	166.34	154.84	166.34	-1.1312	15.6672	3	3.2691
FLNA S1459	FLNA	S	1459	+	Known kinase (PhosphoSitePlusDB)	CDK1			0.01507	0.999999	2.46088e-08	P21333	Filamin-A	DVTDASKVKCSGPGLSPGMVRANLPQSFQVD	-0.02235	-0.00609	-0.04059	142.95	131.37	132.65	-0.54686	60.4376	19	16.322
PAICS S27	PAICS	S	27		Known kinase (PhosphoSitePlusDB)	CDK1	+		1.11036	1	4.33492e-12	P22234	Multifunctional protein ADE2;Phosphoribosylaminoimidazole carboxylase;Phosphoribosylaminoimidazole-succinocarboxamide synthase	KLYEGKTKEVYELLDSPGKVLLQSKDQITAG	1.17147	1.05253	1.04125	167.03	129.48	131.45	0.66447	94.5037	10	5.1093
PAICS S27	PAICS	S	27		Known kinase (PhosphoSitePlusDB)	CDK2	+		1.11036	1	4.33492e-12	P22234	Multifunctional protein ADE2;Phosphoribosylaminoimidazole carboxylase;Phosphoribosylaminoimidazole-succinocarboxamide synthase	KLYEGKTKEVYELLDSPGKVLLQSKDQITAG	1.17147	1.05253	1.04125	167.03	129.48	131.45	0.66447	94.5037	10	5.1093
SFPQ S283	SFPQ	S	283		Known kinase (PhosphoSitePlusDB)	Mnk1			0.59646	1	0.0144866	P23246	Splicing factor, proline- and glutamine-rich	SEEKISDSEGFKANLSLLRRPGEKTYTQRCR	0.58118	0.28576	0.59026	78.149	16.47	78.149	0.21462	78.1489	3	11.516
SFPQ S283	SFPQ	S	283		Known kinase (PhosphoSitePlusDB)	Mnk2			0.59646	1	0.0144866	P23246	Splicing factor, proline- and glutamine-rich	SEEKISDSEGFKANLSLLRRPGEKTYTQRCR	0.58118	0.28576	0.59026	78.149	16.47	78.149	0.21462	78.1489	3	11.516
CFL1 S3	CFL1	S	3	+	Known kinase (PhosphoSitePlusDB)	LIMK1			-0.02047	1	1.73456e-13	P23528	Cofilin-1	_____________MASGVAVSDGVIKVFNDM	-0.04857	-0.05441	-0.05341	197.79	164.51	103.79	-1.0631	77.9683	176	7.2675
CFL1 S3	CFL1	S	3	+	Known kinase (PhosphoSitePlusDB)	LIMK2			-0.02047	1	1.73456e-13	P23528	Cofilin-1	_____________MASGVAVSDGVIKVFNDM	-0.04857	-0.05441	-0.05341	197.79	164.51	103.79	-1.0631	77.9683	176	7.2675
CFL1 S3	CFL1	S	3	+	Known kinase (PhosphoSitePlusDB)	PRKD1			-0.02047	1	1.73456e-13	P23528	Cofilin-1	_____________MASGVAVSDGVIKVFNDM	-0.04857	-0.05441	-0.05341	197.79	164.51	103.79	-1.0631	77.9683	176	7.2675
CFL1 S3	CFL1	S	3	+	Known kinase (PhosphoSitePlusDB)	TESK1			-0.02047	1	1.73456e-13	P23528	Cofilin-1	_____________MASGVAVSDGVIKVFNDM	-0.04857	-0.05441	-0.05341	197.79	164.51	103.79	-1.0631	77.9683	176	7.2675
POLR2A S1917	POLR2A	S	1917		Known kinase (PhosphoSitePlusDB)	CDK2			0.00806	0.969347	3.91113e-13	P24928	DNA-directed RNA polymerase II subunit RPB1	YTPTSPKYSPTSPTYSPTSPKYSPTSPTYSP	-0.14958	0.01784	0.000560001	138.98	104.56	116.73	0.20757	16.3391	1	NaN
POLR2A S1920	POLR2A	S	1920		Known kinase (PhosphoSitePlusDB)	CDK1			-0.0488	0.962949	1.4078e-16	P24928	DNA-directed RNA polymerase II subunit RPB1	TSPKYSPTSPTYSPTSPKYSPTSPTYSPTSP	-0.10934	-0.05675	-0.03044	157.91	101.66	130.5	0.28859	14.7801	1	NaN
ADRBK1 S670	ADRBK1	S	670	+	Known kinase (PhosphoSitePlusDB)	CDK2			0.04586	1	1.07692e-07	P25098	Beta-adrenergic receptor kinase 1	QQLVQRVPKMKNKPRSPVVELSKVPLVQRGS	0.03016	-0.09395	0.03228	118.64	90.532	111.11	-0.060819	73.9249	8	6.7481
DNMT1 S714	DNMT1	S	714		Known kinase (PhosphoSitePlusDB)	mTOR			-0.15431	1	3.38301e-28	P26358	DNA (cytosine-5)-methyltransferase 1	ADDDEEVDDNIPEMPSPKKMHQGKKKKQNKN	-0.2188	-0.23504	-0.10041	128.88	123.18	126.27	0.61375	126.271	8	7.664
DNMT1 S143	DNMT1	S	143	+	Known kinase (PhosphoSitePlusDB)	Akt1			-0.10839	0.950372	4.32654e-05	P26358	DNA (cytosine-5)-methyltransferase 1	PPKPLSKPRTPRRSKSDGEAKPEPSPSPRIT	-0.35969	-0.03528	-0.15718	65.855	57.289	65.855	-0.094237	12.8218	3	12.549
U2AF2 S79	U2AF2	S	79		Known kinase (PhosphoSitePlusDB)	CDK1			0.12115	1	1.75828e-28	P26368	Splicing factor U2AF 65 kDa subunit	PLTRGAKEEHGGLIRSPRHEKKKKVRKYWDV	0.09441	0.05448	0.11934	181.72	181.72	43.794	0.13609	43.7941	60	9.7248
DCK S11	DCK	S	11	+	Known kinase (PhosphoSitePlusDB)	CK1D			-0.0539	0.975327	0.000235477	P27707	Deoxycytidine kinase	_____MATPPKRSCPSFSASSEGTRIKKISI	-0.13504	-0.10053	0.25759	75.911	60.366	75.911	-0.11518	16.9304	3	15.903
CAD S1859	CAD	S	1859	+	Known kinase (PhosphoSitePlusDB)	p70S6K		+	-1.47859	1	4.2722e-17	P27708	Aspartate carbamoyltransferase;CAD protein;Dihydroorotase;Glutamine-dependent carbamoyl-phosphate synthase	LPDGRFHLPPRIHRASDPGLPAEEPKEKSSR	-1.55913	-1.44047	-1.54807	140.63	127.46	57.525	1.5977	57.5251	30	12.529
CAD S1859	CAD	S	1859	+	Known kinase (PhosphoSitePlusDB)	PKACA		+	-1.47859	1	4.2722e-17	P27708	Aspartate carbamoyltransferase;CAD protein;Dihydroorotase;Glutamine-dependent carbamoyl-phosphate synthase	LPDGRFHLPPRIHRASDPGLPAEEPKEKSSR	-1.55913	-1.44047	-1.54807	140.63	127.46	57.525	1.5977	57.5251	30	12.529
MAP4 S787	MAP4	S	787	+	Known kinase (PhosphoSitePlusDB)	CDK1			0.18637	0.999743	1.06052e-07	P27816	Microtubule-associated protein 4	KPKPIADAKAPEKRASPSKPASAPASRSGSK	0.27891	0.12098	-0.04188	101.78	96.001	100.27	0.72789	35.9348	8	12.527
MAP4 S696	MAP4	S	696		Known kinase (PhosphoSitePlusDB)	CDK1			0.03125	1	0.00105067	P27816	Microtubule-associated protein 4	TGNDITTPPNKELPPSPEKKTKPLATTQPAK	0.08919	-0.03199	-0.04476	94.363	61.037	78.342	1.2825	78.3416	16	18.384
CANX S583	CANX	S	583		Known kinase (PhosphoSitePlusDB)	CDK1			0.00331	1	1.10499e-154	P27824	Calnexin	EDRKPKAEEDEILNRSPRNRKPRRE______	0.03588	-0.04971	-0.09001	273.54	220.16	122.97	0.11796	122.966	84	9.5765
CANX S583	CANX	S	583		Known kinase (PhosphoSitePlusDB)	ERK1			0.00331	1	1.10499e-154	P27824	Calnexin	EDRKPKAEEDEILNRSPRNRKPRRE______	0.03588	-0.04971	-0.09001	273.54	220.16	122.97	0.11796	122.966	84	9.5765
RBL1 S640	RBL1	S	640	+	Known kinase (PhosphoSitePlusDB)	CDK2			0.08488	0.999975	6.52796e-16	P28749	Retinoblastoma-like protein 1	VRTDSGSLRRDMQPLSPISVHERYSSPTAGS	-0.02396	0.06827	0.0766	160.04	143.68	160.04	-0.53609	46.0283	24	17.403
RBL1 S640	RBL1	S	640	+	Known kinase (PhosphoSitePlusDB)	CDK4			0.08488	0.999975	6.52796e-16	P28749	Retinoblastoma-like protein 1	VRTDSGSLRRDMQPLSPISVHERYSSPTAGS	-0.02396	0.06827	0.0766	160.04	143.68	160.04	-0.53609	46.0283	24	17.403
ARID4A S864	ARID4A	S	864	+	Known kinase (PhosphoSitePlusDB)	CDK2			-0.0077	0.98208	3.75773e-07	P29374	AT-rich interactive domain-containing protein 4A	CVKEKKLKRKILGQSSPEKKIRIENGMEMTN	-0.02169	-0.09045	-0.13123	113.07	53.004	91.043	0.039704	17.388	9	16.51
PML S518	PML	S	518		Known kinase (PhosphoSitePlusDB)	CDK1			-0.26495	1	2.52587e-11	P29590	Protein PML	RSSPEQPRPSTSKAVSPPHLDGPPSPRSPVI	0.07191	-0.37967	-0.32285	111.7	86.088	47.499	-1.4235	47.499	7	14.58
PML S518	PML	S	518		Known kinase (PhosphoSitePlusDB)	CDK2			-0.26495	1	2.52587e-11	P29590	Protein PML	RSSPEQPRPSTSKAVSPPHLDGPPSPRSPVI	0.07191	-0.37967	-0.32285	111.7	86.088	47.499	-1.4235	47.499	7	14.58
PML S8	PML	S	8	+	Known kinase (PhosphoSitePlusDB)	HIPK2			-0.06368	1	0.000330806	P29590	Protein PML	________MEPAPARSPRPQQDPARPQEPTM	-0.07896	0.00244	-0.2944	83.204	66.854	71.513	1.3373	71.5134	3	10.307
EEF1D S133	EEF1D	S	133	+	Known kinase (PhosphoSitePlusDB)	CDK1			0.08583	1	1.21314e-38	P29692	Elongation factor 1-delta	SSPGHRATAPQTQHVSPMRQVEPPAKKPATP	0.08044	0.04409	0.0205	211.39	196.42	211.39	-0.65159	67.2015	30	8.7854
MARCKS S170	MARCKS	S	170		Known kinase (PhosphoSitePlusDB)	PKCA			-0.28	0.999984	0.0180497	P29966	Myristoylated alanine-rich C-kinase substrate	KKRFSFKKSFKLSGFSFKKNKKEAGEGGEAE	0.04089	-0.4311	-0.32879	79.659	58.959	72.434	0.7974	47.9689	3	15.959
RPL12 S38	RPL12	S	38		Known kinase (PhosphoSitePlusDB)	CDK2			0.03914	1	0.00282073	P30050	60S ribosomal protein L12	GATSALAPKIGPLGLSPKKVGDDIAKATGDW	0.01823	-0.00749	-0.03044	86.772	45.589	51.726	1.1195	51.7258	6	4.1778
PEBP1 S153	PEBP1	S	153	+	Known kinase (PhosphoSitePlusDB)	PKCA			0.05464	1	0.00377177	P30086	Hippocampal cholinergic neurostimulating peptide;Phosphatidylethanolamine-binding protein 1	LSNRSGDHRGKFKVASFRKKYELRAPVAGTC	0.14461	0.000909999	0.00585	118.5	74.146	76.1	-0.14406	76.0998	3	4.3605
PEBP1 S153	PEBP1	S	153	+	Known kinase (PhosphoSitePlusDB)	PKCD			0.05464	1	0.00377177	P30086	Hippocampal cholinergic neurostimulating peptide;Phosphatidylethanolamine-binding protein 1	LSNRSGDHRGKFKVASFRKKYELRAPVAGTC	0.14461	0.000909999	0.00585	118.5	74.146	76.1	-0.14406	76.0998	3	4.3605
CDC25C S216	CDC25C	S	216	+	Known kinase (PhosphoSitePlusDB)	BRSK1 iso2			-0.26678	0.998367	0.00145936	P30307	M-phase inducer phosphatase 3	DQEAKVSRSGLYRSPSMPENLNRPRLKQVEK	-0.28206	-0.37554	0.19354	75.483	66.594	75.483	-0.33868	27.8619	3	21.724
CDC25C S216	CDC25C	S	216	+	Known kinase (PhosphoSitePlusDB)	Chk1			-0.26678	0.998367	0.00145936	P30307	M-phase inducer phosphatase 3	DQEAKVSRSGLYRSPSMPENLNRPRLKQVEK	-0.28206	-0.37554	0.19354	75.483	66.594	75.483	-0.33868	27.8619	3	21.724
CDC25C S216	CDC25C	S	216	+	Known kinase (PhosphoSitePlusDB)	Chk2			-0.26678	0.998367	0.00145936	P30307	M-phase inducer phosphatase 3	DQEAKVSRSGLYRSPSMPENLNRPRLKQVEK	-0.28206	-0.37554	0.19354	75.483	66.594	75.483	-0.33868	27.8619	3	21.724
CDC25C S216	CDC25C	S	216	+	Known kinase (PhosphoSitePlusDB)	MAPKAPK2			-0.26678	0.998367	0.00145936	P30307	M-phase inducer phosphatase 3	DQEAKVSRSGLYRSPSMPENLNRPRLKQVEK	-0.28206	-0.37554	0.19354	75.483	66.594	75.483	-0.33868	27.8619	3	21.724
CDC25C S216	CDC25C	S	216	+	Known kinase (PhosphoSitePlusDB)	MARK3			-0.26678	0.998367	0.00145936	P30307	M-phase inducer phosphatase 3	DQEAKVSRSGLYRSPSMPENLNRPRLKQVEK	-0.28206	-0.37554	0.19354	75.483	66.594	75.483	-0.33868	27.8619	3	21.724
HNRNPH1 S104	HNRNPH1	S	104		Known kinase (PhosphoSitePlusDB)	CDK2			0.02361	1	5.32994e-156	P31943	Heterogeneous nuclear ribonucleoprotein H;Heterogeneous nuclear ribonucleoprotein H, N-terminally processed	NNVEMDWVLKHTGPNSPDTANDGFVRLRGLP;NSVEMDWVLKHTGPNSPDTANDGFVRLRGLP	0.042	0.02554	-0.05054	304.05	254.65	290.09	0.69663	90.334	42	13.461
LSP1 S252	LSP1	S	252	+	Known kinase (PhosphoSitePlusDB)	MAPKAPK2			-0.20425	1	2.15847e-32	P33241	Lymphocyte-specific protein 1	AIETAGRTPKLARQASIELPSMAVASTKSRW	-0.15356	-0.31835	-0.25304	176.85	164.06	142.23	1.1931	97.996	29	9.0084
NF2 S518	NF2	S	518	+	Known kinase (PhosphoSitePlusDB)	PAK1			0.02885	1	0.00172826	P35240	Merlin	DSLSFDFKDTDMKRLSMEIEKEKVEYMEKSK	-0.13462	-0.0175	-0.01994	99.259	28.735	83.087	0.66893	83.087	3	5.9359
NF2 S518	NF2	S	518	+	Known kinase (PhosphoSitePlusDB)	PAK2			0.02885	1	0.00172826	P35240	Merlin	DSLSFDFKDTDMKRLSMEIEKEKVEYMEKSK	-0.13462	-0.0175	-0.01994	99.259	28.735	83.087	0.66893	83.087	3	5.9359
NF2 S518	NF2	S	518	+	Known kinase (PhosphoSitePlusDB)	PKACA			0.02885	1	0.00172826	P35240	Merlin	DSLSFDFKDTDMKRLSMEIEKEKVEYMEKSK	-0.13462	-0.0175	-0.01994	99.259	28.735	83.087	0.66893	83.087	3	5.9359
GTF2F1 S385	GTF2F1	S	385	+	Known kinase (PhosphoSitePlusDB)	GTF2F1			0.1042	0.999964	8.29419e-23	P35269	General transcription factor IIF subunit 1	PKRERKPSGGSSRGNSRPGTPSAEGGSTSST	0.21332	-0.01509	0.05541	110.46	106.66	109.53	0.40181	44.3549	3	6.9093
MYH9 S1943	MYH9	S	1943	+	Known kinase (PhosphoSitePlusDB)	CK2A1			-0.03579	1	1.67882e-67	P35579	Myosin-9	FVVPRRMARKGAGDGSDEEVDGKADGAEAKP	-0.0794	-0.04001	-0.08458	189.93	186.28	76.161	0.47927	76.1608	36	12.697
MYH10 S1937	MYH10	S	1937	+	Known kinase (PhosphoSitePlusDB)	PKCZ			-0.11859	0.993255	3.7812e-06	P35580	Myosin-10	STLKNRLRRGGPISFSSSRSGRRQLHLEGAS	-0.17221	0.04517	-0.18224	150.14	132.08	110.8	-0.40755	22.7003	14	11.703
ADD1 S12	ADD1	S	12	+	Known kinase (PhosphoSitePlusDB)	CDK1			0.08963	0.976538	8.4416e-14	P35611	Alpha-adducin	____MNGDSRAAVVTSPPPTTAPHKERYFDR	-0.00178	0.06854	0.0365	97.271	92.299	83.404	-0.78023	16.2684	6	9.2606
ADD3 S693	ADD3	S	693		Known kinase (PhosphoSitePlusDB)	Chk1			-0.47405	1	0.00898354	Q9UEY8	Gamma-adducin	PGKSPSKKKKKFRTPSFLKKSKKKSDS____;PSKSPSKKKKKFRTPSFLKKNKKKEKVEA__	-0.3213	-0.52068	-0.53935	134.77	25.287	134.77	1.0775	73.0743	3	7.0782
BRCA1 S1524	BRCA1	S	1524	+	Known kinase (PhosphoSitePlusDB)	ATM		+	-0.47991	0.995013	0.00406774	P38398	Breast cancer type 1 susceptibility protein	YMHSCSGSLQNRNYPSQEELIKVVDVEEQQL	-0.55765	-0.50339	-0.5287	69.352	59.697	69.352	0.80031	23	3	3.0695
BRCA1 S1524	BRCA1	S	1524	+	Known kinase (PhosphoSitePlusDB)	ATR		+	-0.47991	0.995013	0.00406774	P38398	Breast cancer type 1 susceptibility protein	YMHSCSGSLQNRNYPSQEELIKVVDVEEQQL	-0.55765	-0.50339	-0.5287	69.352	59.697	69.352	0.80031	23	3	3.0695
BRCA1 S694	BRCA1	S	694	+	Known kinase (PhosphoSitePlusDB)	Akt1			0.04418	0.979085	1.67807e-06	P38398	Breast cancer type 1 susceptibility protein	KKSNKPNEQTSKRHDSDTFPELKLTNAPGSF	0.0289	-0.28223	0.22669	107.35	93.602	97.45	0.71814	16.7036	3	17.739
CUX1 S1270	CUX1	S	1270	+	Known kinase (PhosphoSitePlusDB)	PKACA			-0.00512	1	2.53777e-06	P39880	Homeobox protein cut-like 1	EKEALKRAYQQKPYPSPKTIEDLATQLNLKT	0.09401	-0.05175	-0.05942	117.2	103.12	117.2	0.017777	86.314	3	4.6932
ETV6 S213	ETV6	S	213	+	Known kinase (PhosphoSitePlusDB)	ERK1			-0.11766	1	0.00585255	P41212	Transcription factor ETV6	QRPLRSPLDNMIRRLSPAERAQGPRPHQENN	-0.04024	-0.16959	-0.23666	141.88	73.422	141.88	0.12484	141.878	6	6.471
TMPO S424	TMPO	S	424		Known kinase (PhosphoSitePlusDB)	CDK1	+		2.48625	1	4.87927e-30	P42166	Lamina-associated polypeptide 2, isoform alpha;Thymopentin;Thymopoietin	QKRIDQSKFQETEFLSPPRKVPRLSEKSVEE	2.47097	2.42627	2.45862	212.69	212.69	165.78	-0.06127	92.566	4	1.0259
HTT S1199	HTT	S	1199		Known kinase (PhosphoSitePlusDB)	CDK5			0.06295	0.999948	2.90656e-13	P42858	Huntingtin	KGKEKEPGEQASVPLSPKKGSEASAASRQSD	0.00947	-0.01326	0.07911	122.87	111.75	122.87	-0.5048	42.8503	9	5.3411
MATR3 S4	MATR3	S	4		Known kinase (PhosphoSitePlusDB)	Chk1			-0.17571	0.997107	1.2101e-08	P43243	Matrin-3	____________MSKSFQQSSLSRDSQGHGR	-0.49497	-0.09545	-0.2245	145.1	116.47	137.8	0.2394	25.3735	3	15.348
CBX5 S92	CBX5	S	92		Known kinase (PhosphoSitePlusDB)	AurB	+		2.58645	0.99996	1.14772e-09	P45973	Chromobox protein homolog 5	ENNKPREKSESNKRKSNFSNSADDIKSKKKR	2.60943	2.62871	2.53766	150.91	133.7	119.77	0.68224	44.0094	7	9.0198
MKI67 S357	MKI67	S	357		Known kinase (PhosphoSitePlusDB)	CDK2			-0.16151	0.999998	2.76713e-14	P46013	Antigen KI-67	PAKMKTPVQYSQQQNSPQKHKNKDLYTTGRR	-0.18997	-0.15734	-0.19713	147.37	134.09	114.06	-1.6577	57.3553	12	11.208
MKI67 S374	MKI67	S	374		Known kinase (PhosphoSitePlusDB)	AurB	+		0.63487	1	0.00293166	P46013	Antigen KI-67	QKHKNKDLYTTGRRESVNLGKSEGFKAGDKT	0.61959	0.54447	0.7055	128.14	57.641	83.137	0.16949	83.1372	3	5.8539
CDKN1B S10	CDKN1B	S	10	+	Known kinase (PhosphoSitePlusDB)	Akt1			-0.07226	0.995377	0.000163689	P46527	Cyclin-dependent kinase inhibitor 1B	______MSNVRVSNGSPSLERMDARQAEHPK	-0.04159	-0.11889	-0.16828	116.98	96.851	116.98	-0.051293	23.3319	3	3.2298
CDKN1B S10	CDKN1B	S	10	+	Known kinase (PhosphoSitePlusDB)	CAMK2A			-0.07226	0.995377	0.000163689	P46527	Cyclin-dependent kinase inhibitor 1B	______MSNVRVSNGSPSLERMDARQAEHPK	-0.04159	-0.11889	-0.16828	116.98	96.851	116.98	-0.051293	23.3319	3	3.2298
CDKN1B S10	CDKN1B	S	10	+	Known kinase (PhosphoSitePlusDB)	CDK6			-0.07226	0.995377	0.000163689	P46527	Cyclin-dependent kinase inhibitor 1B	______MSNVRVSNGSPSLERMDARQAEHPK	-0.04159	-0.11889	-0.16828	116.98	96.851	116.98	-0.051293	23.3319	3	3.2298
CDKN1B S10	CDKN1B	S	10	+	Known kinase (PhosphoSitePlusDB)	ERK2			-0.07226	0.995377	0.000163689	P46527	Cyclin-dependent kinase inhibitor 1B	______MSNVRVSNGSPSLERMDARQAEHPK	-0.04159	-0.11889	-0.16828	116.98	96.851	116.98	-0.051293	23.3319	3	3.2298
CDKN1B S10	CDKN1B	S	10	+	Known kinase (PhosphoSitePlusDB)	HIPK2			-0.07226	0.995377	0.000163689	P46527	Cyclin-dependent kinase inhibitor 1B	______MSNVRVSNGSPSLERMDARQAEHPK	-0.04159	-0.11889	-0.16828	116.98	96.851	116.98	-0.051293	23.3319	3	3.2298
CDKN1B S10	CDKN1B	S	10	+	Known kinase (PhosphoSitePlusDB)	KIS			-0.07226	0.995377	0.000163689	P46527	Cyclin-dependent kinase inhibitor 1B	______MSNVRVSNGSPSLERMDARQAEHPK	-0.04159	-0.11889	-0.16828	116.98	96.851	116.98	-0.051293	23.3319	3	3.2298
RAP1GAP S484	RAP1GAP	S	484		Known kinase (PhosphoSitePlusDB)	CDK1			0.01278	0.884507	1.47907e-15	P47736	Rap1 GTPase-activating protein 1	DLAKAAGISLIVPGKSPTRKKSGPFGSRRSS	0.0062	-0.03042	-0.09299	127.32	115.61	127.32	0.72138	8.84146	8	7.8954
CSNK1E S389	CSNK1E	S	389	+	Known kinase (PhosphoSitePlusDB)	AMPKA1			0.27536	0.784521	2.65097e-06	P49674	Casein kinase I isoform epsilon	RKVSMRLHRGAPANVSSSDLTGRQEVSRIPA	0.28361	0.2053	0.398	83.404	74.753	78.95	-0.18297	6.5172	2	2.3035
MCM2 S5	MCM2	S	5	+	Known kinase (PhosphoSitePlusDB)	CDC7			-0.40356	0.861148	4.50509e-17	P49736	DNA replication licensing factor MCM2	___________MAESSESFTMASSPAQRRRG	-0.51595	-0.28318	-0.49608	113.77	109.65	81.157	-1.0485	8.01904	4	11.885
MCM2 S5	MCM2	S	5	+	Known kinase (PhosphoSitePlusDB)	CDK7			-0.40356	0.861148	4.50509e-17	P49736	DNA replication licensing factor MCM2	___________MAESSESFTMASSPAQRRRG	-0.51595	-0.28318	-0.49608	113.77	109.65	81.157	-1.0485	8.01904	4	11.885
MCM2 S13	MCM2	S	13	+	Known kinase (PhosphoSitePlusDB)	CDK2			0.17568	0.945744	9.18903e-101	P49736	DNA replication licensing factor MCM2	___MAESSESFTMASSPAQRRRGNDPLTSSP	0.11301	0.19826	0.21448	256.13	235.53	128.05	0.52143	12.4133	18	8.8008
MCM2 S13	MCM2	S	13	+	Known kinase (PhosphoSitePlusDB)	CDK7			0.17568	0.945744	9.18903e-101	P49736	DNA replication licensing factor MCM2	___MAESSESFTMASSPAQRRRGNDPLTSSP	0.11301	0.19826	0.21448	256.13	235.53	128.05	0.52143	12.4133	18	8.8008
MCM2 S13	MCM2	S	13	+	Known kinase (PhosphoSitePlusDB)	CK2A1			0.17568	0.945744	9.18903e-101	P49736	DNA replication licensing factor MCM2	___MAESSESFTMASSPAQRRRGNDPLTSSP	0.11301	0.19826	0.21448	256.13	235.53	128.05	0.52143	12.4133	18	8.8008
MCM2 S139	MCM2	S	139	+	Known kinase (PhosphoSitePlusDB)	CDC7			0.03154	1	2.17974e-117	P49736	DNA replication licensing factor MCM2	AGRGLGRMRRGLLYDSDEEDEERPARKRRQV	-0.03227	0.02156	-0.02603	277.32	258.36	147.67	-0.10648	95.9086	47	8.5735
MCM2 S139	MCM2	S	139	+	Known kinase (PhosphoSitePlusDB)	CDK2			0.03154	1	2.17974e-117	P49736	DNA replication licensing factor MCM2	AGRGLGRMRRGLLYDSDEEDEERPARKRRQV	-0.03227	0.02156	-0.02603	277.32	258.36	147.67	-0.10648	95.9086	47	8.5735
MCM2 S139	MCM2	S	139	+	Known kinase (PhosphoSitePlusDB)	CDK7			0.03154	1	2.17974e-117	P49736	DNA replication licensing factor MCM2	AGRGLGRMRRGLLYDSDEEDEERPARKRRQV	-0.03227	0.02156	-0.02603	277.32	258.36	147.67	-0.10648	95.9086	47	8.5735
MCM2 S139	MCM2	S	139	+	Known kinase (PhosphoSitePlusDB)	CK2A1			0.03154	1	2.17974e-117	P49736	DNA replication licensing factor MCM2	AGRGLGRMRRGLLYDSDEEDEERPARKRRQV	-0.03227	0.02156	-0.02603	277.32	258.36	147.67	-0.10648	95.9086	47	8.5735
MCM2 S27	MCM2	S	27	+	Known kinase (PhosphoSitePlusDB)	CDC7			0.11783	0.999746	5.16057e-33	P49736	DNA replication licensing factor MCM2	SSPAQRRRGNDPLTSSPGRSSRRTDALTSSP	-0.05489	0.09716	0.08884	175.6	140.49	125.39	0.38599	35.9216	26	6.8914
MCM2 S27	MCM2	S	27	+	Known kinase (PhosphoSitePlusDB)	CDK2			0.11783	0.999746	5.16057e-33	P49736	DNA replication licensing factor MCM2	SSPAQRRRGNDPLTSSPGRSSRRTDALTSSP	-0.05489	0.09716	0.08884	175.6	140.49	125.39	0.38599	35.9216	26	6.8914
MCM2 S27	MCM2	S	27	+	Known kinase (PhosphoSitePlusDB)	CDK7			0.11783	0.999746	5.16057e-33	P49736	DNA replication licensing factor MCM2	SSPAQRRRGNDPLTSSPGRSSRRTDALTSSP	-0.05489	0.09716	0.08884	175.6	140.49	125.39	0.38599	35.9216	26	6.8914
MCM2 S27	MCM2	S	27	+	Known kinase (PhosphoSitePlusDB)	CK2A1			0.11783	0.999746	5.16057e-33	P49736	DNA replication licensing factor MCM2	SSPAQRRRGNDPLTSSPGRSSRRTDALTSSP	-0.05489	0.09716	0.08884	175.6	140.49	125.39	0.38599	35.9216	26	6.8914
MCM2 S40	MCM2	S	40	+	Known kinase (PhosphoSitePlusDB)	CDC7			0.123	0.952328	5.15212e-07	P49736	DNA replication licensing factor MCM2	TSSPGRSSRRTDALTSSPGRDLPPFEDESEG	0.06783	-0.0436	0.11406	115.83	100.84	46.89	0.43054	12.9967	2	3.9099
MCM2 S40	MCM2	S	40	+	Known kinase (PhosphoSitePlusDB)	CDK2			0.123	0.952328	5.15212e-07	P49736	DNA replication licensing factor MCM2	TSSPGRSSRRTDALTSSPGRDLPPFEDESEG	0.06783	-0.0436	0.11406	115.83	100.84	46.89	0.43054	12.9967	2	3.9099
MCM2 S40	MCM2	S	40	+	Known kinase (PhosphoSitePlusDB)	CDK7			0.123	0.952328	5.15212e-07	P49736	DNA replication licensing factor MCM2	TSSPGRSSRRTDALTSSPGRDLPPFEDESEG	0.06783	-0.0436	0.11406	115.83	100.84	46.89	0.43054	12.9967	2	3.9099
MCM2 S40	MCM2	S	40	+	Known kinase (PhosphoSitePlusDB)	CK2A1			0.123	0.952328	5.15212e-07	P49736	DNA replication licensing factor MCM2	TSSPGRSSRRTDALTSSPGRDLPPFEDESEG	0.06783	-0.0436	0.11406	115.83	100.84	46.89	0.43054	12.9967	2	3.9099
MCM2 S41	MCM2	S	41	+	Known kinase (PhosphoSitePlusDB)	CDC7			0.02233	0.979623	1.32927e-08	P49736	DNA replication licensing factor MCM2	SSPGRSSRRTDALTSSPGRDLPPFEDESEGL	-0.07481	0.05152	-0.17644	141.73	115.81	46.89	0.43054	16.7177	8	11.339
MCM2 S41	MCM2	S	41	+	Known kinase (PhosphoSitePlusDB)	CDK2			0.02233	0.979623	1.32927e-08	P49736	DNA replication licensing factor MCM2	SSPGRSSRRTDALTSSPGRDLPPFEDESEGL	-0.07481	0.05152	-0.17644	141.73	115.81	46.89	0.43054	16.7177	8	11.339
MCM2 S41	MCM2	S	41	+	Known kinase (PhosphoSitePlusDB)	CDK7			0.02233	0.979623	1.32927e-08	P49736	DNA replication licensing factor MCM2	SSPGRSSRRTDALTSSPGRDLPPFEDESEGL	-0.07481	0.05152	-0.17644	141.73	115.81	46.89	0.43054	16.7177	8	11.339
MCM2 S41	MCM2	S	41	+	Known kinase (PhosphoSitePlusDB)	CK2A1			0.02233	0.979623	1.32927e-08	P49736	DNA replication licensing factor MCM2	SSPGRSSRRTDALTSSPGRDLPPFEDESEGL	-0.07481	0.05152	-0.17644	141.73	115.81	46.89	0.43054	16.7177	8	11.339
CLK3 S157	CLK3	S	157		Known kinase (PhosphoSitePlusDB)	Chk1			0.31892	0.999145	1.91117e-07	P49761	Dual specificity protein kinase CLK3	AAGAWETMHHCKRYRSPEPDPYLSYRWKRRR	-0.01312	0.38847	0.23939	106.19	94.302	106.19	-0.083354	30.7109	8	24.362
NUP153 S320	NUP153	S	320		Known kinase (PhosphoSitePlusDB)	ERK1	+		0.94486	0.999978	0.000505526	P49790	Nuclear pore complex protein Nup153	SSTARRILQSLEKMSSPLADAKRIPSIVSSP	1.04269	0.75345	0.94651	105.13	87.314	105.13	0.61608	46.6224	6	10.689
NUP153 S320	NUP153	S	320		Known kinase (PhosphoSitePlusDB)	ERK2	+		0.94486	0.999978	0.000505526	P49790	Nuclear pore complex protein Nup153	SSTARRILQSLEKMSSPLADAKRIPSIVSSP	1.04269	0.75345	0.94651	105.13	87.314	105.13	0.61608	46.6224	6	10.689
NUP153 S257	NUP153	S	257		Known kinase (PhosphoSitePlusDB)	ERK1	+		1.55203	0.998122	0.00353477	P49790	Nuclear pore complex protein Nup153	SLGNSSILKTSQLGDSPFYPGKTTYGGAAAA	1.37594	1.5054	1.63648	54.281	44.744	54.281	0.064036	27.922	3	10.205
NUP153 S257	NUP153	S	257		Known kinase (PhosphoSitePlusDB)	ERK2	+		1.55203	0.998122	0.00353477	P49790	Nuclear pore complex protein Nup153	SLGNSSILKTSQLGDSPFYPGKTTYGGAAAA	1.37594	1.5054	1.63648	54.281	44.744	54.281	0.064036	27.922	3	10.205
NUP153 S516	NUP153	S	516		Known kinase (PhosphoSitePlusDB)	ERK1			0.23069	0.939456	4.48602e-09	P49790	Nuclear pore complex protein Nup153	PINSSQALTNKVQMTSPSSTGSPMFKFSSPI	0.21541	0.18775	0.22598	100.04	87.687	100.04	-0.74763	15.3882	5	4.9611
NUP153 S516	NUP153	S	516		Known kinase (PhosphoSitePlusDB)	ERK2			0.23069	0.939456	4.48602e-09	P49790	Nuclear pore complex protein Nup153	PINSSQALTNKVQMTSPSSTGSPMFKFSSPI	0.21541	0.18775	0.22598	100.04	87.687	100.04	-0.74763	15.3882	5	4.9611
RANBP2 S2276	RANBP2	S	2276	+	Known kinase (PhosphoSitePlusDB)	CDK1			0.20864	0.999718	1.00924e-08	P49792	E3 SUMO-protein ligase RanBP2;Putative peptidyl-prolyl cis-trans isomerase	GESTTGFNFSFKSALSPSKSPAKLNQSGTSV	0.16792	0.1742	0.15985	147.83	119.05	136.1	0.14549	35.5214	3	6.85
RANBP2 S2280	RANBP2	S	2280	+	Known kinase (PhosphoSitePlusDB)	CDK1			0.20864	0.999676	6.92851e-07	P49792	E3 SUMO-protein ligase RanBP2;Putative peptidyl-prolyl cis-trans isomerase	TGFNFSFKSALSPSKSPAKLNQSGTSVGTDE	0.16792	0.1742	0.15985	132.15	111.42	132.15	-0.23529	34.8858	1	NaN
TSC2 S939	TSC2	S	939	+	Known kinase (PhosphoSitePlusDB)	Akt1			-0.15692	0.998436	0.000685277	P49815	Tuberin	FDDTPEKDSFRARSTSLNERPKSLRIARPPK	-0.25019	-0.37306	0.04801	102.46	75.035	102.46	0.69266	28.3695	4	19.76
LIG3 S913	LIG3	S	913		Known kinase (PhosphoSitePlusDB)	CDK1			-0.0069	0.966716	6.04168e-44	P49916	DNA ligase 3	KPSAMKVGEKLATKSSPVKVGEKRKAADETL	-0.30257	-0.04288	-0.04461	216.53	193.14	216.53	-0.090733	14.6307	4	10.172
LIG3 S913	LIG3	S	913		Known kinase (PhosphoSitePlusDB)	CDK2			-0.0069	0.966716	6.04168e-44	P49916	DNA ligase 3	KPSAMKVGEKLATKSSPVKVGEKRKAADETL	-0.30257	-0.04288	-0.04461	216.53	193.14	216.53	-0.090733	14.6307	4	10.172
LIG3 S210	LIG3	S	210		Known kinase (PhosphoSitePlusDB)	CDK1			0.0995	0.985829	1.84374e-30	P49916	DNA ligase 3	KAVVQAKLTTTGQVTSPVKGASFVTSTNPRK	0.05977	0.09153	0.02695	149.22	106.24	123.63	0.62163	18.4355	10	7.6195
LIG3 S210	LIG3	S	210		Known kinase (PhosphoSitePlusDB)	CDK2			0.0995	0.985829	1.84374e-30	P49916	DNA ligase 3	KAVVQAKLTTTGQVTSPVKGASFVTSTNPRK	0.05977	0.09153	0.02695	149.22	106.24	123.63	0.62163	18.4355	10	7.6195
MRE11A S676	MRE11A	S	676	+	Known kinase (PhosphoSitePlusDB)	ATM			-0.20161	0.996861	0.00243788	P49959	Double-strand break repair protein MRE11A	KTDQRWSSTSSSKIMSQSQVSKGVDFESSED	-0.31882	-0.24824	-0.19519	88.987	68.428	88.987	-1.0773	25.2962	3	5.5255
MRE11A S678	MRE11A	S	678	+	Known kinase (PhosphoSitePlusDB)	ATM		+	-0.56989	0.999662	0.000591154	P49959	Double-strand break repair protein MRE11A	DQRWSSTSSSKIMSQSQVSKGVDFESSEDDD	-0.69668	-0.50785	-0.61868	132.32	53.981	132.32	0.25637	36.0934	3	7.6307
HNRNPM S432	HNRNPM	S	432		Known kinase (PhosphoSitePlusDB)	Chk1			0.22008	1	0.00384858	P52272	Heterogeneous nuclear ribonucleoprotein M	ERMGAGLGHGMDRVGSEIERMGLVMDRMGSV	0.17616	0.17345	0.42941	118.67	59.073	106.88	0.11231	106.88	3	10.95
NUP98 S612	NUP98	S	612		Known kinase (PhosphoSitePlusDB)	CDK2			0.06461	1	2.41098e-11	P52948	Nuclear pore complex protein Nup96;Nuclear pore complex protein Nup98;Nuclear pore complex protein Nup98-Nup96	IKKLVLKNLNNSNLFSPVNRDSENLASPSEY	0.09455	-0.01538	0.01582	135.47	118.72	135.47	0.79792	68.3295	3	2.7324
HIRA S584	HIRA	S	584		Known kinase (PhosphoSitePlusDB)	CDK2			0.28854	0.823945	4.86653e-12	P54198	Protein HIRA	FTERSKATPGAPALTSMTPTAVERLKEQNLV	0.24475	0.24191	0.38042	91.238	84.464	91.238	-0.3462	8.35274	5	11.86
TPD52 S176	TPD52	S	176	+	Known kinase (PhosphoSitePlusDB)	CAMK2D iso8			-0.23275	1	2.74022e-19	P55327	Tumor protein D52	ITKKLEDVKNSPTFKSFEEKVENLKSKVGGT	-0.17572	-0.22776	-0.78975	199.4	173.29	199.4	1.2007	199.402	7	36.428
HDAC4 S246	HDAC4	S	246	+	Known kinase (PhosphoSitePlusDB)	MARK2			0.04572	0.99995	0.000120428	P56524	Histone deacetylase 4	GMYDAKDDFPLRKTASEPNLKLRSRLKQKVA	-0.1713	0.00704	0.01912	159.77	107.77	94.309	0.33664	43.033	6	8.2068
HDAC4 S246	HDAC4	S	246	+	Known kinase (PhosphoSitePlusDB)	TAK1			0.04572	0.99995	0.000120428	P56524	Histone deacetylase 4	GMYDAKDDFPLRKTASEPNLKLRSRLKQKVA	-0.1713	0.00704	0.01912	159.77	107.77	94.309	0.33664	43.033	6	8.2068
KLF3 S250	KLF3	S	250	+	Known kinase (PhosphoSitePlusDB)	HIPK2			-0.03181	0.999994	6.27453e-16	P57682	Krueppel-like factor 3	PSVIVQPGKRPLPVESPDTQRKRRIHRCDYD	0.01851	-0.18207	-0.0806	174.59	145.51	174.59	1.0166	52.5089	3	5.9139
NUP107 S11	NUP107	S	11		Known kinase (PhosphoSitePlusDB)	CDK2	+		1.06901	0.839097	8.15744e-06	P57740	Nuclear pore complex protein Nup107	_____MDRSGFGEISSPVIREAEVTRTARKQ	0.98017	1.0626	1.13403	102.5	102.5	100.11	1.4429	7.17249	4	6.6484
DSTN S3	DSTN	S	3	+	Known kinase (PhosphoSitePlusDB)	LIMK1			0.01393	1	8.16476e-09	P60981	Destrin	_____________MASGVQVADEVCRIFYDM	-0.01529	-0.02132	-0.02916	136.81	112.72	49.988	0.22319	49.9877	16	5.7331
DSTN S3	DSTN	S	3	+	Known kinase (PhosphoSitePlusDB)	LIMK2			0.01393	1	8.16476e-09	P60981	Destrin	_____________MASGVQVADEVCRIFYDM	-0.01529	-0.02132	-0.02916	136.81	112.72	49.988	0.22319	49.9877	16	5.7331
HNRNPK S284	HNRNPK	S	284	+	Known kinase (PhosphoSitePlusDB)	ERK1			0.25302	1	1.7916e-09	P61978	Heterogeneous nuclear ribonucleoprotein K	GGRPMPPSRRDYDDMSPRRGPPPPPPGRGGR	0.29227	0.19692	0.18375	178.95	157.56	133.07	-0.21436	101.203	74	10.628
RPS6 S235	RPS6	S	235	+	Known kinase (PhosphoSitePlusDB)	p70S6K		+	-3.24866	0.932942	2.263e-08	P62753	40S ribosomal protein S6	AKEKRQEQIAKRRRLSSLRASTSKSESSQK_	-3.29554	-3.193	-3.40788	87.553	87.553	86.357	0.26058	11.2935	4	10.633
RPS6 S235	RPS6	S	235	+	Known kinase (PhosphoSitePlusDB)	p90RSK		+	-3.24866	0.932942	2.263e-08	P62753	40S ribosomal protein S6	AKEKRQEQIAKRRRLSSLRASTSKSESSQK_	-3.29554	-3.193	-3.40788	87.553	87.553	86.357	0.26058	11.2935	4	10.633
RPS6 S235	RPS6	S	235	+	Known kinase (PhosphoSitePlusDB)	PKCD		+	-3.24866	0.932942	2.263e-08	P62753	40S ribosomal protein S6	AKEKRQEQIAKRRRLSSLRASTSKSESSQK_	-3.29554	-3.193	-3.40788	87.553	87.553	86.357	0.26058	11.2935	4	10.633
RPS6 S235	RPS6	S	235	+	Known kinase (PhosphoSitePlusDB)	RSK2		+	-3.24866	0.932942	2.263e-08	P62753	40S ribosomal protein S6	AKEKRQEQIAKRRRLSSLRASTSKSESSQK_	-3.29554	-3.193	-3.40788	87.553	87.553	86.357	0.26058	11.2935	4	10.633
RPS6 S236	RPS6	S	236	+	Known kinase (PhosphoSitePlusDB)	p70S6K		+	-3.30686	0.995573	1.23998e-21	P62753	40S ribosomal protein S6	KEKRQEQIAKRRRLSSLRASTSKSESSQK__	-3.28507	-3.30837	-3.56457	125.77	117.21	79.036	0.15107	23.622	8	11.69
RPS6 S236	RPS6	S	236	+	Known kinase (PhosphoSitePlusDB)	p90RSK		+	-3.30686	0.995573	1.23998e-21	P62753	40S ribosomal protein S6	KEKRQEQIAKRRRLSSLRASTSKSESSQK__	-3.28507	-3.30837	-3.56457	125.77	117.21	79.036	0.15107	23.622	8	11.69
RPS6 S236	RPS6	S	236	+	Known kinase (PhosphoSitePlusDB)	PKCD		+	-3.30686	0.995573	1.23998e-21	P62753	40S ribosomal protein S6	KEKRQEQIAKRRRLSSLRASTSKSESSQK__	-3.28507	-3.30837	-3.56457	125.77	117.21	79.036	0.15107	23.622	8	11.69
RPS6 S236	RPS6	S	236	+	Known kinase (PhosphoSitePlusDB)	RSK2		+	-3.30686	0.995573	1.23998e-21	P62753	40S ribosomal protein S6	KEKRQEQIAKRRRLSSLRASTSKSESSQK__	-3.28507	-3.30837	-3.56457	125.77	117.21	79.036	0.15107	23.622	8	11.69
RPS6 S240	RPS6	S	240		Known kinase (PhosphoSitePlusDB)	p70S6K		+	-3.30686	0.946439	1.23998e-21	P62753	40S ribosomal protein S6	QEQIAKRRRLSSLRASTSKSESSQK______	-3.31105	-3.25779	-3.46646	140.33	117.44	78.615	0.063267	12.6588	3	10.665
GPSM2 S408	GPSM2	S	408	+	Known kinase (PhosphoSitePlusDB)	PKCA			0.01707	1	5.44368e-07	P81274	G-protein-signaling modulator 2	DSSLNGVRPKLGRRHSMENMELMKLTPEKVQ	0.21861	-0.02956	-0.00755	116.58	109.67	50.102	-0.81388	50.1018	6	26.082
HSF1 S303	HSF1	S	303	+	Known kinase (PhosphoSitePlusDB)	GSK3B			-0.17282	1	2.14781e-14	Q00613	Heat shock factor protein 1	PLSSSPLVRVKEEPPSPPQSPRVEEASPGRP	-0.15114	-0.2389	-0.24646	149.24	133.25	125.51	-0.16669	125.515	6	3.0442
HSF1 S307	HSF1	S	307	+	Known kinase (PhosphoSitePlusDB)	ERK1			-0.05946	1	3.7298e-08	Q00613	Heat shock factor protein 1	SPLVRVKEEPPSPPQSPRVEEASPGRPSSVD	-0.11238	-0.14082	-0.0671	125.51	109.51	125.51	-0.16669	125.515	7	5.5667
MDM2 S166	MDM2	S	166	+	Known kinase (PhosphoSitePlusDB)	Akt1		+	-0.93934	0.999707	1.20185e-34	Q00987	E3 ubiquitin-protein ligase Mdm2	HLVSRPSTSSRRRAISETEENSDELSGERQR	-0.7741	-0.98597	-1.29057	169.25	111.01	169.25	0.0519	35.3236	3	16.915
MDM2 S166	MDM2	S	166	+	Known kinase (PhosphoSitePlusDB)	CK1D		+	-0.93934	0.999707	1.20185e-34	Q00987	E3 ubiquitin-protein ligase Mdm2	HLVSRPSTSSRRRAISETEENSDELSGERQR	-0.7741	-0.98597	-1.29057	169.25	111.01	169.25	0.0519	35.3236	3	16.915
MDM2 S166	MDM2	S	166	+	Known kinase (PhosphoSitePlusDB)	DAPK3		+	-0.93934	0.999707	1.20185e-34	Q00987	E3 ubiquitin-protein ligase Mdm2	HLVSRPSTSSRRRAISETEENSDELSGERQR	-0.7741	-0.98597	-1.29057	169.25	111.01	169.25	0.0519	35.3236	3	16.915
MDM2 S166	MDM2	S	166	+	Known kinase (PhosphoSitePlusDB)	MAPKAPK2		+	-0.93934	0.999707	1.20185e-34	Q00987	E3 ubiquitin-protein ligase Mdm2	HLVSRPSTSSRRRAISETEENSDELSGERQR	-0.7741	-0.98597	-1.29057	169.25	111.01	169.25	0.0519	35.3236	3	16.915
MDM2 S166	MDM2	S	166	+	Known kinase (PhosphoSitePlusDB)	Pim1		+	-0.93934	0.999707	1.20185e-34	Q00987	E3 ubiquitin-protein ligase Mdm2	HLVSRPSTSSRRRAISETEENSDELSGERQR	-0.7741	-0.98597	-1.29057	169.25	111.01	169.25	0.0519	35.3236	3	16.915
MEF2A S408	MEF2A	S	408	+	Known kinase (PhosphoSitePlusDB)	CDK5			0.08692	1	6.56724e-07	Q02078	Myocyte-specific enhancer factor 2A	SINTNQNISIKSEPISPPRDRMTPSGFQQQQ	0.0254	0.04029	0.06584	159.44	136.29	128.61	0.67067	90.8623	12	4.1292
MEF2A S408	MEF2A	S	408	+	Known kinase (PhosphoSitePlusDB)	P38A			0.08692	1	6.56724e-07	Q02078	Myocyte-specific enhancer factor 2A	SINTNQNISIKSEPISPPRDRMTPSGFQQQQ	0.0254	0.04029	0.06584	159.44	136.29	128.61	0.67067	90.8623	12	4.1292
LMNB2 S37	LMNB2	S	37		Known kinase (PhosphoSitePlusDB)	CDK2	+		0.94321	0.996135	2.96975e-08	Q03252	Lamin-B2	ATPLPGRAGGPATPLSPTRLSRLQEKEELRE	1.11953	0.87998	0.89119	141.82	125.59	109.62	0.023895	24.112	4	7.1627
PTS S19	PTS	S	19	+	Known kinase (PhosphoSitePlusDB)	PKG1			0.10809	0.991821	0.00206987	Q03393	6-pyruvoyl tetrahydrobiopterin synthase	EGGGRRCQAQVSRRISFSASHRLYSKFLSDE	0.15938	0.01715	0.1541	65.879	65.879	57.175	0.018134	20.8543	5	6.2261
PTS S19	PTS	S	19	+	Known kinase (PhosphoSitePlusDB)	PKG2			0.10809	0.991821	0.00206987	Q03393	6-pyruvoyl tetrahydrobiopterin synthase	EGGGRRCQAQVSRRISFSASHRLYSKFLSDE	0.15938	0.01715	0.1541	65.879	65.879	57.175	0.018134	20.8543	5	6.2261
EIF4G1 S1231	EIF4G1	S	1231	+	Known kinase (PhosphoSitePlusDB)	CDK1			0.52316	1	1.76736e-06	Q04637	Eukaryotic translation initiation factor 4 gamma 1	RGRDAVKREAALPPVSPLKAALSEEELEKKS	0.42535	0.47653	0.49579	129.29	129.29	115.12	0.81833	115.115	6	3.4836
EIF4G1 S1185	EIF4G1	S	1185		Known kinase (PhosphoSitePlusDB)	PKCA			0.20502	0.998602	1.49847e-05	Q04637	Eukaryotic translation initiation factor 4 gamma 1	RGDRLDRARTPATKRSFSKEVEERSRERPSQ	0.10825	0.10912	0.21905	146.34	108.2	96.059	-0.16529	28.5398	16	11.758
EIF4G1 S1147	EIF4G1	S	1147		Known kinase (PhosphoSitePlusDB)	Cot			0.09626	0.999433	0.000416583	Q04637	Eukaryotic translation initiation factor 4 gamma 1	TESTDNRRVVQRSSLSRERGEKAGDRGDRLE	-0.05506	0.10016	0.09147	87.138	67.466	77.24	-0.039355	31.5178	17	7.3964
LIPE S855	LIPE	S	855	+	Known kinase (PhosphoSitePlusDB)	AMPKA1			0.07396	0.81377	2.66058e-13	Q05469	Hormone-sensitive lipase	QKMSEPIAEPMRRSVSEAALAQPQGPLGTDS	-0.07149	0.0664	0.02517	89.462	81.3	70.994	0.38371	6.40452	3	6.1435
LIPE S855	LIPE	S	855	+	Known kinase (PhosphoSitePlusDB)	CAMK1A			0.07396	0.81377	2.66058e-13	Q05469	Hormone-sensitive lipase	QKMSEPIAEPMRRSVSEAALAQPQGPLGTDS	-0.07149	0.0664	0.02517	89.462	81.3	70.994	0.38371	6.40452	3	6.1435
SRSF11 S207	SRSF11	S	207		Known kinase (PhosphoSitePlusDB)	CDK2			0.20489	0.998888	2.95473e-34	Q05519	Serine/arginine-rich splicing factor 11	STVDPKLNHVAAGLVSPSLKSDTSSKEIEEA	0.22216	0.14531	0.16285	146.18	134.81	145.14	0.15266	29.5867	14	10.482
PRKCD S645	PRKCD	S	645		Known kinase (PhosphoSitePlusDB)	PKCD			-0.28432	0.999786	0.00148084	Q05655	Protein kinase C delta type;Protein kinase C delta type catalytic subunit;Protein kinase C delta type regulatory subunit	YSNFDQEFLNEKARLSYSDKNLIDSMDQSAF	0.1289	-0.33095	-0.35299	111.27	87.497	111.27	-0.31396	36.7321	3	17.558
GFPT1 S261	GFPT1	S	261	+	Known kinase (PhosphoSitePlusDB)	AMPKA1			0.10702	0.974281	8.77978e-28	Q06210	Glutamine--fructose-6-phosphate aminotransferase [isomerizing] 1	RGKDKKGSCNLSRVDSTTCLFPVEEKAVEYY	-0.02882	0.09924	0.08372	195.6	175.84	151.8	-0.28365	16.3345	13	6.2275
GFPT1 S261	GFPT1	S	261	+	Known kinase (PhosphoSitePlusDB)	CAMK2A			0.10702	0.974281	8.77978e-28	Q06210	Glutamine--fructose-6-phosphate aminotransferase [isomerizing] 1	RGKDKKGSCNLSRVDSTTCLFPVEEKAVEYY	-0.02882	0.09924	0.08372	195.6	175.84	151.8	-0.28365	16.3345	13	6.2275
KLC1 S521	KLC1	S	521		Known kinase (PhosphoSitePlusDB)	AMPKA1			-0.17589	0.998684	3.03821e-06	Q07866	Kinesin light chain 1	VAEVLNDPENMEKRRSRESLNVDVVKYESGP	-0.09319	-0.1942	-0.25302	123.92	100.14	103.77	0.2943	28.8005	2	2.7771
SOS1 S1134	SOS1	S	1134		Known kinase (PhosphoSitePlusDB)	p90RSK			0.47923	0.997168	0.00173611	Q07889	Son of sevenless homolog 1	TVFIQVTLPHGPRSASVSSISLTKGTDEVPV	0.31402	0.4326	0.57732	77.42	65.257	77.42	-0.66655	26.6142	3	10.287
RBL2 S1112	RBL2	S	1112	+	Known kinase (PhosphoSitePlusDB)	CDK2			0.06032	0.999982	6.00586e-30	Q08999	Retinoblastoma-like protein 2	TPTKKRGILLEDGSESPAKRICPENHSALLR	0.04739	0.05663	-0.08461	193.64	109.23	176.49	0.30921	47.4368	16	16.292
RBL2 S688	RBL2	S	688	+	Known kinase (PhosphoSitePlusDB)	CDK2			0.10702	0.860253	2.56227e-07	Q08999	Retinoblastoma-like protein 2	PPASTTRRRLFVENDSPSDGGTPGRMPPQPL	0.09709	-0.06643	0.05286	80.316	73.839	80.316	-0.66886	7.95726	2	0.52285
RBL2 S662	RBL2	S	662	+	Known kinase (PhosphoSitePlusDB)	CDK2			0.0115	0.885717	0.00209756	Q08999	Retinoblastoma-like protein 2	TEVRADTGGLGRSITSPTTLYDRYSSPPAST	-0.06972	-0.03513	0.01844	74.649	60.903	74.649	0.79398	10.545	4	3.4507
RBL2 S413	RBL2	S	413	+	Known kinase (PhosphoSitePlusDB)	CDK2			0.00173	0.999932	5.57054e-14	Q08999	Retinoblastoma-like protein 2	RISTPLTGVRYIKENSPCVTPVSTATHSLSR	-0.02661	-0.0449	0.029	93.494	90.773	93.494	-0.00097576	42.7712	3	3.3371
CDC20 S41	CDC20	S	41		Known kinase (PhosphoSitePlusDB)	BUB1	+		1.05429	1	9.67338e-11	Q12834	Cell division cycle protein 20 homolog	ARWQRKAKEAAGPAPSPMRAANRSHSAGRTP	1.03755	1.00293	1.01243	133.62	125.31	80.507	-0.26252	80.5075	7	18.096
TP53BP1 S1678	TP53BP1	S	1678		Known kinase (PhosphoSitePlusDB)	CDK1			0.17836	1	1.27177e-34	Q12888	Tumor suppressor p53-binding protein 1	VLSGKRKLITSEEERSPAKRGRKSATVKPGA	0.15131	0.12304	0.14479	201.22	201.22	171.78	-0.10614	86.7769	24	6.5546
TP53BP1 S1678	TP53BP1	S	1678		Known kinase (PhosphoSitePlusDB)	Chk1			0.17836	1	1.27177e-34	Q12888	Tumor suppressor p53-binding protein 1	VLSGKRKLITSEEERSPAKRGRKSATVKPGA	0.15131	0.12304	0.14479	201.22	201.22	171.78	-0.10614	86.7769	24	6.5546
ILF3 S382	ILF3	S	382		Known kinase (PhosphoSitePlusDB)	CDK2			0.00863	0.999894	3.62632e-36	Q12906	Interleukin enhancer-binding factor 3	ITPMKRPMEEDGEEKSPSKKKKKIQKKEEKA	0.10202	-0.09148	-0.04016	212.72	202.42	112.82	-0.11418	39.7611	20	20.913
TIAM1 S231	TIAM1	S	231	+	Known kinase (PhosphoSitePlusDB)	Akt1			-0.00318	1	6.78806e-12	Q13009	T-lymphoma invasion and metastasis-inducing protein 1	TRASPRQLSTCQRANSLGDLYAQKNSGVTAN	-0.0078	-0.04981	-0.05268	162.88	99.697	162.88	-0.44978	136.171	3	0.43894
ACACA S80	ACACA	S	80	+	Known kinase (PhosphoSitePlusDB)	AMPKA1			0.30358	0.999583	0.000207877	Q13085	Acetyl-CoA carboxylase 1;Biotin carboxylase	SSLQDGLALHIRSSMSGLHLVKQGRDRKKID	0.09455	0.26092	0.30182	121.01	103.35	63.966	0.43999	35.1763	12	6.696
ACACA S80	ACACA	S	80	+	Known kinase (PhosphoSitePlusDB)	AMPKA2			0.30358	0.999583	0.000207877	Q13085	Acetyl-CoA carboxylase 1;Biotin carboxylase	SSLQDGLALHIRSSMSGLHLVKQGRDRKKID	0.09455	0.26092	0.30182	121.01	103.35	63.966	0.43999	35.1763	12	6.696
GPS1 S474	GPS1	S	474		Known kinase (PhosphoSitePlusDB)	ATR			0.08583	0.999252	2.09885e-23	Q13098	COP9 signalosome complex subunit 1	VLRNQIHVKSPPREGSQGELTPANSQSRMST	-0.05979	0.0392	0.05903	118.05	118.05	118.05	0.031729	31.2586	3	5.7085
PAK1 S144	PAK1	S	144	+	Known kinase (PhosphoSitePlusDB)	PAK1			-0.06995	0.998393	0.00859597	Q13153	Serine/threonine-protein kinase PAK 1	EFYNSKKTSNSQKYMSFTDKSAEDYNSSNAL	-0.2348	-0.01764	-0.11874	90.15	72.331	90.15	-0.0052177	27.949	3	8.6708
SRSF9 S216	SRSF9	S	216		Known kinase (PhosphoSitePlusDB)	CDK2			0.15458	0.999933	0.00172977	Q13242	Serine/arginine-rich splicing factor 9	GRDSPYQSRGSPHYFSPFRPY__________	-0.1864	0.25695	0.10579	59.728	58.167	59.728	-0.089797	42.4755	5	12.567
TRIM28 S473	TRIM28	S	473	+	Known kinase (PhosphoSitePlusDB)	Chk1		+	-0.45338	1	4.9961e-39	Q13263	Transcription intermediary factor 1-beta	YSSAEPHVSGVKRSRSGEGEVSGLMRKVPRV	-0.4797	-0.5094	-0.45644	225.63	191.37	104.26	0.059951	86.3972	42	12.393
TRIM28 S473	TRIM28	S	473	+	Known kinase (PhosphoSitePlusDB)	Chk2		+	-0.45338	1	4.9961e-39	Q13263	Transcription intermediary factor 1-beta	YSSAEPHVSGVKRSRSGEGEVSGLMRKVPRV	-0.4797	-0.5094	-0.45644	225.63	191.37	104.26	0.059951	86.3972	42	12.393
TRIM28 S473	TRIM28	S	473	+	Known kinase (PhosphoSitePlusDB)	MAPKAPK2		+	-0.45338	1	4.9961e-39	Q13263	Transcription intermediary factor 1-beta	YSSAEPHVSGVKRSRSGEGEVSGLMRKVPRV	-0.4797	-0.5094	-0.45644	225.63	191.37	104.26	0.059951	86.3972	42	12.393
ATM S2996	ATM	S	2996	+	Known kinase (PhosphoSitePlusDB)	ATM			-0.14162	1	3.82553e-12	Q13315	Serine-protein kinase ATM	HPTLNADDQECKRNLSDIDQSFNKVAERVLM	-0.39559	-0.17145	-0.14824	167.89	108.69	167.89	-0.92486	118.557	5	10.822
MTA1 S522	MTA1	S	522		Known kinase (PhosphoSitePlusDB)	CDK2			0.1038	0.999999	4.98132e-22	Q13330	Metastasis-associated protein MTA1	AIKAECTARLPEASQSPLVLKQAVRKPLEAV	0.01202	0.14202	0.05501	189.52	142.21	189.52	0.33346	59.5006	6	5.3464
PDE3B S318	PDE3B	S	318	+	Known kinase (PhosphoSitePlusDB)	PKACA			0.07724	0.999957	0.0108578	Q13370	cGMP-inhibited 3',5'-cyclic phosphodiesterase B	TAASYYGSCKIFRRPSLPCISREQMILWDWD	0.06497	0.00981	0.02845	55.04	34.252	51.286	-1.6779	43.6759	3	0.90076
ORC1 S273	ORC1	S	273		Known kinase (PhosphoSitePlusDB)	CDK2			0.32251	0.769995	7.55606e-10	Q13415	Origin recognition complex subunit 1	SPGRIKRKVAFSEITSPSKRSQPDKLQTLSP	0.17059	0.27588	0.20132	150.37	111.34	150.37	-0.74025	6.18704	1	NaN
TCOF1 S156	TCOF1	S	156		Known kinase (PhosphoSitePlusDB)	CDK1			0.40261	0.999825	2.19321e-16	Q13428	Treacle protein	HPATGKTVANLLSGKSPRKSAEPSANTTLVS	0.47765	0.37722	0.30352	176.29	149.19	176.29	-0.20146	37.5665	10	9.3104
GOLGA4 S71	GOLGA4	S	71		Known kinase (PhosphoSitePlusDB)	Chk1			0.10474	0.999796	0.00298657	Q13439	Golgin subfamily A member 4	GDTQSFAQKLQLRVPSVESLFRSPIKESLFR	0.08946	0.02115	0.07831	85.813	68.582	81.525	0.17782	36.9128	3	2.079
SQSTM1 S272	SQSTM1	S	272	+	Known kinase (PhosphoSitePlusDB)	CDK1			0.25314	0.997441	6.8916e-08	Q13501	Sequestosome-1	IDVEHGGKRSRLTPVSPESSSTEEKSSSQPS	0.40404	0.14985	0.20435	98.573	83.645	81.157	0.38615	28.3428	3	8.0281
SQSTM1 S272	SQSTM1	S	272	+	Known kinase (PhosphoSitePlusDB)	P38D			0.25314	0.997441	6.8916e-08	Q13501	Sequestosome-1	IDVEHGGKRSRLTPVSPESSSTEEKSSSQPS	0.40404	0.14985	0.20435	98.573	83.645	81.157	0.38615	28.3428	3	8.0281
EIF4EBP1 S65	EIF4EBP1	S	65	+	Known kinase (PhosphoSitePlusDB)	DYRK2		+	-0.7344	0.999327	2.47787e-08	Q13541	Eukaryotic translation initiation factor 4E-binding protein 1	TRIIYDRKFLMECRNSPVTKTPPRDLPTIPG	-0.63564	-0.77676	-0.84889	142.74	122.51	89.506	-1.1344	31.7188	10	8.1549
EIF4EBP1 S65	EIF4EBP1	S	65	+	Known kinase (PhosphoSitePlusDB)	ERK1		+	-0.7344	0.999327	2.47787e-08	Q13541	Eukaryotic translation initiation factor 4E-binding protein 1	TRIIYDRKFLMECRNSPVTKTPPRDLPTIPG	-0.63564	-0.77676	-0.84889	142.74	122.51	89.506	-1.1344	31.7188	10	8.1549
EIF4EBP1 S65	EIF4EBP1	S	65	+	Known kinase (PhosphoSitePlusDB)	ERK2		+	-0.7344	0.999327	2.47787e-08	Q13541	Eukaryotic translation initiation factor 4E-binding protein 1	TRIIYDRKFLMECRNSPVTKTPPRDLPTIPG	-0.63564	-0.77676	-0.84889	142.74	122.51	89.506	-1.1344	31.7188	10	8.1549
EIF4EBP1 S65	EIF4EBP1	S	65	+	Known kinase (PhosphoSitePlusDB)	mTOR		+	-0.7344	0.999327	2.47787e-08	Q13541	Eukaryotic translation initiation factor 4E-binding protein 1	TRIIYDRKFLMECRNSPVTKTPPRDLPTIPG	-0.63564	-0.77676	-0.84889	142.74	122.51	89.506	-1.1344	31.7188	10	8.1549
SNW1 S224	SNW1	S	224		Known kinase (PhosphoSitePlusDB)	CDK2			-0.0942	1	8.38087e-32	Q13573	SNW domain-containing protein 1	PPRFKINKKIPRGPPSPPAPVMHSPSRKMTV	-0.0507	-0.15588	-0.16006	165.4	160.95	145.55	-0.56502	100.127	2	1.1
SNW1 S232	SNW1	S	232		Known kinase (PhosphoSitePlusDB)	CDK2			-0.0951	0.960318	8.38087e-32	Q13573	SNW domain-containing protein 1	KIPRGPPSPPAPVMHSPSRKMTVKEQQEWKI	-0.0507	-0.15697	-0.16006	165.4	160.95	68.42	-0.053728	13.8382	34	10.52
STIM1 S668	STIM1	S	668	+	Known kinase (PhosphoSitePlusDB)	CDK1			0.44138	0.921742	1.63966e-20	Q13586	Stromal interaction molecule 1	VAEEDNGSIGEETDSSPGRKKFPLKIFKKPL	0.35142	0.46959	0.0593	97.059	92.807	97.059	-0.42671	10.7393	2	7.3272
STIM1 S575	STIM1	S	575	+	Known kinase (PhosphoSitePlusDB)	ERK2		+	-0.52326	1	0.000387752	Q13586	Stromal interaction molecule 1	IEGVHPGSLVEKLPDSPALAKKALLALNHGL	-0.55993	-0.60338	-0.53805	116.81	82.039	116.81	1.392	116.807	8	4.7612
CDK13 S437	CDK13	S	437		Known kinase (PhosphoSitePlusDB)	Chk1			0.37206	0.993838	0.000558248	Q14004	Cyclin-dependent kinase 13	SRSRHRLSRSRSRHSSISPSTLTLKSSLAAE	0.34761	0.40744	0.3197	78.95	70.818	78.95	0.37362	22.1332	12	8.55
HNRNPD S83	HNRNPD	S	83	+	Known kinase (PhosphoSitePlusDB)	GSK3B			0.06929	0.949262	4.24859e-202	Q14103	Heterogeneous nuclear ribonucleoprotein D0	IDASKNEEDEGHSNSSPRHSEAATAQREEWK	0.12641	0.03253	0.0205	324.87	302.83	324.87	-0.65465	12.7278	7	10.963
ARHGEF6 S488	ARHGEF6	S	488	+	Known kinase (PhosphoSitePlusDB)	PKCT			0.01792	1	0.000152331	Q15052	Rho guanine nucleotide exchange factor 6	LFPNVLLMLSASPRMSGFIYQGKLPTTGMTI;LFSNVLIMLSASPRMSGFIYQGKIPIAGTVV	-0.13163	-0.01016	0.0154	118.77	107.17	107.11	-0.4444	90.9757	28	10.959
TFDP1 S23	TFDP1	S	23		Known kinase (PhosphoSitePlusDB)	Chk1			0.05339	1	2.15234e-05	Q14186	Transcription factor Dp-1	IEANGELKVFIDQNLSPGKGVVSLVAVHPST	0.06224	-0.05227	0.03405	103.14	103.14	92.269	-0.87217	92.2694	4	3.9633
MELK S529	MELK	S	529		Known kinase (PhosphoSitePlusDB)	MELK			0.02034	1	0.0030384	Q14680	Maternal embryonic leucine zipper kinase	HMEETPKRKGAKVFGSLERGLDKVITVLTRS	-0.02665	0.00537	-0.05301	123.35	86.798	53.751	-0.57146	53.7511	4	4.5456
PPP2R5D S573	PPP2R5D	S	573		Known kinase (PhosphoSitePlusDB)	PKACA		+	-0.49879	1	1.52715e-05	Q14738	Serine/threonine-protein phosphatase 2A 56 kDa regulatory subunit delta isoform	MLKDIKKEKVLLRRKSELPQDVYTIKALEAH	-0.60883	-0.56133	-0.46387	88.319	81.633	88.319	0.5275	78.7824	6	29.576
MEF2D S444	MEF2D	S	444	+	Known kinase (PhosphoSitePlusDB)	CDK5			0.15199	0.99598	0.000400375	Q14814	Myocyte-specific enhancer factor 2D	TVTTHPHISIKSEPVSPSRERSPAPPPPAVF	0.04753	0.11944	0.12011	89.46	57.863	84.169	0.029237	24.0116	5	8.5062
NUMA1 S1991	NUMA1	S	1991		Known kinase (PhosphoSitePlusDB)	AurA	+		2.24486	1	3.002e-10	Q14980	Nuclear mitotic apparatus protein 1	AEGTGITTRQQRKRVSLEPHQGPGTPESKKA	2.16308	2.19823	2.30018	87.792	76.591	87.792	0.60922	70.4478	3	5.9602
SEPT2 S218	SEPT2	S	218		Known kinase (PhosphoSitePlusDB)	CK2A1			0.04726	1	3.45687e-64	Q15019	Septin-2	IEEHNIKIYHLPDAESDEDEDFKEQTRLLKA	7.00001e-05	0.1279	0.01485	211.5	198.37	211.06	0.25018	97.327	10	5.7506
SUZ12 S546	SUZ12	S	546	+	Known kinase (PhosphoSitePlusDB)	PLK1			0.14796	1	5.83161e-75	Q15022	Polycomb protein SUZ12	CRPKRTKASMSEFLESEDGEVEQQRTYSSGH	0.03198	0.14569	-0.03415	237.14	229.39	210.71	-0.78393	77.9509	12	10.767
SETDB1 S1066	SETDB1	S	1066		Known kinase (PhosphoSitePlusDB)	CDK2			0.11863	1	6.02761e-17	Q15047	Histone-lysine N-methyltransferase SETDB1	MSVVTESSRNYGYNPSPVKPEGLRRPPSKTS	0.14357	0.04734	0.08491	137.45	130.41	137.45	0.027268	81.1655	6	3.0291
ARHGEF6 S684	ARHGEF6	S	684		Known kinase (PhosphoSitePlusDB)	PKACA			0.22946	1	0.000161641	Q15052	Rho guanine nucleotide exchange factor 6	SANFQQGHGSSTRKDSIPQVLLPEEEKLIIE	0.20987	0.18283	0.19561	70.094	62.803	70.094	0.60659	70.0936	6	2.8915
ARHGEF6 S684	ARHGEF6	S	684		Known kinase (PhosphoSitePlusDB)	PKG1			0.22946	1	0.000161641	Q15052	Rho guanine nucleotide exchange factor 6	SANFQQGHGSSTRKDSIPQVLLPEEEKLIIE	0.20987	0.18283	0.19561	70.094	62.803	70.094	0.60659	70.0936	6	2.8915
ARHGEF6 S225	ARHGEF6	S	225	+	Known kinase (PhosphoSitePlusDB)	PKCT			-0.03341	1	0.000497267	Q15052	Rho guanine nucleotide exchange factor 6	PSNYVREIKSSERPLSPKAVKGFETAPLTKN	-0.1153	-0.06851	-0.06882	144.28	100.68	140.75	0.34332	117.279	7	6.0259
PEA15 S116	PEA15	S	116	+	Known kinase (PhosphoSitePlusDB)	Akt1			-0.19795	1	6.17972e-05	Q15121	Astrocytic phosphoprotein PEA-15	RIPSAKKYKDIIRQPSEEEIIKLAPPPKKA_	-0.07135	-0.24458	-0.35335	75.376	51.741	58.274	0.12041	58.2738	6	8.1587
RABEP1 S407	RABEP1	S	407	+	Known kinase (PhosphoSitePlusDB)	PRKD1			0.04054	0.957391	4.29726e-38	Q15276	Rab GTPase-binding effector protein 1	KSDNDMFKDGLRRAQSTDSLGTSGSLQSKAL	0.00563	0.00662	-0.00923	184.59	172.7	154.86	0.75117	13.5022	14	4.4774
NCOA2 S493	NCOA2	S	493	+	Known kinase (PhosphoSitePlusDB)	CDK9			-0.07873	0.999997	0.00315749	Q15596	Nuclear receptor coactivator 2	NPGQPTSMLSPRHRMSPGVAGSPRIPPSQFS	-0.02422	-0.12536	-0.14483	73.36	51.021	63.766	0.1859	55.7811	5	5.3526
NCOA2 S493	NCOA2	S	493	+	Known kinase (PhosphoSitePlusDB)	CK2A1			-0.07873	0.999997	0.00315749	Q15596	Nuclear receptor coactivator 2	NPGQPTSMLSPRHRMSPGVAGSPRIPPSQFS	-0.02422	-0.12536	-0.14483	73.36	51.021	63.766	0.1859	55.7811	5	5.3526
MED1 S1207	MED1	S	1207		Known kinase (PhosphoSitePlusDB)	CDK2		+	-0.412	1	6.2421e-21	Q15648	Mediator of RNA polymerase II transcription subunit 1	SPSHSRPPGGSDKLASPMKPVPGTPPSSKAK	-0.57722	-0.68632	-0.45119	124.76	115.48	108.32	-0.58252	76.3535	7	14.866
NCOA1 S395	NCOA1	S	395		Known kinase (PhosphoSitePlusDB)	ERK2			0.46749	0.999017	1.30541e-27	Q15788	Nuclear receptor coactivator 1	GMSIPRVNPSVNPSISPAHGVARSSTLPPSN	0.58166	0.17358	0.3928	155.86	140.94	155.86	0.015271	30.0695	6	14.788
CCDC6 S240	CCDC6	S	240		Known kinase (PhosphoSitePlusDB)	Chk1			-0.26285	1	0.000154694	Q16204	Coiled-coil domain-containing protein 6	EAEKRILQEKLDQPVSAPPSPRDISMEIDSP	-0.41512	-0.22419	-0.2938	90.581	82.449	60.062	0.57377	60.0624	9	6.7427
CCDC6 S244	CCDC6	S	244	+	Known kinase (PhosphoSitePlusDB)	CDK2			-0.26285	1	1.10573e-07	Q16204	Coiled-coil domain-containing protein 6	RILQEKLDQPVSAPPSPRDISMEIDSPENMM	-0.41512	-0.22419	-0.2938	91.616	91.616	60.062	0.57377	60.0624	8	24.154
CCDC6 S244	CCDC6	S	244	+	Known kinase (PhosphoSitePlusDB)	Chk1			-0.26285	1	1.10573e-07	Q16204	Coiled-coil domain-containing protein 6	RILQEKLDQPVSAPPSPRDISMEIDSPENMM	-0.41512	-0.22419	-0.2938	91.616	91.616	60.062	0.57377	60.0624	8	24.154
DBN1 S142	DBN1	S	142	+	Known kinase (PhosphoSitePlusDB)	CDK5			-0.04252	0.999926	0.00124398	Q16643	Drebrin	GAIGQRLSNGLARLSSPVLHRLRLREDENAE	0.05222	-0.15962	-0.08657	135.72	96.717	135.72	-0.926	41.3093	37	10.761
MAPK6 S189	MAPK6	S	189	+	Known kinase (PhosphoSitePlusDB)	ERK3			0.24926	1	6.47148e-05	Q16659	Mitogen-activated protein kinase 6	LARIMDPHYSHKGHLSEGLVTKWYRSPRLLL	0.09508	0.20263	0.27717	130.19	94.521	125.84	0.86485	81.4726	5	7.6773
MAPK6 S189	MAPK6	S	189	+	Known kinase (PhosphoSitePlusDB)	PAK2			0.24926	1	6.47148e-05	Q16659	Mitogen-activated protein kinase 6	LARIMDPHYSHKGHLSEGLVTKWYRSPRLLL	0.09508	0.20263	0.27717	130.19	94.521	125.84	0.86485	81.4726	5	7.6773
EML3 S176	EML3	S	176		Known kinase (PhosphoSitePlusDB)	Chk1			-0.06567	0.994504	4.35326e-05	Q32P44	Echinoderm microtubule-associated protein-like 3	SPSERPRQKLSRKAISSANLLVRSGSTESRG	-0.21583	-0.03929	-0.08486	120.03	70.284	98.902	0.25866	22.5759	6	7.6459
CCDC88A S1417	CCDC88A	S	1417	+	Known kinase (PhosphoSitePlusDB)	Akt1			-0.18497	0.960098	0.00158745	Q3V6T2	Girdin	KLIKSKKDINRERQKSLTLTPTRSDSSEGFL	-0.20025	-0.29386	-0.18319	109.79	87.797	86.18	0.37772	13.8151	5	8.8938
PDCD4 S457	PDCD4	S	457	+	Known kinase (PhosphoSitePlusDB)	Akt1		+	-1.411	1	5.80616e-06	Q53EL6	Programmed cell death protein 4	QLRDLCPSRGRKRFVSEGDGGRLKPESY___	-1.48485	-1.40786	-1.45979	154.23	121.23	133	-0.094599	132.995	14	18.362
CDCA8 S219	CDCA8	S	219	+	Known kinase (PhosphoSitePlusDB)	AurB			0.39791	0.999829	3.82489e-20	Q53HL2	Borealin	TPAAGERIYNISGNGSPLADSKEIFLTVPVG	0.38263	0.35675	0.29922	150.18	138.78	137.13	-0.3139	38.4249	3	2.1151
TOR1AIP1 S143	TOR1AIP1	S	143		Known kinase (PhosphoSitePlusDB)	CDK2			-0.04744	0.999597	7.67092e-55	Q5JTV8	Torsin-1A-interacting protein 1	TRLQQQHSEQPPLQPSPVMTRRGLRDSHSSE	-0.04524	-0.109	-0.12525	195.97	189.32	158.35	0.19941	33.9438	16	15.248
RCSD1 S179	RCSD1	S	179		Known kinase (PhosphoSitePlusDB)	MAPKAPK2			0.20577	0.999967	3.65657e-49	Q6JBY9	CapZ-interacting protein	SIKRRPPSRRFRRSQSDCGELGDFRAVESSQ	0.19111	0.1064	0.32861	226.62	188.67	226.62	0.34186	44.7526	10	6.9206
LARP1 S766	LARP1	S	766		Known kinase (PhosphoSitePlusDB)	mTOR		+	-0.75833	0.998168	1.63151e-11	Q6PKG0	La-related protein 1	ANKLFGAPEPSTIARSLPTTVPESPNYRNTR	-1.03036	-0.78494	-0.80712	139.64	130.12	74.428	0.39582	28.5528	5	9.8673
LARP1 S774	LARP1	S	774		Known kinase (PhosphoSitePlusDB)	CDK2		+	-0.75833	0.999999	1.3225e-27	Q6PKG0	La-related protein 1	EPSTIARSLPTTVPESPNYRNTRTPRTPRTP	-1.03036	-0.78494	-0.80712	193.19	175.64	193.19	0.58979	62.9212	9	8.5523
LARP1 S774	LARP1	S	774		Known kinase (PhosphoSitePlusDB)	mTOR		+	-0.75833	0.999999	1.3225e-27	Q6PKG0	La-related protein 1	EPSTIARSLPTTVPESPNYRNTRTPRTPRTP	-1.03036	-0.78494	-0.80712	193.19	175.64	193.19	0.58979	62.9212	9	8.5523
RAB11FIP2 S227	RAB11FIP2	S	227	+	Known kinase (PhosphoSitePlusDB)	MARK2			0.04208	0.799163	4.41084e-09	Q7L804	Rab11 family-interacting protein 2	KKPFLLGPQRLSSAHSMSDLSGSHMSSEKLK	-0.12649	0.09846	0.14656	71.492	62.699	71.492	-0.83084	8.71129	2	15.026
TICRR S865	TICRR	S	865		Known kinase (PhosphoSitePlusDB)	Chk1		+	-0.84378	1	2.98127e-07	Q7Z2Z1	Treslin	RSAKKRRKNALIRHKSIAEVSQNLRQIEIPK	-0.96306	-0.63128	-0.89257	108.58	98.507	108.58	0.012719	71.3991	3	12.962
EMSY S209	EMSY	S	209	+	Known kinase (PhosphoSitePlusDB)	Akt1			-0.01137	0.994995	3.67601e-09	Q7Z589	Protein EMSY	CSDEDEKPRKRRRTNSSSSSPVVLKEVPKAV	-0.03482	-0.03987	-0.0726	134	110.07	134	0.73112	23.7118	7	4.0248
PATL1 S179	PATL1	S	179		Known kinase (PhosphoSitePlusDB)	mTOR		+	-1.03679	0.995865	3.9794e-19	Q86TB9	Protein PAT1 homolog 1	DDRDLSERALPRRSTSPIIGSPPVRAVPIGT	-1.12221	-1.03602	-0.46033	148.69	113.77	148.69	0.55779	26.8279	10	6.1907
PATL1 S184	PATL1	S	184		Known kinase (PhosphoSitePlusDB)	mTOR		+	-1.02985	0.99999	0.000100352	Q86TB9	Protein PAT1 homolog 1	SERALPRRSTSPIIGSPPVRAVPIGTPPKQM	-1.12221	-1.03602	-1.07168	89.557	89.557	89.557	0.33486	51.4996	6	4.4956
TBC1D1 S237	TBC1D1	S	237	+	Known kinase (PhosphoSitePlusDB)	AMPKA1		+	-0.69727	0.999997	0.00258935	Q86TI0	TBC1 domain family member 1	TGSQEPVRRPMRKSFSQPGLRSLAFRKELQD	-1.0677	-0.7152	-0.74606	102.52	73.566	102.52	-1.7973	55.2218	3	14.82
ZC3HC1 S395	ZC3HC1	S	395	+	Known kinase (PhosphoSitePlusDB)	CDK1			-0.00199	0.920171	3.83234e-157	Q86WB0	Nuclear-interacting partner of ALK	RSMGTGDTPGLEVPSSPLRKAKRARLCSSSS	-0.03446	0.00175	-0.0485	300.34	285.6	300.34	0.15135	10.6171	15	13.227
ZC3HC1 S395	ZC3HC1	S	395	+	Known kinase (PhosphoSitePlusDB)	CDK2			-0.00199	0.920171	3.83234e-157	Q86WB0	Nuclear-interacting partner of ALK	RSMGTGDTPGLEVPSSPLRKAKRARLCSSSS	-0.03446	0.00175	-0.0485	300.34	285.6	300.34	0.15135	10.6171	15	13.227
KSR1 S406	KSR1	S	406		Known kinase (PhosphoSitePlusDB)	TAK1			0.01792	0.994426	2.57855e-16	Q8IVT5	Kinase suppressor of Ras 1	CRISFLPLTRLRRTESVPSDINNPVDRAAEP	-0.01831	-0.01411	-0.1313	129.2	117.82	109.13	0.47968	22.5543	9	6.8845
LMTK2 S1450	LMTK2	S	1450	+	Known kinase (PhosphoSitePlusDB)	CDK5			-0.07068	0.998927	0.00533148	Q8IWU2	Serine/threonine-protein kinase LMTK2	NLLSSKPSLQTSKYFSPPPPARSTEQSWPHS	-0.08141	-0.11731	-0.08127	72.848	66.543	45.829	0.59838	29.691	6	2.6017
BAP18 S96	BAP18	S	96		Known kinase (PhosphoSitePlusDB)	CDK2			-0.08432	1	4.53946e-23	Q8IXM2	Chromatin complexes subunit BAP18	KRKVYEDSGIPLPAESPKKGPKKVASGVLSP	-0.0111	-0.14174	-0.16423	156.08	120.2	156.08	0.59468	87.8336	22	20.644
C9orf40 S69	C9orf40	S	69		Known kinase (PhosphoSitePlusDB)	CDK2			-0.01099	0.997787	5.57723e-176	Q8IXQ3	Uncharacterized protein C9orf40	RKRKIDAGTMAEPSASPSKRRDSGDNSAPSG	-0.02678	-0.05095	-0.07976	305.87	278.2	189.42	1.4173	27.4755	25	11.284
RPTOR S863	RPTOR	S	863	+	Known kinase (PhosphoSitePlusDB)	ERK1			0.23045	0.960375	2.713e-34	Q8N122	Regulatory-associated protein of mTOR	QRVLDTSSLTQSAPASPTNKGVHIHQAGGSP	0.13437	0.20639	0.19171	165.1	155.53	138.25	-0.9797	13.8619	8	3.7622
RPTOR S863	RPTOR	S	863	+	Known kinase (PhosphoSitePlusDB)	ERK2			0.23045	0.960375	2.713e-34	Q8N122	Regulatory-associated protein of mTOR	QRVLDTSSLTQSAPASPTNKGVHIHQAGGSP	0.13437	0.20639	0.19171	165.1	155.53	138.25	-0.9797	13.8619	8	3.7622
RPTOR S863	RPTOR	S	863	+	Known kinase (PhosphoSitePlusDB)	GSK3B			0.23045	0.960375	2.713e-34	Q8N122	Regulatory-associated protein of mTOR	QRVLDTSSLTQSAPASPTNKGVHIHQAGGSP	0.13437	0.20639	0.19171	165.1	155.53	138.25	-0.9797	13.8619	8	3.7622
RPTOR S863	RPTOR	S	863	+	Known kinase (PhosphoSitePlusDB)	JNK1			0.23045	0.960375	2.713e-34	Q8N122	Regulatory-associated protein of mTOR	QRVLDTSSLTQSAPASPTNKGVHIHQAGGSP	0.13437	0.20639	0.19171	165.1	155.53	138.25	-0.9797	13.8619	8	3.7622
RPTOR S863	RPTOR	S	863	+	Known kinase (PhosphoSitePlusDB)	mTOR			0.23045	0.960375	2.713e-34	Q8N122	Regulatory-associated protein of mTOR	QRVLDTSSLTQSAPASPTNKGVHIHQAGGSP	0.13437	0.20639	0.19171	165.1	155.53	138.25	-0.9797	13.8619	8	3.7622
RPTOR S863	RPTOR	S	863	+	Known kinase (PhosphoSitePlusDB)	P38B			0.23045	0.960375	2.713e-34	Q8N122	Regulatory-associated protein of mTOR	QRVLDTSSLTQSAPASPTNKGVHIHQAGGSP	0.13437	0.20639	0.19171	165.1	155.53	138.25	-0.9797	13.8619	8	3.7622
SIRT6 S338	SIRT6	S	338	+	Known kinase (PhosphoSitePlusDB)	Akt1			-0.22663	0.784998	0.0008589	Q8N6T7	NAD-dependent protein deacetylase sirtuin-6	HNGSEPASPKRERPTSPAPHRPPKRVKAKAV	-0.08808	-0.13458	-0.27542	54.812	51.367	54.812	0.2932	5.62427	1	NaN
ABCF1 S109	ABCF1	S	109	+	Known kinase (PhosphoSitePlusDB)	CK2A1			0.28404	0.96156	6.65929e-42	Q8NE71	ATP-binding cassette sub-family F member 1	EKELMERLKKLSVPTSDEEDEVPAPKPRGGK	0.22032	0.22276	0.27187	166.64	159.55	77.959	-0.13249	14.0908	14	4.1622
CASC5 S60	CASC5	S	60		Known kinase (PhosphoSitePlusDB)	AurB			-0.02022	0.99915	0.0012343	Q8NG31	Protein CASC5	QESNALRNKKNSRRVSFADTIKVFQTESHMK	-0.11677	-0.06685	0.03064	105.03	67.061	100.38	-0.019135	30.7045	3	6.2811
PPP1R35 S47	PPP1R35	S	47		Known kinase (PhosphoSitePlusDB)	CDK2			-0.11458	0.784319	1.67589e-20	Q8TAP8	Protein phosphatase 1 regulatory subunit 35	QLRAPVPEPGLDLSLSPRPDSPQPRHGSPGR	0.06756	-0.02373	-0.16337	96.505	88.187	96.505	-0.11512	5.60543	1	NaN
PPP1R35 S52	PPP1R35	S	52		Known kinase (PhosphoSitePlusDB)	CDK2			0.05283	0.99975	1.67589e-20	Q8TAP8	Protein phosphatase 1 regulatory subunit 35	VPEPGLDLSLSPRPDSPQPRHGSPGRRKGRA	0.06756	-0.02373	-0.16337	96.505	88.187	96.505	-0.11512	34.9664	1	NaN
PARD3 S873	PARD3	S	873	+	Known kinase (PhosphoSitePlusDB)	MARK2			0.07327	0.99743	1.87845e-15	Q8TEW0	Partitioning defective 3 homolog	ADETKLNTVDDQKAGSPSRDVGPSLGLKKSS	0.11618	0.00648	0.08214	125.04	102.42	82.609	-0.25523	25.8907	5	4.5124
HDAC7 S155	HDAC7	S	155	+	Known kinase (PhosphoSitePlusDB)	MARK2			-0.09798	0.999994	2.90455e-06	Q8WUI4	Histone deacetylase 7	LPSDPPEHFPLRKTVSEPNLKLRYKPKKSLE	-0.26812	-0.14461	0.03459	171.2	110.51	164.21	0.51842	52.2519	6	10.795
HDAC7 S155	HDAC7	S	155	+	Known kinase (PhosphoSitePlusDB)	PRKD1			-0.09798	0.999994	2.90455e-06	Q8WUI4	Histone deacetylase 7	LPSDPPEHFPLRKTVSEPNLKLRYKPKKSLE	-0.26812	-0.14461	0.03459	171.2	110.51	164.21	0.51842	52.2519	6	10.795
HDAC7 S155	HDAC7	S	155	+	Known kinase (PhosphoSitePlusDB)	TAK1			-0.09798	0.999994	2.90455e-06	Q8WUI4	Histone deacetylase 7	LPSDPPEHFPLRKTVSEPNLKLRYKPKKSLE	-0.26812	-0.14461	0.03459	171.2	110.51	164.21	0.51842	52.2519	6	10.795
LMO7 S1510	LMO7	S	1510		Known kinase (PhosphoSitePlusDB)	Chk1			-0.08772	1	1.18084e-21	Q8WWI1	LIM domain only protein 7	NKEPVSLPGIMRRGESLDNLDSPRSNSWRQP	-0.11505	-0.09169	-0.08212	189.67	169.39	116.58	-0.077401	88.2927	9	5.446
ATRIP S224	ATRIP	S	224	+	Known kinase (PhosphoSitePlusDB)	CDK2			0.06226	0.999972	8.66356e-08	Q8WXE1	ATR-interacting protein	SERANKLAAPSVSHVSPRKNPSVVIKPEACS	0.02666	-0.00974	0.06211	134.25	134.25	134.14	-0.85314	45.5788	6	3.0591
SSH1 S937	SSH1	S	937	+	Known kinase (PhosphoSitePlusDB)	PRKD1			-0.09488	0.999663	4.47679e-08	Q8WYL5	Protein phosphatase Slingshot homolog 1	TPTSSSMSSNLTRSSSSDSIHSVRGKPGLVK	-0.07237	-0.17929	-0.18971	145.83	127.44	145.83	0.26931	36.2338	4	7.5041
SSH1 S937	SSH1	S	937	+	Known kinase (PhosphoSitePlusDB)	PRKD2			-0.09488	0.999663	4.47679e-08	Q8WYL5	Protein phosphatase Slingshot homolog 1	TPTSSSMSSNLTRSSSSDSIHSVRGKPGLVK	-0.07237	-0.17929	-0.18971	145.83	127.44	145.83	0.26931	36.2338	4	7.5041
NDRG1 S330	NDRG1	S	330	+	Known kinase (PhosphoSitePlusDB)	PKACA			-0.2918	0.996919	1.96732e-09	Q92597	Protein NDRG1	MPSASMTRLMRSRTASGSSVTSLDGTRSRSH	-0.21179	-0.41024	-0.49105	109.04	90.461	109.04	-0.49863	27.6952	7	14.577
NDRG1 S330	NDRG1	S	330	+	Known kinase (PhosphoSitePlusDB)	SGK1			-0.2918	0.996919	1.96732e-09	Q92597	Protein NDRG1	MPSASMTRLMRSRTASGSSVTSLDGTRSRSH	-0.21179	-0.41024	-0.49105	109.04	90.461	109.04	-0.49863	27.6952	7	14.577
BAD S118	BAD	S	118	+	Known kinase (PhosphoSitePlusDB)	ARAF			0.02432	1	4.05769e-06	Q92934	Bcl2 antagonist of cell death	NLWAAQRYGRELRRMSDEFVDSFKKGLPRPK	-0.01096	-0.01863	-0.08721	96.435	79.696	96.435	-0.23151	70.2251	11	9.8826
BAD S118	BAD	S	118	+	Known kinase (PhosphoSitePlusDB)	BRAF			0.02432	1	4.05769e-06	Q92934	Bcl2 antagonist of cell death	NLWAAQRYGRELRRMSDEFVDSFKKGLPRPK	-0.01096	-0.01863	-0.08721	96.435	79.696	96.435	-0.23151	70.2251	11	9.8826
BAD S118	BAD	S	118	+	Known kinase (PhosphoSitePlusDB)	PAK1			0.02432	1	4.05769e-06	Q92934	Bcl2 antagonist of cell death	NLWAAQRYGRELRRMSDEFVDSFKKGLPRPK	-0.01096	-0.01863	-0.08721	96.435	79.696	96.435	-0.23151	70.2251	11	9.8826
BAD S118	BAD	S	118	+	Known kinase (PhosphoSitePlusDB)	PKACA			0.02432	1	4.05769e-06	Q92934	Bcl2 antagonist of cell death	NLWAAQRYGRELRRMSDEFVDSFKKGLPRPK	-0.01096	-0.01863	-0.08721	96.435	79.696	96.435	-0.23151	70.2251	11	9.8826
BAD S118	BAD	S	118	+	Known kinase (PhosphoSitePlusDB)	PKCE			0.02432	1	4.05769e-06	Q92934	Bcl2 antagonist of cell death	NLWAAQRYGRELRRMSDEFVDSFKKGLPRPK	-0.01096	-0.01863	-0.08721	96.435	79.696	96.435	-0.23151	70.2251	11	9.8826
BAD S118	BAD	S	118	+	Known kinase (PhosphoSitePlusDB)	PKCI			0.02432	1	4.05769e-06	Q92934	Bcl2 antagonist of cell death	NLWAAQRYGRELRRMSDEFVDSFKKGLPRPK	-0.01096	-0.01863	-0.08721	96.435	79.696	96.435	-0.23151	70.2251	11	9.8826
BAD S118	BAD	S	118	+	Known kinase (PhosphoSitePlusDB)	PRKD1			0.02432	1	4.05769e-06	Q92934	Bcl2 antagonist of cell death	NLWAAQRYGRELRRMSDEFVDSFKKGLPRPK	-0.01096	-0.01863	-0.08721	96.435	79.696	96.435	-0.23151	70.2251	11	9.8826
BAD S118	BAD	S	118	+	Known kinase (PhosphoSitePlusDB)	RAF1			0.02432	1	4.05769e-06	Q92934	Bcl2 antagonist of cell death	NLWAAQRYGRELRRMSDEFVDSFKKGLPRPK	-0.01096	-0.01863	-0.08721	96.435	79.696	96.435	-0.23151	70.2251	11	9.8826
BAD S99	BAD	S	99	+	Known kinase (PhosphoSitePlusDB)	Akt1			0.03731	1	0.000330812	Q92934	Bcl2 antagonist of cell death	EGMGEEPSPFRGRSRSAPPNLWAAQRYGREL	0.20888	-0.25679	-0.01148	67.334	57.329	40.496	-1.5413	40.4964	3	15.099
BAD S99	BAD	S	99	+	Known kinase (PhosphoSitePlusDB)	ARAF			0.03731	1	0.000330812	Q92934	Bcl2 antagonist of cell death	EGMGEEPSPFRGRSRSAPPNLWAAQRYGREL	0.20888	-0.25679	-0.01148	67.334	57.329	40.496	-1.5413	40.4964	3	15.099
BAD S99	BAD	S	99	+	Known kinase (PhosphoSitePlusDB)	BRAF			0.03731	1	0.000330812	Q92934	Bcl2 antagonist of cell death	EGMGEEPSPFRGRSRSAPPNLWAAQRYGREL	0.20888	-0.25679	-0.01148	67.334	57.329	40.496	-1.5413	40.4964	3	15.099
BAD S99	BAD	S	99	+	Known kinase (PhosphoSitePlusDB)	PAK1			0.03731	1	0.000330812	Q92934	Bcl2 antagonist of cell death	EGMGEEPSPFRGRSRSAPPNLWAAQRYGREL	0.20888	-0.25679	-0.01148	67.334	57.329	40.496	-1.5413	40.4964	3	15.099
BAD S99	BAD	S	99	+	Known kinase (PhosphoSitePlusDB)	PKACA			0.03731	1	0.000330812	Q92934	Bcl2 antagonist of cell death	EGMGEEPSPFRGRSRSAPPNLWAAQRYGREL	0.20888	-0.25679	-0.01148	67.334	57.329	40.496	-1.5413	40.4964	3	15.099
BAD S99	BAD	S	99	+	Known kinase (PhosphoSitePlusDB)	PKCE			0.03731	1	0.000330812	Q92934	Bcl2 antagonist of cell death	EGMGEEPSPFRGRSRSAPPNLWAAQRYGREL	0.20888	-0.25679	-0.01148	67.334	57.329	40.496	-1.5413	40.4964	3	15.099
BAD S99	BAD	S	99	+	Known kinase (PhosphoSitePlusDB)	PKCI			0.03731	1	0.000330812	Q92934	Bcl2 antagonist of cell death	EGMGEEPSPFRGRSRSAPPNLWAAQRYGREL	0.20888	-0.25679	-0.01148	67.334	57.329	40.496	-1.5413	40.4964	3	15.099
BAD S99	BAD	S	99	+	Known kinase (PhosphoSitePlusDB)	PKCT			0.03731	1	0.000330812	Q92934	Bcl2 antagonist of cell death	EGMGEEPSPFRGRSRSAPPNLWAAQRYGREL	0.20888	-0.25679	-0.01148	67.334	57.329	40.496	-1.5413	40.4964	3	15.099
BAD S99	BAD	S	99	+	Known kinase (PhosphoSitePlusDB)	PRKD1			0.03731	1	0.000330812	Q92934	Bcl2 antagonist of cell death	EGMGEEPSPFRGRSRSAPPNLWAAQRYGREL	0.20888	-0.25679	-0.01148	67.334	57.329	40.496	-1.5413	40.4964	3	15.099
BAD S99	BAD	S	99	+	Known kinase (PhosphoSitePlusDB)	RAF1			0.03731	1	0.000330812	Q92934	Bcl2 antagonist of cell death	EGMGEEPSPFRGRSRSAPPNLWAAQRYGREL	0.20888	-0.25679	-0.01148	67.334	57.329	40.496	-1.5413	40.4964	3	15.099
BAD S99	BAD	S	99	+	Known kinase (PhosphoSitePlusDB)	RSK2			0.03731	1	0.000330812	Q92934	Bcl2 antagonist of cell death	EGMGEEPSPFRGRSRSAPPNLWAAQRYGREL	0.20888	-0.25679	-0.01148	67.334	57.329	40.496	-1.5413	40.4964	3	15.099
KHSRP S193	KHSRP	S	193	+	Known kinase (PhosphoSitePlusDB)	Akt1			-0.29841	0.997499	6.99466e-06	Q92945	Far upstream element-binding protein 2	VQISPDSGGLPERSVSLTGAPESVQKAKMML	-0.33066	-0.34504	-0.21086	95.755	74.089	91.657	1.4903	27.976	3	5.8256
KHSRP S193	KHSRP	S	193	+	Known kinase (PhosphoSitePlusDB)	Akt2			-0.29841	0.997499	6.99466e-06	Q92945	Far upstream element-binding protein 2	VQISPDSGGLPERSVSLTGAPESVQKAKMML	-0.33066	-0.34504	-0.21086	95.755	74.089	91.657	1.4903	27.976	3	5.8256
PYCR2 S304	PYCR2	S	304		Known kinase (PhosphoSitePlusDB)	CDK1			0.05395	0.977133	3.04576e-87	Q96C36	Pyrroline-5-carboxylate reductase 2	RVKLESPTVSTLTPSSPGKLLTRSLALGGKK	0.16817	-0.10261	0.02927	241.71	218.24	102.19	0.42891	16.3096	6	10.177
PYCR2 S304	PYCR2	S	304		Known kinase (PhosphoSitePlusDB)	CDK2			0.05395	0.977133	3.04576e-87	Q96C36	Pyrroline-5-carboxylate reductase 2	RVKLESPTVSTLTPSSPGKLLTRSLALGGKK	0.16817	-0.10261	0.02927	241.71	218.24	102.19	0.42891	16.3096	6	10.177
FAM122A S143	FAM122A	S	143		Known kinase (PhosphoSitePlusDB)	CDK2			0.13514	1	4.26094e-09	Q96E09	Protein FAM122A	VEKSASPKRIDFIPVSPAPSPTRGIGKQCFS	0.12602	0.07942	0.08609	105.06	101.74	105.06	0.18631	69.0724	18	8.6502
SIRT1 S47	SIRT1	S	47	+	Known kinase (PhosphoSitePlusDB)	JNK1			0.1238	1	5.06826e-34	Q96EB6	NAD-dependent protein deacetylase sirtuin-1;SirtT1 75 kDa fragment	PLRKRPRRDGPGLERSPGEPGGAAPEREVPA	0.1171	0.07717	0.01651	143.19	134.68	53.998	0.019826	53.9982	15	9.3984
CDCA5 S21	CDCA5	S	21		Known kinase (PhosphoSitePlusDB)	CDK1			-0.10457	0.999972	2.01742e-05	Q96FF9	Sororin	TRSGGAAQRSGPRAPSPTKPLRRSQRKSGSE	-0.10347	-0.192	-0.24604	115.33	115.33	115.33	0.1583	45.463	14	6.671
CDCA5 S75	CDCA5	S	75		Known kinase (PhosphoSitePlusDB)	CDK1	+		1.37273	1	1.71616e-09	Q96FF9	Sororin	LKRIVAHAVEVPAVQSPRRSPRISFFLEKEN	1.28091	1.30867	1.6061	105.79	89.47	71.853	-0.42949	71.853	12	13.004
CDCA5 S79	CDCA5	S	79		Known kinase (PhosphoSitePlusDB)	AurB	+		1.37273	1	5.75422e-07	Q96FF9	Sororin	VAHAVEVPAVQSPRRSPRISFFLEKENEPPG	1.28091	1.30867	1.6061	68.445	65.217	42.791	-0.88693	42.7909	4	20.017
CDCA5 S79	CDCA5	S	79		Known kinase (PhosphoSitePlusDB)	CDK1	+		1.37273	1	5.75422e-07	Q96FF9	Sororin	VAHAVEVPAVQSPRRSPRISFFLEKENEPPG	1.28091	1.30867	1.6061	68.445	65.217	42.791	-0.88693	42.7909	4	20.017
CDCA5 S79	CDCA5	S	79		Known kinase (PhosphoSitePlusDB)	ERK1	+		1.37273	1	5.75422e-07	Q96FF9	Sororin	VAHAVEVPAVQSPRRSPRISFFLEKENEPPG	1.28091	1.30867	1.6061	68.445	65.217	42.791	-0.88693	42.7909	4	20.017
CDCA5 S79	CDCA5	S	79		Known kinase (PhosphoSitePlusDB)	ERK2	+		1.37273	1	5.75422e-07	Q96FF9	Sororin	VAHAVEVPAVQSPRRSPRISFFLEKENEPPG	1.28091	1.30867	1.6061	68.445	65.217	42.791	-0.88693	42.7909	4	20.017
LRCH3 S419	LRCH3	S	419		Known kinase (PhosphoSitePlusDB)	CDK2			0.33205	1	4.80267e-17	Q96II8	Leucine-rich repeat and calponin homology domain-containing protein 3	QFMAYIEQRRISHEGSPVKPVAIREFQKTED	0.26044	0.28542	0.36177	156.67	131.22	156.67	-0.57724	75.0235	9	6.4014
VCPIP1 S768	VCPIP1	S	768		Known kinase (PhosphoSitePlusDB)	CDK1			-0.03456	0.998595	2.07687e-08	Q96JH7	Deubiquitinating protein VCIP135	DGPSSAPATPTKAPYSPTTSKEKKIRITTND	-0.17381	-0.08119	-0.069	132.62	115.23	124.12	-0.43046	29.0299	3	5.2713
RBM14 S618	RBM14	S	618		Known kinase (PhosphoSitePlusDB)	Chk1			-0.12806	0.999268	6.14705e-06	Q96PK6	RNA-binding protein 14	GSDRRLAELSDYRRLSESQLSFRRSPTKSSL	-0.05799	-0.09221	-0.20656	153.81	123.08	153.81	0.74182	31.3493	6	9.5008
RBM14 S627	RBM14	S	627		Known kinase (PhosphoSitePlusDB)	Chk1			-0.01551	0.99987	1.98842e-08	Q96PK6	RNA-binding protein 14	SDYRRLSESQLSFRRSPTKSSLDYRRLPDAH	-0.0703	0.06373	-0.05343	167.22	148.89	167.22	-0.01529	38.8684	11	18.485
NEDD4L S448	NEDD4L	S	448	+	Known kinase (PhosphoSitePlusDB)	PKACA			0.05242	0.92467	5.20133e-11	Q96PU5	E3 ubiquitin-protein ligase NEDD4-like	NNHLIEPQIRRPRSLSSPTVTLSAPLEGAKD	-0.09194	0.00579	0.01319	95.5	89.583	86.539	0.5231	13.2455	3	5.3672
NEDD4L S448	NEDD4L	S	448	+	Known kinase (PhosphoSitePlusDB)	SGK1			0.05242	0.92467	5.20133e-11	Q96PU5	E3 ubiquitin-protein ligase NEDD4-like	NNHLIEPQIRRPRSLSSPTVTLSAPLEGAKD	-0.09194	0.00579	0.01319	95.5	89.583	86.539	0.5231	13.2455	3	5.3672
TRPM7 S1477	TRPM7	S	1477		Known kinase (PhosphoSitePlusDB)	ChaK1			0.00734	0.996019	9.6518e-06	Q96QT4	Transient receptor potential cation channel subfamily M member 7	LSNNNTSENTLKRVSSLAGFTDCHRTSIPVH	-0.00794	-0.04591	0.07739	101.2	87.614	83.692	0.061848	23.9828	3	4.8967
CIC S173	CIC	S	173	+	Known kinase (PhosphoSitePlusDB)	p90RSK			0.15458	0.998076	0.000496628	Q96RK0	Protein capicua homolog	PEIQLPLPPGKRRTQSLSALPKERDSSSEKD	0.05607	0.10795	0.16247	105.25	71.507	105.25	0.0076066	29.0873	5	15.526
CIC S173	CIC	S	173	+	Known kinase (PhosphoSitePlusDB)	RSK2			0.15458	0.998076	0.000496628	Q96RK0	Protein capicua homolog	PEIQLPLPPGKRRTQSLSALPKERDSSSEKD	0.05607	0.10795	0.16247	105.25	71.507	105.25	0.0076066	29.0873	5	15.526
UIMC1 S677	UIMC1	S	677		Known kinase (PhosphoSitePlusDB)	CDK1			-0.14883	1	0.00442019	Q96RL1	BRCA1-A complex subunit RAP80	SREMQSSFTRRDLNESPVKSFVSISEATDCL	-0.12757	-0.20499	-0.26434	91.658	54.594	68.463	-0.21137	68.4635	8	9.815
CCNL2 S369	CCNL2	S	369		Known kinase (PhosphoSitePlusDB)	DYRK1A			0.10057	1	1.16759e-52	Q96S94	Cyclin-L2	NTKRRLEGAKKAKADSPVNGLPKGRESRSRS	-7.00001e-05	0.07849	0.14958	186.13	166.89	94.203	0.33793	94.2034	6	7.6285
CCNL2 S338	CCNL2	S	338		Known kinase (PhosphoSitePlusDB)	DYRK1A			-0.03775	1	1.14441e-11	Q96S94	Cyclin-L2	LDGTSGFSPAPKLVESPKEGKGSKPSPLSVK	-0.13961	0.07637	-0.08654	138.2	96.865	102.05	-0.15506	102.047	7	11.293
KIF2C S115	KIF2C	S	115	+	Known kinase (PhosphoSitePlusDB)	AurB	+		1.57226	0.981405	2.53777e-06	Q99661	Kinesin-like protein KIF2C	IPAPKESLRSRSTRMSTVSELRITAQENDME	1.43621	1.55986	1.59507	117.2	79.235	81.335	-0.31256	17.2324	4	8.7323
CDC6 S54	CDC6	S	54	+	Known kinase (PhosphoSitePlusDB)	CDK2			-0.08496	1	0.00630414	Q99741	Cell division control protein 6 homolog	VQTVTCSPRVKALPLSPRKRLGDDNLCNTPH	-0.12596	-0.10871	-0.12502	107	17.459	95.608	-0.60923	95.6077	6	2.1379
CCM2 S384	CCM2	S	384		Known kinase (PhosphoSitePlusDB)	YSK1			0.18269	0.999877	0.000650221	Q9BSQ5	Malcavernin	LETIGVKDGRGIITDSFGRHRRALSTTSSST	0.02203	0.1924	0.21376	103.21	66.149	93.345	-0.22099	39.0859	10	8.3249
C2orf49 S193	C2orf49	S	193		Known kinase (PhosphoSitePlusDB)	CDK2			-0.31914	0.999831	6.31861e-15	Q9BVC5	Ashwin	THRKSPSGPVKSPPLSPVGTTPVKLKRAAPK	-0.32346	-0.38278	-0.36793	157.91	133.97	157.91	0.037558	38.4598	3	0.97684
KIFC1 S26	KIFC1	S	26		Known kinase (PhosphoSitePlusDB)	Chk1		+	-0.64564	1	1.96692e-06	Q9BW19	Kinesin-like protein KIFC1	VKGNIELKRPLIKAPSQLPLSGSRLKRRPDQ	-0.68658	-0.69227	-0.67682	116.58	92.045	109.1	0.071381	77.1898	3	1.5087
DDA1 S33	DDA1	S	33		Known kinase (PhosphoSitePlusDB)	AurB			0.25822	0.999301	0.00219763	Q9BW61	DET1- and DDB1-associated protein 1	RFHADSVCKASNRRPSVYLPTREYPSEQIIV	0.13917	0.38718	0.20943	65.179	55.822	61.423	1.4087	31.6676	4	8.0541
OSBPL11 S189	OSBPL11	S	189		Known kinase (PhosphoSitePlusDB)	Chk1			0.23805	0.999999	1.07175e-27	Q9BXB4	Oxysterol-binding protein-related protein 11	SLASSSNSPISQRRPSQNAISFFNVGHSKLQ	0.21763	0.19142	0.30465	151.22	140.6	114.46	0.83756	60.2893	3	4.7221
UBE2O S836	UBE2O	S	836		Known kinase (PhosphoSitePlusDB)	CDK2			0.0767	0.905132	9.22158e-24	Q9C0C9	Ubiquitin-conjugating enzyme E2 O	LESLKNMTVEQLLTGSPTSPTVEPEKPTREK	-0.01341	0.10484	0.24881	108.73	105.53	108.73	0.40705	10.8499	2	7.3288
DDX24 S82	DDX24	S	82		Known kinase (PhosphoSitePlusDB)	Chk1			-0.0545	1	2.01209e-36	Q9GZR7	ATP-dependent RNA helicase DDX24	SLFSKEAPKRKAQAVSEEEEEEEGKSSSPKK	-0.27322	-0.10113	-0.09999	156.92	134.52	156.92	-0.39766	112.753	5	6.5101
MAF1 S75	MAF1	S	75	+	Known kinase (PhosphoSitePlusDB)	mTOR		+	-1.14538	0.999965	5.5453e-61	Q9H063	Repressor of RNA polymerase III transcription MAF1 homolog	SPPQTSGLSPSRLSKSQGGEEEGPLSDKCSR	-1.26744	-1.13458	-1.17837	218.74	166.57	210.26	-0.77869	44.5915	6	5.9644
KLC2 S582	KLC2	S	582	+	Known kinase (PhosphoSitePlusDB)	AMPKA1			0.01678	0.999691	0.000528868	Q9H0B6	Kinesin light chain 2	GTPQEPPNPRMKRASSLNFLNKSVEEPTQPG	-0.08342	-0.02515	-0.00391	104.82	80.735	104.82	0.92252	35.1033	8	13.858
NUCKS1 S181	NUCKS1	S	181		Known kinase (PhosphoSitePlusDB)	CDK1	+		1.23646	1	1.81552e-27	Q9H1E3	Nuclear ubiquitous casein and cyclin-dependent kinase substrate 1	EKKMPKPRLKATVTPSPVKGKGKVGRPTASK	1.29831	1.1431	1.14088	191.41	162.6	101.2	0.085291	75.7492	67	11.406
NUCKS1 S181	NUCKS1	S	181		Known kinase (PhosphoSitePlusDB)	CDK2	+		1.23646	1	1.81552e-27	Q9H1E3	Nuclear ubiquitous casein and cyclin-dependent kinase substrate 1	EKKMPKPRLKATVTPSPVKGKGKVGRPTASK	1.29831	1.1431	1.14088	191.41	162.6	101.2	0.085291	75.7492	67	11.406
ISCU S14	ISCU	S	14	+	Known kinase (PhosphoSitePlusDB)	mTOR			0.14483	1	0.000621896	Q9H1K1	Iron-sulfur cluster assembly enzyme ISCU, mitochondrial	__MAAAGAFRLRRAASALLLRSPRLPARELS	0.00264	0.13122	0.1311	137.6	66.44	112.02	0.25943	112.023	6	6.1883
WNK1 S2032	WNK1	S	2032		Known kinase (PhosphoSitePlusDB)	mTOR			-0.03056	0.971707	3.39746e-12	Q9H4A3	Serine/threonine-protein kinase WNK1	AFLSRDVDDGSGSPHSPHQLSSKSLPSQNLS	-0.12046	-0.00497	-0.00475	85.423	82.403	85.423	-0.06591	14.4209	2	7.3148
C6orf106 S215	C6orf106	S	215		Known kinase (PhosphoSitePlusDB)	CDK2			0.2762	1	1.58404e-16	Q9H6K1	Uncharacterized protein C6orf106	TQPHRKVEGNFNPFASPQKNRQSDENNLKDP	0.24667	0.18885	0.26062	159.75	144.12	144.73	0.91839	144.73	8	4.8682
RANBP3 S126	RANBP3	S	126	+	Known kinase (PhosphoSitePlusDB)	Akt1			-0.28643	0.953218	1.23082e-16	Q9H6Z4	Ran-binding protein 3	EDGNYCPPVKRERTSSLTQFPPSQSEERSSG	-0.44237	-0.33306	-0.31313	126.84	103.9	126.84	0.66355	16.1038	3	6.1196
RANBP3 S126	RANBP3	S	126	+	Known kinase (PhosphoSitePlusDB)	p90RSK			-0.28643	0.953218	1.23082e-16	Q9H6Z4	Ran-binding protein 3	EDGNYCPPVKRERTSSLTQFPPSQSEERSSG	-0.44237	-0.33306	-0.31313	126.84	103.9	126.84	0.66355	16.1038	3	6.1196
RANBP3 S126	RANBP3	S	126	+	Known kinase (PhosphoSitePlusDB)	RSK2			-0.28643	0.953218	1.23082e-16	Q9H6Z4	Ran-binding protein 3	EDGNYCPPVKRERTSSLTQFPPSQSEERSSG	-0.44237	-0.33306	-0.31313	126.84	103.9	126.84	0.66355	16.1038	3	6.1196
SUDS3 S234	SUDS3	S	234		Known kinase (PhosphoSitePlusDB)	CDK2			0.06019	0.994976	2.42503e-47	Q9H7L9	Sin3 histone deacetylase corepressor complex component SDS3	DLRTLNKLKSPKRPASPSSPEHLPATPAESP	0.01357	0.0265	0	150.65	150.65	150.65	-0.012967	20.8241	15	7.3104
SUDS3 S236	SUDS3	S	236		Known kinase (PhosphoSitePlusDB)	CDK2			0.16285	0.816206	2.42503e-47	Q9H7L9	Sin3 histone deacetylase corepressor complex component SDS3	RTLNKLKSPKRPASPSSPEHLPATPAESPAQ	0.01357	0.05031	0.17994	150.65	150.65	44.912	1.132	4.87529	2	6.4623
HN1L S97	HN1L	S	97		Known kinase (PhosphoSitePlusDB)	CDK2	+		1.10541	0.997223	9.41971e-12	Q9H910	Hematological and neurological expressed 1-like protein	QHLNPPGGKTSDIFGSPVTATSRLAHPNKPK	1.09013	1.01203	1.11226	126.25	115.6	126.25	-0.9538	26.8551	3	3.5526
CLSPN S1129	CLSPN	S	1129		Known kinase (PhosphoSitePlusDB)	CDC7	+		1.46749	1	2.81606e-19	Q9HAW4	Claspin	LRLYQERYLADGDLHSDGPGRMRKFRWKNID	1.39381	1.5265	1.39211	165.16	146.58	102.08	0.012018	87.5206	5	6.1573
SENP2 S344	SENP2	S	344		Known kinase (PhosphoSitePlusDB)	Chk1			0.14431	1	0.00151241	Q9HC62	Sentrin-specific protease 2	LRLGSGSNGLLRRKVSIIETKEKNCSGKERD	-0.00321	0.1038	0.0895	101.56	51.466	97.957	-0.19327	66.8214	6	15.947
KIF13B S1381	KIF13B	S	1381		Known kinase (PhosphoSitePlusDB)	MARK2			-0.12771	0.999605	0.000235015	Q9NQT8	Kinesin-like protein KIF13B	KEQLTGKGKLSRRSISSPNVNRLSGSRQDLI	-0.20041	0.05838	-0.07639	133.91	101.27	133.91	0.01755	35.1576	7	11.39
KIF13B S1410	KIF13B	S	1410		Known kinase (PhosphoSitePlusDB)	MARK2			0.02489	1	3.78251e-07	Q9NQT8	Kinesin-like protein KIF13B	LIPSYSLGSNKGRWESQQDVSQTTVSRGIAP	-0.17384	0.08982	-0.06095	94.845	87.895	94.845	0.84321	65.7529	4	15.85
SLTM S748	SLTM	S	748		Known kinase (PhosphoSitePlusDB)	Chk1			-0.37758	0.999466	0.00937102	Q9NWH9	SAFB-like transcription modulator	DHRRDDPYWSENKKLSLDTDARFGHGSDYSR	-0.30222	-0.55284	-0.42637	80.69	58.049	80.69	-0.69723	32.7187	3	7.6371
CWC25 S337	CWC25	S	337		Known kinase (PhosphoSitePlusDB)	Chk1		+	-0.84612	1	0.000683331	Q9NXE8	Pre-mRNA-splicing factor CWC25 homolog	EVYQRRHAPGYTRKLSAEELERKRQEMMENA	-0.75071	-0.89275	-0.93776	113.01	74.45	113.01	-1.3184	113.009	3	5.4917
TERF2IP S203	TERF2IP	S	203		Known kinase (PhosphoSitePlusDB)	CDK2			0.1956	0.96653	1.35794e-63	Q9NYB0	Telomeric repeat-binding factor 2-interacting protein 1	LRGQEHKYLLGDAPVSPSSQKLKRKAEEDPE	0.2358	-0.25576	0.1616	201.04	184.42	197.14	-1.5503	15.422	7	22.037
BCLAF1 S531	BCLAF1	S	531		Known kinase (PhosphoSitePlusDB)	GSK3B			-0.04112	1	1.99104e-11	Q9NYF8	Bcl-2-associated transcription factor 1	HKNLDAREKSTFREESPLRIKMIASDSHRPE	0.00221	-0.1402	-0.15537	167.05	114.05	141.57	0.45139	87.1272	51	60.086
SLAIN2 S48	SLAIN2	S	48		Known kinase (PhosphoSitePlusDB)	CDK2	+		0.67039	0.999583	2.1941e-22	Q9P270	SLAIN motif-containing protein 2	SRSGAVQGAGSLGPGSPVRAGASIPSSGAAS	1.0354	0.64061	0.6028	134.47	101.63	110.33	0.55227	33.794	5	13.44
METTL1 S27	METTL1	S	27	+	Known kinase (PhosphoSitePlusDB)	Akt1			0.15536	1	2.15299e-07	Q9UBP6	tRNA (guanine-N(7)-)-methyltransferase	EAPPPQKRYYRQRAHSNPMADHTLRYPVKPE	0.22057	0.05515	-0.02717	128.71	117	128.71	-0.99971	79.5198	6	30.349
METTL1 S27	METTL1	S	27	+	Known kinase (PhosphoSitePlusDB)	p90RSK			0.15536	1	2.15299e-07	Q9UBP6	tRNA (guanine-N(7)-)-methyltransferase	EAPPPQKRYYRQRAHSNPMADHTLRYPVKPE	0.22057	0.05515	-0.02717	128.71	117	128.71	-0.99971	79.5198	6	30.349
ZMYM2 S305	ZMYM2	S	305	+	Known kinase (PhosphoSitePlusDB)	PLK1			0.12512	0.989026	7.61131e-16	Q9UBW7	Zinc finger MYM-type protein 2	ASFPRNQKQPGVDSLSPVASLPKQIFQPSVQ	0.11407	0.10653	0.0335	101.16	83.729	101.16	0.043647	20.8456	6	6.0716
STK39 S371	STK39	S	371	+	Known kinase (PhosphoSitePlusDB)	WNK1			0.264	0.978645	3.83884e-12	Q9UEW8	STE20/SPS1-related proline-alanine-rich protein kinase	DIAQRAKKVRRVPGSSGHLHKTEDGDWEWSD	0.14835	0.21737	0.22848	127.91	93.01	118.87	-1.8247	16.6113	5	4.606
STK39 S371	STK39	S	371	+	Known kinase (PhosphoSitePlusDB)	WNK2			0.264	0.978645	3.83884e-12	Q9UEW8	STE20/SPS1-related proline-alanine-rich protein kinase	DIAQRAKKVRRVPGSSGHLHKTEDGDWEWSD	0.14835	0.21737	0.22848	127.91	93.01	118.87	-1.8247	16.6113	5	4.606
LRWD1 S243	LRWD1	S	243		Known kinase (PhosphoSitePlusDB)	CDK2			0.01107	0.99747	1.75178e-36	Q9UFC0	Leucine-rich repeat and WD repeat-containing protein 1	RLAALKRPDDVPLSLSPSKRACASPSAQVEG	-0.05818	-0.03987	0.01912	205.87	197.51	205.87	0.051688	26.1195	12	10.837
SUN2 S116	SUN2	S	116		Known kinase (PhosphoSitePlusDB)	PKACA			0.36233	0.83369	0.000699714	Q9UH99	SUN domain-containing protein 2	VRRRRGTGGSESSRASGLVGRKATEDFLGSS	0.34705	0.25097	0.63216	51.566	38.774	51.566	-0.16715	11.1345	3	14.224
NAGK S76	NAGK	S	76		Known kinase (PhosphoSitePlusDB)	AurB			0.00245	0.952925	6.87536e-13	Q9UJ70	N-acetyl-D-glucosamine kinase	GVDPLVPLRSLGLSLSGGDQEDAGRILIEEL	-0.09171	0.04097	-0.05546	97.271	85.116	97.271	1.457	13.0628	4	7.01
NAGK S76	NAGK	S	76		Known kinase (PhosphoSitePlusDB)	CDK1			0.00245	0.952925	6.87536e-13	Q9UJ70	N-acetyl-D-glucosamine kinase	GVDPLVPLRSLGLSLSGGDQEDAGRILIEEL	-0.09171	0.04097	-0.05546	97.271	85.116	97.271	1.457	13.0628	4	7.01
DBNL S275	DBNL	S	275		Known kinase (PhosphoSitePlusDB)	CDK2	+		0.8195	0.968252	7.16136e-18	Q9UJU6	Drebrin-like protein	IFKQKERAMSTTSISSPQPGKLRSPFLQKQL	0.63943	0.82978	0.58152	161.19	150.21	161.19	-0.13804	14.8934	6	15.034
RALY S135	RALY	S	135		Known kinase (PhosphoSitePlusDB)	CDK2			-0.05289	1	1.52513e-05	Q9UKM9	RNA-binding protein Raly	RDDFYDRLFDYRGRLSPVPVPRAVPVKRPRV	-0.12777	-0.06983	-0.08113	142.39	124.73	77.533	-0.22894	77.5333	38	6.1766
TPX2 S121	TPX2	S	121	+	Known kinase (PhosphoSitePlusDB)	AurA	+		2.2032	1	3.18769e-08	Q9ULW0	Targeting protein for Xklp2	EAAISRKTPAQPQRRSLRLSAQKDLEQKEKH	2.24805	2.09647	2.42279	119.95	108.03	113.51	0.1305	113.515	4	27.883
TPX2 S125	TPX2	S	125	+	Known kinase (PhosphoSitePlusDB)	AurA	+		2.2032	1	3.18769e-08	Q9ULW0	Targeting protein for Xklp2	SRKTPAQPQRRSLRLSAQKDLEQKEKHHVKM	2.24805	2.09647	2.42279	119.95	108.03	113.51	0.1305	113.515	4	27.883
TPX2 S738	TPX2	S	738		Known kinase (PhosphoSitePlusDB)	CDK1	+		0.94621	0.999968	1.32207e-06	Q9ULW0	Targeting protein for Xklp2	GLEIKSSDQPLTVPVSPKFSTRFHC______	0.93302	0.95142	0.89532	103.87	103.87	103.87	0.14828	44.8849	4	4.5551
NDRG2 S332	NDRG2	S	332		Known kinase (PhosphoSitePlusDB)	Akt1			-0.1742	0.999207	4.24044e-12	Q9UN36	Protein NDRG2	MASSCMTRLSRSRTASLTSAASVDGNRSRSR	-0.09493	-0.22083	-0.26076	131.56	120.63	131.56	-0.2892	33.7328	3	4.725
NDRG2 S332	NDRG2	S	332		Known kinase (PhosphoSitePlusDB)	p70S6K			-0.1742	0.999207	4.24044e-12	Q9UN36	Protein NDRG2	MASSCMTRLSRSRTASLTSAASVDGNRSRSR	-0.09493	-0.22083	-0.26076	131.56	120.63	131.56	-0.2892	33.7328	3	4.725
NDRG2 S332	NDRG2	S	332		Known kinase (PhosphoSitePlusDB)	p90RSK			-0.1742	0.999207	4.24044e-12	Q9UN36	Protein NDRG2	MASSCMTRLSRSRTASLTSAASVDGNRSRSR	-0.09493	-0.22083	-0.26076	131.56	120.63	131.56	-0.2892	33.7328	3	4.725
NDRG2 S332	NDRG2	S	332		Known kinase (PhosphoSitePlusDB)	SGK1			-0.1742	0.999207	4.24044e-12	Q9UN36	Protein NDRG2	MASSCMTRLSRSRTASLTSAASVDGNRSRSR	-0.09493	-0.22083	-0.26076	131.56	120.63	131.56	-0.2892	33.7328	3	4.725
NSFL1C S140	NSFL1C	S	140	+	Known kinase (PhosphoSitePlusDB)	CDK1			0.38228	0.999975	9.26409e-07	Q9UNZ2	NSFL1 cofactor p47	GAKEHGAVAVERVTKSPGETSKPRPFAGGGY	0.367	0.32219	0.39089	69.331	57.956	69.331	0.46061	47.4292	3	2.607
PHF8 S120	PHF8	S	120		Known kinase (PhosphoSitePlusDB)	CDK1			0.19573	0.998964	0.00386866	Q9UPP1	Histone lysine demethylase PHF8	SKGHDTHKGKPVKTGSPTFVRELRSRTFDSS	0.18045	0.23254	0.10372	94.409	55.659	94.409	-0.19193	30.2019	3	4.4609
SRRM2 S1329	SRRM2	S	1329		Known kinase (PhosphoSitePlusDB)	mTOR			-0.02091	0.999043	1.40647e-06	Q9UQ35	Serine/arginine repetitive matrix protein 2	HKELSNSPLRENSFGSPLEFRNSGPLGTEMN	-0.03619	-0.13116	-0.00293	110.44	110.44	85.909	-0.68114	30.1852	3	4.5195
SRRM2 S1497	SRRM2	S	1497		Known kinase (PhosphoSitePlusDB)	Chk1			-0.1146	0.999825	2.45013e-10	Q9UQ35	Serine/arginine repetitive matrix protein 2	SSPEPKALPQTPRPRSRSPSSPELNNKCLTP	-0.10142	-0.16123	-0.16882	142.4	116.42	141.86	0.71397	37.6548	12	5.9396
SRRM2 S1499	SRRM2	S	1499		Known kinase (PhosphoSitePlusDB)	Chk1			-0.09712	0.998594	2.45013e-10	Q9UQ35	Serine/arginine repetitive matrix protein 2	PEPKALPQTPRPRSRSPSSPELNNKCLTPQR	-0.10142	-0.15871	-0.13511	142.4	116.42	133.86	-0.002864	28.471	15	15.843
BAIAP2 S366	BAIAP2	S	366	+	Known kinase (PhosphoSitePlusDB)	AMPKA2			0.28309	0.975191	0.0120287	Q9UQB8	Brain-specific angiogenesis inhibitor 1-associated protein 2	NSYATTENKTLPRSSSMAAGLERNGRMRVKA	-0.09253	0.25109	0.2343	55.899	42.892	55.899	0.27527	18.955	3	14.721
BAIAP2 S366	BAIAP2	S	366	+	Known kinase (PhosphoSitePlusDB)	MARK2			0.28309	0.975191	0.0120287	Q9UQB8	Brain-specific angiogenesis inhibitor 1-associated protein 2	NSYATTENKTLPRSSSMAAGLERNGRMRVKA	-0.09253	0.25109	0.2343	55.899	42.892	55.899	0.27527	18.955	3	14.721
SCML2 S511	SCML2	S	511		Known kinase (PhosphoSitePlusDB)	CDK1			0.07423	0.999956	9.49949e-06	Q9UQR0	Sex comb on midleg-like protein 2	TKRSPQQTVPYVVPLSPKLPKTKEYASEGEP	-0.01721	0.01148	0.08095	63.398	54.119	63.398	0.92689	43.729	2	5.1045
SCML2 S511	SCML2	S	511		Known kinase (PhosphoSitePlusDB)	CDK2			0.07423	0.999956	9.49949e-06	Q9UQR0	Sex comb on midleg-like protein 2	TKRSPQQTVPYVVPLSPKLPKTKEYASEGEP	-0.01721	0.01148	0.08095	63.398	54.119	63.398	0.92689	43.729	2	5.1045
SCML2 S590	SCML2	S	590		Known kinase (PhosphoSitePlusDB)	CDK1			0.21263	0.999994	7.47379e-10	Q9UQR0	Sex comb on midleg-like protein 2	RSVPGTTSSPLVGDISPKSSPHEVKFQMQRK	0.16665	0.166	0.23229	84.327	75.292	84.327	0.49978	53.4586	6	3.3066
SCML2 S590	SCML2	S	590		Known kinase (PhosphoSitePlusDB)	CDK2			0.21263	0.999994	7.47379e-10	Q9UQR0	Sex comb on midleg-like protein 2	RSVPGTTSSPLVGDISPKSSPHEVKFQMQRK	0.16665	0.166	0.23229	84.327	75.292	84.327	0.49978	53.4586	6	3.3066
PIKFYVE S307	PIKFYVE	S	307	+	Known kinase (PhosphoSitePlusDB)	Akt1	+		0.65673	0.998439	2.58278e-06	Q9Y2I7	1-phosphatidylinositol 3-phosphate 5-kinase	VQEDAGKSPARNRSASITNLSLDRSGSPMVP	0.51439	0.6101	0.64382	126.09	114.17	126.09	-0.35507	28.3966	3	5.9347
DDX52 S22	DDX52	S	22		Known kinase (PhosphoSitePlusDB)	AurB	+		0.63571	1	0.00291024	Q9Y2R4	Probable ATP-dependent RNA helicase DDX52	FRRLGAGAKFDTRRFSADAARFQIGKRKYDF	0.55158	0.62466	0.58692	119.03	78.526	109.39	0.15466	109.389	3	3.6819
CARHSP1 S30	CARHSP1	S	30		Known kinase (PhosphoSitePlusDB)	DYRK2			-0.56512	1	1.23398e-48	Q9Y2V2	Calcium-regulated heat stable protein 1	QASVGLLDTPRSRERSPSPLRGNVVPSPLPT	-0.04279	-0.7847	-0.67642	179.64	174.85	104.83	0.87359	97.4715	4	26.036
CARHSP1 S32	CARHSP1	S	32		Known kinase (PhosphoSitePlusDB)	DYRK2			0.01764	1	1.23398e-48	Q9Y2V2	Calcium-regulated heat stable protein 1	SVGLLDTPRSRERSPSPLRGNVVPSPLPTRR	0.0052	-0.027	-0.03386	179.64	174.85	104.83	0.87359	84.5584	35	11.089
CARHSP1 S41	CARHSP1	S	41	+	Known kinase (PhosphoSitePlusDB)	DYRK2			-0.18679	0.999959	1.10139e-27	Q9Y2V2	Calcium-regulated heat stable protein 1	SRERSPSPLRGNVVPSPLPTRRTRTFSATVR	-0.11638	-0.25622	-0.24142	132.42	123.51	116.51	0.58335	43.8295	17	8.9725
CARHSP1 S52	CARHSP1	S	52		Known kinase (PhosphoSitePlusDB)	Akt1			-0.02885	1	1.91699e-08	Q9Y2V2	Calcium-regulated heat stable protein 1	NVVPSPLPTRRTRTFSATVRASQGPVYKGVC	-0.05492	-0.04812	-0.08391	171.53	122.56	158.61	-0.085809	76.971	75	13.262
CARHSP1 S52	CARHSP1	S	52		Known kinase (PhosphoSitePlusDB)	p90RSK			-0.02885	1	1.91699e-08	Q9Y2V2	Calcium-regulated heat stable protein 1	NVVPSPLPTRRTRTFSATVRASQGPVYKGVC	-0.05492	-0.04812	-0.08391	171.53	122.56	158.61	-0.085809	76.971	75	13.262
CARHSP1 S52	CARHSP1	S	52		Known kinase (PhosphoSitePlusDB)	SGK1			-0.02885	1	1.91699e-08	Q9Y2V2	Calcium-regulated heat stable protein 1	NVVPSPLPTRRTRTFSATVRASQGPVYKGVC	-0.05492	-0.04812	-0.08391	171.53	122.56	158.61	-0.085809	76.971	75	13.262
NCOA3 S857	NCOA3	S	857	+	Known kinase (PhosphoSitePlusDB)	ERK3			0.1169	0.999998	1.23364e-32	Q9Y6Q9	Nuclear receptor coactivator 3	SQSVQSIRPPYNRAVSLDSPVSVGSSPPVKN	0.03811	0.0313	0.2535	168.79	163.66	168.79	-0.078445	57.2184	10	8.496
NCOA3 S857	NCOA3	S	857	+	Known kinase (PhosphoSitePlusDB)	IKKA			0.1169	0.999998	1.23364e-32	Q9Y6Q9	Nuclear receptor coactivator 3	SQSVQSIRPPYNRAVSLDSPVSVGSSPPVKN	0.03811	0.0313	0.2535	168.79	163.66	168.79	-0.078445	57.2184	10	8.496
NCOA3 S857	NCOA3	S	857	+	Known kinase (PhosphoSitePlusDB)	PKACA			0.1169	0.999998	1.23364e-32	Q9Y6Q9	Nuclear receptor coactivator 3	SQSVQSIRPPYNRAVSLDSPVSVGSSPPVKN	0.03811	0.0313	0.2535	168.79	163.66	168.79	-0.078445	57.2184	10	8.496
PRC1 T481	PRC1	T	481	+	Known kinase (PhosphoSitePlusDB)	CDK1	+		0.6814	1	0.00190344	O43663	Protein regulator of cytokinesis 1	SAPRTPSKRRGLAPNTPGKARKLNTTTMSNA	0.63906	0.63333	0.72849	103.69	67.262	68.515	-0.13114	68.5154	7	6.5526
ZC3H11A T321	ZC3H11A	T	321		Known kinase (PhosphoSitePlusDB)	CDK1			0.25484	1	1.61439e-23	O75152	Zinc finger CCCH domain-containing protein 11A	RLGKKVEAPETNIDKTPKKAQVSKSLKERLG	0.14538	0.17679	0.26143	178.76	158.97	161.51	0.43584	91.5286	20	6.71
ZC3H11A T321	ZC3H11A	T	321		Known kinase (PhosphoSitePlusDB)	CDK2			0.25484	1	1.61439e-23	O75152	Zinc finger CCCH domain-containing protein 11A	RLGKKVEAPETNIDKTPKKAQVSKSLKERLG	0.14538	0.17679	0.26143	178.76	158.97	161.51	0.43584	91.5286	20	6.71
SF3B1 T313	SF3B1	T	313	+	Known kinase (PhosphoSitePlusDB)	CDK2			0.17236	0.960456	2.76443e-15	O75533	Splicing factor 3B subunit 1	KTERDTPGHGSGWAETPRTDRGGDSIGETPT	0.0289	0.12573	0.12587	114.46	102.8	76.817	0.21439	16.196	3	5.1792
SF3B1 T142	SF3B1	T	142		Known kinase (PhosphoSitePlusDB)	CDK2			0.20188	1	9.49855e-12	O75533	Splicing factor 3B subunit 1	IISPERLDPFADGGKTPDPKMNARTYMDVMR	0.10613	0.23504	0.15309	133.29	123.45	57.788	-0.10388	57.7883	7	4.7018
SF3B1 T211	SF3B1	T	211		Known kinase (PhosphoSitePlusDB)	CDK2			0.21549	1	7.41841e-19	O75533	Splicing factor 3B subunit 1	RKRRWDQTADQTPGATPKKLSSWDQAETPGH	0.05552	0.21364	0.18461	166.53	156.67	78.976	1.5073	66.3056	9	9.2938
KAT7 T88	KAT7	T	88	+	Known kinase (PhosphoSitePlusDB)	CDK1			0.00029	0.99973	6.44562e-06	O95251	Histone acetyltransferase KAT7	STRRVTRSQQQPTPVTPKKYPLRQTRSSGSE	-0.10165	-0.04634	-0.00783	118.52	106.46	114.21	0.75139	35.6792	6	4.7239
KAT7 T88	KAT7	T	88	+	Known kinase (PhosphoSitePlusDB)	CDK2			0.00029	0.99973	6.44562e-06	O95251	Histone acetyltransferase KAT7	STRRVTRSQQQPTPVTPKKYPLRQTRSSGSE	-0.10165	-0.04634	-0.00783	118.52	106.46	114.21	0.75139	35.6792	6	4.7239
RB1 T821	RB1	T	821	+	Known kinase (PhosphoSitePlusDB)	CDK2			-0.37909	0.99976	1.35808e-28	P06400	Retinoblastoma-associated protein	ISPLKSPYKISEGLPTPTKMTPRSRILVSIG	-0.0454	-0.42572	-0.50622	197.05	177.95	172.89	-0.44579	36.2562	6	14.285
RB1 T821	RB1	T	821	+	Known kinase (PhosphoSitePlusDB)	CDK6			-0.37909	0.99976	1.35808e-28	P06400	Retinoblastoma-associated protein	ISPLKSPYKISEGLPTPTKMTPRSRILVSIG	-0.0454	-0.42572	-0.50622	197.05	177.95	172.89	-0.44579	36.2562	6	14.285
RB1 T826	RB1	T	826	+	Known kinase (PhosphoSitePlusDB)	CDK2			0.06046	0.999943	1.35808e-28	P06400	Retinoblastoma-associated protein	SPYKISEGLPTPTKMTPRSRILVSIGESFGT	-0.0614	0.01839	0.02558	197.05	177.95	172.89	-0.44579	42.43	10	5.007
RB1 T826	RB1	T	826	+	Known kinase (PhosphoSitePlusDB)	CDK4			0.06046	0.999943	1.35808e-28	P06400	Retinoblastoma-associated protein	SPYKISEGLPTPTKMTPRSRILVSIGESFGT	-0.0614	0.01839	0.02558	197.05	177.95	172.89	-0.44579	42.43	10	5.007
RB1 T826	RB1	T	826	+	Known kinase (PhosphoSitePlusDB)	CDK6			0.06046	0.999943	1.35808e-28	P06400	Retinoblastoma-associated protein	SPYKISEGLPTPTKMTPRSRILVSIGESFGT	-0.0614	0.01839	0.02558	197.05	177.95	172.89	-0.44579	42.43	10	5.007
RB1 T373	RB1	T	373	+	Known kinase (PhosphoSitePlusDB)	CDK1			-0.03175	1	4.74341e-53	P06400	Retinoblastoma-associated protein	RKSNLDEEVNVIPPHTPVRTVMNTIQQLMMI	-0.11668	-0.05225	-0.06361	203.72	195.54	100.85	-0.056995	76.9599	10	3.0414
RB1 T373	RB1	T	373	+	Known kinase (PhosphoSitePlusDB)	CDK2			-0.03175	1	4.74341e-53	P06400	Retinoblastoma-associated protein	RKSNLDEEVNVIPPHTPVRTVMNTIQQLMMI	-0.11668	-0.05225	-0.06361	203.72	195.54	100.85	-0.056995	76.9599	10	3.0414
RB1 T373	RB1	T	373	+	Known kinase (PhosphoSitePlusDB)	CDK4			-0.03175	1	4.74341e-53	P06400	Retinoblastoma-associated protein	RKSNLDEEVNVIPPHTPVRTVMNTIQQLMMI	-0.11668	-0.05225	-0.06361	203.72	195.54	100.85	-0.056995	76.9599	10	3.0414
RB1 T252	RB1	T	252	+	Known kinase (PhosphoSitePlusDB)	CDK1			0.75326	0.999996	7.42259e-05	P06400	Retinoblastoma-associated protein	EPYKTAVIPINGSPRTPRRGQNRSARIAKQL	0.42386	0.74155	0.80385	70.114	61.317	70.114	-0.4351	54.389	1	NaN
RB1 T252	RB1	T	252	+	Known kinase (PhosphoSitePlusDB)	CDK2			0.75326	0.999996	7.42259e-05	P06400	Retinoblastoma-associated protein	EPYKTAVIPINGSPRTPRRGQNRSARIAKQL	0.42386	0.74155	0.80385	70.114	61.317	70.114	-0.4351	54.389	1	NaN
RB1 T252	RB1	T	252	+	Known kinase (PhosphoSitePlusDB)	CDK4			0.75326	0.999996	7.42259e-05	P06400	Retinoblastoma-associated protein	EPYKTAVIPINGSPRTPRRGQNRSARIAKQL	0.42386	0.74155	0.80385	70.114	61.317	70.114	-0.4351	54.389	1	NaN
RB1 T356	RB1	T	356	+	Known kinase (PhosphoSitePlusDB)	CDK2			0.09586	0.994375	5.0077e-27	P06400	Retinoblastoma-associated protein	KTLQTDSIDSFETQRTPRKSNLDEEVNVIPP	-0.01928	0.07186	0.09016	155.71	139.4	155.71	-0.10255	24.8216	4	6.0423
RB1 T356	RB1	T	356	+	Known kinase (PhosphoSitePlusDB)	CDK4			0.09586	0.994375	5.0077e-27	P06400	Retinoblastoma-associated protein	KTLQTDSIDSFETQRTPRKSNLDEEVNVIPP	-0.01928	0.07186	0.09016	155.71	139.4	155.71	-0.10255	24.8216	4	6.0423
CDK1 T14	CDK1	T	14	+	Known kinase (PhosphoSitePlusDB)	Myt1			-0.22683	1	5.26977e-08	P06493	Cyclin-dependent kinase 1	__MEDYTKIEKIGEGTYGVVYKGRHKTTGQV	-0.32032	-0.27009	-0.26459	126.56	59.468	109.95	-0.45549	94.6169	28	14.688
HIST1H1E T18	HIST1H1E	T	18		Known kinase (PhosphoSitePlusDB)	CDK1	+		0.76103	1	5.35142e-38	P10412	Histone H1.4	ETAPAAPAAPAPAEKTPVKKKARKSAGAAKR	0.74132	0.7947	0.638	159.97	149.27	82.503	0.24402	77.7401	37	57.177
HIST1H1E T18	HIST1H1E	T	18		Known kinase (PhosphoSitePlusDB)	CDK2	+		0.76103	1	5.35142e-38	P10412	Histone H1.4	ETAPAAPAAPAPAEKTPVKKKARKSAGAAKR	0.74132	0.7947	0.638	159.97	149.27	82.503	0.24402	77.7401	37	57.177
XRCC6 T455	XRCC6	T	455		Known kinase (PhosphoSitePlusDB)	CDK2			-0.0276	1	0.000216147	P12956	X-ray repair cross-complementing protein 6	ADDKRKMPFTEKIMATPEQVGKMKAIVEKLR	-0.08861	-0.01044	0.01595	114.79	104.14	102.73	-0.72152	102.731	13	15.938
MSN T558	MSN	T	558	+	Known kinase (PhosphoSitePlusDB)	Cot	+		0.73821	0.999998	0.0149354	P26038	Moesin	IIHNENMRQGRDKYKTLRQIRQGNTKQRIDE;MIHAENMRLGRDKYKTLRQIRQGNTKQRIDE	0.72293	0.97499	0.67044	85.355	62.035	85.355	0.4133	56.2056	3	11.742
MSN T558	MSN	T	558	+	Known kinase (PhosphoSitePlusDB)	GRK2	+		0.73821	0.999998	0.0149354	P26038	Moesin	IIHNENMRQGRDKYKTLRQIRQGNTKQRIDE;MIHAENMRLGRDKYKTLRQIRQGNTKQRIDE	0.72293	0.97499	0.67044	85.355	62.035	85.355	0.4133	56.2056	3	11.742
MSN T558	MSN	T	558	+	Known kinase (PhosphoSitePlusDB)	HGK	+		0.73821	0.999998	0.0149354	P26038	Moesin	IIHNENMRQGRDKYKTLRQIRQGNTKQRIDE;MIHAENMRLGRDKYKTLRQIRQGNTKQRIDE	0.72293	0.97499	0.67044	85.355	62.035	85.355	0.4133	56.2056	3	11.742
MSN T558	MSN	T	558	+	Known kinase (PhosphoSitePlusDB)	LOK	+		0.73821	0.999998	0.0149354	P26038	Moesin	IIHNENMRQGRDKYKTLRQIRQGNTKQRIDE;MIHAENMRLGRDKYKTLRQIRQGNTKQRIDE	0.72293	0.97499	0.67044	85.355	62.035	85.355	0.4133	56.2056	3	11.742
MSN T558	MSN	T	558	+	Known kinase (PhosphoSitePlusDB)	LRRK2	+		0.73821	0.999998	0.0149354	P26038	Moesin	IIHNENMRQGRDKYKTLRQIRQGNTKQRIDE;MIHAENMRLGRDKYKTLRQIRQGNTKQRIDE	0.72293	0.97499	0.67044	85.355	62.035	85.355	0.4133	56.2056	3	11.742
MSN T558	MSN	T	558	+	Known kinase (PhosphoSitePlusDB)	PKACA	+		0.73821	0.999998	0.0149354	P26038	Moesin	IIHNENMRQGRDKYKTLRQIRQGNTKQRIDE;MIHAENMRLGRDKYKTLRQIRQGNTKQRIDE	0.72293	0.97499	0.67044	85.355	62.035	85.355	0.4133	56.2056	3	11.742
MSN T558	MSN	T	558	+	Known kinase (PhosphoSitePlusDB)	PKCT	+		0.73821	0.999998	0.0149354	P26038	Moesin	IIHNENMRQGRDKYKTLRQIRQGNTKQRIDE;MIHAENMRLGRDKYKTLRQIRQGNTKQRIDE	0.72293	0.97499	0.67044	85.355	62.035	85.355	0.4133	56.2056	3	11.742
MSN T558	MSN	T	558	+	Known kinase (PhosphoSitePlusDB)	ROCK1	+		0.73821	0.999998	0.0149354	P26038	Moesin	IIHNENMRQGRDKYKTLRQIRQGNTKQRIDE;MIHAENMRLGRDKYKTLRQIRQGNTKQRIDE	0.72293	0.97499	0.67044	85.355	62.035	85.355	0.4133	56.2056	3	11.742
ATF2 T69	ATF2	T	69	+	Known kinase (PhosphoSitePlusDB)	ERK1	+		0.74054	0.986388	2.39506e-34	P15336	Cyclic AMP-dependent transcription factor ATF-2	KFGPARNDSVIVADQTPTPTRFLKNCEEVGL	0.63171	0.69391	0.78746	187.39	176.28	71.853	1.219	17.6281	3	6.5599
ATF2 T69	ATF2	T	69	+	Known kinase (PhosphoSitePlusDB)	JNK1	+		0.74054	0.986388	2.39506e-34	P15336	Cyclic AMP-dependent transcription factor ATF-2	KFGPARNDSVIVADQTPTPTRFLKNCEEVGL	0.63171	0.69391	0.78746	187.39	176.28	71.853	1.219	17.6281	3	6.5599
ATF2 T69	ATF2	T	69	+	Known kinase (PhosphoSitePlusDB)	JNK2	+		0.74054	0.986388	2.39506e-34	P15336	Cyclic AMP-dependent transcription factor ATF-2	KFGPARNDSVIVADQTPTPTRFLKNCEEVGL	0.63171	0.69391	0.78746	187.39	176.28	71.853	1.219	17.6281	3	6.5599
ATF2 T69	ATF2	T	69	+	Known kinase (PhosphoSitePlusDB)	P38A	+		0.74054	0.986388	2.39506e-34	P15336	Cyclic AMP-dependent transcription factor ATF-2	KFGPARNDSVIVADQTPTPTRFLKNCEEVGL	0.63171	0.69391	0.78746	187.39	176.28	71.853	1.219	17.6281	3	6.5599
ATF2 T69	ATF2	T	69	+	Known kinase (PhosphoSitePlusDB)	PLK3	+		0.74054	0.986388	2.39506e-34	P15336	Cyclic AMP-dependent transcription factor ATF-2	KFGPARNDSVIVADQTPTPTRFLKNCEEVGL	0.63171	0.69391	0.78746	187.39	176.28	71.853	1.219	17.6281	3	6.5599
ATF2 T71	ATF2	T	71	+	Known kinase (PhosphoSitePlusDB)	ERK1			-0.01951	0.909849	1.22551e-124	P15336	Cyclic AMP-dependent transcription factor ATF-2	GPARNDSVIVADQTPTPTRFLKNCEEVGLFN	0.15925	-0.2602	-0.24259	284.84	263.29	284.84	-0.4342	10.1653	2	19.023
ATF2 T71	ATF2	T	71	+	Known kinase (PhosphoSitePlusDB)	ERK2			-0.01951	0.909849	1.22551e-124	P15336	Cyclic AMP-dependent transcription factor ATF-2	GPARNDSVIVADQTPTPTRFLKNCEEVGLFN	0.15925	-0.2602	-0.24259	284.84	263.29	284.84	-0.4342	10.1653	2	19.023
ATF2 T71	ATF2	T	71	+	Known kinase (PhosphoSitePlusDB)	JNK1			-0.01951	0.909849	1.22551e-124	P15336	Cyclic AMP-dependent transcription factor ATF-2	GPARNDSVIVADQTPTPTRFLKNCEEVGLFN	0.15925	-0.2602	-0.24259	284.84	263.29	284.84	-0.4342	10.1653	2	19.023
ATF2 T71	ATF2	T	71	+	Known kinase (PhosphoSitePlusDB)	JNK2			-0.01951	0.909849	1.22551e-124	P15336	Cyclic AMP-dependent transcription factor ATF-2	GPARNDSVIVADQTPTPTRFLKNCEEVGLFN	0.15925	-0.2602	-0.24259	284.84	263.29	284.84	-0.4342	10.1653	2	19.023
ATF2 T71	ATF2	T	71	+	Known kinase (PhosphoSitePlusDB)	P38A			-0.01951	0.909849	1.22551e-124	P15336	Cyclic AMP-dependent transcription factor ATF-2	GPARNDSVIVADQTPTPTRFLKNCEEVGLFN	0.15925	-0.2602	-0.24259	284.84	263.29	284.84	-0.4342	10.1653	2	19.023
ATF2 T71	ATF2	T	71	+	Known kinase (PhosphoSitePlusDB)	PLK3			-0.01951	0.909849	1.22551e-124	P15336	Cyclic AMP-dependent transcription factor ATF-2	GPARNDSVIVADQTPTPTRFLKNCEEVGLFN	0.15925	-0.2602	-0.24259	284.84	263.29	284.84	-0.4342	10.1653	2	19.023
NME2 T94	NME2	T	94		Known kinase (PhosphoSitePlusDB)	CDK1			0.05783	1	2.05098e-37	P22392	Nucleoside diphosphate kinase B	EGLNVVKTGRVMLGETNPADSKPGTIRGDFC	-0.01456	0.07584	-0.02376	180.04	180.04	180.04	0.62782	65.1331	17	13.81
HIST1H1B T11	HIST1H1B	T	11		Known kinase (PhosphoSitePlusDB)	GSK3B	+		1.47077	0.998695	1.07349e-28	P16401	Histone H1.5	_____MSETAPAETATPAPVEKSPAKKKATK	1.45731	1.48524	1.38705	126.42	122.89	111.45	0.36768	28.8367	12	14.036
HMGA1 T53	HMGA1	T	53	+	Known kinase (PhosphoSitePlusDB)	CDK1	+		1.24531	0.999963	7.04716e-59	P17096	High mobility group protein HMG-I/HMG-Y	GTALVGSQKEPSEVPTPKRPRGRPKGSKNKG	1.26734	1.20639	1.16372	149.76	145.56	109.69	0.47714	44.3417	8	2.8038
HMGA1 T53	HMGA1	T	53	+	Known kinase (PhosphoSitePlusDB)	HIPK2	+		1.24531	0.999963	7.04716e-59	P17096	High mobility group protein HMG-I/HMG-Y	GTALVGSQKEPSEVPTPKRPRGRPKGSKNKG	1.26734	1.20639	1.16372	149.76	145.56	109.69	0.47714	44.3417	8	2.8038
NCL T121	NCL	T	121		Known kinase (PhosphoSitePlusDB)	CDK1	+		2.63113	1	0.000146866	P19338	Nucleolin	TPGKKGATPGKALVATPGKKGAAIPAKGAKN	2.59525	2.58896	2.68463	82.494	57.043	70.295	0.45566	70.2947	5	6.7178
NCL T121	NCL	T	121		Known kinase (PhosphoSitePlusDB)	CDK2	+		2.63113	1	0.000146866	P19338	Nucleolin	TPGKKGATPGKALVATPGKKGAAIPAKGAKN	2.59525	2.58896	2.68463	82.494	57.043	70.295	0.45566	70.2947	5	6.7178
NCL T76	NCL	T	76		Known kinase (PhosphoSitePlusDB)	CDK2	+		2.72888	1	0.0144744	P19338	Nucleolin	AKKVVVSPTKKVAVATPAKKAAVTPGKKAAA	2.70379	2.68225	2.71961	77.744	52.185	72.29	0.29471	72.2905	6	6.3412
SFPQ T687	SFPQ	T	687	+	Known kinase (PhosphoSitePlusDB)	GSK3B	+		1.1358	1	1.27691e-05	P23246	Splicing factor, proline- and glutamine-rich	AGPVGGQGPRGMGPGTPAGYGRGREEYEGPN	0.97109	1.14853	1.12868	106.58	94.995	106.58	-0.11547	88.5045	6	8.1603
RPS3 T221	RPS3	T	221	+	Known kinase (PhosphoSitePlusDB)	CDK1			-0.05744	0.991612	2.61647e-72	P23396	40S ribosomal protein S3	DHVSIVEPKDEILPTTPISEQKGGKPEPPAM	-0.10117	-0.10542	-0.09613	176.26	169.77	126.16	1.7419	22.2857	8	7.818
RPS3 T221	RPS3	T	221	+	Known kinase (PhosphoSitePlusDB)	CDK2			-0.05744	0.991612	2.61647e-72	P23396	40S ribosomal protein S3	DHVSIVEPKDEILPTTPISEQKGGKPEPPAM	-0.10117	-0.10542	-0.09613	176.26	169.77	126.16	1.7419	22.2857	8	7.818
RPS3 T221	RPS3	T	221	+	Known kinase (PhosphoSitePlusDB)	PKCD			-0.05744	0.991612	2.61647e-72	P23396	40S ribosomal protein S3	DHVSIVEPKDEILPTTPISEQKGGKPEPPAM	-0.10117	-0.10542	-0.09613	176.26	169.77	126.16	1.7419	22.2857	8	7.818
CDK2 T14	CDK2	T	14	+	Known kinase (PhosphoSitePlusDB)	Wee1			-0.2551	1	5.26977e-08	P24941	Cyclin-dependent kinase 2	__MENFQKVEKIGEGTYGVVYKARNKLTGEV	-0.34227	-0.28475	-0.27226	126.56	59.468	109.95	-0.45549	94.6169	28	14.688
RBL1 T369	RBL1	T	369	+	Known kinase (PhosphoSitePlusDB)	CDK4			0.26171	0.962162	7.17497e-05	P28749	Retinoblastoma-like protein 1	NLQQHFEKKRSFAPSTPLTGRRYLREKEAVI	0.13658	0.24285	0.28601	96.464	73.579	91.307	-0.082831	14.1146	12	8.8883
RFC1 T506	RFC1	T	506	+	Known kinase (PhosphoSitePlusDB)	CDK1			0.10273	1	2.08449e-10	P35251	Replication factor C subunit 1	IAVETEMKKESKLERTPQKNVQGKRKISPSK	0.0233	0.09428	0.04828	151.56	140.91	85.469	0.50599	85.4687	9	5.9804
GTF2F1 T389	GTF2F1	T	389	+	Known kinase (PhosphoSitePlusDB)	GTF2F1			0.1042	0.994493	8.29419e-23	P35269	General transcription factor IIF subunit 1	RKPSGGSSRGNSRPGTPSAEGGSTSSTLRAA	0.21332	-0.01509	0.05541	110.46	106.66	110.46	0.19897	22.5665	1	NaN
TSC2 T1462	TSC2	T	1462	+	Known kinase (PhosphoSitePlusDB)	Akt1	+		0.62807	0.999933	1.49806e-06	P49815	Tuberin	SSSPRSPSGLRPRGYTISDSAPSRRGKRVER	0.66522	0.52897	0.58868	128.76	115.36	128.76	-0.29211	44.0098	6	19.713
ERF T526	ERF	T	526	+	Known kinase (PhosphoSitePlusDB)	ERK2			0.19358	1	1.51633e-12	P50548	ETS domain-containing transcription factor ERF	KKVRGEGPGEAGGPLTPRRVSSDLQHATAQL	0.1783	0.13873	0.38492	136.62	122.64	136.62	-0.122	136.623	3	9.777
CDK7 T170	CDK7	T	170	+	Known kinase (PhosphoSitePlusDB)	CDK1			0.15017	0.999974	0.00130337	P50613	Cyclin-dependent kinase 7	DFGLAKSFGSPNRAYTHQVVTRWYRAPELLF	0.19111	0.09232	0.04315	106.26	89.88	106.26	0.37313	45.8598	8	8.6224
CDK7 T170	CDK7	T	170	+	Known kinase (PhosphoSitePlusDB)	CDK2			0.15017	0.999974	0.00130337	P50613	Cyclin-dependent kinase 7	DFGLAKSFGSPNRAYTHQVVTRWYRAPELLF	0.19111	0.09232	0.04315	106.26	89.88	106.26	0.37313	45.8598	8	8.6224
CDK7 T170	CDK7	T	170	+	Known kinase (PhosphoSitePlusDB)	PKCI			0.15017	0.999974	0.00130337	P50613	Cyclin-dependent kinase 7	DFGLAKSFGSPNRAYTHQVVTRWYRAPELLF	0.19111	0.09232	0.04315	106.26	89.88	106.26	0.37313	45.8598	8	8.6224
KIF11 T926	KIF11	T	926	+	Known kinase (PhosphoSitePlusDB)	CDK1	+		0.59913	0.814209	0.000466384	P52732	Kinesin-like protein KIF11	CFLEQDLKLDIPTGTTPQRKSYLYPSTLVRT	0.53128	0.5087	0.60638	89.136	60.233	68.044	-0.46909	6.63519	6	13.902
HIRA T586	HIRA	T	586		Known kinase (PhosphoSitePlusDB)	CDK2	+		0.57957	0.905461	1.15972e-28	P54198	Protein HIRA	ERSKATPGAPALTSMTPTAVERLKEQNLVKE	0.48266	0.56464	0.59211	151.3	145.29	151.3	0.18021	10.2165	4	5.912
GTF2I T558	GTF2I	T	558		Known kinase (PhosphoSitePlusDB)	CDK2	+		0.66794	0.999972	1.92834e-06	P78347	General transcription factor II-I	LLTHSTTEVTQPRTNTPVKEDWNVRITKLRK	0.65029	0.62702	0.63558	128.44	117.32	118.08	0.07836	45.465	7	16.802
RBL2 T401	RBL2	T	401	+	Known kinase (PhosphoSitePlusDB)	CDK4			0.09586	0.999091	0.0141261	Q08999	Retinoblastoma-like protein 2	ILQQHFDKSKALRISTPLTGVRYIKENSPCV	-0.04702	0.01894	0.0976	77.062	40.645	77.062	0.51638	33.3826	4	5.9794
RBL2 T401	RBL2	T	401	+	Known kinase (PhosphoSitePlusDB)	CDK6			0.09586	0.999091	0.0141261	Q08999	Retinoblastoma-like protein 2	ILQQHFDKSKALRISTPLTGVRYIKENSPCV	-0.04702	0.01894	0.0976	77.062	40.645	77.062	0.51638	33.3826	4	5.9794
RBL2 T694	RBL2	T	694	+	Known kinase (PhosphoSitePlusDB)	CDK2			0.50579	0.94921	5.99281e-13	Q08999	Retinoblastoma-like protein 2	RRRLFVENDSPSDGGTPGRMPPQPLVNAVPV	0.35823	0.50309	0.50869	105.94	87.79	105.94	-0.44676	12.7302	4	8.3011
RBL2 T417	RBL2	T	417	+	Known kinase (PhosphoSitePlusDB)	CDK2			0.00173	0.994256	5.57054e-14	Q08999	Retinoblastoma-like protein 2	PLTGVRYIKENSPCVTPVSTATHSLSRLHTM	-0.02661	-0.0449	0.029	93.494	90.773	93.494	-0.00097576	22.7935	3	3.3371
STK4 T340	STK4	T	340		Known kinase (PhosphoSitePlusDB)	Chk1			-0.2502	1	0.00075497	Q13043	Serine/threonine-protein kinase 4;Serine/threonine-protein kinase 4 18kDa subunit;Serine/threonine-protein kinase 4 37kDa subunit	MDSGTMVRAVGDEMGTVRVASTMTDGANTMI	-0.26548	-0.30145	-0.05871	98.337	75.219	98.337	-0.48566	98.3372	3	9.7099
ORC2 T116	ORC2	T	116	+	Known kinase (PhosphoSitePlusDB)	CDK2			0.22577	1	8.11407e-75	Q13416	Origin recognition complex subunit 2	KHSEKMAKLASELAKTPQKSVSFSLKNDPEI	0.08718	0.17914	0.23501	254.38	209.39	159.75	-0.52183	95.7645	6	6.0655
ORC2 T226	ORC2	T	226	+	Known kinase (PhosphoSitePlusDB)	CDK2			0.14483	0.997749	3.2732e-23	Q13416	Origin recognition complex subunit 2	IQAQNRVVSAPVGKETPSKRMKRDKTSDLVE	-0.02757	0.11106	0.19938	179.09	156.25	130.64	-0.0057266	26.4812	14	16.986
HNRNPD T193	HNRNPD	T	193		Known kinase (PhosphoSitePlusDB)	CDK2			0.07738	0.999433	6.89203e-05	Q14103	Heterogeneous nuclear ribonucleoprotein D0	KEPVKKIFVGGLSPDTPEEKIREYFGGFGEV	0.0666	0.1353	-0.02518	78.078	71.601	78.078	0.67342	32.4608	5	11.744
ZMYM3 T826	ZMYM3	T	826		Known kinase (PhosphoSitePlusDB)	CDK1			0.08038	0.999977	8.86861e-08	Q14202	Zinc finger MYM-type protein 3	SAPTAPTPPPPPPPATPRKNKAAMCKPLMQN	0.04089	0.01673	0.03419	75.005	75.005	75.005	0.85887	45.4657	2	4.2868
ZMYM3 T826	ZMYM3	T	826		Known kinase (PhosphoSitePlusDB)	CDK2			0.08038	0.999977	8.86861e-08	Q14202	Zinc finger MYM-type protein 3	SAPTAPTPPPPPPPATPRKNKAAMCKPLMQN	0.04089	0.01673	0.03419	75.005	75.005	75.005	0.85887	45.4657	2	4.2868
SLBP T62	SLBP	T	62	+	Known kinase (PhosphoSitePlusDB)	CDK1			0.1113	0.965756	2.95423e-08	Q14493	Histone RNA hairpin-binding protein	EAEHRGAERRPESFTTPEGPKPRSRCSDWAS	0.09602	0.20118	0.05662	103.13	91.165	103.04	-0.34729	14.6145	5	20.176
KIF22 T463	KIF22	T	463	+	Known kinase (PhosphoSitePlusDB)	CDK1			0.4655	0.807816	3.42913e-12	Q14807	Kinesin-like protein KIF22	RLLASQGSQGAPLLSTPKRERMVLMKTVEEK	0.49609	0.3481	0.44322	88.872	83.498	88.872	0.56028	6.23658	6	5.2662
KIF22 T463	KIF22	T	463	+	Known kinase (PhosphoSitePlusDB)	CDK2			0.4655	0.807816	3.42913e-12	Q14807	Kinesin-like protein KIF22	RLLASQGSQGAPLLSTPKRERMVLMKTVEEK	0.49609	0.3481	0.44322	88.872	83.498	88.872	0.56028	6.23658	6	5.2662
NOLC1 T607	NOLC1	T	607		Known kinase (PhosphoSitePlusDB)	CDK1	+		1.7054	1	0.000238638	Q14978	Nucleolar and coiled-body phosphoprotein 1	AKEAETPQAKKIKLQTPNTFPKRKKGEKRAS	1.65307	1.56766	1.7282	102.39	87.958	44.925	1.1745	44.9254	16	15.25
NOLC1 T610	NOLC1	T	610		Known kinase (PhosphoSitePlusDB)	CDK1	+		1.7054	1	0.000238638	Q14978	Nucleolar and coiled-body phosphoprotein 1	AETPQAKKIKLQTPNTFPKRKKGEKRASSPF	1.65307	1.56766	1.7282	102.39	87.958	44.925	1.1745	44.9254	16	15.25
NUMA1 T2015	NUMA1	T	2015		Known kinase (PhosphoSitePlusDB)	CDK1			0.35637	0.999997	0.0001436	Q14980	Nuclear mitotic apparatus protein 1	TPESKKATSCFPRPMTPRDRHEGRKQSTTEA	0.12209	0.30974	0.44342	103.76	88.247	103.76	-0.16878	55.2344	3	12.409
NUMA1 T2055	NUMA1	T	2055	+	Known kinase (PhosphoSitePlusDB)	AurB			0.13553	0.999906	0.00295404	Q14980	Nuclear mitotic apparatus protein 1	KQADRRQSMAFSILNTPKKLGNSLLRRGASK	-0.00722	0.08061	0.18313	72.797	72.797	65.231	0.30412	40.3132	7	7.7486
NUMA1 T2055	NUMA1	T	2055	+	Known kinase (PhosphoSitePlusDB)	CDK1			0.13553	0.999906	0.00295404	Q14980	Nuclear mitotic apparatus protein 1	KQADRRQSMAFSILNTPKKLGNSLLRRGASK	-0.00722	0.08061	0.18313	72.797	72.797	65.231	0.30412	40.3132	7	7.7486
MED1 T1215	MED1	T	1215		Known kinase (PhosphoSitePlusDB)	CDK2			0.38029	0.992652	4.27533e-23	Q15648	Mediator of RNA polymerase II transcription subunit 1	GGSDKLASPMKPVPGTPPSSKAKSPISSGSG	0.11394	0.33687	0.38631	137.86	131.58	84.86	-0.38084	22.8914	7	24.336
USF2 T230	USF2	T	230	+	Known kinase (PhosphoSitePlusDB)	GSK3B			0.21835	0.990013	5.23911e-06	Q15853	Upstream stimulatory factor 2	APRTHPYSPKIDGTRTPRDERRRAQHNEVER	0.20307	0.0472	0.26388	123.1	80.627	123.1	0.27434	19.9619	3	7.6061
EZH2 T487	EZH2	T	487	+	Known kinase (PhosphoSitePlusDB)	CDK1			0.06171	1	6.65856e-55	Q15910	Histone-lysine N-methyltransferase EZH2	KESSIIAPAPAEDVDTPPRKKKRKHRLWAAH	0.000929999	0.01522	0.01292	196.8	187.32	83.85	-0.30436	79.7523	23	6.908
MAPK14 T180	MAPK14	T	180	+	Known kinase (PhosphoSitePlusDB)	ASK1	+		0.70646	0.999993	7.00316e-09	Q16539	Mitogen-activated protein kinase 14	KILDFGLARHTDDEMTGYVATRWYRAPEIML	0.51469	0.75362	0.70781	109.24	105.8	102.65	-0.56385	51.619	27	11.163
MAPK14 T180	MAPK14	T	180	+	Known kinase (PhosphoSitePlusDB)	MEKK6	+		0.70646	0.999993	7.00316e-09	Q16539	Mitogen-activated protein kinase 14	KILDFGLARHTDDEMTGYVATRWYRAPEIML	0.51469	0.75362	0.70781	109.24	105.8	102.65	-0.56385	51.619	27	11.163
MAPK14 T180	MAPK14	T	180	+	Known kinase (PhosphoSitePlusDB)	MKK3	+		0.70646	0.999993	7.00316e-09	Q16539	Mitogen-activated protein kinase 14	KILDFGLARHTDDEMTGYVATRWYRAPEIML	0.51469	0.75362	0.70781	109.24	105.8	102.65	-0.56385	51.619	27	11.163
MAPK14 T180	MAPK14	T	180	+	Known kinase (PhosphoSitePlusDB)	MKK4	+		0.70646	0.999993	7.00316e-09	Q16539	Mitogen-activated protein kinase 14	KILDFGLARHTDDEMTGYVATRWYRAPEIML	0.51469	0.75362	0.70781	109.24	105.8	102.65	-0.56385	51.619	27	11.163
MAPK14 T180	MAPK14	T	180	+	Known kinase (PhosphoSitePlusDB)	MKK6	+		0.70646	0.999993	7.00316e-09	Q16539	Mitogen-activated protein kinase 14	KILDFGLARHTDDEMTGYVATRWYRAPEIML	0.51469	0.75362	0.70781	109.24	105.8	102.65	-0.56385	51.619	27	11.163
DPYSL2 T509	DPYSL2	T	509		Known kinase (PhosphoSitePlusDB)	GSK3B		+	-1.79286	0.956543	9.63289e-09	Q16555	Dihydropyrimidinase-related protein 2	VPRGLYDGPVCEVSVTPKTVTPASSAKTSPA	-1.83122	-1.85254	-1.73125	102.89	92.649	102.89	0.19814	13.4264	4	4.962
DPYSL2 T514	DPYSL2	T	514		Known kinase (PhosphoSitePlusDB)	GSK3B		+	-1.43156	0.999599	9.21611e-46	Q16555	Dihydropyrimidinase-related protein 2	YDGPVCEVSVTPKTVTPASSAKTSPAKQQAP	-1.57507	-1.73731	-1.48035	156.88	142.07	118.52	0.24767	34.3069	9	22.109
EML3 T881	EML3	T	881		Known kinase (PhosphoSitePlusDB)	CDK2	+		1.2756	0.860119	1.13754e-15	Q32P44	Echinoderm microtubule-associated protein-like 3	QWRVLGAGGAGPAPATPSRTPSLSPASSLDV	1.49568	1.68538	0.99147	111.4	98.301	105.38	0.04174	7.888	2	23.069
LIN9 T96	LIN9	T	96	+	Known kinase (PhosphoSitePlusDB)	CDK3			0.48841	0.980841	3.73281e-09	Q5TKA1	Protein lin-9 homolog	QRVAMVPQKFTATMSTPDKKASQKIGFRLRN	0.53158	0.45254	0.41462	150.11	142.44	106.32	-0.78134	17.0924	16	13.363
SUPT6H T1523	SUPT6H	T	1523		Known kinase (PhosphoSitePlusDB)	CDK2			-0.06647	0.986072	2.95071e-07	Q7KZ85	Transcription elongation factor SPT6	FRWFKDHYQDPVPGITPSSSSRTRTPASINA	-0.37286	0.40364	-0.11526	79.293	68.173	78.708	0.17247	20.6146	3	28.359
MARK2 T596	MARK2	T	596	+	Known kinase (PhosphoSitePlusDB)	PKCI	+		1.18269	0.751297	0.0044383	Q7KZI7	Serine/threonine-protein kinase MARK2	APDRTNFPRGVSSRSTFHAGQLRQVRDQQNL	1.16741	1.13543	1.15804	94.801	74.465	73.327	-0.93388	4.80131	1	NaN
MARK2 T596	MARK2	T	596	+	Known kinase (PhosphoSitePlusDB)	PKCZ	+		1.18269	0.751297	0.0044383	Q7KZI7	Serine/threonine-protein kinase MARK2	APDRTNFPRGVSSRSTFHAGQLRQVRDQQNL	1.16741	1.13543	1.15804	94.801	74.465	73.327	-0.93388	4.80131	1	NaN
TICRR T969	TICRR	T	969	+	Known kinase (PhosphoSitePlusDB)	CDK2			0.64542	1	0.00110869	Q7Z2Z1	Treslin	KNKGYHKLLTKSVAETPVHKQISKRLLHRQI	0.43763	0.59879	0.64122	107.09	52.606	107.09	-0.2945	87.7384	3	8.7347
NUFIP2 T220	NUFIP2	T	220		Known kinase (PhosphoSitePlusDB)	CDK2			0.05977	0.848731	1.58687e-06	Q7Z417	Nuclear fragile X mental retardation-interacting protein 2	KGADNDGSGSESGYTTPKKRKARRNSAKGCE	0.0647	0.01314	-0.10242	71.202	66.445	69.259	0.82669	9.68482	3	4.9905
SRRM1 T572	SRRM1	T	572		Known kinase (PhosphoSitePlusDB)	mTOR			0.00777	1	0.000250201	Q8IYB3	Serine/arginine repetitive matrix protein 1	RRRSPSPAPPPRRRRTPTPPPRRRTPSPPPR	-0.01771	-0.0182	-0.07745	104.04	62.746	70.089	-0.12795	70.0893	15	6.9174
SRRM1 T574	SRRM1	T	574		Known kinase (PhosphoSitePlusDB)	mTOR			0.00777	1	0.000250201	Q8IYB3	Serine/arginine repetitive matrix protein 1	RSPSPAPPPRRRRTPTPPPRRRTPSPPPRRR	-0.01771	-0.0182	-0.07745	104.04	62.746	70.089	-0.12795	70.0893	15	6.9174
NUP133 T28	NUP133	T	28		Known kinase (PhosphoSitePlusDB)	CDK2	+		0.99168	0.814494	2.37799e-05	Q8WUM0	Nuclear pore complex protein Nup133	TGSRRGPLAGLGPGSTPRTASRKGLPLGSAV	0.84572	1.06954	1.05749	79.346	68.702	68.481	-0.29048	6.4253	4	10.057
AKT1S1 T246	AKT1S1	T	246	+	Known kinase (PhosphoSitePlusDB)	Akt1			-0.20598	0.998979	3.78281e-05	Q96B36	Proline-rich AKT1 substrate 1	EDTQVFGDLPRPRLNTSDFQKLKRKY_____	-0.30253	-0.23792	-0.20582	166.86	142.03	166.86	0.079412	29.9048	5	4.2521
AKT1S1 T246	AKT1S1	T	246	+	Known kinase (PhosphoSitePlusDB)	DYRK3			-0.20598	0.998979	3.78281e-05	Q96B36	Proline-rich AKT1 substrate 1	EDTQVFGDLPRPRLNTSDFQKLKRKY_____	-0.30253	-0.23792	-0.20582	166.86	142.03	166.86	0.079412	29.9048	5	4.2521
CIC T583	CIC	T	583		Known kinase (PhosphoSitePlusDB)	CDK2			0.36053	0.806209	3.34517e-12	Q96RK0	Protein capicua homolog	AGPLRPPPPGAGGPATPSKATRFLPMDPATF	0.38022	0.28874	0.31174	79.069	76.242	79.069	1.0592	6.19122	3	2.0918
RBBP8 T315	RBBP8	T	315	+	Known kinase (PhosphoSitePlusDB)	CDK2			-0.01115	0.999887	2.70851e-31	Q99708	DNA endonuclease RBBP8	RNTEDSLRFSDSTSKTPPQEELPTRVSSPVF	0.23034	0.02472	-0.20413	168.64	160.17	168.64	0.66018	39.6149	4	13.936
WDR77 T5	WDR77	T	5	+	Known kinase (PhosphoSitePlusDB)	CDK4			-0.07936	1	8.81442e-11	Q9BQA1	Methylosome protein 50	___________MRKETPPPLVPPAAREWNLP	-0.12329	-0.12586	-0.10593	135.23	122.39	45.992	-0.22291	45.9924	25	14.542
C2orf49 T198	C2orf49	T	198		Known kinase (PhosphoSitePlusDB)	CDK2			-0.20387	0.841587	2.154e-28	Q9BVC5	Ashwin	PSGPVKSPPLSPVGTTPVKLKRAAPKEEAEA	-0.29453	-0.24741	-0.15343	164.15	144.38	135.09	0.22981	7.25573	5	5.0641
ECT2 T359	ECT2	T	359	+	Known kinase (PhosphoSitePlusDB)	PKCI			0.39528	1	0.00365942	Q9H8V3	Protein ECT2	DARAGETMYLYEKANTPELKKSVSMLSLNTP	0.31493	0.87899	0.30949	119.03	48.087	76.332	0.025385	76.3317	5	19.428
ECT2 T373	ECT2	T	373	+	Known kinase (PhosphoSitePlusDB)	CDK1			0.43808	0.999144	5.24404e-13	Q9H8V3	Protein ECT2	NTPELKKSVSMLSLNTPNSNRKRRRLKETLA	0.38055	0.55412	0.38929	144.3	136.52	144.3	-0.33558	30.9728	3	7.4985
DMAP1 T445	DMAP1	T	445		Known kinase (PhosphoSitePlusDB)	CDK2			0.28546	0.948546	1.5889e-05	Q9NPF5	DNA methyltransferase 1-associated protein 1	PDPKDTIIDVVGAPLTPNSRKRRESASSSSS	0.18711	0.03307	0.4322	84.249	76.124	84.249	-0.64238	12.6564	6	15.884
PDS5B T1370	PDS5B	T	1370		Known kinase (PhosphoSitePlusDB)	CDK1			0.0968	0.863298	2.89069e-30	Q9NTI5	Sister chromatid cohesion protein PDS5 homolog B	RAESPESSAIESTQSTPQKGRGRPSKTPSPS	0.08152	0.22001	0.24658	135.3	125.23	68.835	0.63334	9.20651	1	NaN
PDS5B T1370	PDS5B	T	1370		Known kinase (PhosphoSitePlusDB)	CDK2			0.0968	0.863298	2.89069e-30	Q9NTI5	Sister chromatid cohesion protein PDS5 homolog B	RAESPESSAIESTQSTPQKGRGRPSKTPSPS	0.08152	0.22001	0.24658	135.3	125.23	68.835	0.63334	9.20651	1	NaN
CDK12 T893	CDK12	T	893	+	Known kinase (PhosphoSitePlusDB)	CDK7			0.12552	1	1.13366e-34	Q9NYV4	Cyclin-dependent kinase 12	FGLARLYNSEESRPYTNKVITLWYRPPELLL	-0.05631	0.08693	0.11213	208.07	171.48	207.21	0.0512	77.9149	6	7.0777
DTL T429	DTL	T	429		Known kinase (PhosphoSitePlusDB)	CDK2			-0.00565	0.815251	2.83421e-28	Q9NZJ0	Denticleless protein homolog	KESRPGLVTVTSSQSTPAKAPRAKCNPSNSS	-0.10235	-0.04533	0.00196	157.14	149.91	157.14	0.58599	6.45161	6	6.4408
STK39 T354	STK39	T	354		Known kinase (PhosphoSitePlusDB)	WNK2			0.09936	1	3.64373e-05	Q9UEW8	STE20/SPS1-related proline-alanine-rich protein kinase	KAKNREYLIEKLLTRTPDIAQRAKKVRRVPG	-0.04891	0.0769	0.09434	129.54	97.656	93.162	0.18615	93.1624	6	6.5767
SRRM2 T866	SRRM2	T	866		Known kinase (PhosphoSitePlusDB)	CDK1			0.07163	0.984254	1.10251e-22	Q9UQ35	Serine/arginine repetitive matrix protein 2	RQGSITSPQANEQSVTPQRRSCFESSPDPEL	0.00861	-0.01044	0.10138	115.96	106.48	115.96	-0.16652	17.9594	4	9.6799
KDM2A T550	KDM2A	T	550		Known kinase (PhosphoSitePlusDB)	CDK2			0.48182	0.999997	2.33816e-06	Q9Y2K7	Lysine-specific demethylase 2A	IPITKPHTMKPAPRLTPVRPAAASPIVSGAR	0.42152	0.43519	0.55765	80.752	69.089	59.359	-0.12856	55.9482	3	6.0906
THRAP3 T874	THRAP3	T	874		Known kinase (PhosphoSitePlusDB)	CDK2	+		0.75206	0.999999	6.18454e-11	Q9Y2W1	Thyroid hormone receptor-associated protein 3	DFQKRNREEEWDPEYTPKSKKYYLHDDREGE	0.53098	0.63009	0.73312	139.49	139.49	139.49	0.12868	61.597	8	11.51
ORC6 T195	ORC6	T	195		Known kinase (PhosphoSitePlusDB)	CDK1			0.41684	1	2.1409e-31	Q9Y5N6	Origin recognition complex subunit 6	EKIGQQVDREPGDVATPPRKRKKIVVEAPAK	0.31241	0.44404	0.37516	169.84	120.5	160.15	0.48684	160.147	15	7.7194
LCK Y394	LCK	Y	394	+	Known kinase (PhosphoSitePlusDB)	Lck			-0.0875	0.998287	9.26626e-29	P06239	Tyrosine-protein kinase Lck	KIADFGLARLIEDNEYTAREGAKFPIKWTAP	0.03547	-0.56736	-0.25289	187.63	187.63	160.53	-0.74005	27.656	4	18.843
FYN Y420	FYN	Y	420	+	Known kinase (PhosphoSitePlusDB)	Fyn			-0.06591	0.998287	2.22035e-07	P06241	Tyrosine-protein kinase Fyn	KIADFGLARLIEDNEYTARQGAKFPIKWTAP	0.05703	-0.53185	-0.25289	160.53	148.93	160.53	-0.74005	27.656	2	13.546
CDK1 Y15	CDK1	Y	15	+	Known kinase (PhosphoSitePlusDB)	HER2			-0.22683	1	3.74001e-09	P06493	Cyclin-dependent kinase 1	_MEDYTKIEKIGEGTYGVVYKGRHKTTGQVV	-0.32032	-0.27009	-0.26459	168	89.025	124.24	-0.36041	68.3391	14	17.195
CDK1 Y15	CDK1	Y	15	+	Known kinase (PhosphoSitePlusDB)	Myt1			-0.22683	1	3.74001e-09	P06493	Cyclin-dependent kinase 1	_MEDYTKIEKIGEGTYGVVYKGRHKTTGQVV	-0.32032	-0.27009	-0.26459	168	89.025	124.24	-0.36041	68.3391	14	17.195
CDK1 Y15	CDK1	Y	15	+	Known kinase (PhosphoSitePlusDB)	Src			-0.22683	1	3.74001e-09	P06493	Cyclin-dependent kinase 1	_MEDYTKIEKIGEGTYGVVYKGRHKTTGQVV	-0.32032	-0.27009	-0.26459	168	89.025	124.24	-0.36041	68.3391	14	17.195
CDK1 Y15	CDK1	Y	15	+	Known kinase (PhosphoSitePlusDB)	Wee1			-0.22683	1	3.74001e-09	P06493	Cyclin-dependent kinase 1	_MEDYTKIEKIGEGTYGVVYKGRHKTTGQVV	-0.32032	-0.27009	-0.26459	168	89.025	124.24	-0.36041	68.3391	14	17.195
CDK2 Y15	CDK2	Y	15	+	Known kinase (PhosphoSitePlusDB)	Wee1			-0.2551	1	5.26335e-11	P24941	Cyclin-dependent kinase 2	_MENFQKVEKIGEGTYGVVYKARNKLTGEVV	-0.34227	-0.28475	-0.27226	168	89.025	124.24	-0.36041	68.3391	15	15.952
MAPK14 Y182	MAPK14	Y	182	+	Known kinase (PhosphoSitePlusDB)	ASK1	+		0.70646	0.999959	1.40412e-28	Q16539	Mitogen-activated protein kinase 14	LDFGLARHTDDEMTGYVATRWYRAPEIMLNW	0.51469	0.75362	0.70781	199.3	192.17	177.83	-0.013624	44.3504	8	19.986
MAPK14 Y182	MAPK14	Y	182	+	Known kinase (PhosphoSitePlusDB)	MEKK6	+		0.70646	0.999959	1.40412e-28	Q16539	Mitogen-activated protein kinase 14	LDFGLARHTDDEMTGYVATRWYRAPEIMLNW	0.51469	0.75362	0.70781	199.3	192.17	177.83	-0.013624	44.3504	8	19.986
MAPK14 Y182	MAPK14	Y	182	+	Known kinase (PhosphoSitePlusDB)	MKK3	+		0.70646	0.999959	1.40412e-28	Q16539	Mitogen-activated protein kinase 14	LDFGLARHTDDEMTGYVATRWYRAPEIMLNW	0.51469	0.75362	0.70781	199.3	192.17	177.83	-0.013624	44.3504	8	19.986
MAPK14 Y182	MAPK14	Y	182	+	Known kinase (PhosphoSitePlusDB)	MKK4	+		0.70646	0.999959	1.40412e-28	Q16539	Mitogen-activated protein kinase 14	LDFGLARHTDDEMTGYVATRWYRAPEIMLNW	0.51469	0.75362	0.70781	199.3	192.17	177.83	-0.013624	44.3504	8	19.986
MAPK14 Y182	MAPK14	Y	182	+	Known kinase (PhosphoSitePlusDB)	MKK6	+		0.70646	0.999959	1.40412e-28	Q16539	Mitogen-activated protein kinase 14	LDFGLARHTDDEMTGYVATRWYRAPEIMLNW	0.51469	0.75362	0.70781	199.3	192.17	177.83	-0.013624	44.3504	8	19.986
MAPK14 Y182	MAPK14	Y	182	+	Known kinase (PhosphoSitePlusDB)	Ret	+		0.70646	0.999959	1.40412e-28	Q16539	Mitogen-activated protein kinase 14	LDFGLARHTDDEMTGYVATRWYRAPEIMLNW	0.51469	0.75362	0.70781	199.3	192.17	177.83	-0.013624	44.3504	8	19.986

## Sheet: iGPS
Site ID	Gene name	Amino acid	Position	Regulatory site	Source	Kinase	Group	upregulated	downregulated	median log2(ratio VE+IR/IR normalized)	Localization prob	PEP	Protein	Protein name	Sequence window	log2(ratio VE+IR/IR normalized) replicate 1	log2(ratio VE+IR/IR normalized) replicate 2	log2(ratio VE+IR/IR normalized) replicate 3	Score	Delta score	Score for localization	Mass error [ppm]	Score diff	Ratio H/L count	Ratio H/L variability [%]
E2F8 S417	E2F8	S	417		iGPS	CDC2	CMGC/CDK/CDC2			-0.47443	0.994063	1.19802e-09	A0AVK6	Transcription factor E2F8	KSIESDRRKINSAPSSPIKTNKAESSQNSAP	-0.61171	-0.39907	-0.31469	126.83	81.068	126.83	0.13753	22.239	2	14.023
E2F8 S417	E2F8	S	417		iGPS	CDK2	CMGC/CDK/CDC2			-0.47443	0.994063	1.19802e-09	A0AVK6	Transcription factor E2F8	KSIESDRRKINSAPSSPIKTNKAESSQNSAP	-0.61171	-0.39907	-0.31469	126.83	81.068	126.83	0.13753	22.239	2	14.023
E2F8 S71	E2F8	S	71		iGPS	CDC2	CMGC/CDK/CDC2			0.4783	0.999988	5.56894e-07	A0AVK6	Transcription factor E2F8	PWTPTANLKMLISAVSPEIRNRDQKRGLFDN	0.41747	0.43167	0.50555	134.04	134.04	134.04	-0.95726	49.1511	6	3.8784
E2F8 S71	E2F8	S	71		iGPS	CDK2	CMGC/CDK/CDC2			0.4783	0.999988	5.56894e-07	A0AVK6	Transcription factor E2F8	PWTPTANLKMLISAVSPEIRNRDQKRGLFDN	0.41747	0.43167	0.50555	134.04	134.04	134.04	-0.95726	49.1511	6	3.8784
MED19 S226	MED19	S	226		iGPS	CCRK	CMGC/CDK			0.00389	0.999901	2.82218e-12	A0JLT2	Mediator of RNA polymerase II transcription subunit 19	RKRKKKEKKKKKNRHSPDHPGMGSSQASSSS	0.11934	-0.07019	-0.06309	78.583	71.968	66.925	-0.32	41.6679	4	5.8769
MED19 S226	MED19	S	226		iGPS	CDK10	CMGC/CDK			0.00389	0.999901	2.82218e-12	A0JLT2	Mediator of RNA polymerase II transcription subunit 19	RKRKKKEKKKKKNRHSPDHPGMGSSQASSSS	0.11934	-0.07019	-0.06309	78.583	71.968	66.925	-0.32	41.6679	4	5.8769
MED19 S226	MED19	S	226		iGPS	CDK11	CMGC/CDK			0.00389	0.999901	2.82218e-12	A0JLT2	Mediator of RNA polymerase II transcription subunit 19	RKRKKKEKKKKKNRHSPDHPGMGSSQASSSS	0.11934	-0.07019	-0.06309	78.583	71.968	66.925	-0.32	41.6679	4	5.8769
MED19 S226	MED19	S	226		iGPS	CDK4	CMGC/CDK			0.00389	0.999901	2.82218e-12	A0JLT2	Mediator of RNA polymerase II transcription subunit 19	RKRKKKEKKKKKNRHSPDHPGMGSSQASSSS	0.11934	-0.07019	-0.06309	78.583	71.968	66.925	-0.32	41.6679	4	5.8769
MED19 S226	MED19	S	226		iGPS	CDK5	CMGC/CDK			0.00389	0.999901	2.82218e-12	A0JLT2	Mediator of RNA polymerase II transcription subunit 19	RKRKKKEKKKKKNRHSPDHPGMGSSQASSSS	0.11934	-0.07019	-0.06309	78.583	71.968	66.925	-0.32	41.6679	4	5.8769
MED19 S226	MED19	S	226		iGPS	CDK6	CMGC/CDK			0.00389	0.999901	2.82218e-12	A0JLT2	Mediator of RNA polymerase II transcription subunit 19	RKRKKKEKKKKKNRHSPDHPGMGSSQASSSS	0.11934	-0.07019	-0.06309	78.583	71.968	66.925	-0.32	41.6679	4	5.8769
MED19 S226	MED19	S	226		iGPS	CDK7	CMGC/CDK			0.00389	0.999901	2.82218e-12	A0JLT2	Mediator of RNA polymerase II transcription subunit 19	RKRKKKEKKKKKNRHSPDHPGMGSSQASSSS	0.11934	-0.07019	-0.06309	78.583	71.968	66.925	-0.32	41.6679	4	5.8769
MED19 S226	MED19	S	226		iGPS	CDK8	CMGC/CDK			0.00389	0.999901	2.82218e-12	A0JLT2	Mediator of RNA polymerase II transcription subunit 19	RKRKKKEKKKKKNRHSPDHPGMGSSQASSSS	0.11934	-0.07019	-0.06309	78.583	71.968	66.925	-0.32	41.6679	4	5.8769
MED19 S226	MED19	S	226		iGPS	CDK9	CMGC/CDK			0.00389	0.999901	2.82218e-12	A0JLT2	Mediator of RNA polymerase II transcription subunit 19	RKRKKKEKKKKKNRHSPDHPGMGSSQASSSS	0.11934	-0.07019	-0.06309	78.583	71.968	66.925	-0.32	41.6679	4	5.8769
MED19 S226	MED19	S	226		iGPS	CRK7	CMGC/CDK			0.00389	0.999901	2.82218e-12	A0JLT2	Mediator of RNA polymerase II transcription subunit 19	RKRKKKEKKKKKNRHSPDHPGMGSSQASSSS	0.11934	-0.07019	-0.06309	78.583	71.968	66.925	-0.32	41.6679	4	5.8769
MED19 S226	MED19	S	226		iGPS	CHED	CMGC/CDK			0.00389	0.999901	2.82218e-12	A0JLT2	Mediator of RNA polymerase II transcription subunit 19	RKRKKKEKKKKKNRHSPDHPGMGSSQASSSS	0.11934	-0.07019	-0.06309	78.583	71.968	66.925	-0.32	41.6679	4	5.8769
MED19 S226	MED19	S	226		iGPS	PCTAIRE1	CMGC/CDK			0.00389	0.999901	2.82218e-12	A0JLT2	Mediator of RNA polymerase II transcription subunit 19	RKRKKKEKKKKKNRHSPDHPGMGSSQASSSS	0.11934	-0.07019	-0.06309	78.583	71.968	66.925	-0.32	41.6679	4	5.8769
MED19 S226	MED19	S	226		iGPS	PCTAIRE2	CMGC/CDK			0.00389	0.999901	2.82218e-12	A0JLT2	Mediator of RNA polymerase II transcription subunit 19	RKRKKKEKKKKKNRHSPDHPGMGSSQASSSS	0.11934	-0.07019	-0.06309	78.583	71.968	66.925	-0.32	41.6679	4	5.8769
MED19 S226	MED19	S	226		iGPS	PCTAIRE3	CMGC/CDK			0.00389	0.999901	2.82218e-12	A0JLT2	Mediator of RNA polymerase II transcription subunit 19	RKRKKKEKKKKKNRHSPDHPGMGSSQASSSS	0.11934	-0.07019	-0.06309	78.583	71.968	66.925	-0.32	41.6679	4	5.8769
MED19 S226	MED19	S	226		iGPS	PFTAIRE1	CMGC/CDK			0.00389	0.999901	2.82218e-12	A0JLT2	Mediator of RNA polymerase II transcription subunit 19	RKRKKKEKKKKKNRHSPDHPGMGSSQASSSS	0.11934	-0.07019	-0.06309	78.583	71.968	66.925	-0.32	41.6679	4	5.8769
MED19 S226	MED19	S	226		iGPS	PFTAIRE2	CMGC/CDK			0.00389	0.999901	2.82218e-12	A0JLT2	Mediator of RNA polymerase II transcription subunit 19	RKRKKKEKKKKKNRHSPDHPGMGSSQASSSS	0.11934	-0.07019	-0.06309	78.583	71.968	66.925	-0.32	41.6679	4	5.8769
MED19 S226	MED19	S	226		iGPS	PITSLRE	CMGC/CDK			0.00389	0.999901	2.82218e-12	A0JLT2	Mediator of RNA polymerase II transcription subunit 19	RKRKKKEKKKKKNRHSPDHPGMGSSQASSSS	0.11934	-0.07019	-0.06309	78.583	71.968	66.925	-0.32	41.6679	4	5.8769
BDP1 S100	BDP1	S	100		iGPS	DCLK1	CAMK			-0.39229	0.784017	0.00897119	A6H8Y1	Transcription factor TFIIIB component B'' homolog	SRSSSTVSQRRKRISSTSSLVKSSVSVPSES	-0.40757	-0.3734	-0.16761	66.538	48.718	48.115	0.90788	7.34723	1	NaN
BDP1 S100	BDP1	S	100		iGPS	DCLK2	CAMK			-0.39229	0.784017	0.00897119	A6H8Y1	Transcription factor TFIIIB component B'' homolog	SRSSSTVSQRRKRISSTSSLVKSSVSVPSES	-0.40757	-0.3734	-0.16761	66.538	48.718	48.115	0.90788	7.34723	1	NaN
BDP1 S100	BDP1	S	100		iGPS	DCLK3	CAMK			-0.39229	0.784017	0.00897119	A6H8Y1	Transcription factor TFIIIB component B'' homolog	SRSSSTVSQRRKRISSTSSLVKSSVSVPSES	-0.40757	-0.3734	-0.16761	66.538	48.718	48.115	0.90788	7.34723	1	NaN
BDP1 S100	BDP1	S	100		iGPS	Obscn	CAMK			-0.39229	0.784017	0.00897119	A6H8Y1	Transcription factor TFIIIB component B'' homolog	SRSSSTVSQRRKRISSTSSLVKSSVSVPSES	-0.40757	-0.3734	-0.16761	66.538	48.718	48.115	0.90788	7.34723	1	NaN
BDP1 S100	BDP1	S	100		iGPS	PIM1	CAMK			-0.39229	0.784017	0.00897119	A6H8Y1	Transcription factor TFIIIB component B'' homolog	SRSSSTVSQRRKRISSTSSLVKSSVSVPSES	-0.40757	-0.3734	-0.16761	66.538	48.718	48.115	0.90788	7.34723	1	NaN
BDP1 S100	BDP1	S	100		iGPS	PIM2	CAMK			-0.39229	0.784017	0.00897119	A6H8Y1	Transcription factor TFIIIB component B'' homolog	SRSSSTVSQRRKRISSTSSLVKSSVSVPSES	-0.40757	-0.3734	-0.16761	66.538	48.718	48.115	0.90788	7.34723	1	NaN
BDP1 S100	BDP1	S	100		iGPS	PIM3	CAMK			-0.39229	0.784017	0.00897119	A6H8Y1	Transcription factor TFIIIB component B'' homolog	SRSSSTVSQRRKRISSTSSLVKSSVSVPSES	-0.40757	-0.3734	-0.16761	66.538	48.718	48.115	0.90788	7.34723	1	NaN
BDP1 S100	BDP1	S	100		iGPS	PSKH1	CAMK			-0.39229	0.784017	0.00897119	A6H8Y1	Transcription factor TFIIIB component B'' homolog	SRSSSTVSQRRKRISSTSSLVKSSVSVPSES	-0.40757	-0.3734	-0.16761	66.538	48.718	48.115	0.90788	7.34723	1	NaN
BDP1 S100	BDP1	S	100		iGPS	PSKH2	CAMK			-0.39229	0.784017	0.00897119	A6H8Y1	Transcription factor TFIIIB component B'' homolog	SRSSSTVSQRRKRISSTSSLVKSSVSVPSES	-0.40757	-0.3734	-0.16761	66.538	48.718	48.115	0.90788	7.34723	1	NaN
BDP1 S100	BDP1	S	100		iGPS	SPEG	CAMK			-0.39229	0.784017	0.00897119	A6H8Y1	Transcription factor TFIIIB component B'' homolog	SRSSSTVSQRRKRISSTSSLVKSSVSVPSES	-0.40757	-0.3734	-0.16761	66.538	48.718	48.115	0.90788	7.34723	1	NaN
BDP1 S100	BDP1	S	100		iGPS	Trad	CAMK			-0.39229	0.784017	0.00897119	A6H8Y1	Transcription factor TFIIIB component B'' homolog	SRSSSTVSQRRKRISSTSSLVKSSVSVPSES	-0.40757	-0.3734	-0.16761	66.538	48.718	48.115	0.90788	7.34723	1	NaN
BDP1 S100	BDP1	S	100		iGPS	Trb1	CAMK			-0.39229	0.784017	0.00897119	A6H8Y1	Transcription factor TFIIIB component B'' homolog	SRSSSTVSQRRKRISSTSSLVKSSVSVPSES	-0.40757	-0.3734	-0.16761	66.538	48.718	48.115	0.90788	7.34723	1	NaN
BDP1 S100	BDP1	S	100		iGPS	Trb2	CAMK			-0.39229	0.784017	0.00897119	A6H8Y1	Transcription factor TFIIIB component B'' homolog	SRSSSTVSQRRKRISSTSSLVKSSVSVPSES	-0.40757	-0.3734	-0.16761	66.538	48.718	48.115	0.90788	7.34723	1	NaN
BDP1 S100	BDP1	S	100		iGPS	Trb3	CAMK			-0.39229	0.784017	0.00897119	A6H8Y1	Transcription factor TFIIIB component B'' homolog	SRSSSTVSQRRKRISSTSSLVKSSVSVPSES	-0.40757	-0.3734	-0.16761	66.538	48.718	48.115	0.90788	7.34723	1	NaN
BDP1 S100	BDP1	S	100		iGPS	TSSK2	CAMK			-0.39229	0.784017	0.00897119	A6H8Y1	Transcription factor TFIIIB component B'' homolog	SRSSSTVSQRRKRISSTSSLVKSSVSVPSES	-0.40757	-0.3734	-0.16761	66.538	48.718	48.115	0.90788	7.34723	1	NaN
BDP1 S100	BDP1	S	100		iGPS	TSSK3	CAMK			-0.39229	0.784017	0.00897119	A6H8Y1	Transcription factor TFIIIB component B'' homolog	SRSSSTVSQRRKRISSTSSLVKSSVSVPSES	-0.40757	-0.3734	-0.16761	66.538	48.718	48.115	0.90788	7.34723	1	NaN
BDP1 S100	BDP1	S	100		iGPS	TSSK4	CAMK			-0.39229	0.784017	0.00897119	A6H8Y1	Transcription factor TFIIIB component B'' homolog	SRSSSTVSQRRKRISSTSSLVKSSVSVPSES	-0.40757	-0.3734	-0.16761	66.538	48.718	48.115	0.90788	7.34723	1	NaN
BDP1 S100	BDP1	S	100		iGPS	VACAMKL	CAMK			-0.39229	0.784017	0.00897119	A6H8Y1	Transcription factor TFIIIB component B'' homolog	SRSSSTVSQRRKRISSTSSLVKSSVSVPSES	-0.40757	-0.3734	-0.16761	66.538	48.718	48.115	0.90788	7.34723	1	NaN
CCDC88B S1379	CCDC88B	S	1379		iGPS	AKT1	AGC/AKT			0.33834	0.998893	7.1256e-25	A6NC98	Coiled-coil domain-containing protein 88B	DGTGSPSPAPMRRAQSSLCLRDETLAGGQRR	-0.01269	0.29171	0.45832	143.04	120.61	143.04	0.23968	29.5523	3	17.798
RANBP2 S2510	RANBP2	S	2510		iGPS	CDC2	CMGC/CDK/CDC2			0.19283	1	0.00800456	P49792	E3 SUMO-protein ligase RanBP2;Putative peptidyl-prolyl cis-trans isomerase	VEVSSTSETTPKAVVSPPKFVFGSESVKSIF;VEVSSTSETTTKAVVSPPKFVFGSESVKRIF	0.08489	0.1462	0.15623	93.178	55.45	93.178	-0.11274	93.1779	3	3.975
RANBP2 S2510	RANBP2	S	2510		iGPS	CDK2	CMGC/CDK/CDC2			0.19283	1	0.00800456	P49792	E3 SUMO-protein ligase RanBP2;Putative peptidyl-prolyl cis-trans isomerase	VEVSSTSETTPKAVVSPPKFVFGSESVKSIF;VEVSSTSETTTKAVVSPPKFVFGSESVKRIF	0.08489	0.1462	0.15623	93.178	55.45	93.178	-0.11274	93.1779	3	3.975
RANBP2 S2510	RANBP2	S	2510		iGPS	FRAP	Atypical/PIKK/FRAP			0.19283	1	0.00800456	P49792	E3 SUMO-protein ligase RanBP2;Putative peptidyl-prolyl cis-trans isomerase	VEVSSTSETTPKAVVSPPKFVFGSESVKSIF;VEVSSTSETTTKAVVSPPKFVFGSESVKRIF	0.08489	0.1462	0.15623	93.178	55.45	93.178	-0.11274	93.1779	3	3.975
ARHGAP32 S1820	ARHGAP32	S	1820		iGPS	MSK1	AGC/RSK			0.04865	0.999992	0.00236839	A7KAX9	Rho GTPase-activating protein 32	SVAEGKESRHAAKAISPEGEDRFYRRHPEAE	-0.21035	0.12944	0.12728	53.377	44.461	53.377	0.099017	50.7275	4	16.247
ARHGAP32 S1820	ARHGAP32	S	1820		iGPS	MSK2	AGC/RSK			0.04865	0.999992	0.00236839	A7KAX9	Rho GTPase-activating protein 32	SVAEGKESRHAAKAISPEGEDRFYRRHPEAE	-0.21035	0.12944	0.12728	53.377	44.461	53.377	0.099017	50.7275	4	16.247
ARHGAP32 S1820	ARHGAP32	S	1820		iGPS	p70S6Kb	AGC/RSK			0.04865	0.999992	0.00236839	A7KAX9	Rho GTPase-activating protein 32	SVAEGKESRHAAKAISPEGEDRFYRRHPEAE	-0.21035	0.12944	0.12728	53.377	44.461	53.377	0.099017	50.7275	4	16.247
ARHGAP32 S1820	ARHGAP32	S	1820		iGPS	RSK1	AGC/RSK			0.04865	0.999992	0.00236839	A7KAX9	Rho GTPase-activating protein 32	SVAEGKESRHAAKAISPEGEDRFYRRHPEAE	-0.21035	0.12944	0.12728	53.377	44.461	53.377	0.099017	50.7275	4	16.247
ARHGAP32 S1820	ARHGAP32	S	1820		iGPS	RSK2	AGC/RSK			0.04865	0.999992	0.00236839	A7KAX9	Rho GTPase-activating protein 32	SVAEGKESRHAAKAISPEGEDRFYRRHPEAE	-0.21035	0.12944	0.12728	53.377	44.461	53.377	0.099017	50.7275	4	16.247
ARHGAP32 S1820	ARHGAP32	S	1820		iGPS	RSK4	AGC/RSK			0.04865	0.999992	0.00236839	A7KAX9	Rho GTPase-activating protein 32	SVAEGKESRHAAKAISPEGEDRFYRRHPEAE	-0.21035	0.12944	0.12728	53.377	44.461	53.377	0.099017	50.7275	4	16.247
ARHGAP32 S706	ARHGAP32	S	706		iGPS	DCLK1	CAMK			-0.07306	0.999302	3.86315e-28	A7KAX9	Rho GTPase-activating protein 32	ALKGGRAEGTLRSAKSEESLTSLHAVDGDSK	-0.08834	-0.21106	0.03555	127.41	117.2	127.41	0.30829	34.2021	3	8.7233
ARHGAP32 S706	ARHGAP32	S	706		iGPS	DCLK2	CAMK			-0.07306	0.999302	3.86315e-28	A7KAX9	Rho GTPase-activating protein 32	ALKGGRAEGTLRSAKSEESLTSLHAVDGDSK	-0.08834	-0.21106	0.03555	127.41	117.2	127.41	0.30829	34.2021	3	8.7233
ARHGAP32 S706	ARHGAP32	S	706		iGPS	DCLK3	CAMK			-0.07306	0.999302	3.86315e-28	A7KAX9	Rho GTPase-activating protein 32	ALKGGRAEGTLRSAKSEESLTSLHAVDGDSK	-0.08834	-0.21106	0.03555	127.41	117.2	127.41	0.30829	34.2021	3	8.7233
ARHGAP32 S706	ARHGAP32	S	706		iGPS	Obscn	CAMK			-0.07306	0.999302	3.86315e-28	A7KAX9	Rho GTPase-activating protein 32	ALKGGRAEGTLRSAKSEESLTSLHAVDGDSK	-0.08834	-0.21106	0.03555	127.41	117.2	127.41	0.30829	34.2021	3	8.7233
ARHGAP32 S706	ARHGAP32	S	706		iGPS	PIM1	CAMK			-0.07306	0.999302	3.86315e-28	A7KAX9	Rho GTPase-activating protein 32	ALKGGRAEGTLRSAKSEESLTSLHAVDGDSK	-0.08834	-0.21106	0.03555	127.41	117.2	127.41	0.30829	34.2021	3	8.7233
ARHGAP32 S706	ARHGAP32	S	706		iGPS	PIM2	CAMK			-0.07306	0.999302	3.86315e-28	A7KAX9	Rho GTPase-activating protein 32	ALKGGRAEGTLRSAKSEESLTSLHAVDGDSK	-0.08834	-0.21106	0.03555	127.41	117.2	127.41	0.30829	34.2021	3	8.7233
ARHGAP32 S706	ARHGAP32	S	706		iGPS	PIM3	CAMK			-0.07306	0.999302	3.86315e-28	A7KAX9	Rho GTPase-activating protein 32	ALKGGRAEGTLRSAKSEESLTSLHAVDGDSK	-0.08834	-0.21106	0.03555	127.41	117.2	127.41	0.30829	34.2021	3	8.7233
ARHGAP32 S706	ARHGAP32	S	706		iGPS	PSKH1	CAMK			-0.07306	0.999302	3.86315e-28	A7KAX9	Rho GTPase-activating protein 32	ALKGGRAEGTLRSAKSEESLTSLHAVDGDSK	-0.08834	-0.21106	0.03555	127.41	117.2	127.41	0.30829	34.2021	3	8.7233
ARHGAP32 S706	ARHGAP32	S	706		iGPS	PSKH2	CAMK			-0.07306	0.999302	3.86315e-28	A7KAX9	Rho GTPase-activating protein 32	ALKGGRAEGTLRSAKSEESLTSLHAVDGDSK	-0.08834	-0.21106	0.03555	127.41	117.2	127.41	0.30829	34.2021	3	8.7233
ARHGAP32 S706	ARHGAP32	S	706		iGPS	SPEG	CAMK			-0.07306	0.999302	3.86315e-28	A7KAX9	Rho GTPase-activating protein 32	ALKGGRAEGTLRSAKSEESLTSLHAVDGDSK	-0.08834	-0.21106	0.03555	127.41	117.2	127.41	0.30829	34.2021	3	8.7233
ARHGAP32 S706	ARHGAP32	S	706		iGPS	Trad	CAMK			-0.07306	0.999302	3.86315e-28	A7KAX9	Rho GTPase-activating protein 32	ALKGGRAEGTLRSAKSEESLTSLHAVDGDSK	-0.08834	-0.21106	0.03555	127.41	117.2	127.41	0.30829	34.2021	3	8.7233
ARHGAP32 S706	ARHGAP32	S	706		iGPS	Trb1	CAMK			-0.07306	0.999302	3.86315e-28	A7KAX9	Rho GTPase-activating protein 32	ALKGGRAEGTLRSAKSEESLTSLHAVDGDSK	-0.08834	-0.21106	0.03555	127.41	117.2	127.41	0.30829	34.2021	3	8.7233
ARHGAP32 S706	ARHGAP32	S	706		iGPS	Trb2	CAMK			-0.07306	0.999302	3.86315e-28	A7KAX9	Rho GTPase-activating protein 32	ALKGGRAEGTLRSAKSEESLTSLHAVDGDSK	-0.08834	-0.21106	0.03555	127.41	117.2	127.41	0.30829	34.2021	3	8.7233
ARHGAP32 S706	ARHGAP32	S	706		iGPS	Trb3	CAMK			-0.07306	0.999302	3.86315e-28	A7KAX9	Rho GTPase-activating protein 32	ALKGGRAEGTLRSAKSEESLTSLHAVDGDSK	-0.08834	-0.21106	0.03555	127.41	117.2	127.41	0.30829	34.2021	3	8.7233
ARHGAP32 S706	ARHGAP32	S	706		iGPS	Trio	CAMK			-0.07306	0.999302	3.86315e-28	A7KAX9	Rho GTPase-activating protein 32	ALKGGRAEGTLRSAKSEESLTSLHAVDGDSK	-0.08834	-0.21106	0.03555	127.41	117.2	127.41	0.30829	34.2021	3	8.7233
ARHGAP32 S706	ARHGAP32	S	706		iGPS	TSSK2	CAMK			-0.07306	0.999302	3.86315e-28	A7KAX9	Rho GTPase-activating protein 32	ALKGGRAEGTLRSAKSEESLTSLHAVDGDSK	-0.08834	-0.21106	0.03555	127.41	117.2	127.41	0.30829	34.2021	3	8.7233
ARHGAP32 S706	ARHGAP32	S	706		iGPS	TSSK3	CAMK			-0.07306	0.999302	3.86315e-28	A7KAX9	Rho GTPase-activating protein 32	ALKGGRAEGTLRSAKSEESLTSLHAVDGDSK	-0.08834	-0.21106	0.03555	127.41	117.2	127.41	0.30829	34.2021	3	8.7233
ARHGAP32 S706	ARHGAP32	S	706		iGPS	TSSK4	CAMK			-0.07306	0.999302	3.86315e-28	A7KAX9	Rho GTPase-activating protein 32	ALKGGRAEGTLRSAKSEESLTSLHAVDGDSK	-0.08834	-0.21106	0.03555	127.41	117.2	127.41	0.30829	34.2021	3	8.7233
ARHGAP32 S706	ARHGAP32	S	706		iGPS	VACAMKL	CAMK			-0.07306	0.999302	3.86315e-28	A7KAX9	Rho GTPase-activating protein 32	ALKGGRAEGTLRSAKSEESLTSLHAVDGDSK	-0.08834	-0.21106	0.03555	127.41	117.2	127.41	0.30829	34.2021	3	8.7233
MYO9A S1733	MYO9A	S	1733		iGPS	caMLCK	CAMK/MLCK			0.21586	0.999665	0.0101125	B2RTY4	Unconventional myosin-IXa	RFSSVDEQAKLHKTMSQGEITKLAVRQKASD	0.04518	0.20057	0.16707	65.179	52.06	65.179	0.47282	35.6354	4	5.8812
MYO9A S1733	MYO9A	S	1733		iGPS	skMLCK	CAMK/MLCK			0.21586	0.999665	0.0101125	B2RTY4	Unconventional myosin-IXa	RFSSVDEQAKLHKTMSQGEITKLAVRQKASD	0.04518	0.20057	0.16707	65.179	52.06	65.179	0.47282	35.6354	4	5.8812
MYO9A S1733	MYO9A	S	1733		iGPS	smMLCK	CAMK/MLCK			0.21586	0.999665	0.0101125	B2RTY4	Unconventional myosin-IXa	RFSSVDEQAKLHKTMSQGEITKLAVRQKASD	0.04518	0.20057	0.16707	65.179	52.06	65.179	0.47282	35.6354	4	5.8812
MYO9A S1733	MYO9A	S	1733		iGPS	TTN	CAMK/MLCK			0.21586	0.999665	0.0101125	B2RTY4	Unconventional myosin-IXa	RFSSVDEQAKLHKTMSQGEITKLAVRQKASD	0.04518	0.20057	0.16707	65.179	52.06	65.179	0.47282	35.6354	4	5.8812
SNAP23 S5	SNAP23	S	5		iGPS	CK2a1	Other/CK2			0.20126	0.970459	9.67345e-08	O00161	Synaptosomal-associated protein 23	___________MDNLSSEEIQQRAHQITDES	0.30272	0.15463	0.06544	109.07	93.231	109.07	-1.0818	15.1655	8	10.338
SNAP23 S5	SNAP23	S	5		iGPS	CK2a2	Other/CK2			0.20126	0.970459	9.67345e-08	O00161	Synaptosomal-associated protein 23	___________MDNLSSEEIQQRAHQITDES	0.30272	0.15463	0.06544	109.07	93.231	109.07	-1.0818	15.1655	8	10.338
SMAP S17	SMAP	S	17		iGPS	AKT1	AGC/AKT			0.04068	0.847473	6.823e-68	O00193	Small acidic protein	SAARESHPHGVKRSASPDDDLGSSNWEAADL	0.09935	-0.02586	-0.02433	192.62	187.49	169.8	0.10051	7.44781	4	3.7769
SMAP S17	SMAP	S	17		iGPS	BRSK2	CAMK/CAMKL			0.04068	0.847473	6.823e-68	O00193	Small acidic protein	SAARESHPHGVKRSASPDDDLGSSNWEAADL	0.09935	-0.02586	-0.02433	192.62	187.49	169.8	0.10051	7.44781	4	3.7769
SMAP S17	SMAP	S	17		iGPS	MARK2	CAMK/CAMKL			0.04068	0.847473	6.823e-68	O00193	Small acidic protein	SAARESHPHGVKRSASPDDDLGSSNWEAADL	0.09935	-0.02586	-0.02433	192.62	187.49	169.8	0.10051	7.44781	4	3.7769
PGRMC1 S181	PGRMC1	S	181	+	iGPS	CK1a2	CK1			-0.05583	0.999998	8.76427e-126	O00264	Membrane-associated progesterone receptor component 1	HVGKLLKEGEEPTVYSDEEEPKDESARKND_	0.02063	-0.12791	-0.14081	253.49	239.64	253.49	0.41393	56.1439	13	8.4775
PGRMC1 S181	PGRMC1	S	181	+	iGPS	CK1d	CK1			-0.05583	0.999998	8.76427e-126	O00264	Membrane-associated progesterone receptor component 1	HVGKLLKEGEEPTVYSDEEEPKDESARKND_	0.02063	-0.12791	-0.14081	253.49	239.64	253.49	0.41393	56.1439	13	8.4775
PGRMC1 S181	PGRMC1	S	181	+	iGPS	CK1e	CK1			-0.05583	0.999998	8.76427e-126	O00264	Membrane-associated progesterone receptor component 1	HVGKLLKEGEEPTVYSDEEEPKDESARKND_	0.02063	-0.12791	-0.14081	253.49	239.64	253.49	0.41393	56.1439	13	8.4775
PGRMC1 S181	PGRMC1	S	181	+	iGPS	CK1g1	CK1			-0.05583	0.999998	8.76427e-126	O00264	Membrane-associated progesterone receptor component 1	HVGKLLKEGEEPTVYSDEEEPKDESARKND_	0.02063	-0.12791	-0.14081	253.49	239.64	253.49	0.41393	56.1439	13	8.4775
PGRMC1 S181	PGRMC1	S	181	+	iGPS	CK1g2	CK1			-0.05583	0.999998	8.76427e-126	O00264	Membrane-associated progesterone receptor component 1	HVGKLLKEGEEPTVYSDEEEPKDESARKND_	0.02063	-0.12791	-0.14081	253.49	239.64	253.49	0.41393	56.1439	13	8.4775
PGRMC1 S181	PGRMC1	S	181	+	iGPS	CK2a1	Other/CK2			-0.05583	0.999998	8.76427e-126	O00264	Membrane-associated progesterone receptor component 1	HVGKLLKEGEEPTVYSDEEEPKDESARKND_	0.02063	-0.12791	-0.14081	253.49	239.64	253.49	0.41393	56.1439	13	8.4775
PGRMC1 S181	PGRMC1	S	181	+	iGPS	CK2a2	Other/CK2			-0.05583	0.999998	8.76427e-126	O00264	Membrane-associated progesterone receptor component 1	HVGKLLKEGEEPTVYSDEEEPKDESARKND_	0.02063	-0.12791	-0.14081	253.49	239.64	253.49	0.41393	56.1439	13	8.4775
PGRMC1 S181	PGRMC1	S	181	+	iGPS	TTBK1	CK1			-0.05583	0.999998	8.76427e-126	O00264	Membrane-associated progesterone receptor component 1	HVGKLLKEGEEPTVYSDEEEPKDESARKND_	0.02063	-0.12791	-0.14081	253.49	239.64	253.49	0.41393	56.1439	13	8.4775
PGRMC1 S181	PGRMC1	S	181	+	iGPS	TTBK2	CK1			-0.05583	0.999998	8.76427e-126	O00264	Membrane-associated progesterone receptor component 1	HVGKLLKEGEEPTVYSDEEEPKDESARKND_	0.02063	-0.12791	-0.14081	253.49	239.64	253.49	0.41393	56.1439	13	8.4775
PGRMC1 S181	PGRMC1	S	181	+	iGPS	VRK2	CK1			-0.05583	0.999998	8.76427e-126	O00264	Membrane-associated progesterone receptor component 1	HVGKLLKEGEEPTVYSDEEEPKDESARKND_	0.02063	-0.12791	-0.14081	253.49	239.64	253.49	0.41393	56.1439	13	8.4775
PGRMC1 S181	PGRMC1	S	181	+	iGPS	VRK3	CK1			-0.05583	0.999998	8.76427e-126	O00264	Membrane-associated progesterone receptor component 1	HVGKLLKEGEEPTVYSDEEEPKDESARKND_	0.02063	-0.12791	-0.14081	253.49	239.64	253.49	0.41393	56.1439	13	8.4775
SUPT5H S666	SUPT5H	S	666		iGPS	CCRK	CMGC/CDK			0.02034	0.999499	9.52349e-07	O00267	Transcription elongation factor SPT5	PRDVTNFTVGGFAPMSPRISSPMHPSAGGQR	-0.04817	-0.00609	-0.01739	72.09	69.332	68.639	-0.39388	33.0139	5	2.9011
SUPT5H S666	SUPT5H	S	666		iGPS	CDK4	CMGC/CDK			0.02034	0.999499	9.52349e-07	O00267	Transcription elongation factor SPT5	PRDVTNFTVGGFAPMSPRISSPMHPSAGGQR	-0.04817	-0.00609	-0.01739	72.09	69.332	68.639	-0.39388	33.0139	5	2.9011
SUPT5H S666	SUPT5H	S	666		iGPS	CDK5	CMGC/CDK			0.02034	0.999499	9.52349e-07	O00267	Transcription elongation factor SPT5	PRDVTNFTVGGFAPMSPRISSPMHPSAGGQR	-0.04817	-0.00609	-0.01739	72.09	69.332	68.639	-0.39388	33.0139	5	2.9011
SUPT5H S666	SUPT5H	S	666		iGPS	CDK6	CMGC/CDK			0.02034	0.999499	9.52349e-07	O00267	Transcription elongation factor SPT5	PRDVTNFTVGGFAPMSPRISSPMHPSAGGQR	-0.04817	-0.00609	-0.01739	72.09	69.332	68.639	-0.39388	33.0139	5	2.9011
SUPT5H S666	SUPT5H	S	666		iGPS	CDK7	CMGC/CDK			0.02034	0.999499	9.52349e-07	O00267	Transcription elongation factor SPT5	PRDVTNFTVGGFAPMSPRISSPMHPSAGGQR	-0.04817	-0.00609	-0.01739	72.09	69.332	68.639	-0.39388	33.0139	5	2.9011
SUPT5H S666	SUPT5H	S	666		iGPS	CDK9	CMGC/CDK			0.02034	0.999499	9.52349e-07	O00267	Transcription elongation factor SPT5	PRDVTNFTVGGFAPMSPRISSPMHPSAGGQR	-0.04817	-0.00609	-0.01739	72.09	69.332	68.639	-0.39388	33.0139	5	2.9011
SUPT5H S666	SUPT5H	S	666		iGPS	CRK7	CMGC/CDK			0.02034	0.999499	9.52349e-07	O00267	Transcription elongation factor SPT5	PRDVTNFTVGGFAPMSPRISSPMHPSAGGQR	-0.04817	-0.00609	-0.01739	72.09	69.332	68.639	-0.39388	33.0139	5	2.9011
SUPT5H S666	SUPT5H	S	666		iGPS	CHED	CMGC/CDK			0.02034	0.999499	9.52349e-07	O00267	Transcription elongation factor SPT5	PRDVTNFTVGGFAPMSPRISSPMHPSAGGQR	-0.04817	-0.00609	-0.01739	72.09	69.332	68.639	-0.39388	33.0139	5	2.9011
SUPT5H S666	SUPT5H	S	666		iGPS	PCTAIRE1	CMGC/CDK			0.02034	0.999499	9.52349e-07	O00267	Transcription elongation factor SPT5	PRDVTNFTVGGFAPMSPRISSPMHPSAGGQR	-0.04817	-0.00609	-0.01739	72.09	69.332	68.639	-0.39388	33.0139	5	2.9011
SUPT5H S666	SUPT5H	S	666		iGPS	PCTAIRE2	CMGC/CDK			0.02034	0.999499	9.52349e-07	O00267	Transcription elongation factor SPT5	PRDVTNFTVGGFAPMSPRISSPMHPSAGGQR	-0.04817	-0.00609	-0.01739	72.09	69.332	68.639	-0.39388	33.0139	5	2.9011
SUPT5H S666	SUPT5H	S	666		iGPS	PCTAIRE3	CMGC/CDK			0.02034	0.999499	9.52349e-07	O00267	Transcription elongation factor SPT5	PRDVTNFTVGGFAPMSPRISSPMHPSAGGQR	-0.04817	-0.00609	-0.01739	72.09	69.332	68.639	-0.39388	33.0139	5	2.9011
SUPT5H S666	SUPT5H	S	666		iGPS	PFTAIRE1	CMGC/CDK			0.02034	0.999499	9.52349e-07	O00267	Transcription elongation factor SPT5	PRDVTNFTVGGFAPMSPRISSPMHPSAGGQR	-0.04817	-0.00609	-0.01739	72.09	69.332	68.639	-0.39388	33.0139	5	2.9011
SUPT5H S666	SUPT5H	S	666		iGPS	PFTAIRE2	CMGC/CDK			0.02034	0.999499	9.52349e-07	O00267	Transcription elongation factor SPT5	PRDVTNFTVGGFAPMSPRISSPMHPSAGGQR	-0.04817	-0.00609	-0.01739	72.09	69.332	68.639	-0.39388	33.0139	5	2.9011
SUPT5H S671	SUPT5H	S	671		iGPS	CCRK	CMGC/CDK			-0.26937	0.995448	3.86229e-10	O00267	Transcription elongation factor SPT5	NFTVGGFAPMSPRISSPMHPSAGGQRGGFGS	-0.28465	-0.29202	-0.34149	127.07	112.6	85.493	2.9194	23.4377	6	8.7288
SUPT5H S671	SUPT5H	S	671		iGPS	CDK4	CMGC/CDK			-0.26937	0.995448	3.86229e-10	O00267	Transcription elongation factor SPT5	NFTVGGFAPMSPRISSPMHPSAGGQRGGFGS	-0.28465	-0.29202	-0.34149	127.07	112.6	85.493	2.9194	23.4377	6	8.7288
SUPT5H S671	SUPT5H	S	671		iGPS	CDK5	CMGC/CDK			-0.26937	0.995448	3.86229e-10	O00267	Transcription elongation factor SPT5	NFTVGGFAPMSPRISSPMHPSAGGQRGGFGS	-0.28465	-0.29202	-0.34149	127.07	112.6	85.493	2.9194	23.4377	6	8.7288
SUPT5H S671	SUPT5H	S	671		iGPS	CDK6	CMGC/CDK			-0.26937	0.995448	3.86229e-10	O00267	Transcription elongation factor SPT5	NFTVGGFAPMSPRISSPMHPSAGGQRGGFGS	-0.28465	-0.29202	-0.34149	127.07	112.6	85.493	2.9194	23.4377	6	8.7288
SUPT5H S671	SUPT5H	S	671		iGPS	CDK7	CMGC/CDK			-0.26937	0.995448	3.86229e-10	O00267	Transcription elongation factor SPT5	NFTVGGFAPMSPRISSPMHPSAGGQRGGFGS	-0.28465	-0.29202	-0.34149	127.07	112.6	85.493	2.9194	23.4377	6	8.7288
SUPT5H S671	SUPT5H	S	671		iGPS	CDK9	CMGC/CDK			-0.26937	0.995448	3.86229e-10	O00267	Transcription elongation factor SPT5	NFTVGGFAPMSPRISSPMHPSAGGQRGGFGS	-0.28465	-0.29202	-0.34149	127.07	112.6	85.493	2.9194	23.4377	6	8.7288
SUPT5H S671	SUPT5H	S	671		iGPS	CRK7	CMGC/CDK			-0.26937	0.995448	3.86229e-10	O00267	Transcription elongation factor SPT5	NFTVGGFAPMSPRISSPMHPSAGGQRGGFGS	-0.28465	-0.29202	-0.34149	127.07	112.6	85.493	2.9194	23.4377	6	8.7288
SUPT5H S671	SUPT5H	S	671		iGPS	CHED	CMGC/CDK			-0.26937	0.995448	3.86229e-10	O00267	Transcription elongation factor SPT5	NFTVGGFAPMSPRISSPMHPSAGGQRGGFGS	-0.28465	-0.29202	-0.34149	127.07	112.6	85.493	2.9194	23.4377	6	8.7288
SUPT5H S671	SUPT5H	S	671		iGPS	PCTAIRE1	CMGC/CDK			-0.26937	0.995448	3.86229e-10	O00267	Transcription elongation factor SPT5	NFTVGGFAPMSPRISSPMHPSAGGQRGGFGS	-0.28465	-0.29202	-0.34149	127.07	112.6	85.493	2.9194	23.4377	6	8.7288
SUPT5H S671	SUPT5H	S	671		iGPS	PCTAIRE2	CMGC/CDK			-0.26937	0.995448	3.86229e-10	O00267	Transcription elongation factor SPT5	NFTVGGFAPMSPRISSPMHPSAGGQRGGFGS	-0.28465	-0.29202	-0.34149	127.07	112.6	85.493	2.9194	23.4377	6	8.7288
SUPT5H S671	SUPT5H	S	671		iGPS	PCTAIRE3	CMGC/CDK			-0.26937	0.995448	3.86229e-10	O00267	Transcription elongation factor SPT5	NFTVGGFAPMSPRISSPMHPSAGGQRGGFGS	-0.28465	-0.29202	-0.34149	127.07	112.6	85.493	2.9194	23.4377	6	8.7288
SUPT5H S671	SUPT5H	S	671		iGPS	PFTAIRE1	CMGC/CDK			-0.26937	0.995448	3.86229e-10	O00267	Transcription elongation factor SPT5	NFTVGGFAPMSPRISSPMHPSAGGQRGGFGS	-0.28465	-0.29202	-0.34149	127.07	112.6	85.493	2.9194	23.4377	6	8.7288
SUPT5H S671	SUPT5H	S	671		iGPS	PFTAIRE2	CMGC/CDK			-0.26937	0.995448	3.86229e-10	O00267	Transcription elongation factor SPT5	NFTVGGFAPMSPRISSPMHPSAGGQRGGFGS	-0.28465	-0.29202	-0.34149	127.07	112.6	85.493	2.9194	23.4377	6	8.7288
DFFA S315	DFFA	S	315		iGPS	CDC2	CMGC/CDK/CDC2			-0.14725	0.996588	5.00639e-10	O00273	DNA fragmentation factor subunit alpha	TQSLHSLRSISASKASPPGDLQNPKRARQDP	-0.08335	-0.2236	-0.2663	88.04	80.489	75.611	-0.16574	25.375	5	6.8901
DFFA S315	DFFA	S	315		iGPS	CDK2	CMGC/CDK/CDC2			-0.14725	0.996588	5.00639e-10	O00273	DNA fragmentation factor subunit alpha	TQSLHSLRSISASKASPPGDLQNPKRARQDP	-0.08335	-0.2236	-0.2663	88.04	80.489	75.611	-0.16574	25.375	5	6.8901
DFFA S315	DFFA	S	315		iGPS	CDK4	CMGC/CDK			-0.14725	0.996588	5.00639e-10	O00273	DNA fragmentation factor subunit alpha	TQSLHSLRSISASKASPPGDLQNPKRARQDP	-0.08335	-0.2236	-0.2663	88.04	80.489	75.611	-0.16574	25.375	5	6.8901
DFFA S315	DFFA	S	315		iGPS	CDK5	CMGC/CDK			-0.14725	0.996588	5.00639e-10	O00273	DNA fragmentation factor subunit alpha	TQSLHSLRSISASKASPPGDLQNPKRARQDP	-0.08335	-0.2236	-0.2663	88.04	80.489	75.611	-0.16574	25.375	5	6.8901
DFFA S315	DFFA	S	315		iGPS	CDK6	CMGC/CDK			-0.14725	0.996588	5.00639e-10	O00273	DNA fragmentation factor subunit alpha	TQSLHSLRSISASKASPPGDLQNPKRARQDP	-0.08335	-0.2236	-0.2663	88.04	80.489	75.611	-0.16574	25.375	5	6.8901
DFFA S315	DFFA	S	315		iGPS	Erk2	CMGC/MAPK			-0.14725	0.996588	5.00639e-10	O00273	DNA fragmentation factor subunit alpha	TQSLHSLRSISASKASPPGDLQNPKRARQDP	-0.08335	-0.2236	-0.2663	88.04	80.489	75.611	-0.16574	25.375	5	6.8901
DFFA S315	DFFA	S	315		iGPS	MAP3K2	STE/STE11			-0.14725	0.996588	5.00639e-10	O00273	DNA fragmentation factor subunit alpha	TQSLHSLRSISASKASPPGDLQNPKRARQDP	-0.08335	-0.2236	-0.2663	88.04	80.489	75.611	-0.16574	25.375	5	6.8901
DFFA S315	DFFA	S	315		iGPS	MAP3K3	STE/STE11			-0.14725	0.996588	5.00639e-10	O00273	DNA fragmentation factor subunit alpha	TQSLHSLRSISASKASPPGDLQNPKRARQDP	-0.08335	-0.2236	-0.2663	88.04	80.489	75.611	-0.16574	25.375	5	6.8901
DFFA S315	DFFA	S	315		iGPS	MAP3K4	STE/STE11			-0.14725	0.996588	5.00639e-10	O00273	DNA fragmentation factor subunit alpha	TQSLHSLRSISASKASPPGDLQNPKRARQDP	-0.08335	-0.2236	-0.2663	88.04	80.489	75.611	-0.16574	25.375	5	6.8901
DFFA S315	DFFA	S	315		iGPS	MAP3K5	STE/STE11			-0.14725	0.996588	5.00639e-10	O00273	DNA fragmentation factor subunit alpha	TQSLHSLRSISASKASPPGDLQNPKRARQDP	-0.08335	-0.2236	-0.2663	88.04	80.489	75.611	-0.16574	25.375	5	6.8901
DFFA S315	DFFA	S	315		iGPS	MAP3K6	STE/STE11			-0.14725	0.996588	5.00639e-10	O00273	DNA fragmentation factor subunit alpha	TQSLHSLRSISASKASPPGDLQNPKRARQDP	-0.08335	-0.2236	-0.2663	88.04	80.489	75.611	-0.16574	25.375	5	6.8901
DFFA S315	DFFA	S	315		iGPS	MAP3K8	STE/STE11			-0.14725	0.996588	5.00639e-10	O00273	DNA fragmentation factor subunit alpha	TQSLHSLRSISASKASPPGDLQNPKRARQDP	-0.08335	-0.2236	-0.2663	88.04	80.489	75.611	-0.16574	25.375	5	6.8901
DFFA S315	DFFA	S	315		iGPS	p38a	CMGC/MAPK			-0.14725	0.996588	5.00639e-10	O00273	DNA fragmentation factor subunit alpha	TQSLHSLRSISASKASPPGDLQNPKRARQDP	-0.08335	-0.2236	-0.2663	88.04	80.489	75.611	-0.16574	25.375	5	6.8901
DFFA S315	DFFA	S	315		iGPS	p38d	CMGC/MAPK			-0.14725	0.996588	5.00639e-10	O00273	DNA fragmentation factor subunit alpha	TQSLHSLRSISASKASPPGDLQNPKRARQDP	-0.08335	-0.2236	-0.2663	88.04	80.489	75.611	-0.16574	25.375	5	6.8901
DFFA S315	DFFA	S	315		iGPS	PCTAIRE1	CMGC/CDK			-0.14725	0.996588	5.00639e-10	O00273	DNA fragmentation factor subunit alpha	TQSLHSLRSISASKASPPGDLQNPKRARQDP	-0.08335	-0.2236	-0.2663	88.04	80.489	75.611	-0.16574	25.375	5	6.8901
DFFA S315	DFFA	S	315		iGPS	PCTAIRE2	CMGC/CDK			-0.14725	0.996588	5.00639e-10	O00273	DNA fragmentation factor subunit alpha	TQSLHSLRSISASKASPPGDLQNPKRARQDP	-0.08335	-0.2236	-0.2663	88.04	80.489	75.611	-0.16574	25.375	5	6.8901
DFFA S315	DFFA	S	315		iGPS	PFTAIRE1	CMGC/CDK			-0.14725	0.996588	5.00639e-10	O00273	DNA fragmentation factor subunit alpha	TQSLHSLRSISASKASPPGDLQNPKRARQDP	-0.08335	-0.2236	-0.2663	88.04	80.489	75.611	-0.16574	25.375	5	6.8901
DNM1L S529	DNM1L	S	529		iGPS	DCLK1	CAMK			-0.54164	0.997955	0.00819238	O00429	Dynamin-1-like protein	EQRRNRLARELPSAVSRDKSSKVPSALAPAS	-0.72601	-0.58827	0.07527	60.157	37.471	60.157	1.4858	26.8841	3	30.592
DNM1L S529	DNM1L	S	529		iGPS	GSK3A	CMGC/GSK			-0.54164	0.997955	0.00819238	O00429	Dynamin-1-like protein	EQRRNRLARELPSAVSRDKSSKVPSALAPAS	-0.72601	-0.58827	0.07527	60.157	37.471	60.157	1.4858	26.8841	3	30.592
DNM1L S529	DNM1L	S	529		iGPS	GSK3B	CMGC/GSK			-0.54164	0.997955	0.00819238	O00429	Dynamin-1-like protein	EQRRNRLARELPSAVSRDKSSKVPSALAPAS	-0.72601	-0.58827	0.07527	60.157	37.471	60.157	1.4858	26.8841	3	30.592
DNM1L S529	DNM1L	S	529		iGPS	PIM1	CAMK			-0.54164	0.997955	0.00819238	O00429	Dynamin-1-like protein	EQRRNRLARELPSAVSRDKSSKVPSALAPAS	-0.72601	-0.58827	0.07527	60.157	37.471	60.157	1.4858	26.8841	3	30.592
DNM1L S529	DNM1L	S	529		iGPS	PIM2	CAMK			-0.54164	0.997955	0.00819238	O00429	Dynamin-1-like protein	EQRRNRLARELPSAVSRDKSSKVPSALAPAS	-0.72601	-0.58827	0.07527	60.157	37.471	60.157	1.4858	26.8841	3	30.592
DNM1L S529	DNM1L	S	529		iGPS	PIM3	CAMK			-0.54164	0.997955	0.00819238	O00429	Dynamin-1-like protein	EQRRNRLARELPSAVSRDKSSKVPSALAPAS	-0.72601	-0.58827	0.07527	60.157	37.471	60.157	1.4858	26.8841	3	30.592
DNM1L S529	DNM1L	S	529		iGPS	PSKH1	CAMK			-0.54164	0.997955	0.00819238	O00429	Dynamin-1-like protein	EQRRNRLARELPSAVSRDKSSKVPSALAPAS	-0.72601	-0.58827	0.07527	60.157	37.471	60.157	1.4858	26.8841	3	30.592
DNM1L S529	DNM1L	S	529		iGPS	PSKH2	CAMK			-0.54164	0.997955	0.00819238	O00429	Dynamin-1-like protein	EQRRNRLARELPSAVSRDKSSKVPSALAPAS	-0.72601	-0.58827	0.07527	60.157	37.471	60.157	1.4858	26.8841	3	30.592
DNM1L S529	DNM1L	S	529		iGPS	SPEG	CAMK			-0.54164	0.997955	0.00819238	O00429	Dynamin-1-like protein	EQRRNRLARELPSAVSRDKSSKVPSALAPAS	-0.72601	-0.58827	0.07527	60.157	37.471	60.157	1.4858	26.8841	3	30.592
DNM1L S529	DNM1L	S	529		iGPS	Trad	CAMK			-0.54164	0.997955	0.00819238	O00429	Dynamin-1-like protein	EQRRNRLARELPSAVSRDKSSKVPSALAPAS	-0.72601	-0.58827	0.07527	60.157	37.471	60.157	1.4858	26.8841	3	30.592
DNM1L S529	DNM1L	S	529		iGPS	Trb2	CAMK			-0.54164	0.997955	0.00819238	O00429	Dynamin-1-like protein	EQRRNRLARELPSAVSRDKSSKVPSALAPAS	-0.72601	-0.58827	0.07527	60.157	37.471	60.157	1.4858	26.8841	3	30.592
DNM1L S529	DNM1L	S	529		iGPS	TSSK2	CAMK			-0.54164	0.997955	0.00819238	O00429	Dynamin-1-like protein	EQRRNRLARELPSAVSRDKSSKVPSALAPAS	-0.72601	-0.58827	0.07527	60.157	37.471	60.157	1.4858	26.8841	3	30.592
DNM1L S529	DNM1L	S	529		iGPS	TSSK3	CAMK			-0.54164	0.997955	0.00819238	O00429	Dynamin-1-like protein	EQRRNRLARELPSAVSRDKSSKVPSALAPAS	-0.72601	-0.58827	0.07527	60.157	37.471	60.157	1.4858	26.8841	3	30.592
DNM1L S529	DNM1L	S	529		iGPS	TSSK4	CAMK			-0.54164	0.997955	0.00819238	O00429	Dynamin-1-like protein	EQRRNRLARELPSAVSRDKSSKVPSALAPAS	-0.72601	-0.58827	0.07527	60.157	37.471	60.157	1.4858	26.8841	3	30.592
DNM1L S529	DNM1L	S	529		iGPS	VACAMKL	CAMK			-0.54164	0.997955	0.00819238	O00429	Dynamin-1-like protein	EQRRNRLARELPSAVSRDKSSKVPSALAPAS	-0.72601	-0.58827	0.07527	60.157	37.471	60.157	1.4858	26.8841	3	30.592
DNM1L S616	DNM1L	S	616	+	iGPS	CDK5	CMGC/CDK			0.09342	1	9.86543e-05	O00429	Dynamin-1-like protein	LLAEEKSKPIPIMPASPQKGHAVNLLDVPVP	0.00577	0.04679	0.1453	82.747	72.947	82.747	1.6468	67.5854	3	6.0207
DNM1L S616	DNM1L	S	616	+	iGPS	CDK6	CMGC/CDK			0.09342	1	9.86543e-05	O00429	Dynamin-1-like protein	LLAEEKSKPIPIMPASPQKGHAVNLLDVPVP	0.00577	0.04679	0.1453	82.747	72.947	82.747	1.6468	67.5854	3	6.0207
DNM1L S616	DNM1L	S	616	+	iGPS	Erk1	CMGC/MAPK			0.09342	1	9.86543e-05	O00429	Dynamin-1-like protein	LLAEEKSKPIPIMPASPQKGHAVNLLDVPVP	0.00577	0.04679	0.1453	82.747	72.947	82.747	1.6468	67.5854	3	6.0207
DNM1L S616	DNM1L	S	616	+	iGPS	Erk2	CMGC/MAPK			0.09342	1	9.86543e-05	O00429	Dynamin-1-like protein	LLAEEKSKPIPIMPASPQKGHAVNLLDVPVP	0.00577	0.04679	0.1453	82.747	72.947	82.747	1.6468	67.5854	3	6.0207
DNM1L S616	DNM1L	S	616	+	iGPS	Erk3	CMGC/MAPK			0.09342	1	9.86543e-05	O00429	Dynamin-1-like protein	LLAEEKSKPIPIMPASPQKGHAVNLLDVPVP	0.00577	0.04679	0.1453	82.747	72.947	82.747	1.6468	67.5854	3	6.0207
DNM1L S616	DNM1L	S	616	+	iGPS	Erk5	CMGC/MAPK			0.09342	1	9.86543e-05	O00429	Dynamin-1-like protein	LLAEEKSKPIPIMPASPQKGHAVNLLDVPVP	0.00577	0.04679	0.1453	82.747	72.947	82.747	1.6468	67.5854	3	6.0207
DNM1L S616	DNM1L	S	616	+	iGPS	GSK3A	CMGC/GSK			0.09342	1	9.86543e-05	O00429	Dynamin-1-like protein	LLAEEKSKPIPIMPASPQKGHAVNLLDVPVP	0.00577	0.04679	0.1453	82.747	72.947	82.747	1.6468	67.5854	3	6.0207
DNM1L S616	DNM1L	S	616	+	iGPS	GSK3B	CMGC/GSK			0.09342	1	9.86543e-05	O00429	Dynamin-1-like protein	LLAEEKSKPIPIMPASPQKGHAVNLLDVPVP	0.00577	0.04679	0.1453	82.747	72.947	82.747	1.6468	67.5854	3	6.0207
DNM1L S616	DNM1L	S	616	+	iGPS	HIPK3	CMGC/DYRK			0.09342	1	9.86543e-05	O00429	Dynamin-1-like protein	LLAEEKSKPIPIMPASPQKGHAVNLLDVPVP	0.00577	0.04679	0.1453	82.747	72.947	82.747	1.6468	67.5854	3	6.0207
DNM1L S616	DNM1L	S	616	+	iGPS	JNK1	CMGC/MAPK			0.09342	1	9.86543e-05	O00429	Dynamin-1-like protein	LLAEEKSKPIPIMPASPQKGHAVNLLDVPVP	0.00577	0.04679	0.1453	82.747	72.947	82.747	1.6468	67.5854	3	6.0207
DNM1L S616	DNM1L	S	616	+	iGPS	JNK2	CMGC/MAPK			0.09342	1	9.86543e-05	O00429	Dynamin-1-like protein	LLAEEKSKPIPIMPASPQKGHAVNLLDVPVP	0.00577	0.04679	0.1453	82.747	72.947	82.747	1.6468	67.5854	3	6.0207
DNM1L S616	DNM1L	S	616	+	iGPS	JNK3	CMGC/MAPK			0.09342	1	9.86543e-05	O00429	Dynamin-1-like protein	LLAEEKSKPIPIMPASPQKGHAVNLLDVPVP	0.00577	0.04679	0.1453	82.747	72.947	82.747	1.6468	67.5854	3	6.0207
DNM1L S616	DNM1L	S	616	+	iGPS	p38a	CMGC/MAPK			0.09342	1	9.86543e-05	O00429	Dynamin-1-like protein	LLAEEKSKPIPIMPASPQKGHAVNLLDVPVP	0.00577	0.04679	0.1453	82.747	72.947	82.747	1.6468	67.5854	3	6.0207
DNM1L S616	DNM1L	S	616	+	iGPS	p38b	CMGC/MAPK			0.09342	1	9.86543e-05	O00429	Dynamin-1-like protein	LLAEEKSKPIPIMPASPQKGHAVNLLDVPVP	0.00577	0.04679	0.1453	82.747	72.947	82.747	1.6468	67.5854	3	6.0207
DNM1L S616	DNM1L	S	616	+	iGPS	p38d	CMGC/MAPK			0.09342	1	9.86543e-05	O00429	Dynamin-1-like protein	LLAEEKSKPIPIMPASPQKGHAVNLLDVPVP	0.00577	0.04679	0.1453	82.747	72.947	82.747	1.6468	67.5854	3	6.0207
DNM1L S616	DNM1L	S	616	+	iGPS	PFTAIRE1	CMGC/CDK			0.09342	1	9.86543e-05	O00429	Dynamin-1-like protein	LLAEEKSKPIPIMPASPQKGHAVNLLDVPVP	0.00577	0.04679	0.1453	82.747	72.947	82.747	1.6468	67.5854	3	6.0207
PIK3C2A S338	PIK3C2A	S	338		iGPS	AKT1	AGC/AKT			0.12062	0.999956	0.00330309	O00443	Phosphatidylinositol 4-phosphate 3-kinase C2 domain-containing subunit alpha	VNGKSLSVATVTRSQSLNIRTTQLAKAQGHI	0.06551	0.0688	0.14088	111.82	61.78	111.82	0.83822	43.5968	5	4.3569
PIK3C2A S338	PIK3C2A	S	338		iGPS	AKT2	AGC/AKT			0.12062	0.999956	0.00330309	O00443	Phosphatidylinositol 4-phosphate 3-kinase C2 domain-containing subunit alpha	VNGKSLSVATVTRSQSLNIRTTQLAKAQGHI	0.06551	0.0688	0.14088	111.82	61.78	111.82	0.83822	43.5968	5	4.3569
PIK3C2A S338	PIK3C2A	S	338		iGPS	AKT3	AGC/AKT			0.12062	0.999956	0.00330309	O00443	Phosphatidylinositol 4-phosphate 3-kinase C2 domain-containing subunit alpha	VNGKSLSVATVTRSQSLNIRTTQLAKAQGHI	0.06551	0.0688	0.14088	111.82	61.78	111.82	0.83822	43.5968	5	4.3569
PIK3C2A S338	PIK3C2A	S	338		iGPS	BRSK2	CAMK/CAMKL			0.12062	0.999956	0.00330309	O00443	Phosphatidylinositol 4-phosphate 3-kinase C2 domain-containing subunit alpha	VNGKSLSVATVTRSQSLNIRTTQLAKAQGHI	0.06551	0.0688	0.14088	111.82	61.78	111.82	0.83822	43.5968	5	4.3569
PIK3C2A S338	PIK3C2A	S	338		iGPS	MARK2	CAMK/CAMKL			0.12062	0.999956	0.00330309	O00443	Phosphatidylinositol 4-phosphate 3-kinase C2 domain-containing subunit alpha	VNGKSLSVATVTRSQSLNIRTTQLAKAQGHI	0.06551	0.0688	0.14088	111.82	61.78	111.82	0.83822	43.5968	5	4.3569
PIK3C2A S338	PIK3C2A	S	338		iGPS	PKCa	AGC/PKC			0.12062	0.999956	0.00330309	O00443	Phosphatidylinositol 4-phosphate 3-kinase C2 domain-containing subunit alpha	VNGKSLSVATVTRSQSLNIRTTQLAKAQGHI	0.06551	0.0688	0.14088	111.82	61.78	111.82	0.83822	43.5968	5	4.3569
PIK3C2A S338	PIK3C2A	S	338		iGPS	PKCb	AGC/PKC			0.12062	0.999956	0.00330309	O00443	Phosphatidylinositol 4-phosphate 3-kinase C2 domain-containing subunit alpha	VNGKSLSVATVTRSQSLNIRTTQLAKAQGHI	0.06551	0.0688	0.14088	111.82	61.78	111.82	0.83822	43.5968	5	4.3569
PIK3C2A S338	PIK3C2A	S	338		iGPS	PKCd	AGC/PKC			0.12062	0.999956	0.00330309	O00443	Phosphatidylinositol 4-phosphate 3-kinase C2 domain-containing subunit alpha	VNGKSLSVATVTRSQSLNIRTTQLAKAQGHI	0.06551	0.0688	0.14088	111.82	61.78	111.82	0.83822	43.5968	5	4.3569
PIK3C2A S338	PIK3C2A	S	338		iGPS	PKCe	AGC/PKC			0.12062	0.999956	0.00330309	O00443	Phosphatidylinositol 4-phosphate 3-kinase C2 domain-containing subunit alpha	VNGKSLSVATVTRSQSLNIRTTQLAKAQGHI	0.06551	0.0688	0.14088	111.82	61.78	111.82	0.83822	43.5968	5	4.3569
PIK3C2A S338	PIK3C2A	S	338		iGPS	PKCg	AGC/PKC			0.12062	0.999956	0.00330309	O00443	Phosphatidylinositol 4-phosphate 3-kinase C2 domain-containing subunit alpha	VNGKSLSVATVTRSQSLNIRTTQLAKAQGHI	0.06551	0.0688	0.14088	111.82	61.78	111.82	0.83822	43.5968	5	4.3569
PIK3C2A S338	PIK3C2A	S	338		iGPS	PKCz	AGC/PKC			0.12062	0.999956	0.00330309	O00443	Phosphatidylinositol 4-phosphate 3-kinase C2 domain-containing subunit alpha	VNGKSLSVATVTRSQSLNIRTTQLAKAQGHI	0.06551	0.0688	0.14088	111.82	61.78	111.82	0.83822	43.5968	5	4.3569
PIK3C2A S338	PIK3C2A	S	338		iGPS	PKCh	AGC/PKC			0.12062	0.999956	0.00330309	O00443	Phosphatidylinositol 4-phosphate 3-kinase C2 domain-containing subunit alpha	VNGKSLSVATVTRSQSLNIRTTQLAKAQGHI	0.06551	0.0688	0.14088	111.82	61.78	111.82	0.83822	43.5968	5	4.3569
PIK3C2A S338	PIK3C2A	S	338		iGPS	PKN1	AGC			0.12062	0.999956	0.00330309	O00443	Phosphatidylinositol 4-phosphate 3-kinase C2 domain-containing subunit alpha	VNGKSLSVATVTRSQSLNIRTTQLAKAQGHI	0.06551	0.0688	0.14088	111.82	61.78	111.82	0.83822	43.5968	5	4.3569
PIK3C2A S338	PIK3C2A	S	338		iGPS	PKN2	AGC			0.12062	0.999956	0.00330309	O00443	Phosphatidylinositol 4-phosphate 3-kinase C2 domain-containing subunit alpha	VNGKSLSVATVTRSQSLNIRTTQLAKAQGHI	0.06551	0.0688	0.14088	111.82	61.78	111.82	0.83822	43.5968	5	4.3569
PIK3C2A S338	PIK3C2A	S	338		iGPS	SGK1	AGC/SGK			0.12062	0.999956	0.00330309	O00443	Phosphatidylinositol 4-phosphate 3-kinase C2 domain-containing subunit alpha	VNGKSLSVATVTRSQSLNIRTTQLAKAQGHI	0.06551	0.0688	0.14088	111.82	61.78	111.82	0.83822	43.5968	5	4.3569
PIK3C2A S338	PIK3C2A	S	338		iGPS	SGK2	AGC/SGK			0.12062	0.999956	0.00330309	O00443	Phosphatidylinositol 4-phosphate 3-kinase C2 domain-containing subunit alpha	VNGKSLSVATVTRSQSLNIRTTQLAKAQGHI	0.06551	0.0688	0.14088	111.82	61.78	111.82	0.83822	43.5968	5	4.3569
PIK3C2A S338	PIK3C2A	S	338		iGPS	SGK3	AGC/SGK			0.12062	0.999956	0.00330309	O00443	Phosphatidylinositol 4-phosphate 3-kinase C2 domain-containing subunit alpha	VNGKSLSVATVTRSQSLNIRTTQLAKAQGHI	0.06551	0.0688	0.14088	111.82	61.78	111.82	0.83822	43.5968	5	4.3569
PIK3C2A S338	PIK3C2A	S	338		iGPS	YANK3	AGC			0.12062	0.999956	0.00330309	O00443	Phosphatidylinositol 4-phosphate 3-kinase C2 domain-containing subunit alpha	VNGKSLSVATVTRSQSLNIRTTQLAKAQGHI	0.06551	0.0688	0.14088	111.82	61.78	111.82	0.83822	43.5968	5	4.3569
BCL9 S687	BCL9	S	687		iGPS	FRAP	Atypical/PIKK/FRAP			0.028	0.990421	1.68465e-22	O00512	B-cell CLL/lymphoma 9 protein	GNNPIFPRIPVEGPLSPSRGDFPKGIPPQMG	0.08637	-0.0553	-0.09436	199.41	160.74	199.41	0.074711	20.1448	2	7.2146
NOP56 S520	NOP56	S	520		iGPS	ACTR2	TKL/STKR			0.05561	0.947998	1.7103e-36	O00567	Nucleolar protein 56	KPKKKKSFSKEELMSSDLEETAGSTSIPKRK	0.14086	-0.11286	0.00682	127.14	122.66	126.75	0.35569	13.1158	4	6.3354
NOP56 S520	NOP56	S	520		iGPS	ALK7	TKL/STKR			0.05561	0.947998	1.7103e-36	O00567	Nucleolar protein 56	KPKKKKSFSKEELMSSDLEETAGSTSIPKRK	0.14086	-0.11286	0.00682	127.14	122.66	126.75	0.35569	13.1158	4	6.3354
NOP56 S520	NOP56	S	520		iGPS	BMPR2	TKL/STKR			0.05561	0.947998	1.7103e-36	O00567	Nucleolar protein 56	KPKKKKSFSKEELMSSDLEETAGSTSIPKRK	0.14086	-0.11286	0.00682	127.14	122.66	126.75	0.35569	13.1158	4	6.3354
NOP56 S520	NOP56	S	520		iGPS	CK2a1	Other/CK2			0.05561	0.947998	1.7103e-36	O00567	Nucleolar protein 56	KPKKKKSFSKEELMSSDLEETAGSTSIPKRK	0.14086	-0.11286	0.00682	127.14	122.66	126.75	0.35569	13.1158	4	6.3354
NOP56 S520	NOP56	S	520		iGPS	CK2a2	Other/CK2			0.05561	0.947998	1.7103e-36	O00567	Nucleolar protein 56	KPKKKKSFSKEELMSSDLEETAGSTSIPKRK	0.14086	-0.11286	0.00682	127.14	122.66	126.75	0.35569	13.1158	4	6.3354
NOP56 S569	NOP56	S	569		iGPS	CK2a1	Other/CK2			0.11743	1	1.36892e-26	O00567	Nucleolar protein 56	SGSKKKRKFSKEEPVSSGPEEAVGKSSSKKK	0.02498	0.08654	0.10502	140.93	123.97	49.655	-0.6308	49.6547	2	0.95001
NOP56 S569	NOP56	S	569		iGPS	CK2a2	Other/CK2			0.11743	1	1.36892e-26	O00567	Nucleolar protein 56	SGSKKKRKFSKEEPVSSGPEEAVGKSSSKKK	0.02498	0.08654	0.10502	140.93	123.97	49.655	-0.6308	49.6547	2	0.95001
NOP56 S570	NOP56	S	570		iGPS	ACTR2	TKL/STKR			0.11743	1	5.25394e-101	O00567	Nucleolar protein 56	GSKKKRKFSKEEPVSSGPEEAVGKSSSKKKK	0.02498	0.08654	0.10502	263.64	249.64	49.655	-0.6308	49.6547	19	12.725
NOP56 S570	NOP56	S	570		iGPS	ALK7	TKL/STKR			0.11743	1	5.25394e-101	O00567	Nucleolar protein 56	GSKKKRKFSKEEPVSSGPEEAVGKSSSKKKK	0.02498	0.08654	0.10502	263.64	249.64	49.655	-0.6308	49.6547	19	12.725
NOP56 S570	NOP56	S	570		iGPS	BMPR2	TKL/STKR			0.11743	1	5.25394e-101	O00567	Nucleolar protein 56	GSKKKRKFSKEEPVSSGPEEAVGKSSSKKKK	0.02498	0.08654	0.10502	263.64	249.64	49.655	-0.6308	49.6547	19	12.725
NOP56 S570	NOP56	S	570		iGPS	CK2a1	Other/CK2			0.11743	1	5.25394e-101	O00567	Nucleolar protein 56	GSKKKRKFSKEEPVSSGPEEAVGKSSSKKKK	0.02498	0.08654	0.10502	263.64	249.64	49.655	-0.6308	49.6547	19	12.725
NOP56 S570	NOP56	S	570		iGPS	CK2a2	Other/CK2			0.11743	1	5.25394e-101	O00567	Nucleolar protein 56	GSKKKRKFSKEEPVSSGPEEAVGKSSSKKKK	0.02498	0.08654	0.10502	263.64	249.64	49.655	-0.6308	49.6547	19	12.725
DDX3X S594	DDX3X	S	594		iGPS	DLK	TKL/MLK	+		1.7334	1	0.00345961	O00571	ATP-dependent RNA helicase DDX3X	HYKGGSRGRSKSNRFSGGFGARDYRQSSGSS;HYKGSSRGRSKSSRFSGGFGARDYRQSSGAS	1.64501	1.68677	1.82683	99.855	99.855	78.098	0.58868	78.0978	4	6.4098
DDX3X S594	DDX3X	S	594		iGPS	HH498	TKL/MLK	+		1.7334	1	0.00345961	O00571	ATP-dependent RNA helicase DDX3X	HYKGGSRGRSKSNRFSGGFGARDYRQSSGSS;HYKGSSRGRSKSSRFSGGFGARDYRQSSGAS	1.64501	1.68677	1.82683	99.855	99.855	78.098	0.58868	78.0978	4	6.4098
DDX3X S594	DDX3X	S	594		iGPS	ILK	TKL/MLK	+		1.7334	1	0.00345961	O00571	ATP-dependent RNA helicase DDX3X	HYKGGSRGRSKSNRFSGGFGARDYRQSSGSS;HYKGSSRGRSKSSRFSGGFGARDYRQSSGAS	1.64501	1.68677	1.82683	99.855	99.855	78.098	0.58868	78.0978	4	6.4098
DDX3X S594	DDX3X	S	594		iGPS	MLK1	TKL/MLK	+		1.7334	1	0.00345961	O00571	ATP-dependent RNA helicase DDX3X	HYKGGSRGRSKSNRFSGGFGARDYRQSSGSS;HYKGSSRGRSKSSRFSGGFGARDYRQSSGAS	1.64501	1.68677	1.82683	99.855	99.855	78.098	0.58868	78.0978	4	6.4098
DDX3X S594	DDX3X	S	594		iGPS	PKACa	AGC/PKA	+		1.7334	1	0.00345961	O00571	ATP-dependent RNA helicase DDX3X	HYKGGSRGRSKSNRFSGGFGARDYRQSSGSS;HYKGSSRGRSKSSRFSGGFGARDYRQSSGAS	1.64501	1.68677	1.82683	99.855	99.855	78.098	0.58868	78.0978	4	6.4098
DDX3X S594	DDX3X	S	594		iGPS	PKACb	AGC/PKA	+		1.7334	1	0.00345961	O00571	ATP-dependent RNA helicase DDX3X	HYKGGSRGRSKSNRFSGGFGARDYRQSSGSS;HYKGSSRGRSKSSRFSGGFGARDYRQSSGAS	1.64501	1.68677	1.82683	99.855	99.855	78.098	0.58868	78.0978	4	6.4098
DDX3X S594	DDX3X	S	594		iGPS	PKACg	AGC/PKA	+		1.7334	1	0.00345961	O00571	ATP-dependent RNA helicase DDX3X	HYKGGSRGRSKSNRFSGGFGARDYRQSSGSS;HYKGSSRGRSKSSRFSGGFGARDYRQSSGAS	1.64501	1.68677	1.82683	99.855	99.855	78.098	0.58868	78.0978	4	6.4098
DDX3X S594	DDX3X	S	594		iGPS	PRKX	AGC/PKA	+		1.7334	1	0.00345961	O00571	ATP-dependent RNA helicase DDX3X	HYKGGSRGRSKSNRFSGGFGARDYRQSSGSS;HYKGSSRGRSKSSRFSGGFGARDYRQSSGAS	1.64501	1.68677	1.82683	99.855	99.855	78.098	0.58868	78.0978	4	6.4098
DDX3X S594	DDX3X	S	594		iGPS	PRKY	AGC/PKA	+		1.7334	1	0.00345961	O00571	ATP-dependent RNA helicase DDX3X	HYKGGSRGRSKSNRFSGGFGARDYRQSSGSS;HYKGSSRGRSKSSRFSGGFGARDYRQSSGAS	1.64501	1.68677	1.82683	99.855	99.855	78.098	0.58868	78.0978	4	6.4098
DDX3X S594	DDX3X	S	594		iGPS	ZAK	TKL/MLK	+		1.7334	1	0.00345961	O00571	ATP-dependent RNA helicase DDX3X	HYKGGSRGRSKSNRFSGGFGARDYRQSSGSS;HYKGSSRGRSKSSRFSGGFGARDYRQSSGAS	1.64501	1.68677	1.82683	99.855	99.855	78.098	0.58868	78.0978	4	6.4098
E2F3 S166	E2F3	S	166		iGPS	CCRK	CMGC/CDK			-0.21078	0.999258	0.00581867	O00716	Transcription factor E2F3	KTPKGKGRAALRSPDSPKTPKSPSEKTRYDT	-0.1769	-0.29345	-0.25957	65.295	35.089	65.295	0.080412	31.2945	3	2.9646
E2F3 S166	E2F3	S	166		iGPS	CDC2	CMGC/CDK/CDC2			-0.21078	0.999258	0.00581867	O00716	Transcription factor E2F3	KTPKGKGRAALRSPDSPKTPKSPSEKTRYDT	-0.1769	-0.29345	-0.25957	65.295	35.089	65.295	0.080412	31.2945	3	2.9646
E2F3 S166	E2F3	S	166		iGPS	CDK10	CMGC/CDK			-0.21078	0.999258	0.00581867	O00716	Transcription factor E2F3	KTPKGKGRAALRSPDSPKTPKSPSEKTRYDT	-0.1769	-0.29345	-0.25957	65.295	35.089	65.295	0.080412	31.2945	3	2.9646
E2F3 S166	E2F3	S	166		iGPS	CDK11	CMGC/CDK			-0.21078	0.999258	0.00581867	O00716	Transcription factor E2F3	KTPKGKGRAALRSPDSPKTPKSPSEKTRYDT	-0.1769	-0.29345	-0.25957	65.295	35.089	65.295	0.080412	31.2945	3	2.9646
E2F3 S166	E2F3	S	166		iGPS	CDK2	CMGC/CDK/CDC2			-0.21078	0.999258	0.00581867	O00716	Transcription factor E2F3	KTPKGKGRAALRSPDSPKTPKSPSEKTRYDT	-0.1769	-0.29345	-0.25957	65.295	35.089	65.295	0.080412	31.2945	3	2.9646
E2F3 S166	E2F3	S	166		iGPS	CDK3	CMGC/CDK/CDC2			-0.21078	0.999258	0.00581867	O00716	Transcription factor E2F3	KTPKGKGRAALRSPDSPKTPKSPSEKTRYDT	-0.1769	-0.29345	-0.25957	65.295	35.089	65.295	0.080412	31.2945	3	2.9646
E2F3 S166	E2F3	S	166		iGPS	CDK4	CMGC/CDK			-0.21078	0.999258	0.00581867	O00716	Transcription factor E2F3	KTPKGKGRAALRSPDSPKTPKSPSEKTRYDT	-0.1769	-0.29345	-0.25957	65.295	35.089	65.295	0.080412	31.2945	3	2.9646
E2F3 S166	E2F3	S	166		iGPS	CDK5	CMGC/CDK			-0.21078	0.999258	0.00581867	O00716	Transcription factor E2F3	KTPKGKGRAALRSPDSPKTPKSPSEKTRYDT	-0.1769	-0.29345	-0.25957	65.295	35.089	65.295	0.080412	31.2945	3	2.9646
E2F3 S166	E2F3	S	166		iGPS	CDK6	CMGC/CDK			-0.21078	0.999258	0.00581867	O00716	Transcription factor E2F3	KTPKGKGRAALRSPDSPKTPKSPSEKTRYDT	-0.1769	-0.29345	-0.25957	65.295	35.089	65.295	0.080412	31.2945	3	2.9646
E2F3 S166	E2F3	S	166		iGPS	CDK7	CMGC/CDK			-0.21078	0.999258	0.00581867	O00716	Transcription factor E2F3	KTPKGKGRAALRSPDSPKTPKSPSEKTRYDT	-0.1769	-0.29345	-0.25957	65.295	35.089	65.295	0.080412	31.2945	3	2.9646
E2F3 S166	E2F3	S	166		iGPS	CDK8	CMGC/CDK			-0.21078	0.999258	0.00581867	O00716	Transcription factor E2F3	KTPKGKGRAALRSPDSPKTPKSPSEKTRYDT	-0.1769	-0.29345	-0.25957	65.295	35.089	65.295	0.080412	31.2945	3	2.9646
E2F3 S166	E2F3	S	166		iGPS	CDK9	CMGC/CDK			-0.21078	0.999258	0.00581867	O00716	Transcription factor E2F3	KTPKGKGRAALRSPDSPKTPKSPSEKTRYDT	-0.1769	-0.29345	-0.25957	65.295	35.089	65.295	0.080412	31.2945	3	2.9646
E2F3 S166	E2F3	S	166		iGPS	CRK7	CMGC/CDK			-0.21078	0.999258	0.00581867	O00716	Transcription factor E2F3	KTPKGKGRAALRSPDSPKTPKSPSEKTRYDT	-0.1769	-0.29345	-0.25957	65.295	35.089	65.295	0.080412	31.2945	3	2.9646
E2F3 S166	E2F3	S	166		iGPS	DCLK1	CAMK			-0.21078	0.999258	0.00581867	O00716	Transcription factor E2F3	KTPKGKGRAALRSPDSPKTPKSPSEKTRYDT	-0.1769	-0.29345	-0.25957	65.295	35.089	65.295	0.080412	31.2945	3	2.9646
E2F3 S166	E2F3	S	166		iGPS	DCLK2	CAMK			-0.21078	0.999258	0.00581867	O00716	Transcription factor E2F3	KTPKGKGRAALRSPDSPKTPKSPSEKTRYDT	-0.1769	-0.29345	-0.25957	65.295	35.089	65.295	0.080412	31.2945	3	2.9646
E2F3 S166	E2F3	S	166		iGPS	DCLK3	CAMK			-0.21078	0.999258	0.00581867	O00716	Transcription factor E2F3	KTPKGKGRAALRSPDSPKTPKSPSEKTRYDT	-0.1769	-0.29345	-0.25957	65.295	35.089	65.295	0.080412	31.2945	3	2.9646
E2F3 S166	E2F3	S	166		iGPS	DYRK1A	CMGC/DYRK			-0.21078	0.999258	0.00581867	O00716	Transcription factor E2F3	KTPKGKGRAALRSPDSPKTPKSPSEKTRYDT	-0.1769	-0.29345	-0.25957	65.295	35.089	65.295	0.080412	31.2945	3	2.9646
E2F3 S166	E2F3	S	166		iGPS	DYRK1B	CMGC/DYRK			-0.21078	0.999258	0.00581867	O00716	Transcription factor E2F3	KTPKGKGRAALRSPDSPKTPKSPSEKTRYDT	-0.1769	-0.29345	-0.25957	65.295	35.089	65.295	0.080412	31.2945	3	2.9646
E2F3 S166	E2F3	S	166		iGPS	DYRK3	CMGC/DYRK			-0.21078	0.999258	0.00581867	O00716	Transcription factor E2F3	KTPKGKGRAALRSPDSPKTPKSPSEKTRYDT	-0.1769	-0.29345	-0.25957	65.295	35.089	65.295	0.080412	31.2945	3	2.9646
E2F3 S166	E2F3	S	166		iGPS	Erk1	CMGC/MAPK			-0.21078	0.999258	0.00581867	O00716	Transcription factor E2F3	KTPKGKGRAALRSPDSPKTPKSPSEKTRYDT	-0.1769	-0.29345	-0.25957	65.295	35.089	65.295	0.080412	31.2945	3	2.9646
E2F3 S166	E2F3	S	166		iGPS	Erk2	CMGC/MAPK			-0.21078	0.999258	0.00581867	O00716	Transcription factor E2F3	KTPKGKGRAALRSPDSPKTPKSPSEKTRYDT	-0.1769	-0.29345	-0.25957	65.295	35.089	65.295	0.080412	31.2945	3	2.9646
E2F3 S166	E2F3	S	166		iGPS	Erk3	CMGC/MAPK			-0.21078	0.999258	0.00581867	O00716	Transcription factor E2F3	KTPKGKGRAALRSPDSPKTPKSPSEKTRYDT	-0.1769	-0.29345	-0.25957	65.295	35.089	65.295	0.080412	31.2945	3	2.9646
E2F3 S166	E2F3	S	166		iGPS	Erk5	CMGC/MAPK			-0.21078	0.999258	0.00581867	O00716	Transcription factor E2F3	KTPKGKGRAALRSPDSPKTPKSPSEKTRYDT	-0.1769	-0.29345	-0.25957	65.295	35.089	65.295	0.080412	31.2945	3	2.9646
E2F3 S166	E2F3	S	166		iGPS	HIPK1	CMGC/DYRK			-0.21078	0.999258	0.00581867	O00716	Transcription factor E2F3	KTPKGKGRAALRSPDSPKTPKSPSEKTRYDT	-0.1769	-0.29345	-0.25957	65.295	35.089	65.295	0.080412	31.2945	3	2.9646
E2F3 S166	E2F3	S	166		iGPS	HIPK2	CMGC/DYRK			-0.21078	0.999258	0.00581867	O00716	Transcription factor E2F3	KTPKGKGRAALRSPDSPKTPKSPSEKTRYDT	-0.1769	-0.29345	-0.25957	65.295	35.089	65.295	0.080412	31.2945	3	2.9646
E2F3 S166	E2F3	S	166		iGPS	HIPK3	CMGC/DYRK			-0.21078	0.999258	0.00581867	O00716	Transcription factor E2F3	KTPKGKGRAALRSPDSPKTPKSPSEKTRYDT	-0.1769	-0.29345	-0.25957	65.295	35.089	65.295	0.080412	31.2945	3	2.9646
E2F3 S166	E2F3	S	166		iGPS	HIPK4	CMGC/DYRK			-0.21078	0.999258	0.00581867	O00716	Transcription factor E2F3	KTPKGKGRAALRSPDSPKTPKSPSEKTRYDT	-0.1769	-0.29345	-0.25957	65.295	35.089	65.295	0.080412	31.2945	3	2.9646
E2F3 S166	E2F3	S	166		iGPS	CHED	CMGC/CDK			-0.21078	0.999258	0.00581867	O00716	Transcription factor E2F3	KTPKGKGRAALRSPDSPKTPKSPSEKTRYDT	-0.1769	-0.29345	-0.25957	65.295	35.089	65.295	0.080412	31.2945	3	2.9646
E2F3 S166	E2F3	S	166		iGPS	JNK1	CMGC/MAPK			-0.21078	0.999258	0.00581867	O00716	Transcription factor E2F3	KTPKGKGRAALRSPDSPKTPKSPSEKTRYDT	-0.1769	-0.29345	-0.25957	65.295	35.089	65.295	0.080412	31.2945	3	2.9646
E2F3 S166	E2F3	S	166		iGPS	JNK2	CMGC/MAPK			-0.21078	0.999258	0.00581867	O00716	Transcription factor E2F3	KTPKGKGRAALRSPDSPKTPKSPSEKTRYDT	-0.1769	-0.29345	-0.25957	65.295	35.089	65.295	0.080412	31.2945	3	2.9646
E2F3 S166	E2F3	S	166		iGPS	JNK3	CMGC/MAPK			-0.21078	0.999258	0.00581867	O00716	Transcription factor E2F3	KTPKGKGRAALRSPDSPKTPKSPSEKTRYDT	-0.1769	-0.29345	-0.25957	65.295	35.089	65.295	0.080412	31.2945	3	2.9646
E2F3 S166	E2F3	S	166		iGPS	MAP3K2	STE/STE11			-0.21078	0.999258	0.00581867	O00716	Transcription factor E2F3	KTPKGKGRAALRSPDSPKTPKSPSEKTRYDT	-0.1769	-0.29345	-0.25957	65.295	35.089	65.295	0.080412	31.2945	3	2.9646
E2F3 S166	E2F3	S	166		iGPS	MAP3K3	STE/STE11			-0.21078	0.999258	0.00581867	O00716	Transcription factor E2F3	KTPKGKGRAALRSPDSPKTPKSPSEKTRYDT	-0.1769	-0.29345	-0.25957	65.295	35.089	65.295	0.080412	31.2945	3	2.9646
E2F3 S166	E2F3	S	166		iGPS	MAP3K4	STE/STE11			-0.21078	0.999258	0.00581867	O00716	Transcription factor E2F3	KTPKGKGRAALRSPDSPKTPKSPSEKTRYDT	-0.1769	-0.29345	-0.25957	65.295	35.089	65.295	0.080412	31.2945	3	2.9646
E2F3 S166	E2F3	S	166		iGPS	MAP3K5	STE/STE11			-0.21078	0.999258	0.00581867	O00716	Transcription factor E2F3	KTPKGKGRAALRSPDSPKTPKSPSEKTRYDT	-0.1769	-0.29345	-0.25957	65.295	35.089	65.295	0.080412	31.2945	3	2.9646
E2F3 S166	E2F3	S	166		iGPS	MAP3K6	STE/STE11			-0.21078	0.999258	0.00581867	O00716	Transcription factor E2F3	KTPKGKGRAALRSPDSPKTPKSPSEKTRYDT	-0.1769	-0.29345	-0.25957	65.295	35.089	65.295	0.080412	31.2945	3	2.9646
E2F3 S166	E2F3	S	166		iGPS	MAP3K8	STE/STE11			-0.21078	0.999258	0.00581867	O00716	Transcription factor E2F3	KTPKGKGRAALRSPDSPKTPKSPSEKTRYDT	-0.1769	-0.29345	-0.25957	65.295	35.089	65.295	0.080412	31.2945	3	2.9646
E2F3 S166	E2F3	S	166		iGPS	Obscn	CAMK			-0.21078	0.999258	0.00581867	O00716	Transcription factor E2F3	KTPKGKGRAALRSPDSPKTPKSPSEKTRYDT	-0.1769	-0.29345	-0.25957	65.295	35.089	65.295	0.080412	31.2945	3	2.9646
E2F3 S166	E2F3	S	166		iGPS	p38a	CMGC/MAPK			-0.21078	0.999258	0.00581867	O00716	Transcription factor E2F3	KTPKGKGRAALRSPDSPKTPKSPSEKTRYDT	-0.1769	-0.29345	-0.25957	65.295	35.089	65.295	0.080412	31.2945	3	2.9646
E2F3 S166	E2F3	S	166		iGPS	p38b	CMGC/MAPK			-0.21078	0.999258	0.00581867	O00716	Transcription factor E2F3	KTPKGKGRAALRSPDSPKTPKSPSEKTRYDT	-0.1769	-0.29345	-0.25957	65.295	35.089	65.295	0.080412	31.2945	3	2.9646
E2F3 S166	E2F3	S	166		iGPS	p38d	CMGC/MAPK			-0.21078	0.999258	0.00581867	O00716	Transcription factor E2F3	KTPKGKGRAALRSPDSPKTPKSPSEKTRYDT	-0.1769	-0.29345	-0.25957	65.295	35.089	65.295	0.080412	31.2945	3	2.9646
E2F3 S166	E2F3	S	166		iGPS	p38g	CMGC/MAPK			-0.21078	0.999258	0.00581867	O00716	Transcription factor E2F3	KTPKGKGRAALRSPDSPKTPKSPSEKTRYDT	-0.1769	-0.29345	-0.25957	65.295	35.089	65.295	0.080412	31.2945	3	2.9646
E2F3 S166	E2F3	S	166		iGPS	PCTAIRE1	CMGC/CDK			-0.21078	0.999258	0.00581867	O00716	Transcription factor E2F3	KTPKGKGRAALRSPDSPKTPKSPSEKTRYDT	-0.1769	-0.29345	-0.25957	65.295	35.089	65.295	0.080412	31.2945	3	2.9646
E2F3 S166	E2F3	S	166		iGPS	PCTAIRE2	CMGC/CDK			-0.21078	0.999258	0.00581867	O00716	Transcription factor E2F3	KTPKGKGRAALRSPDSPKTPKSPSEKTRYDT	-0.1769	-0.29345	-0.25957	65.295	35.089	65.295	0.080412	31.2945	3	2.9646
E2F3 S166	E2F3	S	166		iGPS	PCTAIRE3	CMGC/CDK			-0.21078	0.999258	0.00581867	O00716	Transcription factor E2F3	KTPKGKGRAALRSPDSPKTPKSPSEKTRYDT	-0.1769	-0.29345	-0.25957	65.295	35.089	65.295	0.080412	31.2945	3	2.9646
E2F3 S166	E2F3	S	166		iGPS	PFTAIRE1	CMGC/CDK			-0.21078	0.999258	0.00581867	O00716	Transcription factor E2F3	KTPKGKGRAALRSPDSPKTPKSPSEKTRYDT	-0.1769	-0.29345	-0.25957	65.295	35.089	65.295	0.080412	31.2945	3	2.9646
E2F3 S166	E2F3	S	166		iGPS	PFTAIRE2	CMGC/CDK			-0.21078	0.999258	0.00581867	O00716	Transcription factor E2F3	KTPKGKGRAALRSPDSPKTPKSPSEKTRYDT	-0.1769	-0.29345	-0.25957	65.295	35.089	65.295	0.080412	31.2945	3	2.9646
E2F3 S166	E2F3	S	166		iGPS	PIM1	CAMK			-0.21078	0.999258	0.00581867	O00716	Transcription factor E2F3	KTPKGKGRAALRSPDSPKTPKSPSEKTRYDT	-0.1769	-0.29345	-0.25957	65.295	35.089	65.295	0.080412	31.2945	3	2.9646
E2F3 S166	E2F3	S	166		iGPS	PIM2	CAMK			-0.21078	0.999258	0.00581867	O00716	Transcription factor E2F3	KTPKGKGRAALRSPDSPKTPKSPSEKTRYDT	-0.1769	-0.29345	-0.25957	65.295	35.089	65.295	0.080412	31.2945	3	2.9646
E2F3 S166	E2F3	S	166		iGPS	PIM3	CAMK			-0.21078	0.999258	0.00581867	O00716	Transcription factor E2F3	KTPKGKGRAALRSPDSPKTPKSPSEKTRYDT	-0.1769	-0.29345	-0.25957	65.295	35.089	65.295	0.080412	31.2945	3	2.9646
E2F3 S166	E2F3	S	166		iGPS	PITSLRE	CMGC/CDK			-0.21078	0.999258	0.00581867	O00716	Transcription factor E2F3	KTPKGKGRAALRSPDSPKTPKSPSEKTRYDT	-0.1769	-0.29345	-0.25957	65.295	35.089	65.295	0.080412	31.2945	3	2.9646
E2F3 S166	E2F3	S	166		iGPS	PLK1	Other/PLK			-0.21078	0.999258	0.00581867	O00716	Transcription factor E2F3	KTPKGKGRAALRSPDSPKTPKSPSEKTRYDT	-0.1769	-0.29345	-0.25957	65.295	35.089	65.295	0.080412	31.2945	3	2.9646
E2F3 S166	E2F3	S	166		iGPS	PLK2	Other/PLK			-0.21078	0.999258	0.00581867	O00716	Transcription factor E2F3	KTPKGKGRAALRSPDSPKTPKSPSEKTRYDT	-0.1769	-0.29345	-0.25957	65.295	35.089	65.295	0.080412	31.2945	3	2.9646
E2F3 S166	E2F3	S	166		iGPS	PLK3	Other/PLK			-0.21078	0.999258	0.00581867	O00716	Transcription factor E2F3	KTPKGKGRAALRSPDSPKTPKSPSEKTRYDT	-0.1769	-0.29345	-0.25957	65.295	35.089	65.295	0.080412	31.2945	3	2.9646
E2F3 S166	E2F3	S	166		iGPS	PLK4	Other/PLK			-0.21078	0.999258	0.00581867	O00716	Transcription factor E2F3	KTPKGKGRAALRSPDSPKTPKSPSEKTRYDT	-0.1769	-0.29345	-0.25957	65.295	35.089	65.295	0.080412	31.2945	3	2.9646
E2F3 S166	E2F3	S	166		iGPS	PSKH1	CAMK			-0.21078	0.999258	0.00581867	O00716	Transcription factor E2F3	KTPKGKGRAALRSPDSPKTPKSPSEKTRYDT	-0.1769	-0.29345	-0.25957	65.295	35.089	65.295	0.080412	31.2945	3	2.9646
E2F3 S166	E2F3	S	166		iGPS	PSKH2	CAMK			-0.21078	0.999258	0.00581867	O00716	Transcription factor E2F3	KTPKGKGRAALRSPDSPKTPKSPSEKTRYDT	-0.1769	-0.29345	-0.25957	65.295	35.089	65.295	0.080412	31.2945	3	2.9646
E2F3 S166	E2F3	S	166		iGPS	SPEG	CAMK			-0.21078	0.999258	0.00581867	O00716	Transcription factor E2F3	KTPKGKGRAALRSPDSPKTPKSPSEKTRYDT	-0.1769	-0.29345	-0.25957	65.295	35.089	65.295	0.080412	31.2945	3	2.9646
E2F3 S166	E2F3	S	166		iGPS	Trad	CAMK			-0.21078	0.999258	0.00581867	O00716	Transcription factor E2F3	KTPKGKGRAALRSPDSPKTPKSPSEKTRYDT	-0.1769	-0.29345	-0.25957	65.295	35.089	65.295	0.080412	31.2945	3	2.9646
E2F3 S166	E2F3	S	166		iGPS	Trb1	CAMK			-0.21078	0.999258	0.00581867	O00716	Transcription factor E2F3	KTPKGKGRAALRSPDSPKTPKSPSEKTRYDT	-0.1769	-0.29345	-0.25957	65.295	35.089	65.295	0.080412	31.2945	3	2.9646
E2F3 S166	E2F3	S	166		iGPS	Trb2	CAMK			-0.21078	0.999258	0.00581867	O00716	Transcription factor E2F3	KTPKGKGRAALRSPDSPKTPKSPSEKTRYDT	-0.1769	-0.29345	-0.25957	65.295	35.089	65.295	0.080412	31.2945	3	2.9646
E2F3 S166	E2F3	S	166		iGPS	Trb3	CAMK			-0.21078	0.999258	0.00581867	O00716	Transcription factor E2F3	KTPKGKGRAALRSPDSPKTPKSPSEKTRYDT	-0.1769	-0.29345	-0.25957	65.295	35.089	65.295	0.080412	31.2945	3	2.9646
E2F3 S166	E2F3	S	166		iGPS	TRRAP	Atypical/PIKK			-0.21078	0.999258	0.00581867	O00716	Transcription factor E2F3	KTPKGKGRAALRSPDSPKTPKSPSEKTRYDT	-0.1769	-0.29345	-0.25957	65.295	35.089	65.295	0.080412	31.2945	3	2.9646
E2F3 S166	E2F3	S	166		iGPS	TSSK2	CAMK			-0.21078	0.999258	0.00581867	O00716	Transcription factor E2F3	KTPKGKGRAALRSPDSPKTPKSPSEKTRYDT	-0.1769	-0.29345	-0.25957	65.295	35.089	65.295	0.080412	31.2945	3	2.9646
E2F3 S166	E2F3	S	166		iGPS	TSSK3	CAMK			-0.21078	0.999258	0.00581867	O00716	Transcription factor E2F3	KTPKGKGRAALRSPDSPKTPKSPSEKTRYDT	-0.1769	-0.29345	-0.25957	65.295	35.089	65.295	0.080412	31.2945	3	2.9646
E2F3 S166	E2F3	S	166		iGPS	TSSK4	CAMK			-0.21078	0.999258	0.00581867	O00716	Transcription factor E2F3	KTPKGKGRAALRSPDSPKTPKSPSEKTRYDT	-0.1769	-0.29345	-0.25957	65.295	35.089	65.295	0.080412	31.2945	3	2.9646
E2F3 S166	E2F3	S	166		iGPS	VACAMKL	CAMK			-0.21078	0.999258	0.00581867	O00716	Transcription factor E2F3	KTPKGKGRAALRSPDSPKTPKSPSEKTRYDT	-0.1769	-0.29345	-0.25957	65.295	35.089	65.295	0.080412	31.2945	3	2.9646
UBE2C S3	UBE2C	S	3		iGPS	ATM	Atypical/PIKK/ATM			0.6976	0.999989	3.15666e-08	O00762	Ubiquitin-conjugating enzyme E2 C	_____________MASQNRDPAATSVAAARK	0.34525	0.65097	0.72672	81.574	69.703	81.574	-0.52861	50.9144	3	15.288
UBE2C S3	UBE2C	S	3		iGPS	CDC2	CMGC/CDK/CDC2			0.6976	0.999989	3.15666e-08	O00762	Ubiquitin-conjugating enzyme E2 C	_____________MASQNRDPAATSVAAARK	0.34525	0.65097	0.72672	81.574	69.703	81.574	-0.52861	50.9144	3	15.288
UBE2C S3	UBE2C	S	3		iGPS	CDK2	CMGC/CDK/CDC2			0.6976	0.999989	3.15666e-08	O00762	Ubiquitin-conjugating enzyme E2 C	_____________MASQNRDPAATSVAAARK	0.34525	0.65097	0.72672	81.574	69.703	81.574	-0.52861	50.9144	3	15.288
UBE2C S3	UBE2C	S	3		iGPS	PLK1	Other/PLK			0.6976	0.999989	3.15666e-08	O00762	Ubiquitin-conjugating enzyme E2 C	_____________MASQNRDPAATSVAAARK	0.34525	0.65097	0.72672	81.574	69.703	81.574	-0.52861	50.9144	3	15.288
UBE2C S3	UBE2C	S	3		iGPS	PLK2	Other/PLK			0.6976	0.999989	3.15666e-08	O00762	Ubiquitin-conjugating enzyme E2 C	_____________MASQNRDPAATSVAAARK	0.34525	0.65097	0.72672	81.574	69.703	81.574	-0.52861	50.9144	3	15.288
UBE2C S3	UBE2C	S	3		iGPS	PLK4	Other/PLK			0.6976	0.999989	3.15666e-08	O00762	Ubiquitin-conjugating enzyme E2 C	_____________MASQNRDPAATSVAAARK	0.34525	0.65097	0.72672	81.574	69.703	81.574	-0.52861	50.9144	3	15.288
ARID1A S696	ARID1A	S	696		iGPS	CDK4	CMGC/CDK			0.28036	0.999055	1.51217e-32	O14497	AT-rich interactive domain-containing protein 1A	FSPHTSPHLPGIRGPSPSPVGSPASVAQSRS	0.26508	0.30466	0.21448	167.53	167.53	161.55	-0.36471	30.2402	13	3.7097
ARID1A S696	ARID1A	S	696		iGPS	CDK5	CMGC/CDK			0.28036	0.999055	1.51217e-32	O14497	AT-rich interactive domain-containing protein 1A	FSPHTSPHLPGIRGPSPSPVGSPASVAQSRS	0.26508	0.30466	0.21448	167.53	167.53	161.55	-0.36471	30.2402	13	3.7097
ARID1A S696	ARID1A	S	696		iGPS	CDK6	CMGC/CDK			0.28036	0.999055	1.51217e-32	O14497	AT-rich interactive domain-containing protein 1A	FSPHTSPHLPGIRGPSPSPVGSPASVAQSRS	0.26508	0.30466	0.21448	167.53	167.53	161.55	-0.36471	30.2402	13	3.7097
ARID1A S696	ARID1A	S	696		iGPS	PCTAIRE1	CMGC/CDK			0.28036	0.999055	1.51217e-32	O14497	AT-rich interactive domain-containing protein 1A	FSPHTSPHLPGIRGPSPSPVGSPASVAQSRS	0.26508	0.30466	0.21448	167.53	167.53	161.55	-0.36471	30.2402	13	3.7097
ARID1A S696	ARID1A	S	696		iGPS	PCTAIRE2	CMGC/CDK			0.28036	0.999055	1.51217e-32	O14497	AT-rich interactive domain-containing protein 1A	FSPHTSPHLPGIRGPSPSPVGSPASVAQSRS	0.26508	0.30466	0.21448	167.53	167.53	161.55	-0.36471	30.2402	13	3.7097
ARID1A S696	ARID1A	S	696		iGPS	PFTAIRE1	CMGC/CDK			0.28036	0.999055	1.51217e-32	O14497	AT-rich interactive domain-containing protein 1A	FSPHTSPHLPGIRGPSPSPVGSPASVAQSRS	0.26508	0.30466	0.21448	167.53	167.53	161.55	-0.36471	30.2402	13	3.7097
ARID1A S702	ARID1A	S	702		iGPS	CDK4	CMGC/CDK			0.28036	0.970792	1.19023e-05	O14497	AT-rich interactive domain-containing protein 1A	PHLPGIRGPSPSPVGSPASVAQSRSGPLSPA	0.26508	0.30466	0.21448	76.807	55.238	51.301	-1.0367	15.7633	5	3.3972
ARID1A S702	ARID1A	S	702		iGPS	CDK5	CMGC/CDK			0.28036	0.970792	1.19023e-05	O14497	AT-rich interactive domain-containing protein 1A	PHLPGIRGPSPSPVGSPASVAQSRSGPLSPA	0.26508	0.30466	0.21448	76.807	55.238	51.301	-1.0367	15.7633	5	3.3972
ARID1A S702	ARID1A	S	702		iGPS	CDK6	CMGC/CDK			0.28036	0.970792	1.19023e-05	O14497	AT-rich interactive domain-containing protein 1A	PHLPGIRGPSPSPVGSPASVAQSRSGPLSPA	0.26508	0.30466	0.21448	76.807	55.238	51.301	-1.0367	15.7633	5	3.3972
ARID1A S702	ARID1A	S	702		iGPS	PCTAIRE1	CMGC/CDK			0.28036	0.970792	1.19023e-05	O14497	AT-rich interactive domain-containing protein 1A	PHLPGIRGPSPSPVGSPASVAQSRSGPLSPA	0.26508	0.30466	0.21448	76.807	55.238	51.301	-1.0367	15.7633	5	3.3972
ARID1A S702	ARID1A	S	702		iGPS	PCTAIRE2	CMGC/CDK			0.28036	0.970792	1.19023e-05	O14497	AT-rich interactive domain-containing protein 1A	PHLPGIRGPSPSPVGSPASVAQSRSGPLSPA	0.26508	0.30466	0.21448	76.807	55.238	51.301	-1.0367	15.7633	5	3.3972
ARID1A S702	ARID1A	S	702		iGPS	PFTAIRE1	CMGC/CDK			0.28036	0.970792	1.19023e-05	O14497	AT-rich interactive domain-containing protein 1A	PHLPGIRGPSPSPVGSPASVAQSRSGPLSPA	0.26508	0.30466	0.21448	76.807	55.238	51.301	-1.0367	15.7633	5	3.3972
ARID1A S772	ARID1A	S	772		iGPS	CDK4	CMGC/CDK			0.20914	0.973825	2.08924e-23	O14497	AT-rich interactive domain-containing protein 1A	PQMPQYSSPQPGSALSPRQPSGGQIHTGMGS	0.19386	0.18037	0.05582	118.37	111.23	118.37	-1.2329	15.708	2	15.078
ARID1A S772	ARID1A	S	772		iGPS	CDK5	CMGC/CDK			0.20914	0.973825	2.08924e-23	O14497	AT-rich interactive domain-containing protein 1A	PQMPQYSSPQPGSALSPRQPSGGQIHTGMGS	0.19386	0.18037	0.05582	118.37	111.23	118.37	-1.2329	15.708	2	15.078
ARID1A S772	ARID1A	S	772		iGPS	CDK6	CMGC/CDK			0.20914	0.973825	2.08924e-23	O14497	AT-rich interactive domain-containing protein 1A	PQMPQYSSPQPGSALSPRQPSGGQIHTGMGS	0.19386	0.18037	0.05582	118.37	111.23	118.37	-1.2329	15.708	2	15.078
ARID1A S772	ARID1A	S	772		iGPS	PCTAIRE1	CMGC/CDK			0.20914	0.973825	2.08924e-23	O14497	AT-rich interactive domain-containing protein 1A	PQMPQYSSPQPGSALSPRQPSGGQIHTGMGS	0.19386	0.18037	0.05582	118.37	111.23	118.37	-1.2329	15.708	2	15.078
ARID1A S772	ARID1A	S	772		iGPS	PCTAIRE2	CMGC/CDK			0.20914	0.973825	2.08924e-23	O14497	AT-rich interactive domain-containing protein 1A	PQMPQYSSPQPGSALSPRQPSGGQIHTGMGS	0.19386	0.18037	0.05582	118.37	111.23	118.37	-1.2329	15.708	2	15.078
ARID1A S772	ARID1A	S	772		iGPS	PFTAIRE1	CMGC/CDK			0.20914	0.973825	2.08924e-23	O14497	AT-rich interactive domain-containing protein 1A	PQMPQYSSPQPGSALSPRQPSGGQIHTGMGS	0.19386	0.18037	0.05582	118.37	111.23	118.37	-1.2329	15.708	2	15.078
CIT S1971	CIT	S	1971		iGPS	CaMK2b	CAMK/CAMK2			-0.05513	1	0.000107746	O14578	Citron Rho-interacting kinase	PHRYREGRTELRRDKSPGRPLEREKSPGRML	-0.0851	-0.09785	-0.03158	96.533	72.462	95.183	0.43622	95.1834	7	3.4537
CIT S1971	CIT	S	1971		iGPS	CaMK2d	CAMK/CAMK2			-0.05513	1	0.000107746	O14578	Citron Rho-interacting kinase	PHRYREGRTELRRDKSPGRPLEREKSPGRML	-0.0851	-0.09785	-0.03158	96.533	72.462	95.183	0.43622	95.1834	7	3.4537
CIT S1971	CIT	S	1971		iGPS	CaMK2g	CAMK/CAMK2			-0.05513	1	0.000107746	O14578	Citron Rho-interacting kinase	PHRYREGRTELRRDKSPGRPLEREKSPGRML	-0.0851	-0.09785	-0.03158	96.533	72.462	95.183	0.43622	95.1834	7	3.4537
CIT S1971	CIT	S	1971		iGPS	CDK5	CMGC/CDK			-0.05513	1	0.000107746	O14578	Citron Rho-interacting kinase	PHRYREGRTELRRDKSPGRPLEREKSPGRML	-0.0851	-0.09785	-0.03158	96.533	72.462	95.183	0.43622	95.1834	7	3.4537
CIT S1971	CIT	S	1971		iGPS	CDK6	CMGC/CDK			-0.05513	1	0.000107746	O14578	Citron Rho-interacting kinase	PHRYREGRTELRRDKSPGRPLEREKSPGRML	-0.0851	-0.09785	-0.03158	96.533	72.462	95.183	0.43622	95.1834	7	3.4537
CIT S1971	CIT	S	1971		iGPS	Erk2	CMGC/MAPK			-0.05513	1	0.000107746	O14578	Citron Rho-interacting kinase	PHRYREGRTELRRDKSPGRPLEREKSPGRML	-0.0851	-0.09785	-0.03158	96.533	72.462	95.183	0.43622	95.1834	7	3.4537
CIT S1971	CIT	S	1971		iGPS	p38a	CMGC/MAPK			-0.05513	1	0.000107746	O14578	Citron Rho-interacting kinase	PHRYREGRTELRRDKSPGRPLEREKSPGRML	-0.0851	-0.09785	-0.03158	96.533	72.462	95.183	0.43622	95.1834	7	3.4537
CIT S1971	CIT	S	1971		iGPS	p38d	CMGC/MAPK			-0.05513	1	0.000107746	O14578	Citron Rho-interacting kinase	PHRYREGRTELRRDKSPGRPLEREKSPGRML	-0.0851	-0.09785	-0.03158	96.533	72.462	95.183	0.43622	95.1834	7	3.4537
CIT S1971	CIT	S	1971		iGPS	PFTAIRE1	CMGC/CDK			-0.05513	1	0.000107746	O14578	Citron Rho-interacting kinase	PHRYREGRTELRRDKSPGRPLEREKSPGRML	-0.0851	-0.09785	-0.03158	96.533	72.462	95.183	0.43622	95.1834	7	3.4537
CIT S1971	CIT	S	1971		iGPS	PKN1	AGC			-0.05513	1	0.000107746	O14578	Citron Rho-interacting kinase	PHRYREGRTELRRDKSPGRPLEREKSPGRML	-0.0851	-0.09785	-0.03158	96.533	72.462	95.183	0.43622	95.1834	7	3.4537
CIT S1971	CIT	S	1971		iGPS	PKN2	AGC			-0.05513	1	0.000107746	O14578	Citron Rho-interacting kinase	PHRYREGRTELRRDKSPGRPLEREKSPGRML	-0.0851	-0.09785	-0.03158	96.533	72.462	95.183	0.43622	95.1834	7	3.4537
CIT S1971	CIT	S	1971		iGPS	YANK3	AGC			-0.05513	1	0.000107746	O14578	Citron Rho-interacting kinase	PHRYREGRTELRRDKSPGRPLEREKSPGRML	-0.0851	-0.09785	-0.03158	96.533	72.462	95.183	0.43622	95.1834	7	3.4537
CIT S1993	CIT	S	1993		iGPS	CaMK2b	CAMK/CAMK2			0.0256	1	1.58609e-35	O14578	Citron Rho-interacting kinase	REKSPGRMLSTRRERSPGRLFEDSSRGRLPA	-0.04478	0.1012	-0.02319	203.06	159.51	203.06	-0.32134	152.688	9	6.2971
CIT S1993	CIT	S	1993		iGPS	CaMK2d	CAMK/CAMK2			0.0256	1	1.58609e-35	O14578	Citron Rho-interacting kinase	REKSPGRMLSTRRERSPGRLFEDSSRGRLPA	-0.04478	0.1012	-0.02319	203.06	159.51	203.06	-0.32134	152.688	9	6.2971
CIT S1993	CIT	S	1993		iGPS	CaMK2g	CAMK/CAMK2			0.0256	1	1.58609e-35	O14578	Citron Rho-interacting kinase	REKSPGRMLSTRRERSPGRLFEDSSRGRLPA	-0.04478	0.1012	-0.02319	203.06	159.51	203.06	-0.32134	152.688	9	6.2971
CIT S1993	CIT	S	1993		iGPS	CDK5	CMGC/CDK			0.0256	1	1.58609e-35	O14578	Citron Rho-interacting kinase	REKSPGRMLSTRRERSPGRLFEDSSRGRLPA	-0.04478	0.1012	-0.02319	203.06	159.51	203.06	-0.32134	152.688	9	6.2971
CIT S1993	CIT	S	1993		iGPS	CDK6	CMGC/CDK			0.0256	1	1.58609e-35	O14578	Citron Rho-interacting kinase	REKSPGRMLSTRRERSPGRLFEDSSRGRLPA	-0.04478	0.1012	-0.02319	203.06	159.51	203.06	-0.32134	152.688	9	6.2971
CIT S1993	CIT	S	1993		iGPS	Erk2	CMGC/MAPK			0.0256	1	1.58609e-35	O14578	Citron Rho-interacting kinase	REKSPGRMLSTRRERSPGRLFEDSSRGRLPA	-0.04478	0.1012	-0.02319	203.06	159.51	203.06	-0.32134	152.688	9	6.2971
CIT S1993	CIT	S	1993		iGPS	p38a	CMGC/MAPK			0.0256	1	1.58609e-35	O14578	Citron Rho-interacting kinase	REKSPGRMLSTRRERSPGRLFEDSSRGRLPA	-0.04478	0.1012	-0.02319	203.06	159.51	203.06	-0.32134	152.688	9	6.2971
CIT S1993	CIT	S	1993		iGPS	p38d	CMGC/MAPK			0.0256	1	1.58609e-35	O14578	Citron Rho-interacting kinase	REKSPGRMLSTRRERSPGRLFEDSSRGRLPA	-0.04478	0.1012	-0.02319	203.06	159.51	203.06	-0.32134	152.688	9	6.2971
CIT S1993	CIT	S	1993		iGPS	PFTAIRE1	CMGC/CDK			0.0256	1	1.58609e-35	O14578	Citron Rho-interacting kinase	REKSPGRMLSTRRERSPGRLFEDSSRGRLPA	-0.04478	0.1012	-0.02319	203.06	159.51	203.06	-0.32134	152.688	9	6.2971
CIT S1993	CIT	S	1993		iGPS	PKN1	AGC			0.0256	1	1.58609e-35	O14578	Citron Rho-interacting kinase	REKSPGRMLSTRRERSPGRLFEDSSRGRLPA	-0.04478	0.1012	-0.02319	203.06	159.51	203.06	-0.32134	152.688	9	6.2971
CIT S1993	CIT	S	1993		iGPS	PKN2	AGC			0.0256	1	1.58609e-35	O14578	Citron Rho-interacting kinase	REKSPGRMLSTRRERSPGRLFEDSSRGRLPA	-0.04478	0.1012	-0.02319	203.06	159.51	203.06	-0.32134	152.688	9	6.2971
CIT S1993	CIT	S	1993		iGPS	YANK3	AGC			0.0256	1	1.58609e-35	O14578	Citron Rho-interacting kinase	REKSPGRMLSTRRERSPGRLFEDSSRGRLPA	-0.04478	0.1012	-0.02319	203.06	159.51	203.06	-0.32134	152.688	9	6.2971
CIT S480	CIT	S	480		iGPS	ACTR2	TKL/STKR			0.12843	1	4.29565e-05	O14578	Citron Rho-interacting kinase	CHKMEQEMTRLHRRVSEVEAVLSQKEVELKA	0.02006	0.09963	0.1372	89.484	80.739	89.484	0.16917	78.5982	6	5.4716
CIT S480	CIT	S	480		iGPS	ACTR2B	TKL/STKR			0.12843	1	4.29565e-05	O14578	Citron Rho-interacting kinase	CHKMEQEMTRLHRRVSEVEAVLSQKEVELKA	0.02006	0.09963	0.1372	89.484	80.739	89.484	0.16917	78.5982	6	5.4716
CIT S480	CIT	S	480		iGPS	ALK7	TKL/STKR			0.12843	1	4.29565e-05	O14578	Citron Rho-interacting kinase	CHKMEQEMTRLHRRVSEVEAVLSQKEVELKA	0.02006	0.09963	0.1372	89.484	80.739	89.484	0.16917	78.5982	6	5.4716
CIT S480	CIT	S	480		iGPS	BMPR2	TKL/STKR			0.12843	1	4.29565e-05	O14578	Citron Rho-interacting kinase	CHKMEQEMTRLHRRVSEVEAVLSQKEVELKA	0.02006	0.09963	0.1372	89.484	80.739	89.484	0.16917	78.5982	6	5.4716
CIT S480	CIT	S	480		iGPS	CaMK2b	CAMK/CAMK2			0.12843	1	4.29565e-05	O14578	Citron Rho-interacting kinase	CHKMEQEMTRLHRRVSEVEAVLSQKEVELKA	0.02006	0.09963	0.1372	89.484	80.739	89.484	0.16917	78.5982	6	5.4716
CIT S480	CIT	S	480		iGPS	CaMK2d	CAMK/CAMK2			0.12843	1	4.29565e-05	O14578	Citron Rho-interacting kinase	CHKMEQEMTRLHRRVSEVEAVLSQKEVELKA	0.02006	0.09963	0.1372	89.484	80.739	89.484	0.16917	78.5982	6	5.4716
CIT S480	CIT	S	480		iGPS	CaMK2g	CAMK/CAMK2			0.12843	1	4.29565e-05	O14578	Citron Rho-interacting kinase	CHKMEQEMTRLHRRVSEVEAVLSQKEVELKA	0.02006	0.09963	0.1372	89.484	80.739	89.484	0.16917	78.5982	6	5.4716
CIT S480	CIT	S	480		iGPS	DMPK1	AGC/DMPK			0.12843	1	4.29565e-05	O14578	Citron Rho-interacting kinase	CHKMEQEMTRLHRRVSEVEAVLSQKEVELKA	0.02006	0.09963	0.1372	89.484	80.739	89.484	0.16917	78.5982	6	5.4716
CIT S480	CIT	S	480		iGPS	DMPK2	AGC/DMPK			0.12843	1	4.29565e-05	O14578	Citron Rho-interacting kinase	CHKMEQEMTRLHRRVSEVEAVLSQKEVELKA	0.02006	0.09963	0.1372	89.484	80.739	89.484	0.16917	78.5982	6	5.4716
CIT S480	CIT	S	480		iGPS	GCK	STE/STE20			0.12843	1	4.29565e-05	O14578	Citron Rho-interacting kinase	CHKMEQEMTRLHRRVSEVEAVLSQKEVELKA	0.02006	0.09963	0.1372	89.484	80.739	89.484	0.16917	78.5982	6	5.4716
CIT S480	CIT	S	480		iGPS	HGK	STE/STE20			0.12843	1	4.29565e-05	O14578	Citron Rho-interacting kinase	CHKMEQEMTRLHRRVSEVEAVLSQKEVELKA	0.02006	0.09963	0.1372	89.484	80.739	89.484	0.16917	78.5982	6	5.4716
CIT S480	CIT	S	480		iGPS	HPK1	STE/STE20			0.12843	1	4.29565e-05	O14578	Citron Rho-interacting kinase	CHKMEQEMTRLHRRVSEVEAVLSQKEVELKA	0.02006	0.09963	0.1372	89.484	80.739	89.484	0.16917	78.5982	6	5.4716
CIT S480	CIT	S	480		iGPS	KHS1	STE/STE20			0.12843	1	4.29565e-05	O14578	Citron Rho-interacting kinase	CHKMEQEMTRLHRRVSEVEAVLSQKEVELKA	0.02006	0.09963	0.1372	89.484	80.739	89.484	0.16917	78.5982	6	5.4716
CIT S480	CIT	S	480		iGPS	KHS2	STE/STE20			0.12843	1	4.29565e-05	O14578	Citron Rho-interacting kinase	CHKMEQEMTRLHRRVSEVEAVLSQKEVELKA	0.02006	0.09963	0.1372	89.484	80.739	89.484	0.16917	78.5982	6	5.4716
CIT S480	CIT	S	480		iGPS	LOK	STE/STE20			0.12843	1	4.29565e-05	O14578	Citron Rho-interacting kinase	CHKMEQEMTRLHRRVSEVEAVLSQKEVELKA	0.02006	0.09963	0.1372	89.484	80.739	89.484	0.16917	78.5982	6	5.4716
CIT S480	CIT	S	480		iGPS	MINK	STE/STE20			0.12843	1	4.29565e-05	O14578	Citron Rho-interacting kinase	CHKMEQEMTRLHRRVSEVEAVLSQKEVELKA	0.02006	0.09963	0.1372	89.484	80.739	89.484	0.16917	78.5982	6	5.4716
CIT S480	CIT	S	480		iGPS	MRCKa	AGC/DMPK			0.12843	1	4.29565e-05	O14578	Citron Rho-interacting kinase	CHKMEQEMTRLHRRVSEVEAVLSQKEVELKA	0.02006	0.09963	0.1372	89.484	80.739	89.484	0.16917	78.5982	6	5.4716
CIT S480	CIT	S	480		iGPS	MRCKb	AGC/DMPK			0.12843	1	4.29565e-05	O14578	Citron Rho-interacting kinase	CHKMEQEMTRLHRRVSEVEAVLSQKEVELKA	0.02006	0.09963	0.1372	89.484	80.739	89.484	0.16917	78.5982	6	5.4716
CIT S480	CIT	S	480		iGPS	MST2	STE/STE20			0.12843	1	4.29565e-05	O14578	Citron Rho-interacting kinase	CHKMEQEMTRLHRRVSEVEAVLSQKEVELKA	0.02006	0.09963	0.1372	89.484	80.739	89.484	0.16917	78.5982	6	5.4716
CIT S480	CIT	S	480		iGPS	MST4	STE/STE20			0.12843	1	4.29565e-05	O14578	Citron Rho-interacting kinase	CHKMEQEMTRLHRRVSEVEAVLSQKEVELKA	0.02006	0.09963	0.1372	89.484	80.739	89.484	0.16917	78.5982	6	5.4716
CIT S480	CIT	S	480		iGPS	MYO3A	STE/STE20			0.12843	1	4.29565e-05	O14578	Citron Rho-interacting kinase	CHKMEQEMTRLHRRVSEVEAVLSQKEVELKA	0.02006	0.09963	0.1372	89.484	80.739	89.484	0.16917	78.5982	6	5.4716
CIT S480	CIT	S	480		iGPS	MYO3B	STE/STE20			0.12843	1	4.29565e-05	O14578	Citron Rho-interacting kinase	CHKMEQEMTRLHRRVSEVEAVLSQKEVELKA	0.02006	0.09963	0.1372	89.484	80.739	89.484	0.16917	78.5982	6	5.4716
CIT S480	CIT	S	480		iGPS	NRK	STE/STE20			0.12843	1	4.29565e-05	O14578	Citron Rho-interacting kinase	CHKMEQEMTRLHRRVSEVEAVLSQKEVELKA	0.02006	0.09963	0.1372	89.484	80.739	89.484	0.16917	78.5982	6	5.4716
CIT S480	CIT	S	480		iGPS	OSR1	STE/STE20			0.12843	1	4.29565e-05	O14578	Citron Rho-interacting kinase	CHKMEQEMTRLHRRVSEVEAVLSQKEVELKA	0.02006	0.09963	0.1372	89.484	80.739	89.484	0.16917	78.5982	6	5.4716
CIT S480	CIT	S	480		iGPS	PAK1	STE/STE20			0.12843	1	4.29565e-05	O14578	Citron Rho-interacting kinase	CHKMEQEMTRLHRRVSEVEAVLSQKEVELKA	0.02006	0.09963	0.1372	89.484	80.739	89.484	0.16917	78.5982	6	5.4716
CIT S480	CIT	S	480		iGPS	PAK2	STE/STE20			0.12843	1	4.29565e-05	O14578	Citron Rho-interacting kinase	CHKMEQEMTRLHRRVSEVEAVLSQKEVELKA	0.02006	0.09963	0.1372	89.484	80.739	89.484	0.16917	78.5982	6	5.4716
CIT S480	CIT	S	480		iGPS	PAK4	STE/STE20			0.12843	1	4.29565e-05	O14578	Citron Rho-interacting kinase	CHKMEQEMTRLHRRVSEVEAVLSQKEVELKA	0.02006	0.09963	0.1372	89.484	80.739	89.484	0.16917	78.5982	6	5.4716
CIT S480	CIT	S	480		iGPS	PAK5	STE/STE20			0.12843	1	4.29565e-05	O14578	Citron Rho-interacting kinase	CHKMEQEMTRLHRRVSEVEAVLSQKEVELKA	0.02006	0.09963	0.1372	89.484	80.739	89.484	0.16917	78.5982	6	5.4716
CIT S480	CIT	S	480		iGPS	PAK6	STE/STE20			0.12843	1	4.29565e-05	O14578	Citron Rho-interacting kinase	CHKMEQEMTRLHRRVSEVEAVLSQKEVELKA	0.02006	0.09963	0.1372	89.484	80.739	89.484	0.16917	78.5982	6	5.4716
CIT S480	CIT	S	480		iGPS	PKN1	AGC			0.12843	1	4.29565e-05	O14578	Citron Rho-interacting kinase	CHKMEQEMTRLHRRVSEVEAVLSQKEVELKA	0.02006	0.09963	0.1372	89.484	80.739	89.484	0.16917	78.5982	6	5.4716
CIT S480	CIT	S	480		iGPS	PKN2	AGC			0.12843	1	4.29565e-05	O14578	Citron Rho-interacting kinase	CHKMEQEMTRLHRRVSEVEAVLSQKEVELKA	0.02006	0.09963	0.1372	89.484	80.739	89.484	0.16917	78.5982	6	5.4716
CIT S480	CIT	S	480		iGPS	ROCK1	AGC/DMPK			0.12843	1	4.29565e-05	O14578	Citron Rho-interacting kinase	CHKMEQEMTRLHRRVSEVEAVLSQKEVELKA	0.02006	0.09963	0.1372	89.484	80.739	89.484	0.16917	78.5982	6	5.4716
CIT S480	CIT	S	480		iGPS	ROCK2	AGC/DMPK			0.12843	1	4.29565e-05	O14578	Citron Rho-interacting kinase	CHKMEQEMTRLHRRVSEVEAVLSQKEVELKA	0.02006	0.09963	0.1372	89.484	80.739	89.484	0.16917	78.5982	6	5.4716
CIT S480	CIT	S	480		iGPS	SLK	STE/STE20			0.12843	1	4.29565e-05	O14578	Citron Rho-interacting kinase	CHKMEQEMTRLHRRVSEVEAVLSQKEVELKA	0.02006	0.09963	0.1372	89.484	80.739	89.484	0.16917	78.5982	6	5.4716
CIT S480	CIT	S	480		iGPS	STLK5	STE/STE20			0.12843	1	4.29565e-05	O14578	Citron Rho-interacting kinase	CHKMEQEMTRLHRRVSEVEAVLSQKEVELKA	0.02006	0.09963	0.1372	89.484	80.739	89.484	0.16917	78.5982	6	5.4716
CIT S480	CIT	S	480		iGPS	STLK6	STE/STE20			0.12843	1	4.29565e-05	O14578	Citron Rho-interacting kinase	CHKMEQEMTRLHRRVSEVEAVLSQKEVELKA	0.02006	0.09963	0.1372	89.484	80.739	89.484	0.16917	78.5982	6	5.4716
CIT S480	CIT	S	480		iGPS	TAO1	STE/STE20			0.12843	1	4.29565e-05	O14578	Citron Rho-interacting kinase	CHKMEQEMTRLHRRVSEVEAVLSQKEVELKA	0.02006	0.09963	0.1372	89.484	80.739	89.484	0.16917	78.5982	6	5.4716
CIT S480	CIT	S	480		iGPS	TAO3	STE/STE20			0.12843	1	4.29565e-05	O14578	Citron Rho-interacting kinase	CHKMEQEMTRLHRRVSEVEAVLSQKEVELKA	0.02006	0.09963	0.1372	89.484	80.739	89.484	0.16917	78.5982	6	5.4716
CIT S480	CIT	S	480		iGPS	TGFbR2	TKL/STKR			0.12843	1	4.29565e-05	O14578	Citron Rho-interacting kinase	CHKMEQEMTRLHRRVSEVEAVLSQKEVELKA	0.02006	0.09963	0.1372	89.484	80.739	89.484	0.16917	78.5982	6	5.4716
CIT S480	CIT	S	480		iGPS	TNIK	STE/STE20			0.12843	1	4.29565e-05	O14578	Citron Rho-interacting kinase	CHKMEQEMTRLHRRVSEVEAVLSQKEVELKA	0.02006	0.09963	0.1372	89.484	80.739	89.484	0.16917	78.5982	6	5.4716
CIT S480	CIT	S	480		iGPS	YANK3	AGC			0.12843	1	4.29565e-05	O14578	Citron Rho-interacting kinase	CHKMEQEMTRLHRRVSEVEAVLSQKEVELKA	0.02006	0.09963	0.1372	89.484	80.739	89.484	0.16917	78.5982	6	5.4716
CIT S480	CIT	S	480		iGPS	YSK1	STE/STE20			0.12843	1	4.29565e-05	O14578	Citron Rho-interacting kinase	CHKMEQEMTRLHRRVSEVEAVLSQKEVELKA	0.02006	0.09963	0.1372	89.484	80.739	89.484	0.16917	78.5982	6	5.4716
CIT S1940	CIT	S	1940		iGPS	CDK5	CMGC/CDK			0.04306	0.836135	6.16251e-16	O14578	Citron Rho-interacting kinase	GPPTYNEHITKRVASSPAPPEGPSHPREPST	-0.2035	-0.00357	-0.04361	123.14	117.77	123.14	0.049224	7.07789	1	NaN
CIT S1940	CIT	S	1940		iGPS	CDK6	CMGC/CDK			0.04306	0.836135	6.16251e-16	O14578	Citron Rho-interacting kinase	GPPTYNEHITKRVASSPAPPEGPSHPREPST	-0.2035	-0.00357	-0.04361	123.14	117.77	123.14	0.049224	7.07789	1	NaN
CIT S1940	CIT	S	1940		iGPS	Erk2	CMGC/MAPK			0.04306	0.836135	6.16251e-16	O14578	Citron Rho-interacting kinase	GPPTYNEHITKRVASSPAPPEGPSHPREPST	-0.2035	-0.00357	-0.04361	123.14	117.77	123.14	0.049224	7.07789	1	NaN
CIT S1940	CIT	S	1940		iGPS	GSK3A	CMGC/GSK			0.04306	0.836135	6.16251e-16	O14578	Citron Rho-interacting kinase	GPPTYNEHITKRVASSPAPPEGPSHPREPST	-0.2035	-0.00357	-0.04361	123.14	117.77	123.14	0.049224	7.07789	1	NaN
CIT S1940	CIT	S	1940		iGPS	p38a	CMGC/MAPK			0.04306	0.836135	6.16251e-16	O14578	Citron Rho-interacting kinase	GPPTYNEHITKRVASSPAPPEGPSHPREPST	-0.2035	-0.00357	-0.04361	123.14	117.77	123.14	0.049224	7.07789	1	NaN
CIT S1940	CIT	S	1940		iGPS	p38d	CMGC/MAPK			0.04306	0.836135	6.16251e-16	O14578	Citron Rho-interacting kinase	GPPTYNEHITKRVASSPAPPEGPSHPREPST	-0.2035	-0.00357	-0.04361	123.14	117.77	123.14	0.049224	7.07789	1	NaN
CIT S1940	CIT	S	1940		iGPS	PFTAIRE1	CMGC/CDK			0.04306	0.836135	6.16251e-16	O14578	Citron Rho-interacting kinase	GPPTYNEHITKRVASSPAPPEGPSHPREPST	-0.2035	-0.00357	-0.04361	123.14	117.77	123.14	0.049224	7.07789	1	NaN
CHD1 S1677	CHD1	S	1677		iGPS	CCRK	CMGC/CDK			-0.22294	0.999342	2.22843e-05	O14646	Chromodomain-helicase-DNA-binding protein 1	SDWQMDHRASSSGPRSPLDQRSPYGSRSPFE	-0.38952	-0.21391	-0.36446	88.565	74.482	88.565	-0.10338	31.7483	7	7.7941
CHD1 S1677	CHD1	S	1677		iGPS	CDK4	CMGC/CDK			-0.22294	0.999342	2.22843e-05	O14646	Chromodomain-helicase-DNA-binding protein 1	SDWQMDHRASSSGPRSPLDQRSPYGSRSPFE	-0.38952	-0.21391	-0.36446	88.565	74.482	88.565	-0.10338	31.7483	7	7.7941
CHD1 S1677	CHD1	S	1677		iGPS	CDK5	CMGC/CDK			-0.22294	0.999342	2.22843e-05	O14646	Chromodomain-helicase-DNA-binding protein 1	SDWQMDHRASSSGPRSPLDQRSPYGSRSPFE	-0.38952	-0.21391	-0.36446	88.565	74.482	88.565	-0.10338	31.7483	7	7.7941
CHD1 S1677	CHD1	S	1677		iGPS	CDK6	CMGC/CDK			-0.22294	0.999342	2.22843e-05	O14646	Chromodomain-helicase-DNA-binding protein 1	SDWQMDHRASSSGPRSPLDQRSPYGSRSPFE	-0.38952	-0.21391	-0.36446	88.565	74.482	88.565	-0.10338	31.7483	7	7.7941
CHD1 S1677	CHD1	S	1677		iGPS	CDK7	CMGC/CDK			-0.22294	0.999342	2.22843e-05	O14646	Chromodomain-helicase-DNA-binding protein 1	SDWQMDHRASSSGPRSPLDQRSPYGSRSPFE	-0.38952	-0.21391	-0.36446	88.565	74.482	88.565	-0.10338	31.7483	7	7.7941
CHD1 S1677	CHD1	S	1677		iGPS	CDK9	CMGC/CDK			-0.22294	0.999342	2.22843e-05	O14646	Chromodomain-helicase-DNA-binding protein 1	SDWQMDHRASSSGPRSPLDQRSPYGSRSPFE	-0.38952	-0.21391	-0.36446	88.565	74.482	88.565	-0.10338	31.7483	7	7.7941
CHD1 S1677	CHD1	S	1677		iGPS	CRK7	CMGC/CDK			-0.22294	0.999342	2.22843e-05	O14646	Chromodomain-helicase-DNA-binding protein 1	SDWQMDHRASSSGPRSPLDQRSPYGSRSPFE	-0.38952	-0.21391	-0.36446	88.565	74.482	88.565	-0.10338	31.7483	7	7.7941
CHD1 S1677	CHD1	S	1677		iGPS	CHED	CMGC/CDK			-0.22294	0.999342	2.22843e-05	O14646	Chromodomain-helicase-DNA-binding protein 1	SDWQMDHRASSSGPRSPLDQRSPYGSRSPFE	-0.38952	-0.21391	-0.36446	88.565	74.482	88.565	-0.10338	31.7483	7	7.7941
CHD1 S1677	CHD1	S	1677		iGPS	PCTAIRE1	CMGC/CDK			-0.22294	0.999342	2.22843e-05	O14646	Chromodomain-helicase-DNA-binding protein 1	SDWQMDHRASSSGPRSPLDQRSPYGSRSPFE	-0.38952	-0.21391	-0.36446	88.565	74.482	88.565	-0.10338	31.7483	7	7.7941
CHD1 S1677	CHD1	S	1677		iGPS	PCTAIRE2	CMGC/CDK			-0.22294	0.999342	2.22843e-05	O14646	Chromodomain-helicase-DNA-binding protein 1	SDWQMDHRASSSGPRSPLDQRSPYGSRSPFE	-0.38952	-0.21391	-0.36446	88.565	74.482	88.565	-0.10338	31.7483	7	7.7941
CHD1 S1677	CHD1	S	1677		iGPS	PCTAIRE3	CMGC/CDK			-0.22294	0.999342	2.22843e-05	O14646	Chromodomain-helicase-DNA-binding protein 1	SDWQMDHRASSSGPRSPLDQRSPYGSRSPFE	-0.38952	-0.21391	-0.36446	88.565	74.482	88.565	-0.10338	31.7483	7	7.7941
CHD1 S1677	CHD1	S	1677		iGPS	PFTAIRE1	CMGC/CDK			-0.22294	0.999342	2.22843e-05	O14646	Chromodomain-helicase-DNA-binding protein 1	SDWQMDHRASSSGPRSPLDQRSPYGSRSPFE	-0.38952	-0.21391	-0.36446	88.565	74.482	88.565	-0.10338	31.7483	7	7.7941
CHD1 S1677	CHD1	S	1677		iGPS	PFTAIRE2	CMGC/CDK			-0.22294	0.999342	2.22843e-05	O14646	Chromodomain-helicase-DNA-binding protein 1	SDWQMDHRASSSGPRSPLDQRSPYGSRSPFE	-0.38952	-0.21391	-0.36446	88.565	74.482	88.565	-0.10338	31.7483	7	7.7941
CHD1 S1689	CHD1	S	1689		iGPS	CCRK	CMGC/CDK			-0.1465	1	2.61316e-05	O14646	Chromodomain-helicase-DNA-binding protein 1	GPRSPLDQRSPYGSRSPFEHSVEHKSTPEHT	-0.30965	-0.06004	-0.22151	136.93	122.49	116.03	-0.43278	76.445	6	11.003
CHD1 S1689	CHD1	S	1689		iGPS	CDK4	CMGC/CDK			-0.1465	1	2.61316e-05	O14646	Chromodomain-helicase-DNA-binding protein 1	GPRSPLDQRSPYGSRSPFEHSVEHKSTPEHT	-0.30965	-0.06004	-0.22151	136.93	122.49	116.03	-0.43278	76.445	6	11.003
CHD1 S1689	CHD1	S	1689		iGPS	CDK5	CMGC/CDK			-0.1465	1	2.61316e-05	O14646	Chromodomain-helicase-DNA-binding protein 1	GPRSPLDQRSPYGSRSPFEHSVEHKSTPEHT	-0.30965	-0.06004	-0.22151	136.93	122.49	116.03	-0.43278	76.445	6	11.003
CHD1 S1689	CHD1	S	1689		iGPS	CDK6	CMGC/CDK			-0.1465	1	2.61316e-05	O14646	Chromodomain-helicase-DNA-binding protein 1	GPRSPLDQRSPYGSRSPFEHSVEHKSTPEHT	-0.30965	-0.06004	-0.22151	136.93	122.49	116.03	-0.43278	76.445	6	11.003
CHD1 S1689	CHD1	S	1689		iGPS	CDK7	CMGC/CDK			-0.1465	1	2.61316e-05	O14646	Chromodomain-helicase-DNA-binding protein 1	GPRSPLDQRSPYGSRSPFEHSVEHKSTPEHT	-0.30965	-0.06004	-0.22151	136.93	122.49	116.03	-0.43278	76.445	6	11.003
CHD1 S1689	CHD1	S	1689		iGPS	CDK9	CMGC/CDK			-0.1465	1	2.61316e-05	O14646	Chromodomain-helicase-DNA-binding protein 1	GPRSPLDQRSPYGSRSPFEHSVEHKSTPEHT	-0.30965	-0.06004	-0.22151	136.93	122.49	116.03	-0.43278	76.445	6	11.003
CHD1 S1689	CHD1	S	1689		iGPS	CRK7	CMGC/CDK			-0.1465	1	2.61316e-05	O14646	Chromodomain-helicase-DNA-binding protein 1	GPRSPLDQRSPYGSRSPFEHSVEHKSTPEHT	-0.30965	-0.06004	-0.22151	136.93	122.49	116.03	-0.43278	76.445	6	11.003
CHD1 S1689	CHD1	S	1689		iGPS	CHED	CMGC/CDK			-0.1465	1	2.61316e-05	O14646	Chromodomain-helicase-DNA-binding protein 1	GPRSPLDQRSPYGSRSPFEHSVEHKSTPEHT	-0.30965	-0.06004	-0.22151	136.93	122.49	116.03	-0.43278	76.445	6	11.003
CHD1 S1689	CHD1	S	1689		iGPS	PCTAIRE1	CMGC/CDK			-0.1465	1	2.61316e-05	O14646	Chromodomain-helicase-DNA-binding protein 1	GPRSPLDQRSPYGSRSPFEHSVEHKSTPEHT	-0.30965	-0.06004	-0.22151	136.93	122.49	116.03	-0.43278	76.445	6	11.003
CHD1 S1689	CHD1	S	1689		iGPS	PCTAIRE2	CMGC/CDK			-0.1465	1	2.61316e-05	O14646	Chromodomain-helicase-DNA-binding protein 1	GPRSPLDQRSPYGSRSPFEHSVEHKSTPEHT	-0.30965	-0.06004	-0.22151	136.93	122.49	116.03	-0.43278	76.445	6	11.003
CHD1 S1689	CHD1	S	1689		iGPS	PCTAIRE3	CMGC/CDK			-0.1465	1	2.61316e-05	O14646	Chromodomain-helicase-DNA-binding protein 1	GPRSPLDQRSPYGSRSPFEHSVEHKSTPEHT	-0.30965	-0.06004	-0.22151	136.93	122.49	116.03	-0.43278	76.445	6	11.003
CHD1 S1689	CHD1	S	1689		iGPS	PFTAIRE1	CMGC/CDK			-0.1465	1	2.61316e-05	O14646	Chromodomain-helicase-DNA-binding protein 1	GPRSPLDQRSPYGSRSPFEHSVEHKSTPEHT	-0.30965	-0.06004	-0.22151	136.93	122.49	116.03	-0.43278	76.445	6	11.003
CHD1 S1689	CHD1	S	1689		iGPS	PFTAIRE2	CMGC/CDK			-0.1465	1	2.61316e-05	O14646	Chromodomain-helicase-DNA-binding protein 1	GPRSPLDQRSPYGSRSPFEHSVEHKSTPEHT	-0.30965	-0.06004	-0.22151	136.93	122.49	116.03	-0.43278	76.445	6	11.003
EI24 S330	EI24	S	330		iGPS	CDK2	CMGC/CDK/CDC2			0.68885	1	8.66908e-05	O14681	Etoposide-induced protein 2.4 homolog	LSSSTSAEKFPSPHPSPAKLKATAGH_____	0.67357	0.83104	0.29899	111.38	101.73	57.414	-0.45293	57.4139	3	18.615
EI24 S330	EI24	S	330		iGPS	GSK3A	CMGC/GSK			0.68885	1	8.66908e-05	O14681	Etoposide-induced protein 2.4 homolog	LSSSTSAEKFPSPHPSPAKLKATAGH_____	0.67357	0.83104	0.29899	111.38	101.73	57.414	-0.45293	57.4139	3	18.615
TP53I11 S14	TP53I11	S	14		iGPS	DCLK1	CAMK			-0.10079	0.999992	5.19615e-07	O14683	Tumor protein p53-inducible protein 11	__MAAKQPPPLMKKHSQTDLVSRLKTRKILG	-0.24191	0.03498	-0.11904	138.15	115.51	116.98	-0.18412	51.0855	5	9.567
TP53I11 S14	TP53I11	S	14		iGPS	DCLK2	CAMK			-0.10079	0.999992	5.19615e-07	O14683	Tumor protein p53-inducible protein 11	__MAAKQPPPLMKKHSQTDLVSRLKTRKILG	-0.24191	0.03498	-0.11904	138.15	115.51	116.98	-0.18412	51.0855	5	9.567
TP53I11 S14	TP53I11	S	14		iGPS	DCLK3	CAMK			-0.10079	0.999992	5.19615e-07	O14683	Tumor protein p53-inducible protein 11	__MAAKQPPPLMKKHSQTDLVSRLKTRKILG	-0.24191	0.03498	-0.11904	138.15	115.51	116.98	-0.18412	51.0855	5	9.567
TP53I11 S14	TP53I11	S	14		iGPS	Obscn	CAMK			-0.10079	0.999992	5.19615e-07	O14683	Tumor protein p53-inducible protein 11	__MAAKQPPPLMKKHSQTDLVSRLKTRKILG	-0.24191	0.03498	-0.11904	138.15	115.51	116.98	-0.18412	51.0855	5	9.567
TP53I11 S14	TP53I11	S	14		iGPS	PIM1	CAMK			-0.10079	0.999992	5.19615e-07	O14683	Tumor protein p53-inducible protein 11	__MAAKQPPPLMKKHSQTDLVSRLKTRKILG	-0.24191	0.03498	-0.11904	138.15	115.51	116.98	-0.18412	51.0855	5	9.567
TP53I11 S14	TP53I11	S	14		iGPS	PIM2	CAMK			-0.10079	0.999992	5.19615e-07	O14683	Tumor protein p53-inducible protein 11	__MAAKQPPPLMKKHSQTDLVSRLKTRKILG	-0.24191	0.03498	-0.11904	138.15	115.51	116.98	-0.18412	51.0855	5	9.567
TP53I11 S14	TP53I11	S	14		iGPS	PIM3	CAMK			-0.10079	0.999992	5.19615e-07	O14683	Tumor protein p53-inducible protein 11	__MAAKQPPPLMKKHSQTDLVSRLKTRKILG	-0.24191	0.03498	-0.11904	138.15	115.51	116.98	-0.18412	51.0855	5	9.567
TP53I11 S14	TP53I11	S	14		iGPS	PSKH1	CAMK			-0.10079	0.999992	5.19615e-07	O14683	Tumor protein p53-inducible protein 11	__MAAKQPPPLMKKHSQTDLVSRLKTRKILG	-0.24191	0.03498	-0.11904	138.15	115.51	116.98	-0.18412	51.0855	5	9.567
TP53I11 S14	TP53I11	S	14		iGPS	PSKH2	CAMK			-0.10079	0.999992	5.19615e-07	O14683	Tumor protein p53-inducible protein 11	__MAAKQPPPLMKKHSQTDLVSRLKTRKILG	-0.24191	0.03498	-0.11904	138.15	115.51	116.98	-0.18412	51.0855	5	9.567
TP53I11 S14	TP53I11	S	14		iGPS	SPEG	CAMK			-0.10079	0.999992	5.19615e-07	O14683	Tumor protein p53-inducible protein 11	__MAAKQPPPLMKKHSQTDLVSRLKTRKILG	-0.24191	0.03498	-0.11904	138.15	115.51	116.98	-0.18412	51.0855	5	9.567
TP53I11 S14	TP53I11	S	14		iGPS	Trad	CAMK			-0.10079	0.999992	5.19615e-07	O14683	Tumor protein p53-inducible protein 11	__MAAKQPPPLMKKHSQTDLVSRLKTRKILG	-0.24191	0.03498	-0.11904	138.15	115.51	116.98	-0.18412	51.0855	5	9.567
TP53I11 S14	TP53I11	S	14		iGPS	Trb2	CAMK			-0.10079	0.999992	5.19615e-07	O14683	Tumor protein p53-inducible protein 11	__MAAKQPPPLMKKHSQTDLVSRLKTRKILG	-0.24191	0.03498	-0.11904	138.15	115.51	116.98	-0.18412	51.0855	5	9.567
TP53I11 S14	TP53I11	S	14		iGPS	Trb3	CAMK			-0.10079	0.999992	5.19615e-07	O14683	Tumor protein p53-inducible protein 11	__MAAKQPPPLMKKHSQTDLVSRLKTRKILG	-0.24191	0.03498	-0.11904	138.15	115.51	116.98	-0.18412	51.0855	5	9.567
TP53I11 S14	TP53I11	S	14		iGPS	TSSK2	CAMK			-0.10079	0.999992	5.19615e-07	O14683	Tumor protein p53-inducible protein 11	__MAAKQPPPLMKKHSQTDLVSRLKTRKILG	-0.24191	0.03498	-0.11904	138.15	115.51	116.98	-0.18412	51.0855	5	9.567
TP53I11 S14	TP53I11	S	14		iGPS	TSSK3	CAMK			-0.10079	0.999992	5.19615e-07	O14683	Tumor protein p53-inducible protein 11	__MAAKQPPPLMKKHSQTDLVSRLKTRKILG	-0.24191	0.03498	-0.11904	138.15	115.51	116.98	-0.18412	51.0855	5	9.567
TP53I11 S14	TP53I11	S	14		iGPS	TSSK4	CAMK			-0.10079	0.999992	5.19615e-07	O14683	Tumor protein p53-inducible protein 11	__MAAKQPPPLMKKHSQTDLVSRLKTRKILG	-0.24191	0.03498	-0.11904	138.15	115.51	116.98	-0.18412	51.0855	5	9.567
TP53I11 S14	TP53I11	S	14		iGPS	VACAMKL	CAMK			-0.10079	0.999992	5.19615e-07	O14683	Tumor protein p53-inducible protein 11	__MAAKQPPPLMKKHSQTDLVSRLKTRKILG	-0.24191	0.03498	-0.11904	138.15	115.51	116.98	-0.18412	51.0855	5	9.567
PDCD5 S119	PDCD5	S	119	+	iGPS	CK2a1	Other/CK2			0.03407	1	5.02708e-07	O14737	Programmed cell death protein 5	EKTTTVKFNRRKVMDSDEDDDY_________	0.11684	-0.03857	-0.01754	132.08	127.73	115.1	0.06555	92.7796	18	11.364
PDCD5 S119	PDCD5	S	119	+	iGPS	CK2a2	Other/CK2			0.03407	1	5.02708e-07	O14737	Programmed cell death protein 5	EKTTTVKFNRRKVMDSDEDDDY_________	0.11684	-0.03857	-0.01754	132.08	127.73	115.1	0.06555	92.7796	18	11.364
SLC9A3R1 S280	SLC9A3R1	S	280		iGPS	CDKL1	CMGC			0.7464	1	1.72557e-06	O14745	Na(+)/H(+) exchange regulatory cofactor NHE-RF1	QKENSREALAEAALESPRPALVRSASSDTSE	0.75144	0.78427	0.34441	68.168	64.173	61.276	-0.73706	61.2759	4	15.069
SLC9A3R1 S280	SLC9A3R1	S	280		iGPS	CDKL4	CMGC			0.7464	1	1.72557e-06	O14745	Na(+)/H(+) exchange regulatory cofactor NHE-RF1	QKENSREALAEAALESPRPALVRSASSDTSE	0.75144	0.78427	0.34441	68.168	64.173	61.276	-0.73706	61.2759	4	15.069
SLC9A3R1 S280	SLC9A3R1	S	280		iGPS	CLK1	CMGC			0.7464	1	1.72557e-06	O14745	Na(+)/H(+) exchange regulatory cofactor NHE-RF1	QKENSREALAEAALESPRPALVRSASSDTSE	0.75144	0.78427	0.34441	68.168	64.173	61.276	-0.73706	61.2759	4	15.069
SLC9A3R1 S280	SLC9A3R1	S	280		iGPS	Erk1	CMGC/MAPK			0.7464	1	1.72557e-06	O14745	Na(+)/H(+) exchange regulatory cofactor NHE-RF1	QKENSREALAEAALESPRPALVRSASSDTSE	0.75144	0.78427	0.34441	68.168	64.173	61.276	-0.73706	61.2759	4	15.069
SLC9A3R1 S280	SLC9A3R1	S	280		iGPS	Erk2	CMGC/MAPK			0.7464	1	1.72557e-06	O14745	Na(+)/H(+) exchange regulatory cofactor NHE-RF1	QKENSREALAEAALESPRPALVRSASSDTSE	0.75144	0.78427	0.34441	68.168	64.173	61.276	-0.73706	61.2759	4	15.069
SLC9A3R1 S280	SLC9A3R1	S	280		iGPS	Erk3	CMGC/MAPK			0.7464	1	1.72557e-06	O14745	Na(+)/H(+) exchange regulatory cofactor NHE-RF1	QKENSREALAEAALESPRPALVRSASSDTSE	0.75144	0.78427	0.34441	68.168	64.173	61.276	-0.73706	61.2759	4	15.069
SLC9A3R1 S280	SLC9A3R1	S	280		iGPS	Erk5	CMGC/MAPK			0.7464	1	1.72557e-06	O14745	Na(+)/H(+) exchange regulatory cofactor NHE-RF1	QKENSREALAEAALESPRPALVRSASSDTSE	0.75144	0.78427	0.34441	68.168	64.173	61.276	-0.73706	61.2759	4	15.069
SLC9A3R1 S280	SLC9A3R1	S	280		iGPS	ICK	CMGC			0.7464	1	1.72557e-06	O14745	Na(+)/H(+) exchange regulatory cofactor NHE-RF1	QKENSREALAEAALESPRPALVRSASSDTSE	0.75144	0.78427	0.34441	68.168	64.173	61.276	-0.73706	61.2759	4	15.069
SLC9A3R1 S280	SLC9A3R1	S	280		iGPS	JNK1	CMGC/MAPK			0.7464	1	1.72557e-06	O14745	Na(+)/H(+) exchange regulatory cofactor NHE-RF1	QKENSREALAEAALESPRPALVRSASSDTSE	0.75144	0.78427	0.34441	68.168	64.173	61.276	-0.73706	61.2759	4	15.069
SLC9A3R1 S280	SLC9A3R1	S	280		iGPS	JNK2	CMGC/MAPK			0.7464	1	1.72557e-06	O14745	Na(+)/H(+) exchange regulatory cofactor NHE-RF1	QKENSREALAEAALESPRPALVRSASSDTSE	0.75144	0.78427	0.34441	68.168	64.173	61.276	-0.73706	61.2759	4	15.069
SLC9A3R1 S280	SLC9A3R1	S	280		iGPS	JNK3	CMGC/MAPK			0.7464	1	1.72557e-06	O14745	Na(+)/H(+) exchange regulatory cofactor NHE-RF1	QKENSREALAEAALESPRPALVRSASSDTSE	0.75144	0.78427	0.34441	68.168	64.173	61.276	-0.73706	61.2759	4	15.069
SLC9A3R1 S280	SLC9A3R1	S	280		iGPS	MSSK1	CMGC			0.7464	1	1.72557e-06	O14745	Na(+)/H(+) exchange regulatory cofactor NHE-RF1	QKENSREALAEAALESPRPALVRSASSDTSE	0.75144	0.78427	0.34441	68.168	64.173	61.276	-0.73706	61.2759	4	15.069
SLC9A3R1 S280	SLC9A3R1	S	280		iGPS	p38a	CMGC/MAPK			0.7464	1	1.72557e-06	O14745	Na(+)/H(+) exchange regulatory cofactor NHE-RF1	QKENSREALAEAALESPRPALVRSASSDTSE	0.75144	0.78427	0.34441	68.168	64.173	61.276	-0.73706	61.2759	4	15.069
SLC9A3R1 S280	SLC9A3R1	S	280		iGPS	p38b	CMGC/MAPK			0.7464	1	1.72557e-06	O14745	Na(+)/H(+) exchange regulatory cofactor NHE-RF1	QKENSREALAEAALESPRPALVRSASSDTSE	0.75144	0.78427	0.34441	68.168	64.173	61.276	-0.73706	61.2759	4	15.069
SLC9A3R1 S280	SLC9A3R1	S	280		iGPS	p38d	CMGC/MAPK			0.7464	1	1.72557e-06	O14745	Na(+)/H(+) exchange regulatory cofactor NHE-RF1	QKENSREALAEAALESPRPALVRSASSDTSE	0.75144	0.78427	0.34441	68.168	64.173	61.276	-0.73706	61.2759	4	15.069
CHEK1 S317	CHEK1	S	317	+	iGPS	ATM	Atypical/PIKK/ATM		+	-0.94845	0.975627	0.000419131	O14757	Serine/threonine-protein kinase Chk1	PVNSASSEENVKYSSSQPEPRTGLSLWDTSP	-1.08026	-0.99508	-0.57306	145.91	123.34	145.91	0.17695	16.0257	3	19.725
CHEK1 S317	CHEK1	S	317	+	iGPS	ATR	Atypical/PIKK/ATR		+	-0.94845	0.975627	0.000419131	O14757	Serine/threonine-protein kinase Chk1	PVNSASSEENVKYSSSQPEPRTGLSLWDTSP	-1.08026	-0.99508	-0.57306	145.91	123.34	145.91	0.17695	16.0257	3	19.725
CHEK1 S317	CHEK1	S	317	+	iGPS	BRSK2	CAMK/CAMKL		+	-0.94845	0.975627	0.000419131	O14757	Serine/threonine-protein kinase Chk1	PVNSASSEENVKYSSSQPEPRTGLSLWDTSP	-1.08026	-0.99508	-0.57306	145.91	123.34	145.91	0.17695	16.0257	3	19.725
CHEK1 S317	CHEK1	S	317	+	iGPS	CaMK1g	CAMK/CAMK1		+	-0.94845	0.975627	0.000419131	O14757	Serine/threonine-protein kinase Chk1	PVNSASSEENVKYSSSQPEPRTGLSLWDTSP	-1.08026	-0.99508	-0.57306	145.91	123.34	145.91	0.17695	16.0257	3	19.725
CHEK1 S317	CHEK1	S	317	+	iGPS	DNAPK	Atypical/PIKK/DNAPK		+	-0.94845	0.975627	0.000419131	O14757	Serine/threonine-protein kinase Chk1	PVNSASSEENVKYSSSQPEPRTGLSLWDTSP	-1.08026	-0.99508	-0.57306	145.91	123.34	145.91	0.17695	16.0257	3	19.725
CHEK1 S317	CHEK1	S	317	+	iGPS	MARK2	CAMK/CAMKL		+	-0.94845	0.975627	0.000419131	O14757	Serine/threonine-protein kinase Chk1	PVNSASSEENVKYSSSQPEPRTGLSLWDTSP	-1.08026	-0.99508	-0.57306	145.91	123.34	145.91	0.17695	16.0257	3	19.725
CHEK1 S317	CHEK1	S	317	+	iGPS	MARK3	CAMK/CAMKL		+	-0.94845	0.975627	0.000419131	O14757	Serine/threonine-protein kinase Chk1	PVNSASSEENVKYSSSQPEPRTGLSLWDTSP	-1.08026	-0.99508	-0.57306	145.91	123.34	145.91	0.17695	16.0257	3	19.725
CHEK1 S317	CHEK1	S	317	+	iGPS	NuaK2	CAMK/CAMKL		+	-0.94845	0.975627	0.000419131	O14757	Serine/threonine-protein kinase Chk1	PVNSASSEENVKYSSSQPEPRTGLSLWDTSP	-1.08026	-0.99508	-0.57306	145.91	123.34	145.91	0.17695	16.0257	3	19.725
CHEK1 S317	CHEK1	S	317	+	iGPS	PASK	CAMK/CAMKL		+	-0.94845	0.975627	0.000419131	O14757	Serine/threonine-protein kinase Chk1	PVNSASSEENVKYSSSQPEPRTGLSLWDTSP	-1.08026	-0.99508	-0.57306	145.91	123.34	145.91	0.17695	16.0257	3	19.725
CHEK1 S317	CHEK1	S	317	+	iGPS	SNRK	CAMK/CAMKL		+	-0.94845	0.975627	0.000419131	O14757	Serine/threonine-protein kinase Chk1	PVNSASSEENVKYSSSQPEPRTGLSLWDTSP	-1.08026	-0.99508	-0.57306	145.91	123.34	145.91	0.17695	16.0257	3	19.725
SCAMP3 S76	SCAMP3	S	76		iGPS	CDKL1	CMGC			-0.17937	0.999999	0.000152107	O14828	Secretory carrier-associated membrane protein 3	LPPPSAPSLQPSRKLSPTEPKNYGSYSTQAS	-0.23499	-0.21268	-0.27614	160.88	112.09	160.88	0.21195	59.3747	7	3.4355
SCAMP3 S76	SCAMP3	S	76		iGPS	CDKL4	CMGC			-0.17937	0.999999	0.000152107	O14828	Secretory carrier-associated membrane protein 3	LPPPSAPSLQPSRKLSPTEPKNYGSYSTQAS	-0.23499	-0.21268	-0.27614	160.88	112.09	160.88	0.21195	59.3747	7	3.4355
SCAMP3 S76	SCAMP3	S	76		iGPS	CLK1	CMGC			-0.17937	0.999999	0.000152107	O14828	Secretory carrier-associated membrane protein 3	LPPPSAPSLQPSRKLSPTEPKNYGSYSTQAS	-0.23499	-0.21268	-0.27614	160.88	112.09	160.88	0.21195	59.3747	7	3.4355
SCAMP3 S76	SCAMP3	S	76		iGPS	CLK2	CMGC			-0.17937	0.999999	0.000152107	O14828	Secretory carrier-associated membrane protein 3	LPPPSAPSLQPSRKLSPTEPKNYGSYSTQAS	-0.23499	-0.21268	-0.27614	160.88	112.09	160.88	0.21195	59.3747	7	3.4355
SCAMP3 S76	SCAMP3	S	76		iGPS	ICK	CMGC			-0.17937	0.999999	0.000152107	O14828	Secretory carrier-associated membrane protein 3	LPPPSAPSLQPSRKLSPTEPKNYGSYSTQAS	-0.23499	-0.21268	-0.27614	160.88	112.09	160.88	0.21195	59.3747	7	3.4355
SCAMP3 S76	SCAMP3	S	76		iGPS	MSSK1	CMGC			-0.17937	0.999999	0.000152107	O14828	Secretory carrier-associated membrane protein 3	LPPPSAPSLQPSRKLSPTEPKNYGSYSTQAS	-0.23499	-0.21268	-0.27614	160.88	112.09	160.88	0.21195	59.3747	7	3.4355
IKBKB S672	IKBKB	S	672		iGPS	CDK5	CMGC/CDK			0.16659	0.999298	3.59497e-19	O14920	Inhibitor of nuclear factor kappa-B kinase subunit beta	LLKIACSKVRGPVSGSPDSMNASRLSQPGQL	0.06647	0.02705	0.4569	162.61	147.09	128.59	0.26196	32.927	4	22.365
IKBKB S672	IKBKB	S	672		iGPS	CDK6	CMGC/CDK			0.16659	0.999298	3.59497e-19	O14920	Inhibitor of nuclear factor kappa-B kinase subunit beta	LLKIACSKVRGPVSGSPDSMNASRLSQPGQL	0.06647	0.02705	0.4569	162.61	147.09	128.59	0.26196	32.927	4	22.365
IKBKB S672	IKBKB	S	672		iGPS	Erk1	CMGC/MAPK			0.16659	0.999298	3.59497e-19	O14920	Inhibitor of nuclear factor kappa-B kinase subunit beta	LLKIACSKVRGPVSGSPDSMNASRLSQPGQL	0.06647	0.02705	0.4569	162.61	147.09	128.59	0.26196	32.927	4	22.365
IKBKB S672	IKBKB	S	672		iGPS	Erk2	CMGC/MAPK			0.16659	0.999298	3.59497e-19	O14920	Inhibitor of nuclear factor kappa-B kinase subunit beta	LLKIACSKVRGPVSGSPDSMNASRLSQPGQL	0.06647	0.02705	0.4569	162.61	147.09	128.59	0.26196	32.927	4	22.365
IKBKB S672	IKBKB	S	672		iGPS	Erk3	CMGC/MAPK			0.16659	0.999298	3.59497e-19	O14920	Inhibitor of nuclear factor kappa-B kinase subunit beta	LLKIACSKVRGPVSGSPDSMNASRLSQPGQL	0.06647	0.02705	0.4569	162.61	147.09	128.59	0.26196	32.927	4	22.365
IKBKB S672	IKBKB	S	672		iGPS	Erk5	CMGC/MAPK			0.16659	0.999298	3.59497e-19	O14920	Inhibitor of nuclear factor kappa-B kinase subunit beta	LLKIACSKVRGPVSGSPDSMNASRLSQPGQL	0.06647	0.02705	0.4569	162.61	147.09	128.59	0.26196	32.927	4	22.365
IKBKB S672	IKBKB	S	672		iGPS	FRAP	Atypical/PIKK/FRAP			0.16659	0.999298	3.59497e-19	O14920	Inhibitor of nuclear factor kappa-B kinase subunit beta	LLKIACSKVRGPVSGSPDSMNASRLSQPGQL	0.06647	0.02705	0.4569	162.61	147.09	128.59	0.26196	32.927	4	22.365
IKBKB S672	IKBKB	S	672		iGPS	IKKa	Other/IKK			0.16659	0.999298	3.59497e-19	O14920	Inhibitor of nuclear factor kappa-B kinase subunit beta	LLKIACSKVRGPVSGSPDSMNASRLSQPGQL	0.06647	0.02705	0.4569	162.61	147.09	128.59	0.26196	32.927	4	22.365
IKBKB S672	IKBKB	S	672		iGPS	IKKb	Other/IKK			0.16659	0.999298	3.59497e-19	O14920	Inhibitor of nuclear factor kappa-B kinase subunit beta	LLKIACSKVRGPVSGSPDSMNASRLSQPGQL	0.06647	0.02705	0.4569	162.61	147.09	128.59	0.26196	32.927	4	22.365
IKBKB S672	IKBKB	S	672		iGPS	IKKe	Other/IKK			0.16659	0.999298	3.59497e-19	O14920	Inhibitor of nuclear factor kappa-B kinase subunit beta	LLKIACSKVRGPVSGSPDSMNASRLSQPGQL	0.06647	0.02705	0.4569	162.61	147.09	128.59	0.26196	32.927	4	22.365
IKBKB S672	IKBKB	S	672		iGPS	JNK1	CMGC/MAPK			0.16659	0.999298	3.59497e-19	O14920	Inhibitor of nuclear factor kappa-B kinase subunit beta	LLKIACSKVRGPVSGSPDSMNASRLSQPGQL	0.06647	0.02705	0.4569	162.61	147.09	128.59	0.26196	32.927	4	22.365
IKBKB S672	IKBKB	S	672		iGPS	JNK2	CMGC/MAPK			0.16659	0.999298	3.59497e-19	O14920	Inhibitor of nuclear factor kappa-B kinase subunit beta	LLKIACSKVRGPVSGSPDSMNASRLSQPGQL	0.06647	0.02705	0.4569	162.61	147.09	128.59	0.26196	32.927	4	22.365
IKBKB S672	IKBKB	S	672		iGPS	JNK3	CMGC/MAPK			0.16659	0.999298	3.59497e-19	O14920	Inhibitor of nuclear factor kappa-B kinase subunit beta	LLKIACSKVRGPVSGSPDSMNASRLSQPGQL	0.06647	0.02705	0.4569	162.61	147.09	128.59	0.26196	32.927	4	22.365
IKBKB S672	IKBKB	S	672		iGPS	MAP3K1	STE/STE11			0.16659	0.999298	3.59497e-19	O14920	Inhibitor of nuclear factor kappa-B kinase subunit beta	LLKIACSKVRGPVSGSPDSMNASRLSQPGQL	0.06647	0.02705	0.4569	162.61	147.09	128.59	0.26196	32.927	4	22.365
IKBKB S672	IKBKB	S	672		iGPS	MAP3K2	STE/STE11			0.16659	0.999298	3.59497e-19	O14920	Inhibitor of nuclear factor kappa-B kinase subunit beta	LLKIACSKVRGPVSGSPDSMNASRLSQPGQL	0.06647	0.02705	0.4569	162.61	147.09	128.59	0.26196	32.927	4	22.365
IKBKB S672	IKBKB	S	672		iGPS	MAP3K3	STE/STE11			0.16659	0.999298	3.59497e-19	O14920	Inhibitor of nuclear factor kappa-B kinase subunit beta	LLKIACSKVRGPVSGSPDSMNASRLSQPGQL	0.06647	0.02705	0.4569	162.61	147.09	128.59	0.26196	32.927	4	22.365
IKBKB S672	IKBKB	S	672		iGPS	MAP3K4	STE/STE11			0.16659	0.999298	3.59497e-19	O14920	Inhibitor of nuclear factor kappa-B kinase subunit beta	LLKIACSKVRGPVSGSPDSMNASRLSQPGQL	0.06647	0.02705	0.4569	162.61	147.09	128.59	0.26196	32.927	4	22.365
IKBKB S672	IKBKB	S	672		iGPS	MAP3K5	STE/STE11			0.16659	0.999298	3.59497e-19	O14920	Inhibitor of nuclear factor kappa-B kinase subunit beta	LLKIACSKVRGPVSGSPDSMNASRLSQPGQL	0.06647	0.02705	0.4569	162.61	147.09	128.59	0.26196	32.927	4	22.365
IKBKB S672	IKBKB	S	672		iGPS	MAP3K6	STE/STE11			0.16659	0.999298	3.59497e-19	O14920	Inhibitor of nuclear factor kappa-B kinase subunit beta	LLKIACSKVRGPVSGSPDSMNASRLSQPGQL	0.06647	0.02705	0.4569	162.61	147.09	128.59	0.26196	32.927	4	22.365
IKBKB S672	IKBKB	S	672		iGPS	MAP3K7	STE/STE11			0.16659	0.999298	3.59497e-19	O14920	Inhibitor of nuclear factor kappa-B kinase subunit beta	LLKIACSKVRGPVSGSPDSMNASRLSQPGQL	0.06647	0.02705	0.4569	162.61	147.09	128.59	0.26196	32.927	4	22.365
IKBKB S672	IKBKB	S	672		iGPS	MAP3K8	STE/STE11			0.16659	0.999298	3.59497e-19	O14920	Inhibitor of nuclear factor kappa-B kinase subunit beta	LLKIACSKVRGPVSGSPDSMNASRLSQPGQL	0.06647	0.02705	0.4569	162.61	147.09	128.59	0.26196	32.927	4	22.365
IKBKB S672	IKBKB	S	672		iGPS	NEK1	Other/NEK			0.16659	0.999298	3.59497e-19	O14920	Inhibitor of nuclear factor kappa-B kinase subunit beta	LLKIACSKVRGPVSGSPDSMNASRLSQPGQL	0.06647	0.02705	0.4569	162.61	147.09	128.59	0.26196	32.927	4	22.365
IKBKB S672	IKBKB	S	672		iGPS	NEK10	Other/NEK			0.16659	0.999298	3.59497e-19	O14920	Inhibitor of nuclear factor kappa-B kinase subunit beta	LLKIACSKVRGPVSGSPDSMNASRLSQPGQL	0.06647	0.02705	0.4569	162.61	147.09	128.59	0.26196	32.927	4	22.365
IKBKB S672	IKBKB	S	672		iGPS	NEK11	Other/NEK			0.16659	0.999298	3.59497e-19	O14920	Inhibitor of nuclear factor kappa-B kinase subunit beta	LLKIACSKVRGPVSGSPDSMNASRLSQPGQL	0.06647	0.02705	0.4569	162.61	147.09	128.59	0.26196	32.927	4	22.365
IKBKB S672	IKBKB	S	672		iGPS	NEK2	Other/NEK			0.16659	0.999298	3.59497e-19	O14920	Inhibitor of nuclear factor kappa-B kinase subunit beta	LLKIACSKVRGPVSGSPDSMNASRLSQPGQL	0.06647	0.02705	0.4569	162.61	147.09	128.59	0.26196	32.927	4	22.365
IKBKB S672	IKBKB	S	672		iGPS	NEK3	Other/NEK			0.16659	0.999298	3.59497e-19	O14920	Inhibitor of nuclear factor kappa-B kinase subunit beta	LLKIACSKVRGPVSGSPDSMNASRLSQPGQL	0.06647	0.02705	0.4569	162.61	147.09	128.59	0.26196	32.927	4	22.365
IKBKB S672	IKBKB	S	672		iGPS	NEK4	Other/NEK			0.16659	0.999298	3.59497e-19	O14920	Inhibitor of nuclear factor kappa-B kinase subunit beta	LLKIACSKVRGPVSGSPDSMNASRLSQPGQL	0.06647	0.02705	0.4569	162.61	147.09	128.59	0.26196	32.927	4	22.365
IKBKB S672	IKBKB	S	672		iGPS	NEK6	Other/NEK			0.16659	0.999298	3.59497e-19	O14920	Inhibitor of nuclear factor kappa-B kinase subunit beta	LLKIACSKVRGPVSGSPDSMNASRLSQPGQL	0.06647	0.02705	0.4569	162.61	147.09	128.59	0.26196	32.927	4	22.365
IKBKB S672	IKBKB	S	672		iGPS	NEK7	Other/NEK			0.16659	0.999298	3.59497e-19	O14920	Inhibitor of nuclear factor kappa-B kinase subunit beta	LLKIACSKVRGPVSGSPDSMNASRLSQPGQL	0.06647	0.02705	0.4569	162.61	147.09	128.59	0.26196	32.927	4	22.365
IKBKB S672	IKBKB	S	672		iGPS	NEK8	Other/NEK			0.16659	0.999298	3.59497e-19	O14920	Inhibitor of nuclear factor kappa-B kinase subunit beta	LLKIACSKVRGPVSGSPDSMNASRLSQPGQL	0.06647	0.02705	0.4569	162.61	147.09	128.59	0.26196	32.927	4	22.365
IKBKB S672	IKBKB	S	672		iGPS	NEK9	Other/NEK			0.16659	0.999298	3.59497e-19	O14920	Inhibitor of nuclear factor kappa-B kinase subunit beta	LLKIACSKVRGPVSGSPDSMNASRLSQPGQL	0.06647	0.02705	0.4569	162.61	147.09	128.59	0.26196	32.927	4	22.365
IKBKB S672	IKBKB	S	672		iGPS	p38a	CMGC/MAPK			0.16659	0.999298	3.59497e-19	O14920	Inhibitor of nuclear factor kappa-B kinase subunit beta	LLKIACSKVRGPVSGSPDSMNASRLSQPGQL	0.06647	0.02705	0.4569	162.61	147.09	128.59	0.26196	32.927	4	22.365
IKBKB S672	IKBKB	S	672		iGPS	p38b	CMGC/MAPK			0.16659	0.999298	3.59497e-19	O14920	Inhibitor of nuclear factor kappa-B kinase subunit beta	LLKIACSKVRGPVSGSPDSMNASRLSQPGQL	0.06647	0.02705	0.4569	162.61	147.09	128.59	0.26196	32.927	4	22.365
IKBKB S672	IKBKB	S	672		iGPS	p38d	CMGC/MAPK			0.16659	0.999298	3.59497e-19	O14920	Inhibitor of nuclear factor kappa-B kinase subunit beta	LLKIACSKVRGPVSGSPDSMNASRLSQPGQL	0.06647	0.02705	0.4569	162.61	147.09	128.59	0.26196	32.927	4	22.365
IKBKB S672	IKBKB	S	672		iGPS	p38g	CMGC/MAPK			0.16659	0.999298	3.59497e-19	O14920	Inhibitor of nuclear factor kappa-B kinase subunit beta	LLKIACSKVRGPVSGSPDSMNASRLSQPGQL	0.06647	0.02705	0.4569	162.61	147.09	128.59	0.26196	32.927	4	22.365
IKBKB S672	IKBKB	S	672		iGPS	PCTAIRE1	CMGC/CDK			0.16659	0.999298	3.59497e-19	O14920	Inhibitor of nuclear factor kappa-B kinase subunit beta	LLKIACSKVRGPVSGSPDSMNASRLSQPGQL	0.06647	0.02705	0.4569	162.61	147.09	128.59	0.26196	32.927	4	22.365
IKBKB S672	IKBKB	S	672		iGPS	PFTAIRE1	CMGC/CDK			0.16659	0.999298	3.59497e-19	O14920	Inhibitor of nuclear factor kappa-B kinase subunit beta	LLKIACSKVRGPVSGSPDSMNASRLSQPGQL	0.06647	0.02705	0.4569	162.61	147.09	128.59	0.26196	32.927	4	22.365
IKBKB S672	IKBKB	S	672		iGPS	TBK1	Other/IKK			0.16659	0.999298	3.59497e-19	O14920	Inhibitor of nuclear factor kappa-B kinase subunit beta	LLKIACSKVRGPVSGSPDSMNASRLSQPGQL	0.06647	0.02705	0.4569	162.61	147.09	128.59	0.26196	32.927	4	22.365
PER2 S977	PER2	S	977		iGPS	CCRK	CMGC/CDK			0.04754	1	0.00444929	O15055	Period circadian protein homolog 2	CPATRATPPSAMGRASPPLFQSRSSSPLQLN	0.03226	-0.00315	0.00821	77.674	53.921	77.674	0.085089	74.6323	3	0.47813
PER2 S977	PER2	S	977		iGPS	CDC2	CMGC/CDK/CDC2			0.04754	1	0.00444929	O15055	Period circadian protein homolog 2	CPATRATPPSAMGRASPPLFQSRSSSPLQLN	0.03226	-0.00315	0.00821	77.674	53.921	77.674	0.085089	74.6323	3	0.47813
PER2 S977	PER2	S	977		iGPS	CDK2	CMGC/CDK/CDC2			0.04754	1	0.00444929	O15055	Period circadian protein homolog 2	CPATRATPPSAMGRASPPLFQSRSSSPLQLN	0.03226	-0.00315	0.00821	77.674	53.921	77.674	0.085089	74.6323	3	0.47813
PER2 S977	PER2	S	977		iGPS	CDK4	CMGC/CDK			0.04754	1	0.00444929	O15055	Period circadian protein homolog 2	CPATRATPPSAMGRASPPLFQSRSSSPLQLN	0.03226	-0.00315	0.00821	77.674	53.921	77.674	0.085089	74.6323	3	0.47813
PER2 S977	PER2	S	977		iGPS	CDK5	CMGC/CDK			0.04754	1	0.00444929	O15055	Period circadian protein homolog 2	CPATRATPPSAMGRASPPLFQSRSSSPLQLN	0.03226	-0.00315	0.00821	77.674	53.921	77.674	0.085089	74.6323	3	0.47813
PER2 S977	PER2	S	977		iGPS	CDK6	CMGC/CDK			0.04754	1	0.00444929	O15055	Period circadian protein homolog 2	CPATRATPPSAMGRASPPLFQSRSSSPLQLN	0.03226	-0.00315	0.00821	77.674	53.921	77.674	0.085089	74.6323	3	0.47813
PER2 S977	PER2	S	977		iGPS	CDK7	CMGC/CDK			0.04754	1	0.00444929	O15055	Period circadian protein homolog 2	CPATRATPPSAMGRASPPLFQSRSSSPLQLN	0.03226	-0.00315	0.00821	77.674	53.921	77.674	0.085089	74.6323	3	0.47813
PER2 S977	PER2	S	977		iGPS	CDK9	CMGC/CDK			0.04754	1	0.00444929	O15055	Period circadian protein homolog 2	CPATRATPPSAMGRASPPLFQSRSSSPLQLN	0.03226	-0.00315	0.00821	77.674	53.921	77.674	0.085089	74.6323	3	0.47813
PER2 S977	PER2	S	977		iGPS	CRK7	CMGC/CDK			0.04754	1	0.00444929	O15055	Period circadian protein homolog 2	CPATRATPPSAMGRASPPLFQSRSSSPLQLN	0.03226	-0.00315	0.00821	77.674	53.921	77.674	0.085089	74.6323	3	0.47813
PER2 S977	PER2	S	977		iGPS	CHED	CMGC/CDK			0.04754	1	0.00444929	O15055	Period circadian protein homolog 2	CPATRATPPSAMGRASPPLFQSRSSSPLQLN	0.03226	-0.00315	0.00821	77.674	53.921	77.674	0.085089	74.6323	3	0.47813
PER2 S977	PER2	S	977		iGPS	PCTAIRE1	CMGC/CDK			0.04754	1	0.00444929	O15055	Period circadian protein homolog 2	CPATRATPPSAMGRASPPLFQSRSSSPLQLN	0.03226	-0.00315	0.00821	77.674	53.921	77.674	0.085089	74.6323	3	0.47813
PER2 S977	PER2	S	977		iGPS	PCTAIRE2	CMGC/CDK			0.04754	1	0.00444929	O15055	Period circadian protein homolog 2	CPATRATPPSAMGRASPPLFQSRSSSPLQLN	0.03226	-0.00315	0.00821	77.674	53.921	77.674	0.085089	74.6323	3	0.47813
PER2 S977	PER2	S	977		iGPS	PCTAIRE3	CMGC/CDK			0.04754	1	0.00444929	O15055	Period circadian protein homolog 2	CPATRATPPSAMGRASPPLFQSRSSSPLQLN	0.03226	-0.00315	0.00821	77.674	53.921	77.674	0.085089	74.6323	3	0.47813
PER2 S977	PER2	S	977		iGPS	PFTAIRE1	CMGC/CDK			0.04754	1	0.00444929	O15055	Period circadian protein homolog 2	CPATRATPPSAMGRASPPLFQSRSSSPLQLN	0.03226	-0.00315	0.00821	77.674	53.921	77.674	0.085089	74.6323	3	0.47813
PER2 S977	PER2	S	977		iGPS	PFTAIRE2	CMGC/CDK			0.04754	1	0.00444929	O15055	Period circadian protein homolog 2	CPATRATPPSAMGRASPPLFQSRSSSPLQLN	0.03226	-0.00315	0.00821	77.674	53.921	77.674	0.085089	74.6323	3	0.47813
FYB S225	FYB	S	225		iGPS	Erk1	CMGC/MAPK			0.37139	1	4.03827e-13	O15117	FYN-binding protein	HEDESPMKNVSSSKGSPAPLGVRSKSGPLKP	0.38973	0.23611	0.28886	121.26	121.26	55.718	-0.25156	55.7181	2	3.3004
FYB S225	FYB	S	225		iGPS	Erk2	CMGC/MAPK			0.37139	1	4.03827e-13	O15117	FYN-binding protein	HEDESPMKNVSSSKGSPAPLGVRSKSGPLKP	0.38973	0.23611	0.28886	121.26	121.26	55.718	-0.25156	55.7181	2	3.3004
FYB S225	FYB	S	225		iGPS	Erk3	CMGC/MAPK			0.37139	1	4.03827e-13	O15117	FYN-binding protein	HEDESPMKNVSSSKGSPAPLGVRSKSGPLKP	0.38973	0.23611	0.28886	121.26	121.26	55.718	-0.25156	55.7181	2	3.3004
FYB S225	FYB	S	225		iGPS	Erk5	CMGC/MAPK			0.37139	1	4.03827e-13	O15117	FYN-binding protein	HEDESPMKNVSSSKGSPAPLGVRSKSGPLKP	0.38973	0.23611	0.28886	121.26	121.26	55.718	-0.25156	55.7181	2	3.3004
FYB S225	FYB	S	225		iGPS	JNK1	CMGC/MAPK			0.37139	1	4.03827e-13	O15117	FYN-binding protein	HEDESPMKNVSSSKGSPAPLGVRSKSGPLKP	0.38973	0.23611	0.28886	121.26	121.26	55.718	-0.25156	55.7181	2	3.3004
FYB S225	FYB	S	225		iGPS	JNK2	CMGC/MAPK			0.37139	1	4.03827e-13	O15117	FYN-binding protein	HEDESPMKNVSSSKGSPAPLGVRSKSGPLKP	0.38973	0.23611	0.28886	121.26	121.26	55.718	-0.25156	55.7181	2	3.3004
FYB S225	FYB	S	225		iGPS	JNK3	CMGC/MAPK			0.37139	1	4.03827e-13	O15117	FYN-binding protein	HEDESPMKNVSSSKGSPAPLGVRSKSGPLKP	0.38973	0.23611	0.28886	121.26	121.26	55.718	-0.25156	55.7181	2	3.3004
FYB S225	FYB	S	225		iGPS	p38a	CMGC/MAPK			0.37139	1	4.03827e-13	O15117	FYN-binding protein	HEDESPMKNVSSSKGSPAPLGVRSKSGPLKP	0.38973	0.23611	0.28886	121.26	121.26	55.718	-0.25156	55.7181	2	3.3004
FYB S225	FYB	S	225		iGPS	p38b	CMGC/MAPK			0.37139	1	4.03827e-13	O15117	FYN-binding protein	HEDESPMKNVSSSKGSPAPLGVRSKSGPLKP	0.38973	0.23611	0.28886	121.26	121.26	55.718	-0.25156	55.7181	2	3.3004
FYB S225	FYB	S	225		iGPS	p38d	CMGC/MAPK			0.37139	1	4.03827e-13	O15117	FYN-binding protein	HEDESPMKNVSSSKGSPAPLGVRSKSGPLKP	0.38973	0.23611	0.28886	121.26	121.26	55.718	-0.25156	55.7181	2	3.3004
MDM4 S367	MDM4	S	367	+	iGPS	AKT1	AGC/AKT			0.03773	0.999963	7.91442e-05	O15151	Protein Mdm4	KENEGNDVPDCRRTISAPVVRPKDAYIKKEN	0.02245	0.03635	-0.06647	107.97	83.745	96.745	0.97125	44.2813	3	3.4918
MDM4 S367	MDM4	S	367	+	iGPS	CHK1	CAMK/CAMKL/CHK1			0.03773	0.999963	7.91442e-05	O15151	Protein Mdm4	KENEGNDVPDCRRTISAPVVRPKDAYIKKEN	0.02245	0.03635	-0.06647	107.97	83.745	96.745	0.97125	44.2813	3	3.4918
MDM4 S367	MDM4	S	367	+	iGPS	CHK2	CAMK/RAD53			0.03773	0.999963	7.91442e-05	O15151	Protein Mdm4	KENEGNDVPDCRRTISAPVVRPKDAYIKKEN	0.02245	0.03635	-0.06647	107.97	83.745	96.745	0.97125	44.2813	3	3.4918
MDM4 S367	MDM4	S	367	+	iGPS	LATS1	AGC			0.03773	0.999963	7.91442e-05	O15151	Protein Mdm4	KENEGNDVPDCRRTISAPVVRPKDAYIKKEN	0.02245	0.03635	-0.06647	107.97	83.745	96.745	0.97125	44.2813	3	3.4918
MDM4 S367	MDM4	S	367	+	iGPS	LATS2	AGC			0.03773	0.999963	7.91442e-05	O15151	Protein Mdm4	KENEGNDVPDCRRTISAPVVRPKDAYIKKEN	0.02245	0.03635	-0.06647	107.97	83.745	96.745	0.97125	44.2813	3	3.4918
MDM4 S367	MDM4	S	367	+	iGPS	MAST2	AGC			0.03773	0.999963	7.91442e-05	O15151	Protein Mdm4	KENEGNDVPDCRRTISAPVVRPKDAYIKKEN	0.02245	0.03635	-0.06647	107.97	83.745	96.745	0.97125	44.2813	3	3.4918
MDM4 S367	MDM4	S	367	+	iGPS	PKN1	AGC			0.03773	0.999963	7.91442e-05	O15151	Protein Mdm4	KENEGNDVPDCRRTISAPVVRPKDAYIKKEN	0.02245	0.03635	-0.06647	107.97	83.745	96.745	0.97125	44.2813	3	3.4918
MDM4 S367	MDM4	S	367	+	iGPS	PKN2	AGC			0.03773	0.999963	7.91442e-05	O15151	Protein Mdm4	KENEGNDVPDCRRTISAPVVRPKDAYIKKEN	0.02245	0.03635	-0.06647	107.97	83.745	96.745	0.97125	44.2813	3	3.4918
MDM4 S367	MDM4	S	367	+	iGPS	PKN3	AGC			0.03773	0.999963	7.91442e-05	O15151	Protein Mdm4	KENEGNDVPDCRRTISAPVVRPKDAYIKKEN	0.02245	0.03635	-0.06647	107.97	83.745	96.745	0.97125	44.2813	3	3.4918
MDM4 S367	MDM4	S	367	+	iGPS	YANK1	AGC			0.03773	0.999963	7.91442e-05	O15151	Protein Mdm4	KENEGNDVPDCRRTISAPVVRPKDAYIKKEN	0.02245	0.03635	-0.06647	107.97	83.745	96.745	0.97125	44.2813	3	3.4918
MDM4 S367	MDM4	S	367	+	iGPS	YANK3	AGC			0.03773	0.999963	7.91442e-05	O15151	Protein Mdm4	KENEGNDVPDCRRTISAPVVRPKDAYIKKEN	0.02245	0.03635	-0.06647	107.97	83.745	96.745	0.97125	44.2813	3	3.4918
TRIM24 S654	TRIM24	S	654		iGPS	AKT1	AGC/AKT		+	-0.66383	1	1.74804e-17	O15164	Transcription intermediary factor 1-alpha	VRKDTNIDHGQPRPPSNRTVQSPNSSVPSPG	-0.63564	-0.78067	-0.58103	120.4	103.79	120.4	-0.52204	84.2731	4	11.925
TRIM24 S654	TRIM24	S	654		iGPS	PKCz	AGC/PKC		+	-0.66383	1	1.74804e-17	O15164	Transcription intermediary factor 1-alpha	VRKDTNIDHGQPRPPSNRTVQSPNSSVPSPG	-0.63564	-0.78067	-0.58103	120.4	103.79	120.4	-0.52204	84.2731	4	11.925
TRIM24 S1042	TRIM24	S	1042		iGPS	AKT1	AGC/AKT			0.12922	1	2.72483e-08	O15164	Transcription intermediary factor 1-alpha	DSDDDFVQPRKKRLKSIEERQLLK_______	-0.05766	0.000489999	0.22252	156.01	83.431	107.97	0.32994	107.966	6	12.523
TRIM24 S1042	TRIM24	S	1042		iGPS	AurA	Other/AUR/AUR-A			0.12922	1	2.72483e-08	O15164	Transcription intermediary factor 1-alpha	DSDDDFVQPRKKRLKSIEERQLLK_______	-0.05766	0.000489999	0.22252	156.01	83.431	107.97	0.32994	107.966	6	12.523
TRIM24 S1042	TRIM24	S	1042		iGPS	CHK2	CAMK/RAD53			0.12922	1	2.72483e-08	O15164	Transcription intermediary factor 1-alpha	DSDDDFVQPRKKRLKSIEERQLLK_______	-0.05766	0.000489999	0.22252	156.01	83.431	107.97	0.32994	107.966	6	12.523
TRIM24 S1042	TRIM24	S	1042		iGPS	PKCz	AGC/PKC			0.12922	1	2.72483e-08	O15164	Transcription intermediary factor 1-alpha	DSDDDFVQPRKKRLKSIEERQLLK_______	-0.05766	0.000489999	0.22252	156.01	83.431	107.97	0.32994	107.966	6	12.523
TRIM24 S660	TRIM24	S	660		iGPS	ARAF	TKL/RAF			-0.22368	0.754695	1.25243e-13	O15164	Transcription intermediary factor 1-alpha	IDHGQPRPPSNRTVQSPNSSVPSPGLAGPVT	-0.23896	-0.05793	-0.44451	70.71	68.566	70.71	-0.69758	9.15259	1	NaN
TRIM24 S660	TRIM24	S	660		iGPS	AurA	Other/AUR/AUR-A			-0.22368	0.754695	1.25243e-13	O15164	Transcription intermediary factor 1-alpha	IDHGQPRPPSNRTVQSPNSSVPSPGLAGPVT	-0.23896	-0.05793	-0.44451	70.71	68.566	70.71	-0.69758	9.15259	1	NaN
TRIM24 S660	TRIM24	S	660		iGPS	BRAF	TKL/RAF			-0.22368	0.754695	1.25243e-13	O15164	Transcription intermediary factor 1-alpha	IDHGQPRPPSNRTVQSPNSSVPSPGLAGPVT	-0.23896	-0.05793	-0.44451	70.71	68.566	70.71	-0.69758	9.15259	1	NaN
TRIM24 S660	TRIM24	S	660		iGPS	CDK4	CMGC/CDK			-0.22368	0.754695	1.25243e-13	O15164	Transcription intermediary factor 1-alpha	IDHGQPRPPSNRTVQSPNSSVPSPGLAGPVT	-0.23896	-0.05793	-0.44451	70.71	68.566	70.71	-0.69758	9.15259	1	NaN
TRIM24 S660	TRIM24	S	660		iGPS	CDK5	CMGC/CDK			-0.22368	0.754695	1.25243e-13	O15164	Transcription intermediary factor 1-alpha	IDHGQPRPPSNRTVQSPNSSVPSPGLAGPVT	-0.23896	-0.05793	-0.44451	70.71	68.566	70.71	-0.69758	9.15259	1	NaN
TRIM24 S660	TRIM24	S	660		iGPS	CDK6	CMGC/CDK			-0.22368	0.754695	1.25243e-13	O15164	Transcription intermediary factor 1-alpha	IDHGQPRPPSNRTVQSPNSSVPSPGLAGPVT	-0.23896	-0.05793	-0.44451	70.71	68.566	70.71	-0.69758	9.15259	1	NaN
TRIM24 S660	TRIM24	S	660		iGPS	FRAP	Atypical/PIKK/FRAP			-0.22368	0.754695	1.25243e-13	O15164	Transcription intermediary factor 1-alpha	IDHGQPRPPSNRTVQSPNSSVPSPGLAGPVT	-0.23896	-0.05793	-0.44451	70.71	68.566	70.71	-0.69758	9.15259	1	NaN
TRIM24 S660	TRIM24	S	660		iGPS	CHK2	CAMK/RAD53			-0.22368	0.754695	1.25243e-13	O15164	Transcription intermediary factor 1-alpha	IDHGQPRPPSNRTVQSPNSSVPSPGLAGPVT	-0.23896	-0.05793	-0.44451	70.71	68.566	70.71	-0.69758	9.15259	1	NaN
TRIM24 S660	TRIM24	S	660		iGPS	KSR1	TKL/RAF			-0.22368	0.754695	1.25243e-13	O15164	Transcription intermediary factor 1-alpha	IDHGQPRPPSNRTVQSPNSSVPSPGLAGPVT	-0.23896	-0.05793	-0.44451	70.71	68.566	70.71	-0.69758	9.15259	1	NaN
TRIM24 S660	TRIM24	S	660		iGPS	KSR2	TKL/RAF			-0.22368	0.754695	1.25243e-13	O15164	Transcription intermediary factor 1-alpha	IDHGQPRPPSNRTVQSPNSSVPSPGLAGPVT	-0.23896	-0.05793	-0.44451	70.71	68.566	70.71	-0.69758	9.15259	1	NaN
TRIM24 S660	TRIM24	S	660		iGPS	PCTAIRE1	CMGC/CDK			-0.22368	0.754695	1.25243e-13	O15164	Transcription intermediary factor 1-alpha	IDHGQPRPPSNRTVQSPNSSVPSPGLAGPVT	-0.23896	-0.05793	-0.44451	70.71	68.566	70.71	-0.69758	9.15259	1	NaN
TRIM24 S660	TRIM24	S	660		iGPS	PCTAIRE2	CMGC/CDK			-0.22368	0.754695	1.25243e-13	O15164	Transcription intermediary factor 1-alpha	IDHGQPRPPSNRTVQSPNSSVPSPGLAGPVT	-0.23896	-0.05793	-0.44451	70.71	68.566	70.71	-0.69758	9.15259	1	NaN
TRIM24 S660	TRIM24	S	660		iGPS	PFTAIRE1	CMGC/CDK			-0.22368	0.754695	1.25243e-13	O15164	Transcription intermediary factor 1-alpha	IDHGQPRPPSNRTVQSPNSSVPSPGLAGPVT	-0.23896	-0.05793	-0.44451	70.71	68.566	70.71	-0.69758	9.15259	1	NaN
TRIM24 S660	TRIM24	S	660		iGPS	RAF1	TKL/RAF			-0.22368	0.754695	1.25243e-13	O15164	Transcription intermediary factor 1-alpha	IDHGQPRPPSNRTVQSPNSSVPSPGLAGPVT	-0.23896	-0.05793	-0.44451	70.71	68.566	70.71	-0.69758	9.15259	1	NaN
PGRMC2 S90	PGRMC2	S	90		iGPS	CDK6	CMGC/CDK			-0.00536	0.999774	1.49472e-22	O15173	Membrane-associated progesterone receptor component 2	WGRRGLGAGAGAGEESPATSLPRMKKRDFSL	0.11209	-0.03385	-0.09061	114.66	110.33	104.81	-1.5889	37.6171	10	21.091
PGRMC2 S90	PGRMC2	S	90		iGPS	PFTAIRE1	CMGC/CDK			-0.00536	0.999774	1.49472e-22	O15173	Membrane-associated progesterone receptor component 2	WGRRGLGAGAGAGEESPATSLPRMKKRDFSL	0.11209	-0.03385	-0.09061	114.66	110.33	104.81	-1.5889	37.6171	10	21.091
MAFG S124	MAFG	S	124		iGPS	DYRK1A	CMGC/DYRK	+		0.59932	0.98961	0.00439124	O15525	Transcription factor MafG	SKYEALQTFARTVARSPVAPARGPLAAGLGP	0.52375	0.55269	0.5567	61.409	46.265	61.409	0.39634	19.7884	3	2.5433
MAFG S124	MAFG	S	124		iGPS	DYRK1B	CMGC/DYRK	+		0.59932	0.98961	0.00439124	O15525	Transcription factor MafG	SKYEALQTFARTVARSPVAPARGPLAAGLGP	0.52375	0.55269	0.5567	61.409	46.265	61.409	0.39634	19.7884	3	2.5433
MAFG S124	MAFG	S	124		iGPS	DYRK3	CMGC/DYRK	+		0.59932	0.98961	0.00439124	O15525	Transcription factor MafG	SKYEALQTFARTVARSPVAPARGPLAAGLGP	0.52375	0.55269	0.5567	61.409	46.265	61.409	0.39634	19.7884	3	2.5433
MAFG S124	MAFG	S	124		iGPS	HIPK1	CMGC/DYRK	+		0.59932	0.98961	0.00439124	O15525	Transcription factor MafG	SKYEALQTFARTVARSPVAPARGPLAAGLGP	0.52375	0.55269	0.5567	61.409	46.265	61.409	0.39634	19.7884	3	2.5433
MAFG S124	MAFG	S	124		iGPS	HIPK2	CMGC/DYRK	+		0.59932	0.98961	0.00439124	O15525	Transcription factor MafG	SKYEALQTFARTVARSPVAPARGPLAAGLGP	0.52375	0.55269	0.5567	61.409	46.265	61.409	0.39634	19.7884	3	2.5433
MAFG S124	MAFG	S	124		iGPS	HIPK3	CMGC/DYRK	+		0.59932	0.98961	0.00439124	O15525	Transcription factor MafG	SKYEALQTFARTVARSPVAPARGPLAAGLGP	0.52375	0.55269	0.5567	61.409	46.265	61.409	0.39634	19.7884	3	2.5433
MAFG S124	MAFG	S	124		iGPS	HIPK4	CMGC/DYRK	+		0.59932	0.98961	0.00439124	O15525	Transcription factor MafG	SKYEALQTFARTVARSPVAPARGPLAAGLGP	0.52375	0.55269	0.5567	61.409	46.265	61.409	0.39634	19.7884	3	2.5433
PER1 S815	PER1	S	815		iGPS	CaMK1g	CAMK/CAMK1			0.16131	0.999434	4.79215e-09	O15534	Period circadian protein homolog 1	DLGRLRGLDSSSTAPSALGERGCHHGPAPPS	0.06851	0.1946	0.24423	99.407	87.247	99.407	0.66565	32.8706	7	10.741
PER1 S815	PER1	S	815		iGPS	CaMK4	CAMK/CAMK1			0.16131	0.999434	4.79215e-09	O15534	Period circadian protein homolog 1	DLGRLRGLDSSSTAPSALGERGCHHGPAPPS	0.06851	0.1946	0.24423	99.407	87.247	99.407	0.66565	32.8706	7	10.741
SIPA1L1 S1528	SIPA1L1	S	1528		iGPS	GSK3A	CMGC/GSK			0.30346	0.999901	0.00135695	O43166	Signal-induced proliferation-associated 1-like protein 1	IAHTRLRASTRDLRASPKPTSKSTIEEDLKK	0.45783	0.36653	0.02215	83.692	72.433	58.885	0.57645	41.2567	5	15.12
SIPA1L1 S208	SIPA1L1	S	208		iGPS	CK1a2	CK1			0.17645	0.874173	0.00275651	O43166	Signal-induced proliferation-associated 1-like protein 1	SPTYKTGPSLHREYGSTSSIDKQGTSGESFF	-0.05509	0.19423	0.12766	76.073	63.546	76.073	0.24822	9.08406	3	10.19
SIPA1L1 S208	SIPA1L1	S	208		iGPS	CK1d	CK1			0.17645	0.874173	0.00275651	O43166	Signal-induced proliferation-associated 1-like protein 1	SPTYKTGPSLHREYGSTSSIDKQGTSGESFF	-0.05509	0.19423	0.12766	76.073	63.546	76.073	0.24822	9.08406	3	10.19
SIPA1L1 S208	SIPA1L1	S	208		iGPS	CK1e	CK1			0.17645	0.874173	0.00275651	O43166	Signal-induced proliferation-associated 1-like protein 1	SPTYKTGPSLHREYGSTSSIDKQGTSGESFF	-0.05509	0.19423	0.12766	76.073	63.546	76.073	0.24822	9.08406	3	10.19
SIPA1L1 S208	SIPA1L1	S	208		iGPS	CK1g1	CK1			0.17645	0.874173	0.00275651	O43166	Signal-induced proliferation-associated 1-like protein 1	SPTYKTGPSLHREYGSTSSIDKQGTSGESFF	-0.05509	0.19423	0.12766	76.073	63.546	76.073	0.24822	9.08406	3	10.19
SIPA1L1 S208	SIPA1L1	S	208		iGPS	CK1g2	CK1			0.17645	0.874173	0.00275651	O43166	Signal-induced proliferation-associated 1-like protein 1	SPTYKTGPSLHREYGSTSSIDKQGTSGESFF	-0.05509	0.19423	0.12766	76.073	63.546	76.073	0.24822	9.08406	3	10.19
SIPA1L1 S208	SIPA1L1	S	208		iGPS	TTBK1	CK1			0.17645	0.874173	0.00275651	O43166	Signal-induced proliferation-associated 1-like protein 1	SPTYKTGPSLHREYGSTSSIDKQGTSGESFF	-0.05509	0.19423	0.12766	76.073	63.546	76.073	0.24822	9.08406	3	10.19
SIPA1L1 S208	SIPA1L1	S	208		iGPS	TTBK2	CK1			0.17645	0.874173	0.00275651	O43166	Signal-induced proliferation-associated 1-like protein 1	SPTYKTGPSLHREYGSTSSIDKQGTSGESFF	-0.05509	0.19423	0.12766	76.073	63.546	76.073	0.24822	9.08406	3	10.19
SIPA1L1 S208	SIPA1L1	S	208		iGPS	VRK2	CK1			0.17645	0.874173	0.00275651	O43166	Signal-induced proliferation-associated 1-like protein 1	SPTYKTGPSLHREYGSTSSIDKQGTSGESFF	-0.05509	0.19423	0.12766	76.073	63.546	76.073	0.24822	9.08406	3	10.19
SIPA1L1 S208	SIPA1L1	S	208		iGPS	VRK3	CK1			0.17645	0.874173	0.00275651	O43166	Signal-induced proliferation-associated 1-like protein 1	SPTYKTGPSLHREYGSTSSIDKQGTSGESFF	-0.05509	0.19423	0.12766	76.073	63.546	76.073	0.24822	9.08406	3	10.19
SRGAP3 S858	SRGAP3	S	858		iGPS	AKT1	AGC/AKT			0.08923	1	0.000158033	O43295	SLIT-ROBO Rho GTPase-activating protein 3	SDYGFGGVMGRVRLRSDGAAIPRRRSGGDTH	-0.16634	0.0426	0.04963	103.13	67.593	80.905	1.5571	80.9051	3	9.8038
SRGAP3 S858	SRGAP3	S	858		iGPS	DCLK1	CAMK			0.08923	1	0.000158033	O43295	SLIT-ROBO Rho GTPase-activating protein 3	SDYGFGGVMGRVRLRSDGAAIPRRRSGGDTH	-0.16634	0.0426	0.04963	103.13	67.593	80.905	1.5571	80.9051	3	9.8038
SRGAP3 S858	SRGAP3	S	858		iGPS	DCLK2	CAMK			0.08923	1	0.000158033	O43295	SLIT-ROBO Rho GTPase-activating protein 3	SDYGFGGVMGRVRLRSDGAAIPRRRSGGDTH	-0.16634	0.0426	0.04963	103.13	67.593	80.905	1.5571	80.9051	3	9.8038
SRGAP3 S858	SRGAP3	S	858		iGPS	DCLK3	CAMK			0.08923	1	0.000158033	O43295	SLIT-ROBO Rho GTPase-activating protein 3	SDYGFGGVMGRVRLRSDGAAIPRRRSGGDTH	-0.16634	0.0426	0.04963	103.13	67.593	80.905	1.5571	80.9051	3	9.8038
SRGAP3 S858	SRGAP3	S	858		iGPS	Obscn	CAMK			0.08923	1	0.000158033	O43295	SLIT-ROBO Rho GTPase-activating protein 3	SDYGFGGVMGRVRLRSDGAAIPRRRSGGDTH	-0.16634	0.0426	0.04963	103.13	67.593	80.905	1.5571	80.9051	3	9.8038
SRGAP3 S858	SRGAP3	S	858		iGPS	PIM1	CAMK			0.08923	1	0.000158033	O43295	SLIT-ROBO Rho GTPase-activating protein 3	SDYGFGGVMGRVRLRSDGAAIPRRRSGGDTH	-0.16634	0.0426	0.04963	103.13	67.593	80.905	1.5571	80.9051	3	9.8038
SRGAP3 S858	SRGAP3	S	858		iGPS	PIM2	CAMK			0.08923	1	0.000158033	O43295	SLIT-ROBO Rho GTPase-activating protein 3	SDYGFGGVMGRVRLRSDGAAIPRRRSGGDTH	-0.16634	0.0426	0.04963	103.13	67.593	80.905	1.5571	80.9051	3	9.8038
SRGAP3 S858	SRGAP3	S	858		iGPS	PIM3	CAMK			0.08923	1	0.000158033	O43295	SLIT-ROBO Rho GTPase-activating protein 3	SDYGFGGVMGRVRLRSDGAAIPRRRSGGDTH	-0.16634	0.0426	0.04963	103.13	67.593	80.905	1.5571	80.9051	3	9.8038
SRGAP3 S858	SRGAP3	S	858		iGPS	PSKH1	CAMK			0.08923	1	0.000158033	O43295	SLIT-ROBO Rho GTPase-activating protein 3	SDYGFGGVMGRVRLRSDGAAIPRRRSGGDTH	-0.16634	0.0426	0.04963	103.13	67.593	80.905	1.5571	80.9051	3	9.8038
SRGAP3 S858	SRGAP3	S	858		iGPS	PSKH2	CAMK			0.08923	1	0.000158033	O43295	SLIT-ROBO Rho GTPase-activating protein 3	SDYGFGGVMGRVRLRSDGAAIPRRRSGGDTH	-0.16634	0.0426	0.04963	103.13	67.593	80.905	1.5571	80.9051	3	9.8038
SRGAP3 S858	SRGAP3	S	858		iGPS	SPEG	CAMK			0.08923	1	0.000158033	O43295	SLIT-ROBO Rho GTPase-activating protein 3	SDYGFGGVMGRVRLRSDGAAIPRRRSGGDTH	-0.16634	0.0426	0.04963	103.13	67.593	80.905	1.5571	80.9051	3	9.8038
SRGAP3 S858	SRGAP3	S	858		iGPS	Trad	CAMK			0.08923	1	0.000158033	O43295	SLIT-ROBO Rho GTPase-activating protein 3	SDYGFGGVMGRVRLRSDGAAIPRRRSGGDTH	-0.16634	0.0426	0.04963	103.13	67.593	80.905	1.5571	80.9051	3	9.8038
SRGAP3 S858	SRGAP3	S	858		iGPS	Trb1	CAMK			0.08923	1	0.000158033	O43295	SLIT-ROBO Rho GTPase-activating protein 3	SDYGFGGVMGRVRLRSDGAAIPRRRSGGDTH	-0.16634	0.0426	0.04963	103.13	67.593	80.905	1.5571	80.9051	3	9.8038
SRGAP3 S858	SRGAP3	S	858		iGPS	Trb2	CAMK			0.08923	1	0.000158033	O43295	SLIT-ROBO Rho GTPase-activating protein 3	SDYGFGGVMGRVRLRSDGAAIPRRRSGGDTH	-0.16634	0.0426	0.04963	103.13	67.593	80.905	1.5571	80.9051	3	9.8038
SRGAP3 S858	SRGAP3	S	858		iGPS	Trb3	CAMK			0.08923	1	0.000158033	O43295	SLIT-ROBO Rho GTPase-activating protein 3	SDYGFGGVMGRVRLRSDGAAIPRRRSGGDTH	-0.16634	0.0426	0.04963	103.13	67.593	80.905	1.5571	80.9051	3	9.8038
SRGAP3 S858	SRGAP3	S	858		iGPS	Trio	CAMK			0.08923	1	0.000158033	O43295	SLIT-ROBO Rho GTPase-activating protein 3	SDYGFGGVMGRVRLRSDGAAIPRRRSGGDTH	-0.16634	0.0426	0.04963	103.13	67.593	80.905	1.5571	80.9051	3	9.8038
SRGAP3 S858	SRGAP3	S	858		iGPS	TSSK2	CAMK			0.08923	1	0.000158033	O43295	SLIT-ROBO Rho GTPase-activating protein 3	SDYGFGGVMGRVRLRSDGAAIPRRRSGGDTH	-0.16634	0.0426	0.04963	103.13	67.593	80.905	1.5571	80.9051	3	9.8038
SRGAP3 S858	SRGAP3	S	858		iGPS	TSSK3	CAMK			0.08923	1	0.000158033	O43295	SLIT-ROBO Rho GTPase-activating protein 3	SDYGFGGVMGRVRLRSDGAAIPRRRSGGDTH	-0.16634	0.0426	0.04963	103.13	67.593	80.905	1.5571	80.9051	3	9.8038
SRGAP3 S858	SRGAP3	S	858		iGPS	TSSK4	CAMK			0.08923	1	0.000158033	O43295	SLIT-ROBO Rho GTPase-activating protein 3	SDYGFGGVMGRVRLRSDGAAIPRRRSGGDTH	-0.16634	0.0426	0.04963	103.13	67.593	80.905	1.5571	80.9051	3	9.8038
SRGAP3 S858	SRGAP3	S	858		iGPS	VACAMKL	CAMK			0.08923	1	0.000158033	O43295	SLIT-ROBO Rho GTPase-activating protein 3	SDYGFGGVMGRVRLRSDGAAIPRRRSGGDTH	-0.16634	0.0426	0.04963	103.13	67.593	80.905	1.5571	80.9051	3	9.8038
CCP110 S366	CCP110	S	366		iGPS	CDC2	CMGC/CDK/CDC2			0.15043	0.999998	1.73033e-06	O43303	Centriolar coiled-coil protein of 110 kDa	NNVIKSLTGSYAKLPSPEPSMSPKMHRRRSR	0.02848	0.14126	0.10164	113.11	113.11	113.11	0.061804	57.2906	3	5.1839
CCP110 S366	CCP110	S	366		iGPS	CDK2	CMGC/CDK/CDC2			0.15043	0.999998	1.73033e-06	O43303	Centriolar coiled-coil protein of 110 kDa	NNVIKSLTGSYAKLPSPEPSMSPKMHRRRSR	0.02848	0.14126	0.10164	113.11	113.11	113.11	0.061804	57.2906	3	5.1839
CCP110 S366	CCP110	S	366		iGPS	CDK4	CMGC/CDK			0.15043	0.999998	1.73033e-06	O43303	Centriolar coiled-coil protein of 110 kDa	NNVIKSLTGSYAKLPSPEPSMSPKMHRRRSR	0.02848	0.14126	0.10164	113.11	113.11	113.11	0.061804	57.2906	3	5.1839
CCP110 S366	CCP110	S	366		iGPS	CDK5	CMGC/CDK			0.15043	0.999998	1.73033e-06	O43303	Centriolar coiled-coil protein of 110 kDa	NNVIKSLTGSYAKLPSPEPSMSPKMHRRRSR	0.02848	0.14126	0.10164	113.11	113.11	113.11	0.061804	57.2906	3	5.1839
CCP110 S366	CCP110	S	366		iGPS	CDK6	CMGC/CDK			0.15043	0.999998	1.73033e-06	O43303	Centriolar coiled-coil protein of 110 kDa	NNVIKSLTGSYAKLPSPEPSMSPKMHRRRSR	0.02848	0.14126	0.10164	113.11	113.11	113.11	0.061804	57.2906	3	5.1839
CCP110 S366	CCP110	S	366		iGPS	PCTAIRE1	CMGC/CDK			0.15043	0.999998	1.73033e-06	O43303	Centriolar coiled-coil protein of 110 kDa	NNVIKSLTGSYAKLPSPEPSMSPKMHRRRSR	0.02848	0.14126	0.10164	113.11	113.11	113.11	0.061804	57.2906	3	5.1839
CCP110 S366	CCP110	S	366		iGPS	PCTAIRE2	CMGC/CDK			0.15043	0.999998	1.73033e-06	O43303	Centriolar coiled-coil protein of 110 kDa	NNVIKSLTGSYAKLPSPEPSMSPKMHRRRSR	0.02848	0.14126	0.10164	113.11	113.11	113.11	0.061804	57.2906	3	5.1839
CCP110 S366	CCP110	S	366		iGPS	PFTAIRE1	CMGC/CDK			0.15043	0.999998	1.73033e-06	O43303	Centriolar coiled-coil protein of 110 kDa	NNVIKSLTGSYAKLPSPEPSMSPKMHRRRSR	0.02848	0.14126	0.10164	113.11	113.11	113.11	0.061804	57.2906	3	5.1839
CCP110 S366	CCP110	S	366		iGPS	PLK1	Other/PLK			0.15043	0.999998	1.73033e-06	O43303	Centriolar coiled-coil protein of 110 kDa	NNVIKSLTGSYAKLPSPEPSMSPKMHRRRSR	0.02848	0.14126	0.10164	113.11	113.11	113.11	0.061804	57.2906	3	5.1839
CCP110 S366	CCP110	S	366		iGPS	PLK2	Other/PLK			0.15043	0.999998	1.73033e-06	O43303	Centriolar coiled-coil protein of 110 kDa	NNVIKSLTGSYAKLPSPEPSMSPKMHRRRSR	0.02848	0.14126	0.10164	113.11	113.11	113.11	0.061804	57.2906	3	5.1839
CCP110 S366	CCP110	S	366		iGPS	PLK4	Other/PLK			0.15043	0.999998	1.73033e-06	O43303	Centriolar coiled-coil protein of 110 kDa	NNVIKSLTGSYAKLPSPEPSMSPKMHRRRSR	0.02848	0.14126	0.10164	113.11	113.11	113.11	0.061804	57.2906	3	5.1839
CCP110 S372	CCP110	S	372		iGPS	CDC2	CMGC/CDK/CDC2			0.15043	0.983758	1.02845e-09	O43303	Centriolar coiled-coil protein of 110 kDa	LTGSYAKLPSPEPSMSPKMHRRRSRTSSACH	0.02848	0.14126	0.10164	152	144.02	123.81	-0.64404	17.8226	5	1.7989
CCP110 S372	CCP110	S	372		iGPS	CDK2	CMGC/CDK/CDC2			0.15043	0.983758	1.02845e-09	O43303	Centriolar coiled-coil protein of 110 kDa	LTGSYAKLPSPEPSMSPKMHRRRSRTSSACH	0.02848	0.14126	0.10164	152	144.02	123.81	-0.64404	17.8226	5	1.7989
CCP110 S372	CCP110	S	372		iGPS	CDK4	CMGC/CDK			0.15043	0.983758	1.02845e-09	O43303	Centriolar coiled-coil protein of 110 kDa	LTGSYAKLPSPEPSMSPKMHRRRSRTSSACH	0.02848	0.14126	0.10164	152	144.02	123.81	-0.64404	17.8226	5	1.7989
CCP110 S372	CCP110	S	372		iGPS	CDK5	CMGC/CDK			0.15043	0.983758	1.02845e-09	O43303	Centriolar coiled-coil protein of 110 kDa	LTGSYAKLPSPEPSMSPKMHRRRSRTSSACH	0.02848	0.14126	0.10164	152	144.02	123.81	-0.64404	17.8226	5	1.7989
CCP110 S372	CCP110	S	372		iGPS	CDK6	CMGC/CDK			0.15043	0.983758	1.02845e-09	O43303	Centriolar coiled-coil protein of 110 kDa	LTGSYAKLPSPEPSMSPKMHRRRSRTSSACH	0.02848	0.14126	0.10164	152	144.02	123.81	-0.64404	17.8226	5	1.7989
CCP110 S372	CCP110	S	372		iGPS	NEK10	Other/NEK			0.15043	0.983758	1.02845e-09	O43303	Centriolar coiled-coil protein of 110 kDa	LTGSYAKLPSPEPSMSPKMHRRRSRTSSACH	0.02848	0.14126	0.10164	152	144.02	123.81	-0.64404	17.8226	5	1.7989
CCP110 S372	CCP110	S	372		iGPS	NEK2	Other/NEK			0.15043	0.983758	1.02845e-09	O43303	Centriolar coiled-coil protein of 110 kDa	LTGSYAKLPSPEPSMSPKMHRRRSRTSSACH	0.02848	0.14126	0.10164	152	144.02	123.81	-0.64404	17.8226	5	1.7989
CCP110 S372	CCP110	S	372		iGPS	NEK7	Other/NEK			0.15043	0.983758	1.02845e-09	O43303	Centriolar coiled-coil protein of 110 kDa	LTGSYAKLPSPEPSMSPKMHRRRSRTSSACH	0.02848	0.14126	0.10164	152	144.02	123.81	-0.64404	17.8226	5	1.7989
CCP110 S372	CCP110	S	372		iGPS	NEK8	Other/NEK			0.15043	0.983758	1.02845e-09	O43303	Centriolar coiled-coil protein of 110 kDa	LTGSYAKLPSPEPSMSPKMHRRRSRTSSACH	0.02848	0.14126	0.10164	152	144.02	123.81	-0.64404	17.8226	5	1.7989
CCP110 S372	CCP110	S	372		iGPS	NEK9	Other/NEK			0.15043	0.983758	1.02845e-09	O43303	Centriolar coiled-coil protein of 110 kDa	LTGSYAKLPSPEPSMSPKMHRRRSRTSSACH	0.02848	0.14126	0.10164	152	144.02	123.81	-0.64404	17.8226	5	1.7989
CCP110 S372	CCP110	S	372		iGPS	PCTAIRE1	CMGC/CDK			0.15043	0.983758	1.02845e-09	O43303	Centriolar coiled-coil protein of 110 kDa	LTGSYAKLPSPEPSMSPKMHRRRSRTSSACH	0.02848	0.14126	0.10164	152	144.02	123.81	-0.64404	17.8226	5	1.7989
CCP110 S372	CCP110	S	372		iGPS	PCTAIRE2	CMGC/CDK			0.15043	0.983758	1.02845e-09	O43303	Centriolar coiled-coil protein of 110 kDa	LTGSYAKLPSPEPSMSPKMHRRRSRTSSACH	0.02848	0.14126	0.10164	152	144.02	123.81	-0.64404	17.8226	5	1.7989
CCP110 S372	CCP110	S	372		iGPS	PFTAIRE1	CMGC/CDK			0.15043	0.983758	1.02845e-09	O43303	Centriolar coiled-coil protein of 110 kDa	LTGSYAKLPSPEPSMSPKMHRRRSRTSSACH	0.02848	0.14126	0.10164	152	144.02	123.81	-0.64404	17.8226	5	1.7989
MAP3K7 S389	MAP3K7	S	389		iGPS	EphA5	TK/Eph			0.20239	1	8.51378e-10	O43318	Mitogen-activated protein kinase kinase kinase 7	SSVESLPPTSEGKRMSADMSEIEARIAATTA	0.16729	0.16687	0.18055	148.97	134.18	139.61	-0.65874	71.0598	20	7.5098
MAP3K7 S389	MAP3K7	S	389		iGPS	EphA6	TK/Eph			0.20239	1	8.51378e-10	O43318	Mitogen-activated protein kinase kinase kinase 7	SSVESLPPTSEGKRMSADMSEIEARIAATTA	0.16729	0.16687	0.18055	148.97	134.18	139.61	-0.65874	71.0598	20	7.5098
MAP3K7 S389	MAP3K7	S	389		iGPS	EphA7	TK/Eph			0.20239	1	8.51378e-10	O43318	Mitogen-activated protein kinase kinase kinase 7	SSVESLPPTSEGKRMSADMSEIEARIAATTA	0.16729	0.16687	0.18055	148.97	134.18	139.61	-0.65874	71.0598	20	7.5098
MAP3K7 S389	MAP3K7	S	389		iGPS	EphA8	TK/Eph			0.20239	1	8.51378e-10	O43318	Mitogen-activated protein kinase kinase kinase 7	SSVESLPPTSEGKRMSADMSEIEARIAATTA	0.16729	0.16687	0.18055	148.97	134.18	139.61	-0.65874	71.0598	20	7.5098
MAP3K7 S389	MAP3K7	S	389		iGPS	EphB2	TK/Eph			0.20239	1	8.51378e-10	O43318	Mitogen-activated protein kinase kinase kinase 7	SSVESLPPTSEGKRMSADMSEIEARIAATTA	0.16729	0.16687	0.18055	148.97	134.18	139.61	-0.65874	71.0598	20	7.5098
MAP3K7 S389	MAP3K7	S	389		iGPS	HGK	STE/STE20			0.20239	1	8.51378e-10	O43318	Mitogen-activated protein kinase kinase kinase 7	SSVESLPPTSEGKRMSADMSEIEARIAATTA	0.16729	0.16687	0.18055	148.97	134.18	139.61	-0.65874	71.0598	20	7.5098
MAP3K7 S389	MAP3K7	S	389		iGPS	HPK1	STE/STE20			0.20239	1	8.51378e-10	O43318	Mitogen-activated protein kinase kinase kinase 7	SSVESLPPTSEGKRMSADMSEIEARIAATTA	0.16729	0.16687	0.18055	148.97	134.18	139.61	-0.65874	71.0598	20	7.5098
MAP3K7 S389	MAP3K7	S	389		iGPS	KHS2	STE/STE20			0.20239	1	8.51378e-10	O43318	Mitogen-activated protein kinase kinase kinase 7	SSVESLPPTSEGKRMSADMSEIEARIAATTA	0.16729	0.16687	0.18055	148.97	134.18	139.61	-0.65874	71.0598	20	7.5098
MAP3K7 S389	MAP3K7	S	389		iGPS	LOK	STE/STE20			0.20239	1	8.51378e-10	O43318	Mitogen-activated protein kinase kinase kinase 7	SSVESLPPTSEGKRMSADMSEIEARIAATTA	0.16729	0.16687	0.18055	148.97	134.18	139.61	-0.65874	71.0598	20	7.5098
MAP3K7 S389	MAP3K7	S	389		iGPS	MAPKAPK2	CAMK/MAPKAPK			0.20239	1	8.51378e-10	O43318	Mitogen-activated protein kinase kinase kinase 7	SSVESLPPTSEGKRMSADMSEIEARIAATTA	0.16729	0.16687	0.18055	148.97	134.18	139.61	-0.65874	71.0598	20	7.5098
MAP3K7 S389	MAP3K7	S	389		iGPS	MAPKAPK3	CAMK/MAPKAPK			0.20239	1	8.51378e-10	O43318	Mitogen-activated protein kinase kinase kinase 7	SSVESLPPTSEGKRMSADMSEIEARIAATTA	0.16729	0.16687	0.18055	148.97	134.18	139.61	-0.65874	71.0598	20	7.5098
MAP3K7 S389	MAP3K7	S	389		iGPS	MAPKAPK5	CAMK/MAPKAPK			0.20239	1	8.51378e-10	O43318	Mitogen-activated protein kinase kinase kinase 7	SSVESLPPTSEGKRMSADMSEIEARIAATTA	0.16729	0.16687	0.18055	148.97	134.18	139.61	-0.65874	71.0598	20	7.5098
MAP3K7 S389	MAP3K7	S	389		iGPS	MINK	STE/STE20			0.20239	1	8.51378e-10	O43318	Mitogen-activated protein kinase kinase kinase 7	SSVESLPPTSEGKRMSADMSEIEARIAATTA	0.16729	0.16687	0.18055	148.97	134.18	139.61	-0.65874	71.0598	20	7.5098
MAP3K7 S389	MAP3K7	S	389		iGPS	MNK1	CAMK/MAPKAPK			0.20239	1	8.51378e-10	O43318	Mitogen-activated protein kinase kinase kinase 7	SSVESLPPTSEGKRMSADMSEIEARIAATTA	0.16729	0.16687	0.18055	148.97	134.18	139.61	-0.65874	71.0598	20	7.5098
MAP3K7 S389	MAP3K7	S	389		iGPS	MNK2	CAMK/MAPKAPK			0.20239	1	8.51378e-10	O43318	Mitogen-activated protein kinase kinase kinase 7	SSVESLPPTSEGKRMSADMSEIEARIAATTA	0.16729	0.16687	0.18055	148.97	134.18	139.61	-0.65874	71.0598	20	7.5098
MAP3K7 S389	MAP3K7	S	389		iGPS	MST4	STE/STE20			0.20239	1	8.51378e-10	O43318	Mitogen-activated protein kinase kinase kinase 7	SSVESLPPTSEGKRMSADMSEIEARIAATTA	0.16729	0.16687	0.18055	148.97	134.18	139.61	-0.65874	71.0598	20	7.5098
MAP3K7 S389	MAP3K7	S	389		iGPS	MYO3B	STE/STE20			0.20239	1	8.51378e-10	O43318	Mitogen-activated protein kinase kinase kinase 7	SSVESLPPTSEGKRMSADMSEIEARIAATTA	0.16729	0.16687	0.18055	148.97	134.18	139.61	-0.65874	71.0598	20	7.5098
MAP3K7 S389	MAP3K7	S	389		iGPS	NIK	STE/STE-Unique/NIK			0.20239	1	8.51378e-10	O43318	Mitogen-activated protein kinase kinase kinase 7	SSVESLPPTSEGKRMSADMSEIEARIAATTA	0.16729	0.16687	0.18055	148.97	134.18	139.61	-0.65874	71.0598	20	7.5098
MAP3K7 S389	MAP3K7	S	389		iGPS	NRK	STE/STE20			0.20239	1	8.51378e-10	O43318	Mitogen-activated protein kinase kinase kinase 7	SSVESLPPTSEGKRMSADMSEIEARIAATTA	0.16729	0.16687	0.18055	148.97	134.18	139.61	-0.65874	71.0598	20	7.5098
MAP3K7 S389	MAP3K7	S	389		iGPS	OSR1	STE/STE20			0.20239	1	8.51378e-10	O43318	Mitogen-activated protein kinase kinase kinase 7	SSVESLPPTSEGKRMSADMSEIEARIAATTA	0.16729	0.16687	0.18055	148.97	134.18	139.61	-0.65874	71.0598	20	7.5098
MAP3K7 S389	MAP3K7	S	389		iGPS	PAK1	STE/STE20			0.20239	1	8.51378e-10	O43318	Mitogen-activated protein kinase kinase kinase 7	SSVESLPPTSEGKRMSADMSEIEARIAATTA	0.16729	0.16687	0.18055	148.97	134.18	139.61	-0.65874	71.0598	20	7.5098
MAP3K7 S389	MAP3K7	S	389		iGPS	PAK2	STE/STE20			0.20239	1	8.51378e-10	O43318	Mitogen-activated protein kinase kinase kinase 7	SSVESLPPTSEGKRMSADMSEIEARIAATTA	0.16729	0.16687	0.18055	148.97	134.18	139.61	-0.65874	71.0598	20	7.5098
MAP3K7 S389	MAP3K7	S	389		iGPS	PAK4	STE/STE20			0.20239	1	8.51378e-10	O43318	Mitogen-activated protein kinase kinase kinase 7	SSVESLPPTSEGKRMSADMSEIEARIAATTA	0.16729	0.16687	0.18055	148.97	134.18	139.61	-0.65874	71.0598	20	7.5098
MAP3K7 S389	MAP3K7	S	389		iGPS	PAK5	STE/STE20			0.20239	1	8.51378e-10	O43318	Mitogen-activated protein kinase kinase kinase 7	SSVESLPPTSEGKRMSADMSEIEARIAATTA	0.16729	0.16687	0.18055	148.97	134.18	139.61	-0.65874	71.0598	20	7.5098
MAP3K7 S389	MAP3K7	S	389		iGPS	SLK	STE/STE20			0.20239	1	8.51378e-10	O43318	Mitogen-activated protein kinase kinase kinase 7	SSVESLPPTSEGKRMSADMSEIEARIAATTA	0.16729	0.16687	0.18055	148.97	134.18	139.61	-0.65874	71.0598	20	7.5098
MAP3K7 S389	MAP3K7	S	389		iGPS	STLK5	STE/STE20			0.20239	1	8.51378e-10	O43318	Mitogen-activated protein kinase kinase kinase 7	SSVESLPPTSEGKRMSADMSEIEARIAATTA	0.16729	0.16687	0.18055	148.97	134.18	139.61	-0.65874	71.0598	20	7.5098
MAP3K7 S389	MAP3K7	S	389		iGPS	STLK6	STE/STE20			0.20239	1	8.51378e-10	O43318	Mitogen-activated protein kinase kinase kinase 7	SSVESLPPTSEGKRMSADMSEIEARIAATTA	0.16729	0.16687	0.18055	148.97	134.18	139.61	-0.65874	71.0598	20	7.5098
MAP3K7 S389	MAP3K7	S	389		iGPS	YSK1	STE/STE20			0.20239	1	8.51378e-10	O43318	Mitogen-activated protein kinase kinase kinase 7	SSVESLPPTSEGKRMSADMSEIEARIAATTA	0.16729	0.16687	0.18055	148.97	134.18	139.61	-0.65874	71.0598	20	7.5098
MAP3K7 S439	MAP3K7	S	439		iGPS	IRAK1	TKL/IRAK		+	-0.93838	0.999984	1.45549e-37	O43318	Mitogen-activated protein kinase kinase kinase 7	VPEIVISGNGQPRRRSIQDLTVTGTEPGQVS	-0.98487	-0.98501	-0.63758	157.2	137.51	144	0.67882	47.8684	9	28.317
MAP3K7 S439	MAP3K7	S	439		iGPS	IRAK2	TKL/IRAK		+	-0.93838	0.999984	1.45549e-37	O43318	Mitogen-activated protein kinase kinase kinase 7	VPEIVISGNGQPRRRSIQDLTVTGTEPGQVS	-0.98487	-0.98501	-0.63758	157.2	137.51	144	0.67882	47.8684	9	28.317
WDR62 S1144	WDR62	S	1144		iGPS	Erk2	CMGC/MAPK			0.13027	0.939322	4.97935e-13	O43379	WD repeat-containing protein 62	MDRGGSQPRAGTGYASPDRTHVLAAGKAEET	-0.04984	0.08364	-0.02603	94.259	79.933	81.884	0.38657	12.1191	3	9.5526
WDR62 S1144	WDR62	S	1144		iGPS	JNK2	CMGC/MAPK			0.13027	0.939322	4.97935e-13	O43379	WD repeat-containing protein 62	MDRGGSQPRAGTGYASPDRTHVLAAGKAEET	-0.04984	0.08364	-0.02603	94.259	79.933	81.884	0.38657	12.1191	3	9.5526
WDR62 S1144	WDR62	S	1144		iGPS	p38a	CMGC/MAPK			0.13027	0.939322	4.97935e-13	O43379	WD repeat-containing protein 62	MDRGGSQPRAGTGYASPDRTHVLAAGKAEET	-0.04984	0.08364	-0.02603	94.259	79.933	81.884	0.38657	12.1191	3	9.5526
WDR62 S1144	WDR62	S	1144		iGPS	p38d	CMGC/MAPK			0.13027	0.939322	4.97935e-13	O43379	WD repeat-containing protein 62	MDRGGSQPRAGTGYASPDRTHVLAAGKAEET	-0.04984	0.08364	-0.02603	94.259	79.933	81.884	0.38657	12.1191	3	9.5526
WDR62 S1123	WDR62	S	1123		iGPS	Erk2	CMGC/MAPK	+		0.6263	1	2.33159e-06	O43379	WD repeat-containing protein 62	FTHTFPPRATQCLVKSPEVKLMDRGGSQPRA	0.53247	0.60964	0.54452	104.16	93.119	101.53	-0.25038	80.69	6	8.4177
WDR62 S1123	WDR62	S	1123		iGPS	JNK2	CMGC/MAPK	+		0.6263	1	2.33159e-06	O43379	WD repeat-containing protein 62	FTHTFPPRATQCLVKSPEVKLMDRGGSQPRA	0.53247	0.60964	0.54452	104.16	93.119	101.53	-0.25038	80.69	6	8.4177
WDR62 S1123	WDR62	S	1123		iGPS	p38a	CMGC/MAPK	+		0.6263	1	2.33159e-06	O43379	WD repeat-containing protein 62	FTHTFPPRATQCLVKSPEVKLMDRGGSQPRA	0.53247	0.60964	0.54452	104.16	93.119	101.53	-0.25038	80.69	6	8.4177
WDR62 S1123	WDR62	S	1123		iGPS	p38d	CMGC/MAPK	+		0.6263	1	2.33159e-06	O43379	WD repeat-containing protein 62	FTHTFPPRATQCLVKSPEVKLMDRGGSQPRA	0.53247	0.60964	0.54452	104.16	93.119	101.53	-0.25038	80.69	6	8.4177
EIF4G3 S1156	EIF4G3	S	1156	+	iGPS	CaMK1a	CAMK/CAMK1		+	-0.51148	0.979914	1.6358e-40	O43432	Eukaryotic translation initiation factor 4 gamma 3	LPSATARPNTFMRGGSSKDLLDNQSQEEQRR	-0.67804	-0.52066	-0.40902	181.23	181.23	178.84	0.2804	16.883	4	14.798
EIF4G3 S1156	EIF4G3	S	1156	+	iGPS	CaMK1b	CAMK/CAMK1		+	-0.51148	0.979914	1.6358e-40	O43432	Eukaryotic translation initiation factor 4 gamma 3	LPSATARPNTFMRGGSSKDLLDNQSQEEQRR	-0.67804	-0.52066	-0.40902	181.23	181.23	178.84	0.2804	16.883	4	14.798
EIF4G3 S1156	EIF4G3	S	1156	+	iGPS	CaMK1g	CAMK/CAMK1		+	-0.51148	0.979914	1.6358e-40	O43432	Eukaryotic translation initiation factor 4 gamma 3	LPSATARPNTFMRGGSSKDLLDNQSQEEQRR	-0.67804	-0.52066	-0.40902	181.23	181.23	178.84	0.2804	16.883	4	14.798
EIF4G3 S1156	EIF4G3	S	1156	+	iGPS	CaMK4	CAMK/CAMK1		+	-0.51148	0.979914	1.6358e-40	O43432	Eukaryotic translation initiation factor 4 gamma 3	LPSATARPNTFMRGGSSKDLLDNQSQEEQRR	-0.67804	-0.52066	-0.40902	181.23	181.23	178.84	0.2804	16.883	4	14.798
EIF4G3 S1156	EIF4G3	S	1156	+	iGPS	MNK1	CAMK/MAPKAPK		+	-0.51148	0.979914	1.6358e-40	O43432	Eukaryotic translation initiation factor 4 gamma 3	LPSATARPNTFMRGGSSKDLLDNQSQEEQRR	-0.67804	-0.52066	-0.40902	181.23	181.23	178.84	0.2804	16.883	4	14.798
EIF4G3 S1156	EIF4G3	S	1156	+	iGPS	MNK2	CAMK/MAPKAPK		+	-0.51148	0.979914	1.6358e-40	O43432	Eukaryotic translation initiation factor 4 gamma 3	LPSATARPNTFMRGGSSKDLLDNQSQEEQRR	-0.67804	-0.52066	-0.40902	181.23	181.23	178.84	0.2804	16.883	4	14.798
EIF4G3 S495	EIF4G3	S	495		iGPS	CaMK1a	CAMK/CAMK1			-0.13329	1	2.26043e-11	O43432	Eukaryotic translation initiation factor 4 gamma 3	QTEEILDSQNLNSRRSPVPAQIAITVPKTWK	-0.16773	-0.19396	-0.11662	126.26	114.35	126.26	-0.1027	71.5004	9	5.3911
EIF4G3 S495	EIF4G3	S	495		iGPS	CaMK1b	CAMK/CAMK1			-0.13329	1	2.26043e-11	O43432	Eukaryotic translation initiation factor 4 gamma 3	QTEEILDSQNLNSRRSPVPAQIAITVPKTWK	-0.16773	-0.19396	-0.11662	126.26	114.35	126.26	-0.1027	71.5004	9	5.3911
EIF4G3 S495	EIF4G3	S	495		iGPS	CaMK1g	CAMK/CAMK1			-0.13329	1	2.26043e-11	O43432	Eukaryotic translation initiation factor 4 gamma 3	QTEEILDSQNLNSRRSPVPAQIAITVPKTWK	-0.16773	-0.19396	-0.11662	126.26	114.35	126.26	-0.1027	71.5004	9	5.3911
EIF4G3 S495	EIF4G3	S	495		iGPS	CaMK4	CAMK/CAMK1			-0.13329	1	2.26043e-11	O43432	Eukaryotic translation initiation factor 4 gamma 3	QTEEILDSQNLNSRRSPVPAQIAITVPKTWK	-0.16773	-0.19396	-0.11662	126.26	114.35	126.26	-0.1027	71.5004	9	5.3911
EIF4G3 S495	EIF4G3	S	495		iGPS	FRAP	Atypical/PIKK/FRAP			-0.13329	1	2.26043e-11	O43432	Eukaryotic translation initiation factor 4 gamma 3	QTEEILDSQNLNSRRSPVPAQIAITVPKTWK	-0.16773	-0.19396	-0.11662	126.26	114.35	126.26	-0.1027	71.5004	9	5.3911
CBFA2T2 S33	CBFA2T2	S	33		iGPS	CDC2	CMGC/CDK/CDC2			-0.07893	1	2.16423e-09	O43439	Protein CBFA2T2	QWKVGPEKRVPAMPGSPVEVKIQSRSSPPTM	-0.00064	-0.15959	-0.18664	142.17	127.78	99.344	0.24977	99.344	20	10.251
CBFA2T2 S33	CBFA2T2	S	33		iGPS	CDK2	CMGC/CDK/CDC2			-0.07893	1	2.16423e-09	O43439	Protein CBFA2T2	QWKVGPEKRVPAMPGSPVEVKIQSRSSPPTM	-0.00064	-0.15959	-0.18664	142.17	127.78	99.344	0.24977	99.344	20	10.251
CBFA2T2 S264	CBFA2T2	S	264		iGPS	CDC2	CMGC/CDK/CDC2			0.04054	0.998261	0.000190395	O43439	Protein CBFA2T2	DTIAPEPPAKRVCTISPAPRHSPALTVPLMN	0.06987	-0.06877	-0.03858	117.45	95.454	109.39	-0.62509	27.59	5	3.9068
CBFA2T2 S264	CBFA2T2	S	264		iGPS	CDK2	CMGC/CDK/CDC2			0.04054	0.998261	0.000190395	O43439	Protein CBFA2T2	DTIAPEPPAKRVCTISPAPRHSPALTVPLMN	0.06987	-0.06877	-0.03858	117.45	95.454	109.39	-0.62509	27.59	5	3.9068
SUV39H1 S391	SUV39H1	S	391		iGPS	CDK2	CMGC/CDK/CDC2			-0.07981	1	3.38978e-08	O43463	Histone-lysine N-methyltransferase SUV39H1	STRMDSNFGLAGLPGSPKKRVRIECKCGTES	-0.09509	-0.08618	-0.15606	93.371	93.371	93.371	0.011876	90.132	8	3.1871
SUV39H1 S391	SUV39H1	S	391		iGPS	CDK4	CMGC/CDK			-0.07981	1	3.38978e-08	O43463	Histone-lysine N-methyltransferase SUV39H1	STRMDSNFGLAGLPGSPKKRVRIECKCGTES	-0.09509	-0.08618	-0.15606	93.371	93.371	93.371	0.011876	90.132	8	3.1871
SUV39H1 S391	SUV39H1	S	391		iGPS	CDK5	CMGC/CDK			-0.07981	1	3.38978e-08	O43463	Histone-lysine N-methyltransferase SUV39H1	STRMDSNFGLAGLPGSPKKRVRIECKCGTES	-0.09509	-0.08618	-0.15606	93.371	93.371	93.371	0.011876	90.132	8	3.1871
SUV39H1 S391	SUV39H1	S	391		iGPS	CDK6	CMGC/CDK			-0.07981	1	3.38978e-08	O43463	Histone-lysine N-methyltransferase SUV39H1	STRMDSNFGLAGLPGSPKKRVRIECKCGTES	-0.09509	-0.08618	-0.15606	93.371	93.371	93.371	0.011876	90.132	8	3.1871
SUV39H1 S391	SUV39H1	S	391		iGPS	IRAK1	TKL/IRAK			-0.07981	1	3.38978e-08	O43463	Histone-lysine N-methyltransferase SUV39H1	STRMDSNFGLAGLPGSPKKRVRIECKCGTES	-0.09509	-0.08618	-0.15606	93.371	93.371	93.371	0.011876	90.132	8	3.1871
SUV39H1 S391	SUV39H1	S	391		iGPS	IRAK2	TKL/IRAK			-0.07981	1	3.38978e-08	O43463	Histone-lysine N-methyltransferase SUV39H1	STRMDSNFGLAGLPGSPKKRVRIECKCGTES	-0.09509	-0.08618	-0.15606	93.371	93.371	93.371	0.011876	90.132	8	3.1871
SUV39H1 S391	SUV39H1	S	391		iGPS	PCTAIRE1	CMGC/CDK			-0.07981	1	3.38978e-08	O43463	Histone-lysine N-methyltransferase SUV39H1	STRMDSNFGLAGLPGSPKKRVRIECKCGTES	-0.09509	-0.08618	-0.15606	93.371	93.371	93.371	0.011876	90.132	8	3.1871
SUV39H1 S391	SUV39H1	S	391		iGPS	PCTAIRE2	CMGC/CDK			-0.07981	1	3.38978e-08	O43463	Histone-lysine N-methyltransferase SUV39H1	STRMDSNFGLAGLPGSPKKRVRIECKCGTES	-0.09509	-0.08618	-0.15606	93.371	93.371	93.371	0.011876	90.132	8	3.1871
SUV39H1 S391	SUV39H1	S	391		iGPS	PFTAIRE1	CMGC/CDK			-0.07981	1	3.38978e-08	O43463	Histone-lysine N-methyltransferase SUV39H1	STRMDSNFGLAGLPGSPKKRVRIECKCGTES	-0.09509	-0.08618	-0.15606	93.371	93.371	93.371	0.011876	90.132	8	3.1871
WIPF1 S340	WIPF1	S	340		iGPS	PKCa	AGC/PKC	+		0.70425	0.996396	3.05036e-05	O43516	WAS/WASL-interacting protein family member 1	SSGNDETPRLPQRNLSLSSSTPPLPSPGRSG	0.68897	0.51604	0.89314	63.998	55.656	56.081	0.040383	26.0087	3	13.284
WIPF1 S340	WIPF1	S	340		iGPS	PKCb	AGC/PKC	+		0.70425	0.996396	3.05036e-05	O43516	WAS/WASL-interacting protein family member 1	SSGNDETPRLPQRNLSLSSSTPPLPSPGRSG	0.68897	0.51604	0.89314	63.998	55.656	56.081	0.040383	26.0087	3	13.284
WIPF1 S340	WIPF1	S	340		iGPS	PKCd	AGC/PKC	+		0.70425	0.996396	3.05036e-05	O43516	WAS/WASL-interacting protein family member 1	SSGNDETPRLPQRNLSLSSSTPPLPSPGRSG	0.68897	0.51604	0.89314	63.998	55.656	56.081	0.040383	26.0087	3	13.284
WIPF1 S340	WIPF1	S	340		iGPS	PKCe	AGC/PKC	+		0.70425	0.996396	3.05036e-05	O43516	WAS/WASL-interacting protein family member 1	SSGNDETPRLPQRNLSLSSSTPPLPSPGRSG	0.68897	0.51604	0.89314	63.998	55.656	56.081	0.040383	26.0087	3	13.284
WIPF1 S340	WIPF1	S	340		iGPS	PKCg	AGC/PKC	+		0.70425	0.996396	3.05036e-05	O43516	WAS/WASL-interacting protein family member 1	SSGNDETPRLPQRNLSLSSSTPPLPSPGRSG	0.68897	0.51604	0.89314	63.998	55.656	56.081	0.040383	26.0087	3	13.284
WIPF1 S340	WIPF1	S	340		iGPS	PKCt	AGC/PKC	+		0.70425	0.996396	3.05036e-05	O43516	WAS/WASL-interacting protein family member 1	SSGNDETPRLPQRNLSLSSSTPPLPSPGRSG	0.68897	0.51604	0.89314	63.998	55.656	56.081	0.040383	26.0087	3	13.284
WIPF1 S340	WIPF1	S	340		iGPS	PKCz	AGC/PKC	+		0.70425	0.996396	3.05036e-05	O43516	WAS/WASL-interacting protein family member 1	SSGNDETPRLPQRNLSLSSSTPPLPSPGRSG	0.68897	0.51604	0.89314	63.998	55.656	56.081	0.040383	26.0087	3	13.284
WIPF1 S340	WIPF1	S	340		iGPS	PKCh	AGC/PKC	+		0.70425	0.996396	3.05036e-05	O43516	WAS/WASL-interacting protein family member 1	SSGNDETPRLPQRNLSLSSSTPPLPSPGRSG	0.68897	0.51604	0.89314	63.998	55.656	56.081	0.040383	26.0087	3	13.284
WIPF1 S340	WIPF1	S	340		iGPS	PKN2	AGC	+		0.70425	0.996396	3.05036e-05	O43516	WAS/WASL-interacting protein family member 1	SSGNDETPRLPQRNLSLSSSTPPLPSPGRSG	0.68897	0.51604	0.89314	63.998	55.656	56.081	0.040383	26.0087	3	13.284
WIPF1 S340	WIPF1	S	340		iGPS	YANK3	AGC	+		0.70425	0.996396	3.05036e-05	O43516	WAS/WASL-interacting protein family member 1	SSGNDETPRLPQRNLSLSSSTPPLPSPGRSG	0.68897	0.51604	0.89314	63.998	55.656	56.081	0.040383	26.0087	3	13.284
WIPF1 S214	WIPF1	S	214		iGPS	Erk1	CMGC/MAPK			-0.10713	0.999996	2.8555e-07	O43516	WAS/WASL-interacting protein family member 1	HNRGSPPVPGGPRQPSPGPTPPPFPGNRGTA	-0.07275	-0.17334	-0.18156	84.297	78.833	84.297	0.68014	53.7038	6	5.3679
WIPF1 S214	WIPF1	S	214		iGPS	Erk2	CMGC/MAPK			-0.10713	0.999996	2.8555e-07	O43516	WAS/WASL-interacting protein family member 1	HNRGSPPVPGGPRQPSPGPTPPPFPGNRGTA	-0.07275	-0.17334	-0.18156	84.297	78.833	84.297	0.68014	53.7038	6	5.3679
WIPF1 S214	WIPF1	S	214		iGPS	Erk3	CMGC/MAPK			-0.10713	0.999996	2.8555e-07	O43516	WAS/WASL-interacting protein family member 1	HNRGSPPVPGGPRQPSPGPTPPPFPGNRGTA	-0.07275	-0.17334	-0.18156	84.297	78.833	84.297	0.68014	53.7038	6	5.3679
WIPF1 S214	WIPF1	S	214		iGPS	Erk5	CMGC/MAPK			-0.10713	0.999996	2.8555e-07	O43516	WAS/WASL-interacting protein family member 1	HNRGSPPVPGGPRQPSPGPTPPPFPGNRGTA	-0.07275	-0.17334	-0.18156	84.297	78.833	84.297	0.68014	53.7038	6	5.3679
WIPF1 S214	WIPF1	S	214		iGPS	JNK1	CMGC/MAPK			-0.10713	0.999996	2.8555e-07	O43516	WAS/WASL-interacting protein family member 1	HNRGSPPVPGGPRQPSPGPTPPPFPGNRGTA	-0.07275	-0.17334	-0.18156	84.297	78.833	84.297	0.68014	53.7038	6	5.3679
WIPF1 S214	WIPF1	S	214		iGPS	JNK2	CMGC/MAPK			-0.10713	0.999996	2.8555e-07	O43516	WAS/WASL-interacting protein family member 1	HNRGSPPVPGGPRQPSPGPTPPPFPGNRGTA	-0.07275	-0.17334	-0.18156	84.297	78.833	84.297	0.68014	53.7038	6	5.3679
WIPF1 S214	WIPF1	S	214		iGPS	JNK3	CMGC/MAPK			-0.10713	0.999996	2.8555e-07	O43516	WAS/WASL-interacting protein family member 1	HNRGSPPVPGGPRQPSPGPTPPPFPGNRGTA	-0.07275	-0.17334	-0.18156	84.297	78.833	84.297	0.68014	53.7038	6	5.3679
WIPF1 S214	WIPF1	S	214		iGPS	p38a	CMGC/MAPK			-0.10713	0.999996	2.8555e-07	O43516	WAS/WASL-interacting protein family member 1	HNRGSPPVPGGPRQPSPGPTPPPFPGNRGTA	-0.07275	-0.17334	-0.18156	84.297	78.833	84.297	0.68014	53.7038	6	5.3679
WIPF1 S214	WIPF1	S	214		iGPS	p38b	CMGC/MAPK			-0.10713	0.999996	2.8555e-07	O43516	WAS/WASL-interacting protein family member 1	HNRGSPPVPGGPRQPSPGPTPPPFPGNRGTA	-0.07275	-0.17334	-0.18156	84.297	78.833	84.297	0.68014	53.7038	6	5.3679
WIPF1 S214	WIPF1	S	214		iGPS	p38d	CMGC/MAPK			-0.10713	0.999996	2.8555e-07	O43516	WAS/WASL-interacting protein family member 1	HNRGSPPVPGGPRQPSPGPTPPPFPGNRGTA	-0.07275	-0.17334	-0.18156	84.297	78.833	84.297	0.68014	53.7038	6	5.3679
FOXO3 S253	FOXO3	S	253	+	iGPS	AKT1	AGC/AKT			0.19156	1	1.97547e-16	O43524	Forkhead box protein O3	PDGGKSGKAPRRRAVSMDNSNKYTKSRGRAA	0.27136	0.14493	0.08661	177.39	144.47	177.39	-0.020612	91.919	3	5.2977
FOXO3 S253	FOXO3	S	253	+	iGPS	AKT2	AGC/AKT			0.19156	1	1.97547e-16	O43524	Forkhead box protein O3	PDGGKSGKAPRRRAVSMDNSNKYTKSRGRAA	0.27136	0.14493	0.08661	177.39	144.47	177.39	-0.020612	91.919	3	5.2977
FOXO3 S253	FOXO3	S	253	+	iGPS	AKT3	AGC/AKT			0.19156	1	1.97547e-16	O43524	Forkhead box protein O3	PDGGKSGKAPRRRAVSMDNSNKYTKSRGRAA	0.27136	0.14493	0.08661	177.39	144.47	177.39	-0.020612	91.919	3	5.2977
FOXO3 S253	FOXO3	S	253	+	iGPS	CaMK2b	CAMK/CAMK2			0.19156	1	1.97547e-16	O43524	Forkhead box protein O3	PDGGKSGKAPRRRAVSMDNSNKYTKSRGRAA	0.27136	0.14493	0.08661	177.39	144.47	177.39	-0.020612	91.919	3	5.2977
FOXO3 S253	FOXO3	S	253	+	iGPS	CaMK2d	CAMK/CAMK2			0.19156	1	1.97547e-16	O43524	Forkhead box protein O3	PDGGKSGKAPRRRAVSMDNSNKYTKSRGRAA	0.27136	0.14493	0.08661	177.39	144.47	177.39	-0.020612	91.919	3	5.2977
FOXO3 S253	FOXO3	S	253	+	iGPS	CaMK2g	CAMK/CAMK2			0.19156	1	1.97547e-16	O43524	Forkhead box protein O3	PDGGKSGKAPRRRAVSMDNSNKYTKSRGRAA	0.27136	0.14493	0.08661	177.39	144.47	177.39	-0.020612	91.919	3	5.2977
FOXO3 S253	FOXO3	S	253	+	iGPS	DCLK1	CAMK			0.19156	1	1.97547e-16	O43524	Forkhead box protein O3	PDGGKSGKAPRRRAVSMDNSNKYTKSRGRAA	0.27136	0.14493	0.08661	177.39	144.47	177.39	-0.020612	91.919	3	5.2977
FOXO3 S253	FOXO3	S	253	+	iGPS	DCLK2	CAMK			0.19156	1	1.97547e-16	O43524	Forkhead box protein O3	PDGGKSGKAPRRRAVSMDNSNKYTKSRGRAA	0.27136	0.14493	0.08661	177.39	144.47	177.39	-0.020612	91.919	3	5.2977
FOXO3 S253	FOXO3	S	253	+	iGPS	DCLK3	CAMK			0.19156	1	1.97547e-16	O43524	Forkhead box protein O3	PDGGKSGKAPRRRAVSMDNSNKYTKSRGRAA	0.27136	0.14493	0.08661	177.39	144.47	177.39	-0.020612	91.919	3	5.2977
FOXO3 S253	FOXO3	S	253	+	iGPS	HGK	STE/STE20			0.19156	1	1.97547e-16	O43524	Forkhead box protein O3	PDGGKSGKAPRRRAVSMDNSNKYTKSRGRAA	0.27136	0.14493	0.08661	177.39	144.47	177.39	-0.020612	91.919	3	5.2977
FOXO3 S253	FOXO3	S	253	+	iGPS	HPK1	STE/STE20			0.19156	1	1.97547e-16	O43524	Forkhead box protein O3	PDGGKSGKAPRRRAVSMDNSNKYTKSRGRAA	0.27136	0.14493	0.08661	177.39	144.47	177.39	-0.020612	91.919	3	5.2977
FOXO3 S253	FOXO3	S	253	+	iGPS	CHK1	CAMK/CAMKL/CHK1			0.19156	1	1.97547e-16	O43524	Forkhead box protein O3	PDGGKSGKAPRRRAVSMDNSNKYTKSRGRAA	0.27136	0.14493	0.08661	177.39	144.47	177.39	-0.020612	91.919	3	5.2977
FOXO3 S253	FOXO3	S	253	+	iGPS	IKKa	Other/IKK			0.19156	1	1.97547e-16	O43524	Forkhead box protein O3	PDGGKSGKAPRRRAVSMDNSNKYTKSRGRAA	0.27136	0.14493	0.08661	177.39	144.47	177.39	-0.020612	91.919	3	5.2977
FOXO3 S253	FOXO3	S	253	+	iGPS	IKKb	Other/IKK			0.19156	1	1.97547e-16	O43524	Forkhead box protein O3	PDGGKSGKAPRRRAVSMDNSNKYTKSRGRAA	0.27136	0.14493	0.08661	177.39	144.47	177.39	-0.020612	91.919	3	5.2977
FOXO3 S253	FOXO3	S	253	+	iGPS	IKKe	Other/IKK			0.19156	1	1.97547e-16	O43524	Forkhead box protein O3	PDGGKSGKAPRRRAVSMDNSNKYTKSRGRAA	0.27136	0.14493	0.08661	177.39	144.47	177.39	-0.020612	91.919	3	5.2977
FOXO3 S253	FOXO3	S	253	+	iGPS	KHS1	STE/STE20			0.19156	1	1.97547e-16	O43524	Forkhead box protein O3	PDGGKSGKAPRRRAVSMDNSNKYTKSRGRAA	0.27136	0.14493	0.08661	177.39	144.47	177.39	-0.020612	91.919	3	5.2977
FOXO3 S253	FOXO3	S	253	+	iGPS	KHS2	STE/STE20			0.19156	1	1.97547e-16	O43524	Forkhead box protein O3	PDGGKSGKAPRRRAVSMDNSNKYTKSRGRAA	0.27136	0.14493	0.08661	177.39	144.47	177.39	-0.020612	91.919	3	5.2977
FOXO3 S253	FOXO3	S	253	+	iGPS	LOK	STE/STE20			0.19156	1	1.97547e-16	O43524	Forkhead box protein O3	PDGGKSGKAPRRRAVSMDNSNKYTKSRGRAA	0.27136	0.14493	0.08661	177.39	144.47	177.39	-0.020612	91.919	3	5.2977
FOXO3 S253	FOXO3	S	253	+	iGPS	MINK	STE/STE20			0.19156	1	1.97547e-16	O43524	Forkhead box protein O3	PDGGKSGKAPRRRAVSMDNSNKYTKSRGRAA	0.27136	0.14493	0.08661	177.39	144.47	177.39	-0.020612	91.919	3	5.2977
FOXO3 S253	FOXO3	S	253	+	iGPS	MSK1	AGC/RSK			0.19156	1	1.97547e-16	O43524	Forkhead box protein O3	PDGGKSGKAPRRRAVSMDNSNKYTKSRGRAA	0.27136	0.14493	0.08661	177.39	144.47	177.39	-0.020612	91.919	3	5.2977
FOXO3 S253	FOXO3	S	253	+	iGPS	MSK2	AGC/RSK			0.19156	1	1.97547e-16	O43524	Forkhead box protein O3	PDGGKSGKAPRRRAVSMDNSNKYTKSRGRAA	0.27136	0.14493	0.08661	177.39	144.47	177.39	-0.020612	91.919	3	5.2977
FOXO3 S253	FOXO3	S	253	+	iGPS	MST2	STE/STE20			0.19156	1	1.97547e-16	O43524	Forkhead box protein O3	PDGGKSGKAPRRRAVSMDNSNKYTKSRGRAA	0.27136	0.14493	0.08661	177.39	144.47	177.39	-0.020612	91.919	3	5.2977
FOXO3 S253	FOXO3	S	253	+	iGPS	MST4	STE/STE20			0.19156	1	1.97547e-16	O43524	Forkhead box protein O3	PDGGKSGKAPRRRAVSMDNSNKYTKSRGRAA	0.27136	0.14493	0.08661	177.39	144.47	177.39	-0.020612	91.919	3	5.2977
FOXO3 S253	FOXO3	S	253	+	iGPS	MYO3A	STE/STE20			0.19156	1	1.97547e-16	O43524	Forkhead box protein O3	PDGGKSGKAPRRRAVSMDNSNKYTKSRGRAA	0.27136	0.14493	0.08661	177.39	144.47	177.39	-0.020612	91.919	3	5.2977
FOXO3 S253	FOXO3	S	253	+	iGPS	MYO3B	STE/STE20			0.19156	1	1.97547e-16	O43524	Forkhead box protein O3	PDGGKSGKAPRRRAVSMDNSNKYTKSRGRAA	0.27136	0.14493	0.08661	177.39	144.47	177.39	-0.020612	91.919	3	5.2977
FOXO3 S253	FOXO3	S	253	+	iGPS	NRK	STE/STE20			0.19156	1	1.97547e-16	O43524	Forkhead box protein O3	PDGGKSGKAPRRRAVSMDNSNKYTKSRGRAA	0.27136	0.14493	0.08661	177.39	144.47	177.39	-0.020612	91.919	3	5.2977
FOXO3 S253	FOXO3	S	253	+	iGPS	Obscn	CAMK			0.19156	1	1.97547e-16	O43524	Forkhead box protein O3	PDGGKSGKAPRRRAVSMDNSNKYTKSRGRAA	0.27136	0.14493	0.08661	177.39	144.47	177.39	-0.020612	91.919	3	5.2977
FOXO3 S253	FOXO3	S	253	+	iGPS	OSR1	STE/STE20			0.19156	1	1.97547e-16	O43524	Forkhead box protein O3	PDGGKSGKAPRRRAVSMDNSNKYTKSRGRAA	0.27136	0.14493	0.08661	177.39	144.47	177.39	-0.020612	91.919	3	5.2977
FOXO3 S253	FOXO3	S	253	+	iGPS	p70S6K	AGC/RSK			0.19156	1	1.97547e-16	O43524	Forkhead box protein O3	PDGGKSGKAPRRRAVSMDNSNKYTKSRGRAA	0.27136	0.14493	0.08661	177.39	144.47	177.39	-0.020612	91.919	3	5.2977
FOXO3 S253	FOXO3	S	253	+	iGPS	p70S6Kb	AGC/RSK			0.19156	1	1.97547e-16	O43524	Forkhead box protein O3	PDGGKSGKAPRRRAVSMDNSNKYTKSRGRAA	0.27136	0.14493	0.08661	177.39	144.47	177.39	-0.020612	91.919	3	5.2977
FOXO3 S253	FOXO3	S	253	+	iGPS	PAK1	STE/STE20			0.19156	1	1.97547e-16	O43524	Forkhead box protein O3	PDGGKSGKAPRRRAVSMDNSNKYTKSRGRAA	0.27136	0.14493	0.08661	177.39	144.47	177.39	-0.020612	91.919	3	5.2977
FOXO3 S253	FOXO3	S	253	+	iGPS	PAK2	STE/STE20			0.19156	1	1.97547e-16	O43524	Forkhead box protein O3	PDGGKSGKAPRRRAVSMDNSNKYTKSRGRAA	0.27136	0.14493	0.08661	177.39	144.47	177.39	-0.020612	91.919	3	5.2977
FOXO3 S253	FOXO3	S	253	+	iGPS	PAK4	STE/STE20			0.19156	1	1.97547e-16	O43524	Forkhead box protein O3	PDGGKSGKAPRRRAVSMDNSNKYTKSRGRAA	0.27136	0.14493	0.08661	177.39	144.47	177.39	-0.020612	91.919	3	5.2977
FOXO3 S253	FOXO3	S	253	+	iGPS	PAK5	STE/STE20			0.19156	1	1.97547e-16	O43524	Forkhead box protein O3	PDGGKSGKAPRRRAVSMDNSNKYTKSRGRAA	0.27136	0.14493	0.08661	177.39	144.47	177.39	-0.020612	91.919	3	5.2977
FOXO3 S253	FOXO3	S	253	+	iGPS	PDK1	AGC/PKB			0.19156	1	1.97547e-16	O43524	Forkhead box protein O3	PDGGKSGKAPRRRAVSMDNSNKYTKSRGRAA	0.27136	0.14493	0.08661	177.39	144.47	177.39	-0.020612	91.919	3	5.2977
FOXO3 S253	FOXO3	S	253	+	iGPS	PIM1	CAMK			0.19156	1	1.97547e-16	O43524	Forkhead box protein O3	PDGGKSGKAPRRRAVSMDNSNKYTKSRGRAA	0.27136	0.14493	0.08661	177.39	144.47	177.39	-0.020612	91.919	3	5.2977
FOXO3 S253	FOXO3	S	253	+	iGPS	PIM2	CAMK			0.19156	1	1.97547e-16	O43524	Forkhead box protein O3	PDGGKSGKAPRRRAVSMDNSNKYTKSRGRAA	0.27136	0.14493	0.08661	177.39	144.47	177.39	-0.020612	91.919	3	5.2977
FOXO3 S253	FOXO3	S	253	+	iGPS	PIM3	CAMK			0.19156	1	1.97547e-16	O43524	Forkhead box protein O3	PDGGKSGKAPRRRAVSMDNSNKYTKSRGRAA	0.27136	0.14493	0.08661	177.39	144.47	177.39	-0.020612	91.919	3	5.2977
FOXO3 S253	FOXO3	S	253	+	iGPS	PKCa	AGC/PKC			0.19156	1	1.97547e-16	O43524	Forkhead box protein O3	PDGGKSGKAPRRRAVSMDNSNKYTKSRGRAA	0.27136	0.14493	0.08661	177.39	144.47	177.39	-0.020612	91.919	3	5.2977
FOXO3 S253	FOXO3	S	253	+	iGPS	PKCb	AGC/PKC			0.19156	1	1.97547e-16	O43524	Forkhead box protein O3	PDGGKSGKAPRRRAVSMDNSNKYTKSRGRAA	0.27136	0.14493	0.08661	177.39	144.47	177.39	-0.020612	91.919	3	5.2977
FOXO3 S253	FOXO3	S	253	+	iGPS	PKCd	AGC/PKC			0.19156	1	1.97547e-16	O43524	Forkhead box protein O3	PDGGKSGKAPRRRAVSMDNSNKYTKSRGRAA	0.27136	0.14493	0.08661	177.39	144.47	177.39	-0.020612	91.919	3	5.2977
FOXO3 S253	FOXO3	S	253	+	iGPS	PKCe	AGC/PKC			0.19156	1	1.97547e-16	O43524	Forkhead box protein O3	PDGGKSGKAPRRRAVSMDNSNKYTKSRGRAA	0.27136	0.14493	0.08661	177.39	144.47	177.39	-0.020612	91.919	3	5.2977
FOXO3 S253	FOXO3	S	253	+	iGPS	PKCg	AGC/PKC			0.19156	1	1.97547e-16	O43524	Forkhead box protein O3	PDGGKSGKAPRRRAVSMDNSNKYTKSRGRAA	0.27136	0.14493	0.08661	177.39	144.47	177.39	-0.020612	91.919	3	5.2977
FOXO3 S253	FOXO3	S	253	+	iGPS	PKCt	AGC/PKC			0.19156	1	1.97547e-16	O43524	Forkhead box protein O3	PDGGKSGKAPRRRAVSMDNSNKYTKSRGRAA	0.27136	0.14493	0.08661	177.39	144.47	177.39	-0.020612	91.919	3	5.2977
FOXO3 S253	FOXO3	S	253	+	iGPS	PKCz	AGC/PKC			0.19156	1	1.97547e-16	O43524	Forkhead box protein O3	PDGGKSGKAPRRRAVSMDNSNKYTKSRGRAA	0.27136	0.14493	0.08661	177.39	144.47	177.39	-0.020612	91.919	3	5.2977
FOXO3 S253	FOXO3	S	253	+	iGPS	PKD1	CAMK/PKD			0.19156	1	1.97547e-16	O43524	Forkhead box protein O3	PDGGKSGKAPRRRAVSMDNSNKYTKSRGRAA	0.27136	0.14493	0.08661	177.39	144.47	177.39	-0.020612	91.919	3	5.2977
FOXO3 S253	FOXO3	S	253	+	iGPS	PKCh	AGC/PKC			0.19156	1	1.97547e-16	O43524	Forkhead box protein O3	PDGGKSGKAPRRRAVSMDNSNKYTKSRGRAA	0.27136	0.14493	0.08661	177.39	144.47	177.39	-0.020612	91.919	3	5.2977
FOXO3 S253	FOXO3	S	253	+	iGPS	PKN2	AGC			0.19156	1	1.97547e-16	O43524	Forkhead box protein O3	PDGGKSGKAPRRRAVSMDNSNKYTKSRGRAA	0.27136	0.14493	0.08661	177.39	144.47	177.39	-0.020612	91.919	3	5.2977
FOXO3 S253	FOXO3	S	253	+	iGPS	PSKH1	CAMK			0.19156	1	1.97547e-16	O43524	Forkhead box protein O3	PDGGKSGKAPRRRAVSMDNSNKYTKSRGRAA	0.27136	0.14493	0.08661	177.39	144.47	177.39	-0.020612	91.919	3	5.2977
FOXO3 S253	FOXO3	S	253	+	iGPS	PSKH2	CAMK			0.19156	1	1.97547e-16	O43524	Forkhead box protein O3	PDGGKSGKAPRRRAVSMDNSNKYTKSRGRAA	0.27136	0.14493	0.08661	177.39	144.47	177.39	-0.020612	91.919	3	5.2977
FOXO3 S253	FOXO3	S	253	+	iGPS	RSK1	AGC/RSK			0.19156	1	1.97547e-16	O43524	Forkhead box protein O3	PDGGKSGKAPRRRAVSMDNSNKYTKSRGRAA	0.27136	0.14493	0.08661	177.39	144.47	177.39	-0.020612	91.919	3	5.2977
FOXO3 S253	FOXO3	S	253	+	iGPS	RSK2	AGC/RSK			0.19156	1	1.97547e-16	O43524	Forkhead box protein O3	PDGGKSGKAPRRRAVSMDNSNKYTKSRGRAA	0.27136	0.14493	0.08661	177.39	144.47	177.39	-0.020612	91.919	3	5.2977
FOXO3 S253	FOXO3	S	253	+	iGPS	RSK4	AGC/RSK			0.19156	1	1.97547e-16	O43524	Forkhead box protein O3	PDGGKSGKAPRRRAVSMDNSNKYTKSRGRAA	0.27136	0.14493	0.08661	177.39	144.47	177.39	-0.020612	91.919	3	5.2977
FOXO3 S253	FOXO3	S	253	+	iGPS	SGK1	AGC/SGK			0.19156	1	1.97547e-16	O43524	Forkhead box protein O3	PDGGKSGKAPRRRAVSMDNSNKYTKSRGRAA	0.27136	0.14493	0.08661	177.39	144.47	177.39	-0.020612	91.919	3	5.2977
FOXO3 S253	FOXO3	S	253	+	iGPS	SGK2	AGC/SGK			0.19156	1	1.97547e-16	O43524	Forkhead box protein O3	PDGGKSGKAPRRRAVSMDNSNKYTKSRGRAA	0.27136	0.14493	0.08661	177.39	144.47	177.39	-0.020612	91.919	3	5.2977
FOXO3 S253	FOXO3	S	253	+	iGPS	SGK3	AGC/SGK			0.19156	1	1.97547e-16	O43524	Forkhead box protein O3	PDGGKSGKAPRRRAVSMDNSNKYTKSRGRAA	0.27136	0.14493	0.08661	177.39	144.47	177.39	-0.020612	91.919	3	5.2977
FOXO3 S253	FOXO3	S	253	+	iGPS	SLK	STE/STE20			0.19156	1	1.97547e-16	O43524	Forkhead box protein O3	PDGGKSGKAPRRRAVSMDNSNKYTKSRGRAA	0.27136	0.14493	0.08661	177.39	144.47	177.39	-0.020612	91.919	3	5.2977
FOXO3 S253	FOXO3	S	253	+	iGPS	SPEG	CAMK			0.19156	1	1.97547e-16	O43524	Forkhead box protein O3	PDGGKSGKAPRRRAVSMDNSNKYTKSRGRAA	0.27136	0.14493	0.08661	177.39	144.47	177.39	-0.020612	91.919	3	5.2977
FOXO3 S253	FOXO3	S	253	+	iGPS	STLK5	STE/STE20			0.19156	1	1.97547e-16	O43524	Forkhead box protein O3	PDGGKSGKAPRRRAVSMDNSNKYTKSRGRAA	0.27136	0.14493	0.08661	177.39	144.47	177.39	-0.020612	91.919	3	5.2977
FOXO3 S253	FOXO3	S	253	+	iGPS	STLK6	STE/STE20			0.19156	1	1.97547e-16	O43524	Forkhead box protein O3	PDGGKSGKAPRRRAVSMDNSNKYTKSRGRAA	0.27136	0.14493	0.08661	177.39	144.47	177.39	-0.020612	91.919	3	5.2977
FOXO3 S253	FOXO3	S	253	+	iGPS	TAO1	STE/STE20			0.19156	1	1.97547e-16	O43524	Forkhead box protein O3	PDGGKSGKAPRRRAVSMDNSNKYTKSRGRAA	0.27136	0.14493	0.08661	177.39	144.47	177.39	-0.020612	91.919	3	5.2977
FOXO3 S253	FOXO3	S	253	+	iGPS	TAO3	STE/STE20			0.19156	1	1.97547e-16	O43524	Forkhead box protein O3	PDGGKSGKAPRRRAVSMDNSNKYTKSRGRAA	0.27136	0.14493	0.08661	177.39	144.47	177.39	-0.020612	91.919	3	5.2977
FOXO3 S253	FOXO3	S	253	+	iGPS	Trad	CAMK			0.19156	1	1.97547e-16	O43524	Forkhead box protein O3	PDGGKSGKAPRRRAVSMDNSNKYTKSRGRAA	0.27136	0.14493	0.08661	177.39	144.47	177.39	-0.020612	91.919	3	5.2977
FOXO3 S253	FOXO3	S	253	+	iGPS	Trb2	CAMK			0.19156	1	1.97547e-16	O43524	Forkhead box protein O3	PDGGKSGKAPRRRAVSMDNSNKYTKSRGRAA	0.27136	0.14493	0.08661	177.39	144.47	177.39	-0.020612	91.919	3	5.2977
FOXO3 S253	FOXO3	S	253	+	iGPS	Trb3	CAMK			0.19156	1	1.97547e-16	O43524	Forkhead box protein O3	PDGGKSGKAPRRRAVSMDNSNKYTKSRGRAA	0.27136	0.14493	0.08661	177.39	144.47	177.39	-0.020612	91.919	3	5.2977
FOXO3 S253	FOXO3	S	253	+	iGPS	TSSK2	CAMK			0.19156	1	1.97547e-16	O43524	Forkhead box protein O3	PDGGKSGKAPRRRAVSMDNSNKYTKSRGRAA	0.27136	0.14493	0.08661	177.39	144.47	177.39	-0.020612	91.919	3	5.2977
FOXO3 S253	FOXO3	S	253	+	iGPS	TSSK3	CAMK			0.19156	1	1.97547e-16	O43524	Forkhead box protein O3	PDGGKSGKAPRRRAVSMDNSNKYTKSRGRAA	0.27136	0.14493	0.08661	177.39	144.47	177.39	-0.020612	91.919	3	5.2977
FOXO3 S253	FOXO3	S	253	+	iGPS	TSSK4	CAMK			0.19156	1	1.97547e-16	O43524	Forkhead box protein O3	PDGGKSGKAPRRRAVSMDNSNKYTKSRGRAA	0.27136	0.14493	0.08661	177.39	144.47	177.39	-0.020612	91.919	3	5.2977
FOXO3 S253	FOXO3	S	253	+	iGPS	VACAMKL	CAMK			0.19156	1	1.97547e-16	O43524	Forkhead box protein O3	PDGGKSGKAPRRRAVSMDNSNKYTKSRGRAA	0.27136	0.14493	0.08661	177.39	144.47	177.39	-0.020612	91.919	3	5.2977
FOXO3 S253	FOXO3	S	253	+	iGPS	YANK3	AGC			0.19156	1	1.97547e-16	O43524	Forkhead box protein O3	PDGGKSGKAPRRRAVSMDNSNKYTKSRGRAA	0.27136	0.14493	0.08661	177.39	144.47	177.39	-0.020612	91.919	3	5.2977
FOXO3 S253	FOXO3	S	253	+	iGPS	YSK1	STE/STE20			0.19156	1	1.97547e-16	O43524	Forkhead box protein O3	PDGGKSGKAPRRRAVSMDNSNKYTKSRGRAA	0.27136	0.14493	0.08661	177.39	144.47	177.39	-0.020612	91.919	3	5.2977
DENR S73	DENR	S	73		iGPS	CDC2	CMGC/CDK/CDC2			-0.00016	1	1.74497e-23	O43583	Density-regulated protein	EKNFPNEFAKLTVENSPKQEAGISEGQGTAG	0.0079	-0.08359	0.00793	125.23	41.343	125.23	0.14573	81.268	5	6.8627
DENR S73	DENR	S	73		iGPS	CDK2	CMGC/CDK/CDC2			-0.00016	1	1.74497e-23	O43583	Density-regulated protein	EKNFPNEFAKLTVENSPKQEAGISEGQGTAG	0.0079	-0.08359	0.00793	125.23	41.343	125.23	0.14573	81.268	5	6.8627
PSTPIP1 S318	PSTPIP1	S	318		iGPS	Erk1	CMGC/MAPK			-0.02298	1	0.000111751	O43586	Proline-serine-threonine phosphatase-interacting protein 1	PSCGMIKRFSGLLHGSPKTTSLAASAASTET	0.06933	-0.06961	-0.19951	130.19	117.18	120.9	0.23937	91.3454	3	8.1636
PSTPIP1 S318	PSTPIP1	S	318		iGPS	Erk2	CMGC/MAPK			-0.02298	1	0.000111751	O43586	Proline-serine-threonine phosphatase-interacting protein 1	PSCGMIKRFSGLLHGSPKTTSLAASAASTET	0.06933	-0.06961	-0.19951	130.19	117.18	120.9	0.23937	91.3454	3	8.1636
PSTPIP1 S318	PSTPIP1	S	318		iGPS	Erk3	CMGC/MAPK			-0.02298	1	0.000111751	O43586	Proline-serine-threonine phosphatase-interacting protein 1	PSCGMIKRFSGLLHGSPKTTSLAASAASTET	0.06933	-0.06961	-0.19951	130.19	117.18	120.9	0.23937	91.3454	3	8.1636
PSTPIP1 S318	PSTPIP1	S	318		iGPS	Erk5	CMGC/MAPK			-0.02298	1	0.000111751	O43586	Proline-serine-threonine phosphatase-interacting protein 1	PSCGMIKRFSGLLHGSPKTTSLAASAASTET	0.06933	-0.06961	-0.19951	130.19	117.18	120.9	0.23937	91.3454	3	8.1636
PSTPIP1 S318	PSTPIP1	S	318		iGPS	JNK1	CMGC/MAPK			-0.02298	1	0.000111751	O43586	Proline-serine-threonine phosphatase-interacting protein 1	PSCGMIKRFSGLLHGSPKTTSLAASAASTET	0.06933	-0.06961	-0.19951	130.19	117.18	120.9	0.23937	91.3454	3	8.1636
PSTPIP1 S318	PSTPIP1	S	318		iGPS	JNK2	CMGC/MAPK			-0.02298	1	0.000111751	O43586	Proline-serine-threonine phosphatase-interacting protein 1	PSCGMIKRFSGLLHGSPKTTSLAASAASTET	0.06933	-0.06961	-0.19951	130.19	117.18	120.9	0.23937	91.3454	3	8.1636
PSTPIP1 S318	PSTPIP1	S	318		iGPS	JNK3	CMGC/MAPK			-0.02298	1	0.000111751	O43586	Proline-serine-threonine phosphatase-interacting protein 1	PSCGMIKRFSGLLHGSPKTTSLAASAASTET	0.06933	-0.06961	-0.19951	130.19	117.18	120.9	0.23937	91.3454	3	8.1636
PSTPIP1 S318	PSTPIP1	S	318		iGPS	p38a	CMGC/MAPK			-0.02298	1	0.000111751	O43586	Proline-serine-threonine phosphatase-interacting protein 1	PSCGMIKRFSGLLHGSPKTTSLAASAASTET	0.06933	-0.06961	-0.19951	130.19	117.18	120.9	0.23937	91.3454	3	8.1636
PSTPIP1 S318	PSTPIP1	S	318		iGPS	p38b	CMGC/MAPK			-0.02298	1	0.000111751	O43586	Proline-serine-threonine phosphatase-interacting protein 1	PSCGMIKRFSGLLHGSPKTTSLAASAASTET	0.06933	-0.06961	-0.19951	130.19	117.18	120.9	0.23937	91.3454	3	8.1636
PSTPIP1 S318	PSTPIP1	S	318		iGPS	p38d	CMGC/MAPK			-0.02298	1	0.000111751	O43586	Proline-serine-threonine phosphatase-interacting protein 1	PSCGMIKRFSGLLHGSPKTTSLAASAASTET	0.06933	-0.06961	-0.19951	130.19	117.18	120.9	0.23937	91.3454	3	8.1636
NCK2 S90	NCK2	S	90		iGPS	AKT1	AGC/AKT			0.10836	0.984771	4.43404e-35	O43639	Cytoplasmic protein NCK2	LGLGKTRRKTSARDASPTPSTDAEYPANGSG	-0.15679	0.15826	0.0503	122.51	118.08	122.51	-0.60055	18.1223	5	16.658
NCK2 S90	NCK2	S	90		iGPS	GSK3A	CMGC/GSK			0.10836	0.984771	4.43404e-35	O43639	Cytoplasmic protein NCK2	LGLGKTRRKTSARDASPTPSTDAEYPANGSG	-0.15679	0.15826	0.0503	122.51	118.08	122.51	-0.60055	18.1223	5	16.658
NCK2 S90	NCK2	S	90		iGPS	HGK	STE/STE20			0.10836	0.984771	4.43404e-35	O43639	Cytoplasmic protein NCK2	LGLGKTRRKTSARDASPTPSTDAEYPANGSG	-0.15679	0.15826	0.0503	122.51	118.08	122.51	-0.60055	18.1223	5	16.658
NCK2 S90	NCK2	S	90		iGPS	HPK1	STE/STE20			0.10836	0.984771	4.43404e-35	O43639	Cytoplasmic protein NCK2	LGLGKTRRKTSARDASPTPSTDAEYPANGSG	-0.15679	0.15826	0.0503	122.51	118.08	122.51	-0.60055	18.1223	5	16.658
NCK2 S90	NCK2	S	90		iGPS	KHS1	STE/STE20			0.10836	0.984771	4.43404e-35	O43639	Cytoplasmic protein NCK2	LGLGKTRRKTSARDASPTPSTDAEYPANGSG	-0.15679	0.15826	0.0503	122.51	118.08	122.51	-0.60055	18.1223	5	16.658
NCK2 S90	NCK2	S	90		iGPS	KHS2	STE/STE20			0.10836	0.984771	4.43404e-35	O43639	Cytoplasmic protein NCK2	LGLGKTRRKTSARDASPTPSTDAEYPANGSG	-0.15679	0.15826	0.0503	122.51	118.08	122.51	-0.60055	18.1223	5	16.658
NCK2 S90	NCK2	S	90		iGPS	LOK	STE/STE20			0.10836	0.984771	4.43404e-35	O43639	Cytoplasmic protein NCK2	LGLGKTRRKTSARDASPTPSTDAEYPANGSG	-0.15679	0.15826	0.0503	122.51	118.08	122.51	-0.60055	18.1223	5	16.658
NCK2 S90	NCK2	S	90		iGPS	MINK	STE/STE20			0.10836	0.984771	4.43404e-35	O43639	Cytoplasmic protein NCK2	LGLGKTRRKTSARDASPTPSTDAEYPANGSG	-0.15679	0.15826	0.0503	122.51	118.08	122.51	-0.60055	18.1223	5	16.658
NCK2 S90	NCK2	S	90		iGPS	MST2	STE/STE20			0.10836	0.984771	4.43404e-35	O43639	Cytoplasmic protein NCK2	LGLGKTRRKTSARDASPTPSTDAEYPANGSG	-0.15679	0.15826	0.0503	122.51	118.08	122.51	-0.60055	18.1223	5	16.658
NCK2 S90	NCK2	S	90		iGPS	MST4	STE/STE20			0.10836	0.984771	4.43404e-35	O43639	Cytoplasmic protein NCK2	LGLGKTRRKTSARDASPTPSTDAEYPANGSG	-0.15679	0.15826	0.0503	122.51	118.08	122.51	-0.60055	18.1223	5	16.658
NCK2 S90	NCK2	S	90		iGPS	MYO3A	STE/STE20			0.10836	0.984771	4.43404e-35	O43639	Cytoplasmic protein NCK2	LGLGKTRRKTSARDASPTPSTDAEYPANGSG	-0.15679	0.15826	0.0503	122.51	118.08	122.51	-0.60055	18.1223	5	16.658
NCK2 S90	NCK2	S	90		iGPS	MYO3B	STE/STE20			0.10836	0.984771	4.43404e-35	O43639	Cytoplasmic protein NCK2	LGLGKTRRKTSARDASPTPSTDAEYPANGSG	-0.15679	0.15826	0.0503	122.51	118.08	122.51	-0.60055	18.1223	5	16.658
NCK2 S90	NCK2	S	90		iGPS	NRK	STE/STE20			0.10836	0.984771	4.43404e-35	O43639	Cytoplasmic protein NCK2	LGLGKTRRKTSARDASPTPSTDAEYPANGSG	-0.15679	0.15826	0.0503	122.51	118.08	122.51	-0.60055	18.1223	5	16.658
NCK2 S90	NCK2	S	90		iGPS	OSR1	STE/STE20			0.10836	0.984771	4.43404e-35	O43639	Cytoplasmic protein NCK2	LGLGKTRRKTSARDASPTPSTDAEYPANGSG	-0.15679	0.15826	0.0503	122.51	118.08	122.51	-0.60055	18.1223	5	16.658
NCK2 S90	NCK2	S	90		iGPS	PAK1	STE/STE20			0.10836	0.984771	4.43404e-35	O43639	Cytoplasmic protein NCK2	LGLGKTRRKTSARDASPTPSTDAEYPANGSG	-0.15679	0.15826	0.0503	122.51	118.08	122.51	-0.60055	18.1223	5	16.658
NCK2 S90	NCK2	S	90		iGPS	PAK2	STE/STE20			0.10836	0.984771	4.43404e-35	O43639	Cytoplasmic protein NCK2	LGLGKTRRKTSARDASPTPSTDAEYPANGSG	-0.15679	0.15826	0.0503	122.51	118.08	122.51	-0.60055	18.1223	5	16.658
NCK2 S90	NCK2	S	90		iGPS	PAK4	STE/STE20			0.10836	0.984771	4.43404e-35	O43639	Cytoplasmic protein NCK2	LGLGKTRRKTSARDASPTPSTDAEYPANGSG	-0.15679	0.15826	0.0503	122.51	118.08	122.51	-0.60055	18.1223	5	16.658
NCK2 S90	NCK2	S	90		iGPS	PAK5	STE/STE20			0.10836	0.984771	4.43404e-35	O43639	Cytoplasmic protein NCK2	LGLGKTRRKTSARDASPTPSTDAEYPANGSG	-0.15679	0.15826	0.0503	122.51	118.08	122.51	-0.60055	18.1223	5	16.658
NCK2 S90	NCK2	S	90		iGPS	PAK6	STE/STE20			0.10836	0.984771	4.43404e-35	O43639	Cytoplasmic protein NCK2	LGLGKTRRKTSARDASPTPSTDAEYPANGSG	-0.15679	0.15826	0.0503	122.51	118.08	122.51	-0.60055	18.1223	5	16.658
NCK2 S90	NCK2	S	90		iGPS	PKN1	AGC			0.10836	0.984771	4.43404e-35	O43639	Cytoplasmic protein NCK2	LGLGKTRRKTSARDASPTPSTDAEYPANGSG	-0.15679	0.15826	0.0503	122.51	118.08	122.51	-0.60055	18.1223	5	16.658
NCK2 S90	NCK2	S	90		iGPS	PKN2	AGC			0.10836	0.984771	4.43404e-35	O43639	Cytoplasmic protein NCK2	LGLGKTRRKTSARDASPTPSTDAEYPANGSG	-0.15679	0.15826	0.0503	122.51	118.08	122.51	-0.60055	18.1223	5	16.658
NCK2 S90	NCK2	S	90		iGPS	PLK1	Other/PLK			0.10836	0.984771	4.43404e-35	O43639	Cytoplasmic protein NCK2	LGLGKTRRKTSARDASPTPSTDAEYPANGSG	-0.15679	0.15826	0.0503	122.51	118.08	122.51	-0.60055	18.1223	5	16.658
NCK2 S90	NCK2	S	90		iGPS	PLK2	Other/PLK			0.10836	0.984771	4.43404e-35	O43639	Cytoplasmic protein NCK2	LGLGKTRRKTSARDASPTPSTDAEYPANGSG	-0.15679	0.15826	0.0503	122.51	118.08	122.51	-0.60055	18.1223	5	16.658
NCK2 S90	NCK2	S	90		iGPS	PLK3	Other/PLK			0.10836	0.984771	4.43404e-35	O43639	Cytoplasmic protein NCK2	LGLGKTRRKTSARDASPTPSTDAEYPANGSG	-0.15679	0.15826	0.0503	122.51	118.08	122.51	-0.60055	18.1223	5	16.658
NCK2 S90	NCK2	S	90		iGPS	PLK4	Other/PLK			0.10836	0.984771	4.43404e-35	O43639	Cytoplasmic protein NCK2	LGLGKTRRKTSARDASPTPSTDAEYPANGSG	-0.15679	0.15826	0.0503	122.51	118.08	122.51	-0.60055	18.1223	5	16.658
NCK2 S90	NCK2	S	90		iGPS	SLK	STE/STE20			0.10836	0.984771	4.43404e-35	O43639	Cytoplasmic protein NCK2	LGLGKTRRKTSARDASPTPSTDAEYPANGSG	-0.15679	0.15826	0.0503	122.51	118.08	122.51	-0.60055	18.1223	5	16.658
NCK2 S90	NCK2	S	90		iGPS	STLK5	STE/STE20			0.10836	0.984771	4.43404e-35	O43639	Cytoplasmic protein NCK2	LGLGKTRRKTSARDASPTPSTDAEYPANGSG	-0.15679	0.15826	0.0503	122.51	118.08	122.51	-0.60055	18.1223	5	16.658
NCK2 S90	NCK2	S	90		iGPS	STLK6	STE/STE20			0.10836	0.984771	4.43404e-35	O43639	Cytoplasmic protein NCK2	LGLGKTRRKTSARDASPTPSTDAEYPANGSG	-0.15679	0.15826	0.0503	122.51	118.08	122.51	-0.60055	18.1223	5	16.658
NCK2 S90	NCK2	S	90		iGPS	TAO1	STE/STE20			0.10836	0.984771	4.43404e-35	O43639	Cytoplasmic protein NCK2	LGLGKTRRKTSARDASPTPSTDAEYPANGSG	-0.15679	0.15826	0.0503	122.51	118.08	122.51	-0.60055	18.1223	5	16.658
NCK2 S90	NCK2	S	90		iGPS	TAO3	STE/STE20			0.10836	0.984771	4.43404e-35	O43639	Cytoplasmic protein NCK2	LGLGKTRRKTSARDASPTPSTDAEYPANGSG	-0.15679	0.15826	0.0503	122.51	118.08	122.51	-0.60055	18.1223	5	16.658
NCK2 S90	NCK2	S	90		iGPS	TNIK	STE/STE20			0.10836	0.984771	4.43404e-35	O43639	Cytoplasmic protein NCK2	LGLGKTRRKTSARDASPTPSTDAEYPANGSG	-0.15679	0.15826	0.0503	122.51	118.08	122.51	-0.60055	18.1223	5	16.658
NCK2 S90	NCK2	S	90		iGPS	YANK3	AGC			0.10836	0.984771	4.43404e-35	O43639	Cytoplasmic protein NCK2	LGLGKTRRKTSARDASPTPSTDAEYPANGSG	-0.15679	0.15826	0.0503	122.51	118.08	122.51	-0.60055	18.1223	5	16.658
NCK2 S90	NCK2	S	90		iGPS	YSK1	STE/STE20			0.10836	0.984771	4.43404e-35	O43639	Cytoplasmic protein NCK2	LGLGKTRRKTSARDASPTPSTDAEYPANGSG	-0.15679	0.15826	0.0503	122.51	118.08	122.51	-0.60055	18.1223	5	16.658
BUB1 S655	BUB1	S	655		iGPS	AurC	Other/AUR			-0.05652	1	6.68765e-34	O43683	Mitotic checkpoint serine/threonine-protein kinase BUB1	SCEENMVVPSRDGKFSPIQEKSPKQALSSHM	0.07164	-0.10315	-0.14759	222.45	154.35	58.098	0.19605	58.0983	9	13.884
BUB1 S655	BUB1	S	655		iGPS	CDC2	CMGC/CDK/CDC2			-0.05652	1	6.68765e-34	O43683	Mitotic checkpoint serine/threonine-protein kinase BUB1	SCEENMVVPSRDGKFSPIQEKSPKQALSSHM	0.07164	-0.10315	-0.14759	222.45	154.35	58.098	0.19605	58.0983	9	13.884
BUB1 S655	BUB1	S	655		iGPS	CDK2	CMGC/CDK/CDC2			-0.05652	1	6.68765e-34	O43683	Mitotic checkpoint serine/threonine-protein kinase BUB1	SCEENMVVPSRDGKFSPIQEKSPKQALSSHM	0.07164	-0.10315	-0.14759	222.45	154.35	58.098	0.19605	58.0983	9	13.884
BUB1 S655	BUB1	S	655		iGPS	Erk1	CMGC/MAPK			-0.05652	1	6.68765e-34	O43683	Mitotic checkpoint serine/threonine-protein kinase BUB1	SCEENMVVPSRDGKFSPIQEKSPKQALSSHM	0.07164	-0.10315	-0.14759	222.45	154.35	58.098	0.19605	58.0983	9	13.884
BUB1 S655	BUB1	S	655		iGPS	Erk2	CMGC/MAPK			-0.05652	1	6.68765e-34	O43683	Mitotic checkpoint serine/threonine-protein kinase BUB1	SCEENMVVPSRDGKFSPIQEKSPKQALSSHM	0.07164	-0.10315	-0.14759	222.45	154.35	58.098	0.19605	58.0983	9	13.884
BUB1 S655	BUB1	S	655		iGPS	Erk3	CMGC/MAPK			-0.05652	1	6.68765e-34	O43683	Mitotic checkpoint serine/threonine-protein kinase BUB1	SCEENMVVPSRDGKFSPIQEKSPKQALSSHM	0.07164	-0.10315	-0.14759	222.45	154.35	58.098	0.19605	58.0983	9	13.884
BUB1 S655	BUB1	S	655		iGPS	Erk5	CMGC/MAPK			-0.05652	1	6.68765e-34	O43683	Mitotic checkpoint serine/threonine-protein kinase BUB1	SCEENMVVPSRDGKFSPIQEKSPKQALSSHM	0.07164	-0.10315	-0.14759	222.45	154.35	58.098	0.19605	58.0983	9	13.884
BUB1 S655	BUB1	S	655		iGPS	FRAP	Atypical/PIKK/FRAP			-0.05652	1	6.68765e-34	O43683	Mitotic checkpoint serine/threonine-protein kinase BUB1	SCEENMVVPSRDGKFSPIQEKSPKQALSSHM	0.07164	-0.10315	-0.14759	222.45	154.35	58.098	0.19605	58.0983	9	13.884
BUB1 S655	BUB1	S	655		iGPS	GSK3A	CMGC/GSK			-0.05652	1	6.68765e-34	O43683	Mitotic checkpoint serine/threonine-protein kinase BUB1	SCEENMVVPSRDGKFSPIQEKSPKQALSSHM	0.07164	-0.10315	-0.14759	222.45	154.35	58.098	0.19605	58.0983	9	13.884
BUB1 S655	BUB1	S	655		iGPS	JNK1	CMGC/MAPK			-0.05652	1	6.68765e-34	O43683	Mitotic checkpoint serine/threonine-protein kinase BUB1	SCEENMVVPSRDGKFSPIQEKSPKQALSSHM	0.07164	-0.10315	-0.14759	222.45	154.35	58.098	0.19605	58.0983	9	13.884
BUB1 S655	BUB1	S	655		iGPS	JNK2	CMGC/MAPK			-0.05652	1	6.68765e-34	O43683	Mitotic checkpoint serine/threonine-protein kinase BUB1	SCEENMVVPSRDGKFSPIQEKSPKQALSSHM	0.07164	-0.10315	-0.14759	222.45	154.35	58.098	0.19605	58.0983	9	13.884
BUB1 S655	BUB1	S	655		iGPS	JNK3	CMGC/MAPK			-0.05652	1	6.68765e-34	O43683	Mitotic checkpoint serine/threonine-protein kinase BUB1	SCEENMVVPSRDGKFSPIQEKSPKQALSSHM	0.07164	-0.10315	-0.14759	222.45	154.35	58.098	0.19605	58.0983	9	13.884
BUB1 S655	BUB1	S	655		iGPS	p38a	CMGC/MAPK			-0.05652	1	6.68765e-34	O43683	Mitotic checkpoint serine/threonine-protein kinase BUB1	SCEENMVVPSRDGKFSPIQEKSPKQALSSHM	0.07164	-0.10315	-0.14759	222.45	154.35	58.098	0.19605	58.0983	9	13.884
BUB1 S655	BUB1	S	655		iGPS	p38b	CMGC/MAPK			-0.05652	1	6.68765e-34	O43683	Mitotic checkpoint serine/threonine-protein kinase BUB1	SCEENMVVPSRDGKFSPIQEKSPKQALSSHM	0.07164	-0.10315	-0.14759	222.45	154.35	58.098	0.19605	58.0983	9	13.884
BUB1 S655	BUB1	S	655		iGPS	p38d	CMGC/MAPK			-0.05652	1	6.68765e-34	O43683	Mitotic checkpoint serine/threonine-protein kinase BUB1	SCEENMVVPSRDGKFSPIQEKSPKQALSSHM	0.07164	-0.10315	-0.14759	222.45	154.35	58.098	0.19605	58.0983	9	13.884
BUB1 S661	BUB1	S	661		iGPS	CDC2	CMGC/CDK/CDC2			-0.03133	1	6.5757e-05	O43683	Mitotic checkpoint serine/threonine-protein kinase BUB1	VVPSRDGKFSPIQEKSPKQALSSHMYSASLL	-0.04247	-0.07796	-0.03415	119.96	114.65	89.231	0.32985	84.5303	5	3.4478
BUB1 S661	BUB1	S	661		iGPS	CDK2	CMGC/CDK/CDC2			-0.03133	1	6.5757e-05	O43683	Mitotic checkpoint serine/threonine-protein kinase BUB1	VVPSRDGKFSPIQEKSPKQALSSHMYSASLL	-0.04247	-0.07796	-0.03415	119.96	114.65	89.231	0.32985	84.5303	5	3.4478
BUB1 S661	BUB1	S	661		iGPS	Erk1	CMGC/MAPK			-0.03133	1	6.5757e-05	O43683	Mitotic checkpoint serine/threonine-protein kinase BUB1	VVPSRDGKFSPIQEKSPKQALSSHMYSASLL	-0.04247	-0.07796	-0.03415	119.96	114.65	89.231	0.32985	84.5303	5	3.4478
BUB1 S661	BUB1	S	661		iGPS	Erk2	CMGC/MAPK			-0.03133	1	6.5757e-05	O43683	Mitotic checkpoint serine/threonine-protein kinase BUB1	VVPSRDGKFSPIQEKSPKQALSSHMYSASLL	-0.04247	-0.07796	-0.03415	119.96	114.65	89.231	0.32985	84.5303	5	3.4478
BUB1 S661	BUB1	S	661		iGPS	Erk3	CMGC/MAPK			-0.03133	1	6.5757e-05	O43683	Mitotic checkpoint serine/threonine-protein kinase BUB1	VVPSRDGKFSPIQEKSPKQALSSHMYSASLL	-0.04247	-0.07796	-0.03415	119.96	114.65	89.231	0.32985	84.5303	5	3.4478
BUB1 S661	BUB1	S	661		iGPS	Erk5	CMGC/MAPK			-0.03133	1	6.5757e-05	O43683	Mitotic checkpoint serine/threonine-protein kinase BUB1	VVPSRDGKFSPIQEKSPKQALSSHMYSASLL	-0.04247	-0.07796	-0.03415	119.96	114.65	89.231	0.32985	84.5303	5	3.4478
BUB1 S661	BUB1	S	661		iGPS	FRAP	Atypical/PIKK/FRAP			-0.03133	1	6.5757e-05	O43683	Mitotic checkpoint serine/threonine-protein kinase BUB1	VVPSRDGKFSPIQEKSPKQALSSHMYSASLL	-0.04247	-0.07796	-0.03415	119.96	114.65	89.231	0.32985	84.5303	5	3.4478
BUB1 S661	BUB1	S	661		iGPS	JNK1	CMGC/MAPK			-0.03133	1	6.5757e-05	O43683	Mitotic checkpoint serine/threonine-protein kinase BUB1	VVPSRDGKFSPIQEKSPKQALSSHMYSASLL	-0.04247	-0.07796	-0.03415	119.96	114.65	89.231	0.32985	84.5303	5	3.4478
BUB1 S661	BUB1	S	661		iGPS	JNK2	CMGC/MAPK			-0.03133	1	6.5757e-05	O43683	Mitotic checkpoint serine/threonine-protein kinase BUB1	VVPSRDGKFSPIQEKSPKQALSSHMYSASLL	-0.04247	-0.07796	-0.03415	119.96	114.65	89.231	0.32985	84.5303	5	3.4478
BUB1 S661	BUB1	S	661		iGPS	JNK3	CMGC/MAPK			-0.03133	1	6.5757e-05	O43683	Mitotic checkpoint serine/threonine-protein kinase BUB1	VVPSRDGKFSPIQEKSPKQALSSHMYSASLL	-0.04247	-0.07796	-0.03415	119.96	114.65	89.231	0.32985	84.5303	5	3.4478
BUB1 S661	BUB1	S	661		iGPS	MAP3K1	STE/STE11			-0.03133	1	6.5757e-05	O43683	Mitotic checkpoint serine/threonine-protein kinase BUB1	VVPSRDGKFSPIQEKSPKQALSSHMYSASLL	-0.04247	-0.07796	-0.03415	119.96	114.65	89.231	0.32985	84.5303	5	3.4478
BUB1 S661	BUB1	S	661		iGPS	MAP3K2	STE/STE11			-0.03133	1	6.5757e-05	O43683	Mitotic checkpoint serine/threonine-protein kinase BUB1	VVPSRDGKFSPIQEKSPKQALSSHMYSASLL	-0.04247	-0.07796	-0.03415	119.96	114.65	89.231	0.32985	84.5303	5	3.4478
BUB1 S661	BUB1	S	661		iGPS	MAP3K3	STE/STE11			-0.03133	1	6.5757e-05	O43683	Mitotic checkpoint serine/threonine-protein kinase BUB1	VVPSRDGKFSPIQEKSPKQALSSHMYSASLL	-0.04247	-0.07796	-0.03415	119.96	114.65	89.231	0.32985	84.5303	5	3.4478
BUB1 S661	BUB1	S	661		iGPS	MAP3K4	STE/STE11			-0.03133	1	6.5757e-05	O43683	Mitotic checkpoint serine/threonine-protein kinase BUB1	VVPSRDGKFSPIQEKSPKQALSSHMYSASLL	-0.04247	-0.07796	-0.03415	119.96	114.65	89.231	0.32985	84.5303	5	3.4478
BUB1 S661	BUB1	S	661		iGPS	MAP3K5	STE/STE11			-0.03133	1	6.5757e-05	O43683	Mitotic checkpoint serine/threonine-protein kinase BUB1	VVPSRDGKFSPIQEKSPKQALSSHMYSASLL	-0.04247	-0.07796	-0.03415	119.96	114.65	89.231	0.32985	84.5303	5	3.4478
BUB1 S661	BUB1	S	661		iGPS	MAP3K6	STE/STE11			-0.03133	1	6.5757e-05	O43683	Mitotic checkpoint serine/threonine-protein kinase BUB1	VVPSRDGKFSPIQEKSPKQALSSHMYSASLL	-0.04247	-0.07796	-0.03415	119.96	114.65	89.231	0.32985	84.5303	5	3.4478
BUB1 S661	BUB1	S	661		iGPS	MAP3K7	STE/STE11			-0.03133	1	6.5757e-05	O43683	Mitotic checkpoint serine/threonine-protein kinase BUB1	VVPSRDGKFSPIQEKSPKQALSSHMYSASLL	-0.04247	-0.07796	-0.03415	119.96	114.65	89.231	0.32985	84.5303	5	3.4478
BUB1 S661	BUB1	S	661		iGPS	MAP3K8	STE/STE11			-0.03133	1	6.5757e-05	O43683	Mitotic checkpoint serine/threonine-protein kinase BUB1	VVPSRDGKFSPIQEKSPKQALSSHMYSASLL	-0.04247	-0.07796	-0.03415	119.96	114.65	89.231	0.32985	84.5303	5	3.4478
BUB1 S661	BUB1	S	661		iGPS	p38a	CMGC/MAPK			-0.03133	1	6.5757e-05	O43683	Mitotic checkpoint serine/threonine-protein kinase BUB1	VVPSRDGKFSPIQEKSPKQALSSHMYSASLL	-0.04247	-0.07796	-0.03415	119.96	114.65	89.231	0.32985	84.5303	5	3.4478
BUB1 S661	BUB1	S	661		iGPS	p38b	CMGC/MAPK			-0.03133	1	6.5757e-05	O43683	Mitotic checkpoint serine/threonine-protein kinase BUB1	VVPSRDGKFSPIQEKSPKQALSSHMYSASLL	-0.04247	-0.07796	-0.03415	119.96	114.65	89.231	0.32985	84.5303	5	3.4478
BUB1 S661	BUB1	S	661		iGPS	p38d	CMGC/MAPK			-0.03133	1	6.5757e-05	O43683	Mitotic checkpoint serine/threonine-protein kinase BUB1	VVPSRDGKFSPIQEKSPKQALSSHMYSASLL	-0.04247	-0.07796	-0.03415	119.96	114.65	89.231	0.32985	84.5303	5	3.4478
BUB1 S661	BUB1	S	661		iGPS	PLK1	Other/PLK			-0.03133	1	6.5757e-05	O43683	Mitotic checkpoint serine/threonine-protein kinase BUB1	VVPSRDGKFSPIQEKSPKQALSSHMYSASLL	-0.04247	-0.07796	-0.03415	119.96	114.65	89.231	0.32985	84.5303	5	3.4478
BUB1 S661	BUB1	S	661		iGPS	PLK2	Other/PLK			-0.03133	1	6.5757e-05	O43683	Mitotic checkpoint serine/threonine-protein kinase BUB1	VVPSRDGKFSPIQEKSPKQALSSHMYSASLL	-0.04247	-0.07796	-0.03415	119.96	114.65	89.231	0.32985	84.5303	5	3.4478
BUB1 S661	BUB1	S	661		iGPS	PLK4	Other/PLK			-0.03133	1	6.5757e-05	O43683	Mitotic checkpoint serine/threonine-protein kinase BUB1	VVPSRDGKFSPIQEKSPKQALSSHMYSASLL	-0.04247	-0.07796	-0.03415	119.96	114.65	89.231	0.32985	84.5303	5	3.4478
BUB1 S593	BUB1	S	593		iGPS	CDC2	CMGC/CDK/CDC2			-0.07364	1	0.00982029	O43683	Mitotic checkpoint serine/threonine-protein kinase BUB1	DSTVWGIRCNKTLAPSPKSPGDFTSAAQLAS	-0.15964	-0.12027	-0.07925	83.883	73.745	83.883	0.16827	69.101	3	3.9858
BUB1 S593	BUB1	S	593		iGPS	CDK2	CMGC/CDK/CDC2			-0.07364	1	0.00982029	O43683	Mitotic checkpoint serine/threonine-protein kinase BUB1	DSTVWGIRCNKTLAPSPKSPGDFTSAAQLAS	-0.15964	-0.12027	-0.07925	83.883	73.745	83.883	0.16827	69.101	3	3.9858
BUB1 S593	BUB1	S	593		iGPS	Erk1	CMGC/MAPK			-0.07364	1	0.00982029	O43683	Mitotic checkpoint serine/threonine-protein kinase BUB1	DSTVWGIRCNKTLAPSPKSPGDFTSAAQLAS	-0.15964	-0.12027	-0.07925	83.883	73.745	83.883	0.16827	69.101	3	3.9858
BUB1 S593	BUB1	S	593		iGPS	Erk2	CMGC/MAPK			-0.07364	1	0.00982029	O43683	Mitotic checkpoint serine/threonine-protein kinase BUB1	DSTVWGIRCNKTLAPSPKSPGDFTSAAQLAS	-0.15964	-0.12027	-0.07925	83.883	73.745	83.883	0.16827	69.101	3	3.9858
BUB1 S593	BUB1	S	593		iGPS	Erk3	CMGC/MAPK			-0.07364	1	0.00982029	O43683	Mitotic checkpoint serine/threonine-protein kinase BUB1	DSTVWGIRCNKTLAPSPKSPGDFTSAAQLAS	-0.15964	-0.12027	-0.07925	83.883	73.745	83.883	0.16827	69.101	3	3.9858
BUB1 S593	BUB1	S	593		iGPS	Erk5	CMGC/MAPK			-0.07364	1	0.00982029	O43683	Mitotic checkpoint serine/threonine-protein kinase BUB1	DSTVWGIRCNKTLAPSPKSPGDFTSAAQLAS	-0.15964	-0.12027	-0.07925	83.883	73.745	83.883	0.16827	69.101	3	3.9858
BUB1 S593	BUB1	S	593		iGPS	JNK1	CMGC/MAPK			-0.07364	1	0.00982029	O43683	Mitotic checkpoint serine/threonine-protein kinase BUB1	DSTVWGIRCNKTLAPSPKSPGDFTSAAQLAS	-0.15964	-0.12027	-0.07925	83.883	73.745	83.883	0.16827	69.101	3	3.9858
BUB1 S593	BUB1	S	593		iGPS	JNK2	CMGC/MAPK			-0.07364	1	0.00982029	O43683	Mitotic checkpoint serine/threonine-protein kinase BUB1	DSTVWGIRCNKTLAPSPKSPGDFTSAAQLAS	-0.15964	-0.12027	-0.07925	83.883	73.745	83.883	0.16827	69.101	3	3.9858
BUB1 S593	BUB1	S	593		iGPS	JNK3	CMGC/MAPK			-0.07364	1	0.00982029	O43683	Mitotic checkpoint serine/threonine-protein kinase BUB1	DSTVWGIRCNKTLAPSPKSPGDFTSAAQLAS	-0.15964	-0.12027	-0.07925	83.883	73.745	83.883	0.16827	69.101	3	3.9858
BUB1 S593	BUB1	S	593		iGPS	p38a	CMGC/MAPK			-0.07364	1	0.00982029	O43683	Mitotic checkpoint serine/threonine-protein kinase BUB1	DSTVWGIRCNKTLAPSPKSPGDFTSAAQLAS	-0.15964	-0.12027	-0.07925	83.883	73.745	83.883	0.16827	69.101	3	3.9858
BUB1 S593	BUB1	S	593		iGPS	p38b	CMGC/MAPK			-0.07364	1	0.00982029	O43683	Mitotic checkpoint serine/threonine-protein kinase BUB1	DSTVWGIRCNKTLAPSPKSPGDFTSAAQLAS	-0.15964	-0.12027	-0.07925	83.883	73.745	83.883	0.16827	69.101	3	3.9858
BUB1 S593	BUB1	S	593		iGPS	p38d	CMGC/MAPK			-0.07364	1	0.00982029	O43683	Mitotic checkpoint serine/threonine-protein kinase BUB1	DSTVWGIRCNKTLAPSPKSPGDFTSAAQLAS	-0.15964	-0.12027	-0.07925	83.883	73.745	83.883	0.16827	69.101	3	3.9858
HTATSF1 S498	HTATSF1	S	498		iGPS	CCRK	CMGC/CDK	+		0.79568	0.983721	1.70579e-19	O43719	HIV Tat-specific factor 1	KESEEGNPVRGSEEDSPKKESKKKTLKNDCE	0.80774	0.67828	0.74689	119.41	104.84	119.41	0.53532	17.8125	3	3.5099
HTATSF1 S498	HTATSF1	S	498		iGPS	CDC2	CMGC/CDK/CDC2	+		0.79568	0.983721	1.70579e-19	O43719	HIV Tat-specific factor 1	KESEEGNPVRGSEEDSPKKESKKKTLKNDCE	0.80774	0.67828	0.74689	119.41	104.84	119.41	0.53532	17.8125	3	3.5099
HTATSF1 S498	HTATSF1	S	498		iGPS	CDK2	CMGC/CDK/CDC2	+		0.79568	0.983721	1.70579e-19	O43719	HIV Tat-specific factor 1	KESEEGNPVRGSEEDSPKKESKKKTLKNDCE	0.80774	0.67828	0.74689	119.41	104.84	119.41	0.53532	17.8125	3	3.5099
HTATSF1 S498	HTATSF1	S	498		iGPS	CDK3	CMGC/CDK/CDC2	+		0.79568	0.983721	1.70579e-19	O43719	HIV Tat-specific factor 1	KESEEGNPVRGSEEDSPKKESKKKTLKNDCE	0.80774	0.67828	0.74689	119.41	104.84	119.41	0.53532	17.8125	3	3.5099
HTATSF1 S498	HTATSF1	S	498		iGPS	CDK4	CMGC/CDK	+		0.79568	0.983721	1.70579e-19	O43719	HIV Tat-specific factor 1	KESEEGNPVRGSEEDSPKKESKKKTLKNDCE	0.80774	0.67828	0.74689	119.41	104.84	119.41	0.53532	17.8125	3	3.5099
HTATSF1 S498	HTATSF1	S	498		iGPS	CDK5	CMGC/CDK	+		0.79568	0.983721	1.70579e-19	O43719	HIV Tat-specific factor 1	KESEEGNPVRGSEEDSPKKESKKKTLKNDCE	0.80774	0.67828	0.74689	119.41	104.84	119.41	0.53532	17.8125	3	3.5099
HTATSF1 S498	HTATSF1	S	498		iGPS	CDK6	CMGC/CDK	+		0.79568	0.983721	1.70579e-19	O43719	HIV Tat-specific factor 1	KESEEGNPVRGSEEDSPKKESKKKTLKNDCE	0.80774	0.67828	0.74689	119.41	104.84	119.41	0.53532	17.8125	3	3.5099
HTATSF1 S498	HTATSF1	S	498		iGPS	CDK7	CMGC/CDK	+		0.79568	0.983721	1.70579e-19	O43719	HIV Tat-specific factor 1	KESEEGNPVRGSEEDSPKKESKKKTLKNDCE	0.80774	0.67828	0.74689	119.41	104.84	119.41	0.53532	17.8125	3	3.5099
HTATSF1 S498	HTATSF1	S	498		iGPS	CDK9	CMGC/CDK	+		0.79568	0.983721	1.70579e-19	O43719	HIV Tat-specific factor 1	KESEEGNPVRGSEEDSPKKESKKKTLKNDCE	0.80774	0.67828	0.74689	119.41	104.84	119.41	0.53532	17.8125	3	3.5099
HTATSF1 S498	HTATSF1	S	498		iGPS	CRK7	CMGC/CDK	+		0.79568	0.983721	1.70579e-19	O43719	HIV Tat-specific factor 1	KESEEGNPVRGSEEDSPKKESKKKTLKNDCE	0.80774	0.67828	0.74689	119.41	104.84	119.41	0.53532	17.8125	3	3.5099
HTATSF1 S498	HTATSF1	S	498		iGPS	CHED	CMGC/CDK	+		0.79568	0.983721	1.70579e-19	O43719	HIV Tat-specific factor 1	KESEEGNPVRGSEEDSPKKESKKKTLKNDCE	0.80774	0.67828	0.74689	119.41	104.84	119.41	0.53532	17.8125	3	3.5099
HTATSF1 S498	HTATSF1	S	498		iGPS	PCTAIRE1	CMGC/CDK	+		0.79568	0.983721	1.70579e-19	O43719	HIV Tat-specific factor 1	KESEEGNPVRGSEEDSPKKESKKKTLKNDCE	0.80774	0.67828	0.74689	119.41	104.84	119.41	0.53532	17.8125	3	3.5099
HTATSF1 S498	HTATSF1	S	498		iGPS	PCTAIRE2	CMGC/CDK	+		0.79568	0.983721	1.70579e-19	O43719	HIV Tat-specific factor 1	KESEEGNPVRGSEEDSPKKESKKKTLKNDCE	0.80774	0.67828	0.74689	119.41	104.84	119.41	0.53532	17.8125	3	3.5099
HTATSF1 S498	HTATSF1	S	498		iGPS	PCTAIRE3	CMGC/CDK	+		0.79568	0.983721	1.70579e-19	O43719	HIV Tat-specific factor 1	KESEEGNPVRGSEEDSPKKESKKKTLKNDCE	0.80774	0.67828	0.74689	119.41	104.84	119.41	0.53532	17.8125	3	3.5099
HTATSF1 S498	HTATSF1	S	498		iGPS	PFTAIRE1	CMGC/CDK	+		0.79568	0.983721	1.70579e-19	O43719	HIV Tat-specific factor 1	KESEEGNPVRGSEEDSPKKESKKKTLKNDCE	0.80774	0.67828	0.74689	119.41	104.84	119.41	0.53532	17.8125	3	3.5099
HTATSF1 S498	HTATSF1	S	498		iGPS	PFTAIRE2	CMGC/CDK	+		0.79568	0.983721	1.70579e-19	O43719	HIV Tat-specific factor 1	KESEEGNPVRGSEEDSPKKESKKKTLKNDCE	0.80774	0.67828	0.74689	119.41	104.84	119.41	0.53532	17.8125	3	3.5099
HTATSF1 S403	HTATSF1	S	403		iGPS	AKT1	AGC/AKT			0.03787	1	1.30317e-24	O43719	HIV Tat-specific factor 1	VSASERAGPSRARHFSEHPSTSKMNAQETAT	-0.02594	0.03621	0.02859	202.27	188.87	202.27	-0.19052	81.2608	6	5.7754
SGTA S77	SGTA	S	77		iGPS	CDK4	CMGC/CDK			0.06585	1	2.25983e-71	O43765	Small glutamine-rich tetratricopeptide repeat-containing protein alpha	FEAAATGKEMPQDLRSPARTPPSEEDSAEAE	0.13658	0.01549	-0.00503	175.09	169.13	175.09	0.31377	81.13	12	4.1538
SGTA S77	SGTA	S	77		iGPS	CDK5	CMGC/CDK			0.06585	1	2.25983e-71	O43765	Small glutamine-rich tetratricopeptide repeat-containing protein alpha	FEAAATGKEMPQDLRSPARTPPSEEDSAEAE	0.13658	0.01549	-0.00503	175.09	169.13	175.09	0.31377	81.13	12	4.1538
SGTA S77	SGTA	S	77		iGPS	CDK6	CMGC/CDK			0.06585	1	2.25983e-71	O43765	Small glutamine-rich tetratricopeptide repeat-containing protein alpha	FEAAATGKEMPQDLRSPARTPPSEEDSAEAE	0.13658	0.01549	-0.00503	175.09	169.13	175.09	0.31377	81.13	12	4.1538
SGTA S77	SGTA	S	77		iGPS	FRAP	Atypical/PIKK/FRAP			0.06585	1	2.25983e-71	O43765	Small glutamine-rich tetratricopeptide repeat-containing protein alpha	FEAAATGKEMPQDLRSPARTPPSEEDSAEAE	0.13658	0.01549	-0.00503	175.09	169.13	175.09	0.31377	81.13	12	4.1538
SGTA S77	SGTA	S	77		iGPS	PCTAIRE1	CMGC/CDK			0.06585	1	2.25983e-71	O43765	Small glutamine-rich tetratricopeptide repeat-containing protein alpha	FEAAATGKEMPQDLRSPARTPPSEEDSAEAE	0.13658	0.01549	-0.00503	175.09	169.13	175.09	0.31377	81.13	12	4.1538
SGTA S77	SGTA	S	77		iGPS	PCTAIRE2	CMGC/CDK			0.06585	1	2.25983e-71	O43765	Small glutamine-rich tetratricopeptide repeat-containing protein alpha	FEAAATGKEMPQDLRSPARTPPSEEDSAEAE	0.13658	0.01549	-0.00503	175.09	169.13	175.09	0.31377	81.13	12	4.1538
SGTA S77	SGTA	S	77		iGPS	PFTAIRE1	CMGC/CDK			0.06585	1	2.25983e-71	O43765	Small glutamine-rich tetratricopeptide repeat-containing protein alpha	FEAAATGKEMPQDLRSPARTPPSEEDSAEAE	0.13658	0.01549	-0.00503	175.09	169.13	175.09	0.31377	81.13	12	4.1538
BNIP3L S164	BNIP3L	S	164		iGPS	AKT1	AGC/AKT			-0.11232	0.998609	0.00103119	O60238	BCL2/adenovirus E1B 19 kDa protein-interacting protein 3-like	ENIPPKEFHFRHPKRSVSLSMRKSGAMKKGG	-0.23242	-0.15895	-0.00671	108.81	54.095	100.09	-0.042916	28.5617	4	7.4378
BNIP3L S164	BNIP3L	S	164		iGPS	PKCa	AGC/PKC			-0.11232	0.998609	0.00103119	O60238	BCL2/adenovirus E1B 19 kDa protein-interacting protein 3-like	ENIPPKEFHFRHPKRSVSLSMRKSGAMKKGG	-0.23242	-0.15895	-0.00671	108.81	54.095	100.09	-0.042916	28.5617	4	7.4378
BNIP3L S164	BNIP3L	S	164		iGPS	PKCd	AGC/PKC			-0.11232	0.998609	0.00103119	O60238	BCL2/adenovirus E1B 19 kDa protein-interacting protein 3-like	ENIPPKEFHFRHPKRSVSLSMRKSGAMKKGG	-0.23242	-0.15895	-0.00671	108.81	54.095	100.09	-0.042916	28.5617	4	7.4378
BNIP3L S164	BNIP3L	S	164		iGPS	PKCe	AGC/PKC			-0.11232	0.998609	0.00103119	O60238	BCL2/adenovirus E1B 19 kDa protein-interacting protein 3-like	ENIPPKEFHFRHPKRSVSLSMRKSGAMKKGG	-0.23242	-0.15895	-0.00671	108.81	54.095	100.09	-0.042916	28.5617	4	7.4378
BNIP3L S164	BNIP3L	S	164		iGPS	PKCg	AGC/PKC			-0.11232	0.998609	0.00103119	O60238	BCL2/adenovirus E1B 19 kDa protein-interacting protein 3-like	ENIPPKEFHFRHPKRSVSLSMRKSGAMKKGG	-0.23242	-0.15895	-0.00671	108.81	54.095	100.09	-0.042916	28.5617	4	7.4378
BNIP3L S164	BNIP3L	S	164		iGPS	PKCz	AGC/PKC			-0.11232	0.998609	0.00103119	O60238	BCL2/adenovirus E1B 19 kDa protein-interacting protein 3-like	ENIPPKEFHFRHPKRSVSLSMRKSGAMKKGG	-0.23242	-0.15895	-0.00671	108.81	54.095	100.09	-0.042916	28.5617	4	7.4378
BNIP3L S164	BNIP3L	S	164		iGPS	PKCh	AGC/PKC			-0.11232	0.998609	0.00103119	O60238	BCL2/adenovirus E1B 19 kDa protein-interacting protein 3-like	ENIPPKEFHFRHPKRSVSLSMRKSGAMKKGG	-0.23242	-0.15895	-0.00671	108.81	54.095	100.09	-0.042916	28.5617	4	7.4378
BNIP3L S166	BNIP3L	S	166		iGPS	AKT1	AGC/AKT			-0.21284	0.999834	0.00375392	O60238	BCL2/adenovirus E1B 19 kDa protein-interacting protein 3-like	IPPKEFHFRHPKRSVSLSMRKSGAMKKGGIF	-0.357	-0.25947	-0.21518	119.07	55.781	119.07	0.21457	38.6053	12	40.676
BNIP3L S166	BNIP3L	S	166		iGPS	DAPK2	CAMK/DAPK			-0.21284	0.999834	0.00375392	O60238	BCL2/adenovirus E1B 19 kDa protein-interacting protein 3-like	IPPKEFHFRHPKRSVSLSMRKSGAMKKGGIF	-0.357	-0.25947	-0.21518	119.07	55.781	119.07	0.21457	38.6053	12	40.676
BNIP3L S166	BNIP3L	S	166		iGPS	PKCa	AGC/PKC			-0.21284	0.999834	0.00375392	O60238	BCL2/adenovirus E1B 19 kDa protein-interacting protein 3-like	IPPKEFHFRHPKRSVSLSMRKSGAMKKGGIF	-0.357	-0.25947	-0.21518	119.07	55.781	119.07	0.21457	38.6053	12	40.676
BNIP3L S166	BNIP3L	S	166		iGPS	PKCd	AGC/PKC			-0.21284	0.999834	0.00375392	O60238	BCL2/adenovirus E1B 19 kDa protein-interacting protein 3-like	IPPKEFHFRHPKRSVSLSMRKSGAMKKGGIF	-0.357	-0.25947	-0.21518	119.07	55.781	119.07	0.21457	38.6053	12	40.676
BNIP3L S166	BNIP3L	S	166		iGPS	PKCe	AGC/PKC			-0.21284	0.999834	0.00375392	O60238	BCL2/adenovirus E1B 19 kDa protein-interacting protein 3-like	IPPKEFHFRHPKRSVSLSMRKSGAMKKGGIF	-0.357	-0.25947	-0.21518	119.07	55.781	119.07	0.21457	38.6053	12	40.676
BNIP3L S166	BNIP3L	S	166		iGPS	PKCg	AGC/PKC			-0.21284	0.999834	0.00375392	O60238	BCL2/adenovirus E1B 19 kDa protein-interacting protein 3-like	IPPKEFHFRHPKRSVSLSMRKSGAMKKGGIF	-0.357	-0.25947	-0.21518	119.07	55.781	119.07	0.21457	38.6053	12	40.676
BNIP3L S166	BNIP3L	S	166		iGPS	PKCz	AGC/PKC			-0.21284	0.999834	0.00375392	O60238	BCL2/adenovirus E1B 19 kDa protein-interacting protein 3-like	IPPKEFHFRHPKRSVSLSMRKSGAMKKGGIF	-0.357	-0.25947	-0.21518	119.07	55.781	119.07	0.21457	38.6053	12	40.676
BNIP3L S166	BNIP3L	S	166		iGPS	PKCh	AGC/PKC			-0.21284	0.999834	0.00375392	O60238	BCL2/adenovirus E1B 19 kDa protein-interacting protein 3-like	IPPKEFHFRHPKRSVSLSMRKSGAMKKGGIF	-0.357	-0.25947	-0.21518	119.07	55.781	119.07	0.21457	38.6053	12	40.676
BNIP3L S168	BNIP3L	S	168		iGPS	AKT1	AGC/AKT			-0.30258	0.999727	0.00947007	O60238	BCL2/adenovirus E1B 19 kDa protein-interacting protein 3-like	PKEFHFRHPKRSVSLSMRKSGAMKKGGIFSA	-0.50013	-0.204	-0.33355	85.676	54.254	85.676	0.23783	35.6354	5	15.413
BNIP3L S168	BNIP3L	S	168		iGPS	PKCa	AGC/PKC			-0.30258	0.999727	0.00947007	O60238	BCL2/adenovirus E1B 19 kDa protein-interacting protein 3-like	PKEFHFRHPKRSVSLSMRKSGAMKKGGIFSA	-0.50013	-0.204	-0.33355	85.676	54.254	85.676	0.23783	35.6354	5	15.413
BNIP3L S168	BNIP3L	S	168		iGPS	PKCd	AGC/PKC			-0.30258	0.999727	0.00947007	O60238	BCL2/adenovirus E1B 19 kDa protein-interacting protein 3-like	PKEFHFRHPKRSVSLSMRKSGAMKKGGIFSA	-0.50013	-0.204	-0.33355	85.676	54.254	85.676	0.23783	35.6354	5	15.413
BNIP3L S168	BNIP3L	S	168		iGPS	PKCe	AGC/PKC			-0.30258	0.999727	0.00947007	O60238	BCL2/adenovirus E1B 19 kDa protein-interacting protein 3-like	PKEFHFRHPKRSVSLSMRKSGAMKKGGIFSA	-0.50013	-0.204	-0.33355	85.676	54.254	85.676	0.23783	35.6354	5	15.413
BNIP3L S168	BNIP3L	S	168		iGPS	PKCg	AGC/PKC			-0.30258	0.999727	0.00947007	O60238	BCL2/adenovirus E1B 19 kDa protein-interacting protein 3-like	PKEFHFRHPKRSVSLSMRKSGAMKKGGIFSA	-0.50013	-0.204	-0.33355	85.676	54.254	85.676	0.23783	35.6354	5	15.413
BNIP3L S168	BNIP3L	S	168		iGPS	PKCz	AGC/PKC			-0.30258	0.999727	0.00947007	O60238	BCL2/adenovirus E1B 19 kDa protein-interacting protein 3-like	PKEFHFRHPKRSVSLSMRKSGAMKKGGIFSA	-0.50013	-0.204	-0.33355	85.676	54.254	85.676	0.23783	35.6354	5	15.413
BNIP3L S168	BNIP3L	S	168		iGPS	PKCh	AGC/PKC			-0.30258	0.999727	0.00947007	O60238	BCL2/adenovirus E1B 19 kDa protein-interacting protein 3-like	PKEFHFRHPKRSVSLSMRKSGAMKKGGIFSA	-0.50013	-0.204	-0.33355	85.676	54.254	85.676	0.23783	35.6354	5	15.413
MED14 S1136	MED14	S	1136		iGPS	CCRK	CMGC/CDK			0.38979	0.930855	1.40307e-15	O60244	Mediator of RNA polymerase II transcription subunit 14	AARMPGMSPANPSLHSPVPDASHSPRAGTSS	0.10348	0.34316	0.57348	92.865	88.339	92.865	-1.0964	11.3329	3	17.466
MED14 S1136	MED14	S	1136		iGPS	CDK10	CMGC/CDK			0.38979	0.930855	1.40307e-15	O60244	Mediator of RNA polymerase II transcription subunit 14	AARMPGMSPANPSLHSPVPDASHSPRAGTSS	0.10348	0.34316	0.57348	92.865	88.339	92.865	-1.0964	11.3329	3	17.466
MED14 S1136	MED14	S	1136		iGPS	CDK11	CMGC/CDK			0.38979	0.930855	1.40307e-15	O60244	Mediator of RNA polymerase II transcription subunit 14	AARMPGMSPANPSLHSPVPDASHSPRAGTSS	0.10348	0.34316	0.57348	92.865	88.339	92.865	-1.0964	11.3329	3	17.466
MED14 S1136	MED14	S	1136		iGPS	CDK4	CMGC/CDK			0.38979	0.930855	1.40307e-15	O60244	Mediator of RNA polymerase II transcription subunit 14	AARMPGMSPANPSLHSPVPDASHSPRAGTSS	0.10348	0.34316	0.57348	92.865	88.339	92.865	-1.0964	11.3329	3	17.466
MED14 S1136	MED14	S	1136		iGPS	CDK5	CMGC/CDK			0.38979	0.930855	1.40307e-15	O60244	Mediator of RNA polymerase II transcription subunit 14	AARMPGMSPANPSLHSPVPDASHSPRAGTSS	0.10348	0.34316	0.57348	92.865	88.339	92.865	-1.0964	11.3329	3	17.466
MED14 S1136	MED14	S	1136		iGPS	CDK6	CMGC/CDK			0.38979	0.930855	1.40307e-15	O60244	Mediator of RNA polymerase II transcription subunit 14	AARMPGMSPANPSLHSPVPDASHSPRAGTSS	0.10348	0.34316	0.57348	92.865	88.339	92.865	-1.0964	11.3329	3	17.466
MED14 S1136	MED14	S	1136		iGPS	CDK7	CMGC/CDK			0.38979	0.930855	1.40307e-15	O60244	Mediator of RNA polymerase II transcription subunit 14	AARMPGMSPANPSLHSPVPDASHSPRAGTSS	0.10348	0.34316	0.57348	92.865	88.339	92.865	-1.0964	11.3329	3	17.466
MED14 S1136	MED14	S	1136		iGPS	CDK8	CMGC/CDK			0.38979	0.930855	1.40307e-15	O60244	Mediator of RNA polymerase II transcription subunit 14	AARMPGMSPANPSLHSPVPDASHSPRAGTSS	0.10348	0.34316	0.57348	92.865	88.339	92.865	-1.0964	11.3329	3	17.466
MED14 S1136	MED14	S	1136		iGPS	CDK9	CMGC/CDK			0.38979	0.930855	1.40307e-15	O60244	Mediator of RNA polymerase II transcription subunit 14	AARMPGMSPANPSLHSPVPDASHSPRAGTSS	0.10348	0.34316	0.57348	92.865	88.339	92.865	-1.0964	11.3329	3	17.466
MED14 S1136	MED14	S	1136		iGPS	CRK7	CMGC/CDK			0.38979	0.930855	1.40307e-15	O60244	Mediator of RNA polymerase II transcription subunit 14	AARMPGMSPANPSLHSPVPDASHSPRAGTSS	0.10348	0.34316	0.57348	92.865	88.339	92.865	-1.0964	11.3329	3	17.466
MED14 S1136	MED14	S	1136		iGPS	CHED	CMGC/CDK			0.38979	0.930855	1.40307e-15	O60244	Mediator of RNA polymerase II transcription subunit 14	AARMPGMSPANPSLHSPVPDASHSPRAGTSS	0.10348	0.34316	0.57348	92.865	88.339	92.865	-1.0964	11.3329	3	17.466
MED14 S1136	MED14	S	1136		iGPS	PCTAIRE1	CMGC/CDK			0.38979	0.930855	1.40307e-15	O60244	Mediator of RNA polymerase II transcription subunit 14	AARMPGMSPANPSLHSPVPDASHSPRAGTSS	0.10348	0.34316	0.57348	92.865	88.339	92.865	-1.0964	11.3329	3	17.466
MED14 S1136	MED14	S	1136		iGPS	PCTAIRE2	CMGC/CDK			0.38979	0.930855	1.40307e-15	O60244	Mediator of RNA polymerase II transcription subunit 14	AARMPGMSPANPSLHSPVPDASHSPRAGTSS	0.10348	0.34316	0.57348	92.865	88.339	92.865	-1.0964	11.3329	3	17.466
MED14 S1136	MED14	S	1136		iGPS	PCTAIRE3	CMGC/CDK			0.38979	0.930855	1.40307e-15	O60244	Mediator of RNA polymerase II transcription subunit 14	AARMPGMSPANPSLHSPVPDASHSPRAGTSS	0.10348	0.34316	0.57348	92.865	88.339	92.865	-1.0964	11.3329	3	17.466
MED14 S1136	MED14	S	1136		iGPS	PFTAIRE1	CMGC/CDK			0.38979	0.930855	1.40307e-15	O60244	Mediator of RNA polymerase II transcription subunit 14	AARMPGMSPANPSLHSPVPDASHSPRAGTSS	0.10348	0.34316	0.57348	92.865	88.339	92.865	-1.0964	11.3329	3	17.466
MED14 S1136	MED14	S	1136		iGPS	PFTAIRE2	CMGC/CDK			0.38979	0.930855	1.40307e-15	O60244	Mediator of RNA polymerase II transcription subunit 14	AARMPGMSPANPSLHSPVPDASHSPRAGTSS	0.10348	0.34316	0.57348	92.865	88.339	92.865	-1.0964	11.3329	3	17.466
MED14 S1136	MED14	S	1136		iGPS	PITSLRE	CMGC/CDK			0.38979	0.930855	1.40307e-15	O60244	Mediator of RNA polymerase II transcription subunit 14	AARMPGMSPANPSLHSPVPDASHSPRAGTSS	0.10348	0.34316	0.57348	92.865	88.339	92.865	-1.0964	11.3329	3	17.466
SMARCA5 S116	SMARCA5	S	116		iGPS	CDK2	CMGC/CDK/CDC2			-0.03999	0.997952	0.00306932	O60264	SWI/SNF-related matrix-associated actin-dependent regulator of chromatin subfamily A member 5	LFAHFIQPAAQKTPTSPLKMKPGRPRIKKDE	-0.10804	-0.06139	-0.12334	126.07	46.593	93.178	-0.98164	26.8792	15	6.6582
SPAG9 S733	SPAG9	S	733		iGPS	CK2a1	Other/CK2			0.04838	0.995502	1.36477e-15	O60271	C-Jun-amino-terminal kinase-interacting protein 4	GLDTEGSKQRSASQSSLDKLDQELKEQQKEL	-0.0361	-0.04729	0.10346	124.45	113.72	124.45	-0.4874	23.4511	4	7.2469
SPAG9 S733	SPAG9	S	733		iGPS	CK2a2	Other/CK2			0.04838	0.995502	1.36477e-15	O60271	C-Jun-amino-terminal kinase-interacting protein 4	GLDTEGSKQRSASQSSLDKLDQELKEQQKEL	-0.0361	-0.04729	0.10346	124.45	113.72	124.45	-0.4874	23.4511	4	7.2469
TBC1D4 S666	TBC1D4	S	666		iGPS	CDK2	CMGC/CDK/CDC2			-0.23535	1	0.000268467	O60343	TBC1 domain family member 4	KRKLNLQDGRAQGVRSPLLRQSSSEQCSNLS	-0.34419	-0.29036	-0.25369	96.371	58.071	63.091	0.15246	63.0912	9	8.9831
TBC1D4 S666	TBC1D4	S	666		iGPS	Erk1	CMGC/MAPK			-0.23535	1	0.000268467	O60343	TBC1 domain family member 4	KRKLNLQDGRAQGVRSPLLRQSSSEQCSNLS	-0.34419	-0.29036	-0.25369	96.371	58.071	63.091	0.15246	63.0912	9	8.9831
TBC1D4 S666	TBC1D4	S	666		iGPS	Erk2	CMGC/MAPK			-0.23535	1	0.000268467	O60343	TBC1 domain family member 4	KRKLNLQDGRAQGVRSPLLRQSSSEQCSNLS	-0.34419	-0.29036	-0.25369	96.371	58.071	63.091	0.15246	63.0912	9	8.9831
TBC1D4 S666	TBC1D4	S	666		iGPS	Erk3	CMGC/MAPK			-0.23535	1	0.000268467	O60343	TBC1 domain family member 4	KRKLNLQDGRAQGVRSPLLRQSSSEQCSNLS	-0.34419	-0.29036	-0.25369	96.371	58.071	63.091	0.15246	63.0912	9	8.9831
TBC1D4 S666	TBC1D4	S	666		iGPS	Erk5	CMGC/MAPK			-0.23535	1	0.000268467	O60343	TBC1 domain family member 4	KRKLNLQDGRAQGVRSPLLRQSSSEQCSNLS	-0.34419	-0.29036	-0.25369	96.371	58.071	63.091	0.15246	63.0912	9	8.9831
TBC1D4 S666	TBC1D4	S	666		iGPS	FRAP	Atypical/PIKK/FRAP			-0.23535	1	0.000268467	O60343	TBC1 domain family member 4	KRKLNLQDGRAQGVRSPLLRQSSSEQCSNLS	-0.34419	-0.29036	-0.25369	96.371	58.071	63.091	0.15246	63.0912	9	8.9831
TBC1D4 S666	TBC1D4	S	666		iGPS	GSK3A	CMGC/GSK			-0.23535	1	0.000268467	O60343	TBC1 domain family member 4	KRKLNLQDGRAQGVRSPLLRQSSSEQCSNLS	-0.34419	-0.29036	-0.25369	96.371	58.071	63.091	0.15246	63.0912	9	8.9831
TBC1D4 S666	TBC1D4	S	666		iGPS	JNK1	CMGC/MAPK			-0.23535	1	0.000268467	O60343	TBC1 domain family member 4	KRKLNLQDGRAQGVRSPLLRQSSSEQCSNLS	-0.34419	-0.29036	-0.25369	96.371	58.071	63.091	0.15246	63.0912	9	8.9831
TBC1D4 S666	TBC1D4	S	666		iGPS	JNK2	CMGC/MAPK			-0.23535	1	0.000268467	O60343	TBC1 domain family member 4	KRKLNLQDGRAQGVRSPLLRQSSSEQCSNLS	-0.34419	-0.29036	-0.25369	96.371	58.071	63.091	0.15246	63.0912	9	8.9831
TBC1D4 S666	TBC1D4	S	666		iGPS	JNK3	CMGC/MAPK			-0.23535	1	0.000268467	O60343	TBC1 domain family member 4	KRKLNLQDGRAQGVRSPLLRQSSSEQCSNLS	-0.34419	-0.29036	-0.25369	96.371	58.071	63.091	0.15246	63.0912	9	8.9831
TBC1D4 S666	TBC1D4	S	666		iGPS	p38a	CMGC/MAPK			-0.23535	1	0.000268467	O60343	TBC1 domain family member 4	KRKLNLQDGRAQGVRSPLLRQSSSEQCSNLS	-0.34419	-0.29036	-0.25369	96.371	58.071	63.091	0.15246	63.0912	9	8.9831
TBC1D4 S666	TBC1D4	S	666		iGPS	p38b	CMGC/MAPK			-0.23535	1	0.000268467	O60343	TBC1 domain family member 4	KRKLNLQDGRAQGVRSPLLRQSSSEQCSNLS	-0.34419	-0.29036	-0.25369	96.371	58.071	63.091	0.15246	63.0912	9	8.9831
TBC1D4 S666	TBC1D4	S	666		iGPS	p38d	CMGC/MAPK			-0.23535	1	0.000268467	O60343	TBC1 domain family member 4	KRKLNLQDGRAQGVRSPLLRQSSSEQCSNLS	-0.34419	-0.29036	-0.25369	96.371	58.071	63.091	0.15246	63.0912	9	8.9831
TBC1D4 S588	TBC1D4	S	588	+	iGPS	AKT1	AGC/AKT			-0.25537	1	1.12341e-09	O60343	TBC1 domain family member 4	NIFSRGANRMRGRLGSVDSFERSNSLASEKD	-0.3298	-0.28867	-0.27026	158.3	117.57	158.3	-0.21714	67.611	17	6.9067
TBC1D4 S588	TBC1D4	S	588	+	iGPS	AKT2	AGC/AKT			-0.25537	1	1.12341e-09	O60343	TBC1 domain family member 4	NIFSRGANRMRGRLGSVDSFERSNSLASEKD	-0.3298	-0.28867	-0.27026	158.3	117.57	158.3	-0.21714	67.611	17	6.9067
TBC1D4 S588	TBC1D4	S	588	+	iGPS	LATS1	AGC			-0.25537	1	1.12341e-09	O60343	TBC1 domain family member 4	NIFSRGANRMRGRLGSVDSFERSNSLASEKD	-0.3298	-0.28867	-0.27026	158.3	117.57	158.3	-0.21714	67.611	17	6.9067
TBC1D4 S588	TBC1D4	S	588	+	iGPS	LATS2	AGC			-0.25537	1	1.12341e-09	O60343	TBC1 domain family member 4	NIFSRGANRMRGRLGSVDSFERSNSLASEKD	-0.3298	-0.28867	-0.27026	158.3	117.57	158.3	-0.21714	67.611	17	6.9067
TBC1D4 S588	TBC1D4	S	588	+	iGPS	MAST1	AGC			-0.25537	1	1.12341e-09	O60343	TBC1 domain family member 4	NIFSRGANRMRGRLGSVDSFERSNSLASEKD	-0.3298	-0.28867	-0.27026	158.3	117.57	158.3	-0.21714	67.611	17	6.9067
TBC1D4 S588	TBC1D4	S	588	+	iGPS	MAST2	AGC			-0.25537	1	1.12341e-09	O60343	TBC1 domain family member 4	NIFSRGANRMRGRLGSVDSFERSNSLASEKD	-0.3298	-0.28867	-0.27026	158.3	117.57	158.3	-0.21714	67.611	17	6.9067
TBC1D4 S588	TBC1D4	S	588	+	iGPS	MAST3	AGC			-0.25537	1	1.12341e-09	O60343	TBC1 domain family member 4	NIFSRGANRMRGRLGSVDSFERSNSLASEKD	-0.3298	-0.28867	-0.27026	158.3	117.57	158.3	-0.21714	67.611	17	6.9067
TBC1D4 S588	TBC1D4	S	588	+	iGPS	MASTL	AGC			-0.25537	1	1.12341e-09	O60343	TBC1 domain family member 4	NIFSRGANRMRGRLGSVDSFERSNSLASEKD	-0.3298	-0.28867	-0.27026	158.3	117.57	158.3	-0.21714	67.611	17	6.9067
TBC1D4 S588	TBC1D4	S	588	+	iGPS	MSK1	AGC/RSK			-0.25537	1	1.12341e-09	O60343	TBC1 domain family member 4	NIFSRGANRMRGRLGSVDSFERSNSLASEKD	-0.3298	-0.28867	-0.27026	158.3	117.57	158.3	-0.21714	67.611	17	6.9067
TBC1D4 S588	TBC1D4	S	588	+	iGPS	MSK2	AGC/RSK			-0.25537	1	1.12341e-09	O60343	TBC1 domain family member 4	NIFSRGANRMRGRLGSVDSFERSNSLASEKD	-0.3298	-0.28867	-0.27026	158.3	117.57	158.3	-0.21714	67.611	17	6.9067
TBC1D4 S588	TBC1D4	S	588	+	iGPS	NDR1	AGC			-0.25537	1	1.12341e-09	O60343	TBC1 domain family member 4	NIFSRGANRMRGRLGSVDSFERSNSLASEKD	-0.3298	-0.28867	-0.27026	158.3	117.57	158.3	-0.21714	67.611	17	6.9067
TBC1D4 S588	TBC1D4	S	588	+	iGPS	NDR2	AGC			-0.25537	1	1.12341e-09	O60343	TBC1 domain family member 4	NIFSRGANRMRGRLGSVDSFERSNSLASEKD	-0.3298	-0.28867	-0.27026	158.3	117.57	158.3	-0.21714	67.611	17	6.9067
TBC1D4 S588	TBC1D4	S	588	+	iGPS	p70S6K	AGC/RSK			-0.25537	1	1.12341e-09	O60343	TBC1 domain family member 4	NIFSRGANRMRGRLGSVDSFERSNSLASEKD	-0.3298	-0.28867	-0.27026	158.3	117.57	158.3	-0.21714	67.611	17	6.9067
TBC1D4 S588	TBC1D4	S	588	+	iGPS	p70S6Kb	AGC/RSK			-0.25537	1	1.12341e-09	O60343	TBC1 domain family member 4	NIFSRGANRMRGRLGSVDSFERSNSLASEKD	-0.3298	-0.28867	-0.27026	158.3	117.57	158.3	-0.21714	67.611	17	6.9067
TBC1D4 S588	TBC1D4	S	588	+	iGPS	PKN1	AGC			-0.25537	1	1.12341e-09	O60343	TBC1 domain family member 4	NIFSRGANRMRGRLGSVDSFERSNSLASEKD	-0.3298	-0.28867	-0.27026	158.3	117.57	158.3	-0.21714	67.611	17	6.9067
TBC1D4 S588	TBC1D4	S	588	+	iGPS	PKN2	AGC			-0.25537	1	1.12341e-09	O60343	TBC1 domain family member 4	NIFSRGANRMRGRLGSVDSFERSNSLASEKD	-0.3298	-0.28867	-0.27026	158.3	117.57	158.3	-0.21714	67.611	17	6.9067
TBC1D4 S588	TBC1D4	S	588	+	iGPS	PKN3	AGC			-0.25537	1	1.12341e-09	O60343	TBC1 domain family member 4	NIFSRGANRMRGRLGSVDSFERSNSLASEKD	-0.3298	-0.28867	-0.27026	158.3	117.57	158.3	-0.21714	67.611	17	6.9067
TBC1D4 S588	TBC1D4	S	588	+	iGPS	RSK1	AGC/RSK			-0.25537	1	1.12341e-09	O60343	TBC1 domain family member 4	NIFSRGANRMRGRLGSVDSFERSNSLASEKD	-0.3298	-0.28867	-0.27026	158.3	117.57	158.3	-0.21714	67.611	17	6.9067
TBC1D4 S588	TBC1D4	S	588	+	iGPS	RSK2	AGC/RSK			-0.25537	1	1.12341e-09	O60343	TBC1 domain family member 4	NIFSRGANRMRGRLGSVDSFERSNSLASEKD	-0.3298	-0.28867	-0.27026	158.3	117.57	158.3	-0.21714	67.611	17	6.9067
TBC1D4 S588	TBC1D4	S	588	+	iGPS	RSK4	AGC/RSK			-0.25537	1	1.12341e-09	O60343	TBC1 domain family member 4	NIFSRGANRMRGRLGSVDSFERSNSLASEKD	-0.3298	-0.28867	-0.27026	158.3	117.57	158.3	-0.21714	67.611	17	6.9067
TBC1D4 S588	TBC1D4	S	588	+	iGPS	RSKL1	AGC			-0.25537	1	1.12341e-09	O60343	TBC1 domain family member 4	NIFSRGANRMRGRLGSVDSFERSNSLASEKD	-0.3298	-0.28867	-0.27026	158.3	117.57	158.3	-0.21714	67.611	17	6.9067
TBC1D4 S588	TBC1D4	S	588	+	iGPS	RSKL2	AGC			-0.25537	1	1.12341e-09	O60343	TBC1 domain family member 4	NIFSRGANRMRGRLGSVDSFERSNSLASEKD	-0.3298	-0.28867	-0.27026	158.3	117.57	158.3	-0.21714	67.611	17	6.9067
TBC1D4 S588	TBC1D4	S	588	+	iGPS	SGK1	AGC/SGK			-0.25537	1	1.12341e-09	O60343	TBC1 domain family member 4	NIFSRGANRMRGRLGSVDSFERSNSLASEKD	-0.3298	-0.28867	-0.27026	158.3	117.57	158.3	-0.21714	67.611	17	6.9067
TBC1D4 S588	TBC1D4	S	588	+	iGPS	SGK2	AGC/SGK			-0.25537	1	1.12341e-09	O60343	TBC1 domain family member 4	NIFSRGANRMRGRLGSVDSFERSNSLASEKD	-0.3298	-0.28867	-0.27026	158.3	117.57	158.3	-0.21714	67.611	17	6.9067
TBC1D4 S588	TBC1D4	S	588	+	iGPS	SgK494	AGC			-0.25537	1	1.12341e-09	O60343	TBC1 domain family member 4	NIFSRGANRMRGRLGSVDSFERSNSLASEKD	-0.3298	-0.28867	-0.27026	158.3	117.57	158.3	-0.21714	67.611	17	6.9067
TBC1D4 S588	TBC1D4	S	588	+	iGPS	YANK1	AGC			-0.25537	1	1.12341e-09	O60343	TBC1 domain family member 4	NIFSRGANRMRGRLGSVDSFERSNSLASEKD	-0.3298	-0.28867	-0.27026	158.3	117.57	158.3	-0.21714	67.611	17	6.9067
TBC1D4 S588	TBC1D4	S	588	+	iGPS	YANK2	AGC			-0.25537	1	1.12341e-09	O60343	TBC1 domain family member 4	NIFSRGANRMRGRLGSVDSFERSNSLASEKD	-0.3298	-0.28867	-0.27026	158.3	117.57	158.3	-0.21714	67.611	17	6.9067
TBC1D4 S588	TBC1D4	S	588	+	iGPS	YANK3	AGC			-0.25537	1	1.12341e-09	O60343	TBC1 domain family member 4	NIFSRGANRMRGRLGSVDSFERSNSLASEKD	-0.3298	-0.28867	-0.27026	158.3	117.57	158.3	-0.21714	67.611	17	6.9067
TBC1D4 S341	TBC1D4	S	341	+	iGPS	AKT1	AGC/AKT			-0.44792	0.999978	1.75432e-42	O60343	TBC1 domain family member 4	VHEGSQKSQPRRRHASAPSHVQPSDSEKNRT	-0.60718	-0.43278	-0.39325	202.16	189.24	160.47	0.12498	46.6598	11	7.9954
TBC1D4 S341	TBC1D4	S	341	+	iGPS	AKT2	AGC/AKT			-0.44792	0.999978	1.75432e-42	O60343	TBC1 domain family member 4	VHEGSQKSQPRRRHASAPSHVQPSDSEKNRT	-0.60718	-0.43278	-0.39325	202.16	189.24	160.47	0.12498	46.6598	11	7.9954
TBC1D4 S341	TBC1D4	S	341	+	iGPS	HGK	STE/STE20			-0.44792	0.999978	1.75432e-42	O60343	TBC1 domain family member 4	VHEGSQKSQPRRRHASAPSHVQPSDSEKNRT	-0.60718	-0.43278	-0.39325	202.16	189.24	160.47	0.12498	46.6598	11	7.9954
TBC1D4 S341	TBC1D4	S	341	+	iGPS	HPK1	STE/STE20			-0.44792	0.999978	1.75432e-42	O60343	TBC1 domain family member 4	VHEGSQKSQPRRRHASAPSHVQPSDSEKNRT	-0.60718	-0.43278	-0.39325	202.16	189.24	160.47	0.12498	46.6598	11	7.9954
TBC1D4 S341	TBC1D4	S	341	+	iGPS	KHS2	STE/STE20			-0.44792	0.999978	1.75432e-42	O60343	TBC1 domain family member 4	VHEGSQKSQPRRRHASAPSHVQPSDSEKNRT	-0.60718	-0.43278	-0.39325	202.16	189.24	160.47	0.12498	46.6598	11	7.9954
TBC1D4 S341	TBC1D4	S	341	+	iGPS	LATS1	AGC			-0.44792	0.999978	1.75432e-42	O60343	TBC1 domain family member 4	VHEGSQKSQPRRRHASAPSHVQPSDSEKNRT	-0.60718	-0.43278	-0.39325	202.16	189.24	160.47	0.12498	46.6598	11	7.9954
TBC1D4 S341	TBC1D4	S	341	+	iGPS	LATS2	AGC			-0.44792	0.999978	1.75432e-42	O60343	TBC1 domain family member 4	VHEGSQKSQPRRRHASAPSHVQPSDSEKNRT	-0.60718	-0.43278	-0.39325	202.16	189.24	160.47	0.12498	46.6598	11	7.9954
TBC1D4 S341	TBC1D4	S	341	+	iGPS	LOK	STE/STE20			-0.44792	0.999978	1.75432e-42	O60343	TBC1 domain family member 4	VHEGSQKSQPRRRHASAPSHVQPSDSEKNRT	-0.60718	-0.43278	-0.39325	202.16	189.24	160.47	0.12498	46.6598	11	7.9954
TBC1D4 S341	TBC1D4	S	341	+	iGPS	MAST1	AGC			-0.44792	0.999978	1.75432e-42	O60343	TBC1 domain family member 4	VHEGSQKSQPRRRHASAPSHVQPSDSEKNRT	-0.60718	-0.43278	-0.39325	202.16	189.24	160.47	0.12498	46.6598	11	7.9954
TBC1D4 S341	TBC1D4	S	341	+	iGPS	MAST2	AGC			-0.44792	0.999978	1.75432e-42	O60343	TBC1 domain family member 4	VHEGSQKSQPRRRHASAPSHVQPSDSEKNRT	-0.60718	-0.43278	-0.39325	202.16	189.24	160.47	0.12498	46.6598	11	7.9954
TBC1D4 S341	TBC1D4	S	341	+	iGPS	MAST3	AGC			-0.44792	0.999978	1.75432e-42	O60343	TBC1 domain family member 4	VHEGSQKSQPRRRHASAPSHVQPSDSEKNRT	-0.60718	-0.43278	-0.39325	202.16	189.24	160.47	0.12498	46.6598	11	7.9954
TBC1D4 S341	TBC1D4	S	341	+	iGPS	MASTL	AGC			-0.44792	0.999978	1.75432e-42	O60343	TBC1 domain family member 4	VHEGSQKSQPRRRHASAPSHVQPSDSEKNRT	-0.60718	-0.43278	-0.39325	202.16	189.24	160.47	0.12498	46.6598	11	7.9954
TBC1D4 S341	TBC1D4	S	341	+	iGPS	MINK	STE/STE20			-0.44792	0.999978	1.75432e-42	O60343	TBC1 domain family member 4	VHEGSQKSQPRRRHASAPSHVQPSDSEKNRT	-0.60718	-0.43278	-0.39325	202.16	189.24	160.47	0.12498	46.6598	11	7.9954
TBC1D4 S341	TBC1D4	S	341	+	iGPS	MSK1	AGC/RSK			-0.44792	0.999978	1.75432e-42	O60343	TBC1 domain family member 4	VHEGSQKSQPRRRHASAPSHVQPSDSEKNRT	-0.60718	-0.43278	-0.39325	202.16	189.24	160.47	0.12498	46.6598	11	7.9954
TBC1D4 S341	TBC1D4	S	341	+	iGPS	MSK2	AGC/RSK			-0.44792	0.999978	1.75432e-42	O60343	TBC1 domain family member 4	VHEGSQKSQPRRRHASAPSHVQPSDSEKNRT	-0.60718	-0.43278	-0.39325	202.16	189.24	160.47	0.12498	46.6598	11	7.9954
TBC1D4 S341	TBC1D4	S	341	+	iGPS	MST4	STE/STE20			-0.44792	0.999978	1.75432e-42	O60343	TBC1 domain family member 4	VHEGSQKSQPRRRHASAPSHVQPSDSEKNRT	-0.60718	-0.43278	-0.39325	202.16	189.24	160.47	0.12498	46.6598	11	7.9954
TBC1D4 S341	TBC1D4	S	341	+	iGPS	MYO3B	STE/STE20			-0.44792	0.999978	1.75432e-42	O60343	TBC1 domain family member 4	VHEGSQKSQPRRRHASAPSHVQPSDSEKNRT	-0.60718	-0.43278	-0.39325	202.16	189.24	160.47	0.12498	46.6598	11	7.9954
TBC1D4 S341	TBC1D4	S	341	+	iGPS	NDR1	AGC			-0.44792	0.999978	1.75432e-42	O60343	TBC1 domain family member 4	VHEGSQKSQPRRRHASAPSHVQPSDSEKNRT	-0.60718	-0.43278	-0.39325	202.16	189.24	160.47	0.12498	46.6598	11	7.9954
TBC1D4 S341	TBC1D4	S	341	+	iGPS	NDR2	AGC			-0.44792	0.999978	1.75432e-42	O60343	TBC1 domain family member 4	VHEGSQKSQPRRRHASAPSHVQPSDSEKNRT	-0.60718	-0.43278	-0.39325	202.16	189.24	160.47	0.12498	46.6598	11	7.9954
TBC1D4 S341	TBC1D4	S	341	+	iGPS	NRK	STE/STE20			-0.44792	0.999978	1.75432e-42	O60343	TBC1 domain family member 4	VHEGSQKSQPRRRHASAPSHVQPSDSEKNRT	-0.60718	-0.43278	-0.39325	202.16	189.24	160.47	0.12498	46.6598	11	7.9954
TBC1D4 S341	TBC1D4	S	341	+	iGPS	OSR1	STE/STE20			-0.44792	0.999978	1.75432e-42	O60343	TBC1 domain family member 4	VHEGSQKSQPRRRHASAPSHVQPSDSEKNRT	-0.60718	-0.43278	-0.39325	202.16	189.24	160.47	0.12498	46.6598	11	7.9954
TBC1D4 S341	TBC1D4	S	341	+	iGPS	p70S6K	AGC/RSK			-0.44792	0.999978	1.75432e-42	O60343	TBC1 domain family member 4	VHEGSQKSQPRRRHASAPSHVQPSDSEKNRT	-0.60718	-0.43278	-0.39325	202.16	189.24	160.47	0.12498	46.6598	11	7.9954
TBC1D4 S341	TBC1D4	S	341	+	iGPS	p70S6Kb	AGC/RSK			-0.44792	0.999978	1.75432e-42	O60343	TBC1 domain family member 4	VHEGSQKSQPRRRHASAPSHVQPSDSEKNRT	-0.60718	-0.43278	-0.39325	202.16	189.24	160.47	0.12498	46.6598	11	7.9954
TBC1D4 S341	TBC1D4	S	341	+	iGPS	PAK1	STE/STE20			-0.44792	0.999978	1.75432e-42	O60343	TBC1 domain family member 4	VHEGSQKSQPRRRHASAPSHVQPSDSEKNRT	-0.60718	-0.43278	-0.39325	202.16	189.24	160.47	0.12498	46.6598	11	7.9954
TBC1D4 S341	TBC1D4	S	341	+	iGPS	PAK2	STE/STE20			-0.44792	0.999978	1.75432e-42	O60343	TBC1 domain family member 4	VHEGSQKSQPRRRHASAPSHVQPSDSEKNRT	-0.60718	-0.43278	-0.39325	202.16	189.24	160.47	0.12498	46.6598	11	7.9954
TBC1D4 S341	TBC1D4	S	341	+	iGPS	PAK4	STE/STE20			-0.44792	0.999978	1.75432e-42	O60343	TBC1 domain family member 4	VHEGSQKSQPRRRHASAPSHVQPSDSEKNRT	-0.60718	-0.43278	-0.39325	202.16	189.24	160.47	0.12498	46.6598	11	7.9954
TBC1D4 S341	TBC1D4	S	341	+	iGPS	PAK5	STE/STE20			-0.44792	0.999978	1.75432e-42	O60343	TBC1 domain family member 4	VHEGSQKSQPRRRHASAPSHVQPSDSEKNRT	-0.60718	-0.43278	-0.39325	202.16	189.24	160.47	0.12498	46.6598	11	7.9954
TBC1D4 S341	TBC1D4	S	341	+	iGPS	PKG1	AGC/PKG			-0.44792	0.999978	1.75432e-42	O60343	TBC1 domain family member 4	VHEGSQKSQPRRRHASAPSHVQPSDSEKNRT	-0.60718	-0.43278	-0.39325	202.16	189.24	160.47	0.12498	46.6598	11	7.9954
TBC1D4 S341	TBC1D4	S	341	+	iGPS	PKG2	AGC/PKG			-0.44792	0.999978	1.75432e-42	O60343	TBC1 domain family member 4	VHEGSQKSQPRRRHASAPSHVQPSDSEKNRT	-0.60718	-0.43278	-0.39325	202.16	189.24	160.47	0.12498	46.6598	11	7.9954
TBC1D4 S341	TBC1D4	S	341	+	iGPS	PKN1	AGC			-0.44792	0.999978	1.75432e-42	O60343	TBC1 domain family member 4	VHEGSQKSQPRRRHASAPSHVQPSDSEKNRT	-0.60718	-0.43278	-0.39325	202.16	189.24	160.47	0.12498	46.6598	11	7.9954
TBC1D4 S341	TBC1D4	S	341	+	iGPS	PKN2	AGC			-0.44792	0.999978	1.75432e-42	O60343	TBC1 domain family member 4	VHEGSQKSQPRRRHASAPSHVQPSDSEKNRT	-0.60718	-0.43278	-0.39325	202.16	189.24	160.47	0.12498	46.6598	11	7.9954
TBC1D4 S341	TBC1D4	S	341	+	iGPS	PKN3	AGC			-0.44792	0.999978	1.75432e-42	O60343	TBC1 domain family member 4	VHEGSQKSQPRRRHASAPSHVQPSDSEKNRT	-0.60718	-0.43278	-0.39325	202.16	189.24	160.47	0.12498	46.6598	11	7.9954
TBC1D4 S341	TBC1D4	S	341	+	iGPS	RSK1	AGC/RSK			-0.44792	0.999978	1.75432e-42	O60343	TBC1 domain family member 4	VHEGSQKSQPRRRHASAPSHVQPSDSEKNRT	-0.60718	-0.43278	-0.39325	202.16	189.24	160.47	0.12498	46.6598	11	7.9954
TBC1D4 S341	TBC1D4	S	341	+	iGPS	RSK2	AGC/RSK			-0.44792	0.999978	1.75432e-42	O60343	TBC1 domain family member 4	VHEGSQKSQPRRRHASAPSHVQPSDSEKNRT	-0.60718	-0.43278	-0.39325	202.16	189.24	160.47	0.12498	46.6598	11	7.9954
TBC1D4 S341	TBC1D4	S	341	+	iGPS	RSK4	AGC/RSK			-0.44792	0.999978	1.75432e-42	O60343	TBC1 domain family member 4	VHEGSQKSQPRRRHASAPSHVQPSDSEKNRT	-0.60718	-0.43278	-0.39325	202.16	189.24	160.47	0.12498	46.6598	11	7.9954
TBC1D4 S341	TBC1D4	S	341	+	iGPS	RSKL1	AGC			-0.44792	0.999978	1.75432e-42	O60343	TBC1 domain family member 4	VHEGSQKSQPRRRHASAPSHVQPSDSEKNRT	-0.60718	-0.43278	-0.39325	202.16	189.24	160.47	0.12498	46.6598	11	7.9954
TBC1D4 S341	TBC1D4	S	341	+	iGPS	RSKL2	AGC			-0.44792	0.999978	1.75432e-42	O60343	TBC1 domain family member 4	VHEGSQKSQPRRRHASAPSHVQPSDSEKNRT	-0.60718	-0.43278	-0.39325	202.16	189.24	160.47	0.12498	46.6598	11	7.9954
TBC1D4 S341	TBC1D4	S	341	+	iGPS	SGK1	AGC/SGK			-0.44792	0.999978	1.75432e-42	O60343	TBC1 domain family member 4	VHEGSQKSQPRRRHASAPSHVQPSDSEKNRT	-0.60718	-0.43278	-0.39325	202.16	189.24	160.47	0.12498	46.6598	11	7.9954
TBC1D4 S341	TBC1D4	S	341	+	iGPS	SGK2	AGC/SGK			-0.44792	0.999978	1.75432e-42	O60343	TBC1 domain family member 4	VHEGSQKSQPRRRHASAPSHVQPSDSEKNRT	-0.60718	-0.43278	-0.39325	202.16	189.24	160.47	0.12498	46.6598	11	7.9954
TBC1D4 S341	TBC1D4	S	341	+	iGPS	SgK494	AGC			-0.44792	0.999978	1.75432e-42	O60343	TBC1 domain family member 4	VHEGSQKSQPRRRHASAPSHVQPSDSEKNRT	-0.60718	-0.43278	-0.39325	202.16	189.24	160.47	0.12498	46.6598	11	7.9954
TBC1D4 S341	TBC1D4	S	341	+	iGPS	SLK	STE/STE20			-0.44792	0.999978	1.75432e-42	O60343	TBC1 domain family member 4	VHEGSQKSQPRRRHASAPSHVQPSDSEKNRT	-0.60718	-0.43278	-0.39325	202.16	189.24	160.47	0.12498	46.6598	11	7.9954
TBC1D4 S341	TBC1D4	S	341	+	iGPS	STLK5	STE/STE20			-0.44792	0.999978	1.75432e-42	O60343	TBC1 domain family member 4	VHEGSQKSQPRRRHASAPSHVQPSDSEKNRT	-0.60718	-0.43278	-0.39325	202.16	189.24	160.47	0.12498	46.6598	11	7.9954
TBC1D4 S341	TBC1D4	S	341	+	iGPS	STLK6	STE/STE20			-0.44792	0.999978	1.75432e-42	O60343	TBC1 domain family member 4	VHEGSQKSQPRRRHASAPSHVQPSDSEKNRT	-0.60718	-0.43278	-0.39325	202.16	189.24	160.47	0.12498	46.6598	11	7.9954
TBC1D4 S341	TBC1D4	S	341	+	iGPS	YANK1	AGC			-0.44792	0.999978	1.75432e-42	O60343	TBC1 domain family member 4	VHEGSQKSQPRRRHASAPSHVQPSDSEKNRT	-0.60718	-0.43278	-0.39325	202.16	189.24	160.47	0.12498	46.6598	11	7.9954
TBC1D4 S341	TBC1D4	S	341	+	iGPS	YANK2	AGC			-0.44792	0.999978	1.75432e-42	O60343	TBC1 domain family member 4	VHEGSQKSQPRRRHASAPSHVQPSDSEKNRT	-0.60718	-0.43278	-0.39325	202.16	189.24	160.47	0.12498	46.6598	11	7.9954
TBC1D4 S341	TBC1D4	S	341	+	iGPS	YANK3	AGC			-0.44792	0.999978	1.75432e-42	O60343	TBC1 domain family member 4	VHEGSQKSQPRRRHASAPSHVQPSDSEKNRT	-0.60718	-0.43278	-0.39325	202.16	189.24	160.47	0.12498	46.6598	11	7.9954
TBC1D4 S341	TBC1D4	S	341	+	iGPS	YSK1	STE/STE20			-0.44792	0.999978	1.75432e-42	O60343	TBC1 domain family member 4	VHEGSQKSQPRRRHASAPSHVQPSDSEKNRT	-0.60718	-0.43278	-0.39325	202.16	189.24	160.47	0.12498	46.6598	11	7.9954
BUB1B S670	BUB1B	S	670	+	iGPS	CDC2	CMGC/CDK/CDC2			0.13027	1	8.44834e-09	O60566	Mitotic checkpoint serine/threonine-protein kinase BUB1 beta	ACGTIYSQTLSIKKLSPIIEDSREATHSSGF	0.09401	0.08364	0.13466	143.21	119.89	143.21	0.22746	102.333	3	2.651
BUB1B S670	BUB1B	S	670	+	iGPS	CDK2	CMGC/CDK/CDC2			0.13027	1	8.44834e-09	O60566	Mitotic checkpoint serine/threonine-protein kinase BUB1 beta	ACGTIYSQTLSIKKLSPIIEDSREATHSSGF	0.09401	0.08364	0.13466	143.21	119.89	143.21	0.22746	102.333	3	2.651
BUB1B S670	BUB1B	S	670	+	iGPS	Erk1	CMGC/MAPK			0.13027	1	8.44834e-09	O60566	Mitotic checkpoint serine/threonine-protein kinase BUB1 beta	ACGTIYSQTLSIKKLSPIIEDSREATHSSGF	0.09401	0.08364	0.13466	143.21	119.89	143.21	0.22746	102.333	3	2.651
BUB1B S670	BUB1B	S	670	+	iGPS	Erk2	CMGC/MAPK			0.13027	1	8.44834e-09	O60566	Mitotic checkpoint serine/threonine-protein kinase BUB1 beta	ACGTIYSQTLSIKKLSPIIEDSREATHSSGF	0.09401	0.08364	0.13466	143.21	119.89	143.21	0.22746	102.333	3	2.651
BUB1B S670	BUB1B	S	670	+	iGPS	Erk3	CMGC/MAPK			0.13027	1	8.44834e-09	O60566	Mitotic checkpoint serine/threonine-protein kinase BUB1 beta	ACGTIYSQTLSIKKLSPIIEDSREATHSSGF	0.09401	0.08364	0.13466	143.21	119.89	143.21	0.22746	102.333	3	2.651
BUB1B S670	BUB1B	S	670	+	iGPS	Erk5	CMGC/MAPK			0.13027	1	8.44834e-09	O60566	Mitotic checkpoint serine/threonine-protein kinase BUB1 beta	ACGTIYSQTLSIKKLSPIIEDSREATHSSGF	0.09401	0.08364	0.13466	143.21	119.89	143.21	0.22746	102.333	3	2.651
BUB1B S670	BUB1B	S	670	+	iGPS	JNK1	CMGC/MAPK			0.13027	1	8.44834e-09	O60566	Mitotic checkpoint serine/threonine-protein kinase BUB1 beta	ACGTIYSQTLSIKKLSPIIEDSREATHSSGF	0.09401	0.08364	0.13466	143.21	119.89	143.21	0.22746	102.333	3	2.651
BUB1B S670	BUB1B	S	670	+	iGPS	JNK2	CMGC/MAPK			0.13027	1	8.44834e-09	O60566	Mitotic checkpoint serine/threonine-protein kinase BUB1 beta	ACGTIYSQTLSIKKLSPIIEDSREATHSSGF	0.09401	0.08364	0.13466	143.21	119.89	143.21	0.22746	102.333	3	2.651
BUB1B S670	BUB1B	S	670	+	iGPS	JNK3	CMGC/MAPK			0.13027	1	8.44834e-09	O60566	Mitotic checkpoint serine/threonine-protein kinase BUB1 beta	ACGTIYSQTLSIKKLSPIIEDSREATHSSGF	0.09401	0.08364	0.13466	143.21	119.89	143.21	0.22746	102.333	3	2.651
BUB1B S670	BUB1B	S	670	+	iGPS	p38a	CMGC/MAPK			0.13027	1	8.44834e-09	O60566	Mitotic checkpoint serine/threonine-protein kinase BUB1 beta	ACGTIYSQTLSIKKLSPIIEDSREATHSSGF	0.09401	0.08364	0.13466	143.21	119.89	143.21	0.22746	102.333	3	2.651
BUB1B S670	BUB1B	S	670	+	iGPS	p38b	CMGC/MAPK			0.13027	1	8.44834e-09	O60566	Mitotic checkpoint serine/threonine-protein kinase BUB1 beta	ACGTIYSQTLSIKKLSPIIEDSREATHSSGF	0.09401	0.08364	0.13466	143.21	119.89	143.21	0.22746	102.333	3	2.651
BUB1B S670	BUB1B	S	670	+	iGPS	p38d	CMGC/MAPK			0.13027	1	8.44834e-09	O60566	Mitotic checkpoint serine/threonine-protein kinase BUB1 beta	ACGTIYSQTLSIKKLSPIIEDSREATHSSGF	0.09401	0.08364	0.13466	143.21	119.89	143.21	0.22746	102.333	3	2.651
SNX2 S119	SNX2	S	119		iGPS	ACTR2	TKL/STKR			0.50863	0.995677	0.000787121	O60749	Sorting nexin-2	TPTTLIAPRIESKSMSAPVIFDRSREEIEEE	0.37021	0.45702	0.71802	91.62	78.22	91.62	0.25741	23.6234	11	34.13
SNX2 S119	SNX2	S	119		iGPS	ACTR2B	TKL/STKR			0.50863	0.995677	0.000787121	O60749	Sorting nexin-2	TPTTLIAPRIESKSMSAPVIFDRSREEIEEE	0.37021	0.45702	0.71802	91.62	78.22	91.62	0.25741	23.6234	11	34.13
SNX2 S119	SNX2	S	119		iGPS	ALK1	TKL/STKR			0.50863	0.995677	0.000787121	O60749	Sorting nexin-2	TPTTLIAPRIESKSMSAPVIFDRSREEIEEE	0.37021	0.45702	0.71802	91.62	78.22	91.62	0.25741	23.6234	11	34.13
SNX2 S119	SNX2	S	119		iGPS	ALK2	TKL/STKR			0.50863	0.995677	0.000787121	O60749	Sorting nexin-2	TPTTLIAPRIESKSMSAPVIFDRSREEIEEE	0.37021	0.45702	0.71802	91.62	78.22	91.62	0.25741	23.6234	11	34.13
SNX2 S119	SNX2	S	119		iGPS	ALK4	TKL/STKR			0.50863	0.995677	0.000787121	O60749	Sorting nexin-2	TPTTLIAPRIESKSMSAPVIFDRSREEIEEE	0.37021	0.45702	0.71802	91.62	78.22	91.62	0.25741	23.6234	11	34.13
SNX2 S119	SNX2	S	119		iGPS	ALK7	TKL/STKR			0.50863	0.995677	0.000787121	O60749	Sorting nexin-2	TPTTLIAPRIESKSMSAPVIFDRSREEIEEE	0.37021	0.45702	0.71802	91.62	78.22	91.62	0.25741	23.6234	11	34.13
SNX2 S119	SNX2	S	119		iGPS	BMPR1B	TKL/STKR			0.50863	0.995677	0.000787121	O60749	Sorting nexin-2	TPTTLIAPRIESKSMSAPVIFDRSREEIEEE	0.37021	0.45702	0.71802	91.62	78.22	91.62	0.25741	23.6234	11	34.13
SNX2 S119	SNX2	S	119		iGPS	BMPR2	TKL/STKR			0.50863	0.995677	0.000787121	O60749	Sorting nexin-2	TPTTLIAPRIESKSMSAPVIFDRSREEIEEE	0.37021	0.45702	0.71802	91.62	78.22	91.62	0.25741	23.6234	11	34.13
SNX2 S119	SNX2	S	119		iGPS	MISR2	TKL/STKR			0.50863	0.995677	0.000787121	O60749	Sorting nexin-2	TPTTLIAPRIESKSMSAPVIFDRSREEIEEE	0.37021	0.45702	0.71802	91.62	78.22	91.62	0.25741	23.6234	11	34.13
SNX2 S119	SNX2	S	119		iGPS	TGFbR1	TKL/STKR			0.50863	0.995677	0.000787121	O60749	Sorting nexin-2	TPTTLIAPRIESKSMSAPVIFDRSREEIEEE	0.37021	0.45702	0.71802	91.62	78.22	91.62	0.25741	23.6234	11	34.13
SNX2 S119	SNX2	S	119		iGPS	TGFbR2	TKL/STKR			0.50863	0.995677	0.000787121	O60749	Sorting nexin-2	TPTTLIAPRIESKSMSAPVIFDRSREEIEEE	0.37021	0.45702	0.71802	91.62	78.22	91.62	0.25741	23.6234	11	34.13
PFKFB2 S466	PFKFB2	S	466		iGPS	AKT1	AGC/AKT			-0.04992	0.99992	3.8633e-13	O60825	6-phosphofructo-2-kinase;6-phosphofructo-2-kinase/fructose-2,6-bisphosphatase 2;Fructose-2,6-bisphosphatase	NNFPKNQTPVRMRRNSFTPLSSSNTIRRPRN	-0.17207	-0.08267	-0.09649	144.51	130.51	144.51	-0.17581	40.9791	9	5.4741
PFKFB2 S466	PFKFB2	S	466		iGPS	AMPKa1	CAMK/CAMKL/AMPK			-0.04992	0.99992	3.8633e-13	O60825	6-phosphofructo-2-kinase;6-phosphofructo-2-kinase/fructose-2,6-bisphosphatase 2;Fructose-2,6-bisphosphatase	NNFPKNQTPVRMRRNSFTPLSSSNTIRRPRN	-0.17207	-0.08267	-0.09649	144.51	130.51	144.51	-0.17581	40.9791	9	5.4741
PFKFB2 S466	PFKFB2	S	466		iGPS	AMPKa2	CAMK/CAMKL/AMPK			-0.04992	0.99992	3.8633e-13	O60825	6-phosphofructo-2-kinase;6-phosphofructo-2-kinase/fructose-2,6-bisphosphatase 2;Fructose-2,6-bisphosphatase	NNFPKNQTPVRMRRNSFTPLSSSNTIRRPRN	-0.17207	-0.08267	-0.09649	144.51	130.51	144.51	-0.17581	40.9791	9	5.4741
PFKFB2 S466	PFKFB2	S	466		iGPS	BRSK1	CAMK/CAMKL			-0.04992	0.99992	3.8633e-13	O60825	6-phosphofructo-2-kinase;6-phosphofructo-2-kinase/fructose-2,6-bisphosphatase 2;Fructose-2,6-bisphosphatase	NNFPKNQTPVRMRRNSFTPLSSSNTIRRPRN	-0.17207	-0.08267	-0.09649	144.51	130.51	144.51	-0.17581	40.9791	9	5.4741
PFKFB2 S466	PFKFB2	S	466		iGPS	BRSK2	CAMK/CAMKL			-0.04992	0.99992	3.8633e-13	O60825	6-phosphofructo-2-kinase;6-phosphofructo-2-kinase/fructose-2,6-bisphosphatase 2;Fructose-2,6-bisphosphatase	NNFPKNQTPVRMRRNSFTPLSSSNTIRRPRN	-0.17207	-0.08267	-0.09649	144.51	130.51	144.51	-0.17581	40.9791	9	5.4741
PFKFB2 S466	PFKFB2	S	466		iGPS	CaMK1a	CAMK/CAMK1			-0.04992	0.99992	3.8633e-13	O60825	6-phosphofructo-2-kinase;6-phosphofructo-2-kinase/fructose-2,6-bisphosphatase 2;Fructose-2,6-bisphosphatase	NNFPKNQTPVRMRRNSFTPLSSSNTIRRPRN	-0.17207	-0.08267	-0.09649	144.51	130.51	144.51	-0.17581	40.9791	9	5.4741
PFKFB2 S466	PFKFB2	S	466		iGPS	CaMK1b	CAMK/CAMK1			-0.04992	0.99992	3.8633e-13	O60825	6-phosphofructo-2-kinase;6-phosphofructo-2-kinase/fructose-2,6-bisphosphatase 2;Fructose-2,6-bisphosphatase	NNFPKNQTPVRMRRNSFTPLSSSNTIRRPRN	-0.17207	-0.08267	-0.09649	144.51	130.51	144.51	-0.17581	40.9791	9	5.4741
PFKFB2 S466	PFKFB2	S	466		iGPS	CaMK1g	CAMK/CAMK1			-0.04992	0.99992	3.8633e-13	O60825	6-phosphofructo-2-kinase;6-phosphofructo-2-kinase/fructose-2,6-bisphosphatase 2;Fructose-2,6-bisphosphatase	NNFPKNQTPVRMRRNSFTPLSSSNTIRRPRN	-0.17207	-0.08267	-0.09649	144.51	130.51	144.51	-0.17581	40.9791	9	5.4741
PFKFB2 S466	PFKFB2	S	466		iGPS	CaMK4	CAMK/CAMK1			-0.04992	0.99992	3.8633e-13	O60825	6-phosphofructo-2-kinase;6-phosphofructo-2-kinase/fructose-2,6-bisphosphatase 2;Fructose-2,6-bisphosphatase	NNFPKNQTPVRMRRNSFTPLSSSNTIRRPRN	-0.17207	-0.08267	-0.09649	144.51	130.51	144.51	-0.17581	40.9791	9	5.4741
PFKFB2 S466	PFKFB2	S	466		iGPS	MARK2	CAMK/CAMKL			-0.04992	0.99992	3.8633e-13	O60825	6-phosphofructo-2-kinase;6-phosphofructo-2-kinase/fructose-2,6-bisphosphatase 2;Fructose-2,6-bisphosphatase	NNFPKNQTPVRMRRNSFTPLSSSNTIRRPRN	-0.17207	-0.08267	-0.09649	144.51	130.51	144.51	-0.17581	40.9791	9	5.4741
PFKFB2 S466	PFKFB2	S	466		iGPS	MARK3	CAMK/CAMKL			-0.04992	0.99992	3.8633e-13	O60825	6-phosphofructo-2-kinase;6-phosphofructo-2-kinase/fructose-2,6-bisphosphatase 2;Fructose-2,6-bisphosphatase	NNFPKNQTPVRMRRNSFTPLSSSNTIRRPRN	-0.17207	-0.08267	-0.09649	144.51	130.51	144.51	-0.17581	40.9791	9	5.4741
PFKFB2 S466	PFKFB2	S	466		iGPS	MARK4	CAMK/CAMKL			-0.04992	0.99992	3.8633e-13	O60825	6-phosphofructo-2-kinase;6-phosphofructo-2-kinase/fructose-2,6-bisphosphatase 2;Fructose-2,6-bisphosphatase	NNFPKNQTPVRMRRNSFTPLSSSNTIRRPRN	-0.17207	-0.08267	-0.09649	144.51	130.51	144.51	-0.17581	40.9791	9	5.4741
PFKFB2 S466	PFKFB2	S	466		iGPS	MELK	CAMK/CAMKL			-0.04992	0.99992	3.8633e-13	O60825	6-phosphofructo-2-kinase;6-phosphofructo-2-kinase/fructose-2,6-bisphosphatase 2;Fructose-2,6-bisphosphatase	NNFPKNQTPVRMRRNSFTPLSSSNTIRRPRN	-0.17207	-0.08267	-0.09649	144.51	130.51	144.51	-0.17581	40.9791	9	5.4741
PFKFB2 S466	PFKFB2	S	466		iGPS	NIM1	CAMK/CAMKL			-0.04992	0.99992	3.8633e-13	O60825	6-phosphofructo-2-kinase;6-phosphofructo-2-kinase/fructose-2,6-bisphosphatase 2;Fructose-2,6-bisphosphatase	NNFPKNQTPVRMRRNSFTPLSSSNTIRRPRN	-0.17207	-0.08267	-0.09649	144.51	130.51	144.51	-0.17581	40.9791	9	5.4741
PFKFB2 S466	PFKFB2	S	466		iGPS	NuaK1	CAMK/CAMKL			-0.04992	0.99992	3.8633e-13	O60825	6-phosphofructo-2-kinase;6-phosphofructo-2-kinase/fructose-2,6-bisphosphatase 2;Fructose-2,6-bisphosphatase	NNFPKNQTPVRMRRNSFTPLSSSNTIRRPRN	-0.17207	-0.08267	-0.09649	144.51	130.51	144.51	-0.17581	40.9791	9	5.4741
PFKFB2 S466	PFKFB2	S	466		iGPS	NuaK2	CAMK/CAMKL			-0.04992	0.99992	3.8633e-13	O60825	6-phosphofructo-2-kinase;6-phosphofructo-2-kinase/fructose-2,6-bisphosphatase 2;Fructose-2,6-bisphosphatase	NNFPKNQTPVRMRRNSFTPLSSSNTIRRPRN	-0.17207	-0.08267	-0.09649	144.51	130.51	144.51	-0.17581	40.9791	9	5.4741
PFKFB2 S466	PFKFB2	S	466		iGPS	PASK	CAMK/CAMKL			-0.04992	0.99992	3.8633e-13	O60825	6-phosphofructo-2-kinase;6-phosphofructo-2-kinase/fructose-2,6-bisphosphatase 2;Fructose-2,6-bisphosphatase	NNFPKNQTPVRMRRNSFTPLSSSNTIRRPRN	-0.17207	-0.08267	-0.09649	144.51	130.51	144.51	-0.17581	40.9791	9	5.4741
PFKFB2 S466	PFKFB2	S	466		iGPS	PKACa	AGC/PKA			-0.04992	0.99992	3.8633e-13	O60825	6-phosphofructo-2-kinase;6-phosphofructo-2-kinase/fructose-2,6-bisphosphatase 2;Fructose-2,6-bisphosphatase	NNFPKNQTPVRMRRNSFTPLSSSNTIRRPRN	-0.17207	-0.08267	-0.09649	144.51	130.51	144.51	-0.17581	40.9791	9	5.4741
PFKFB2 S466	PFKFB2	S	466		iGPS	PKACb	AGC/PKA			-0.04992	0.99992	3.8633e-13	O60825	6-phosphofructo-2-kinase;6-phosphofructo-2-kinase/fructose-2,6-bisphosphatase 2;Fructose-2,6-bisphosphatase	NNFPKNQTPVRMRRNSFTPLSSSNTIRRPRN	-0.17207	-0.08267	-0.09649	144.51	130.51	144.51	-0.17581	40.9791	9	5.4741
PFKFB2 S466	PFKFB2	S	466		iGPS	PKACg	AGC/PKA			-0.04992	0.99992	3.8633e-13	O60825	6-phosphofructo-2-kinase;6-phosphofructo-2-kinase/fructose-2,6-bisphosphatase 2;Fructose-2,6-bisphosphatase	NNFPKNQTPVRMRRNSFTPLSSSNTIRRPRN	-0.17207	-0.08267	-0.09649	144.51	130.51	144.51	-0.17581	40.9791	9	5.4741
PFKFB2 S466	PFKFB2	S	466		iGPS	PKCa	AGC/PKC			-0.04992	0.99992	3.8633e-13	O60825	6-phosphofructo-2-kinase;6-phosphofructo-2-kinase/fructose-2,6-bisphosphatase 2;Fructose-2,6-bisphosphatase	NNFPKNQTPVRMRRNSFTPLSSSNTIRRPRN	-0.17207	-0.08267	-0.09649	144.51	130.51	144.51	-0.17581	40.9791	9	5.4741
PFKFB2 S466	PFKFB2	S	466		iGPS	PKCd	AGC/PKC			-0.04992	0.99992	3.8633e-13	O60825	6-phosphofructo-2-kinase;6-phosphofructo-2-kinase/fructose-2,6-bisphosphatase 2;Fructose-2,6-bisphosphatase	NNFPKNQTPVRMRRNSFTPLSSSNTIRRPRN	-0.17207	-0.08267	-0.09649	144.51	130.51	144.51	-0.17581	40.9791	9	5.4741
PFKFB2 S466	PFKFB2	S	466		iGPS	PKCe	AGC/PKC			-0.04992	0.99992	3.8633e-13	O60825	6-phosphofructo-2-kinase;6-phosphofructo-2-kinase/fructose-2,6-bisphosphatase 2;Fructose-2,6-bisphosphatase	NNFPKNQTPVRMRRNSFTPLSSSNTIRRPRN	-0.17207	-0.08267	-0.09649	144.51	130.51	144.51	-0.17581	40.9791	9	5.4741
PFKFB2 S466	PFKFB2	S	466		iGPS	PKCg	AGC/PKC			-0.04992	0.99992	3.8633e-13	O60825	6-phosphofructo-2-kinase;6-phosphofructo-2-kinase/fructose-2,6-bisphosphatase 2;Fructose-2,6-bisphosphatase	NNFPKNQTPVRMRRNSFTPLSSSNTIRRPRN	-0.17207	-0.08267	-0.09649	144.51	130.51	144.51	-0.17581	40.9791	9	5.4741
PFKFB2 S466	PFKFB2	S	466		iGPS	PKCz	AGC/PKC			-0.04992	0.99992	3.8633e-13	O60825	6-phosphofructo-2-kinase;6-phosphofructo-2-kinase/fructose-2,6-bisphosphatase 2;Fructose-2,6-bisphosphatase	NNFPKNQTPVRMRRNSFTPLSSSNTIRRPRN	-0.17207	-0.08267	-0.09649	144.51	130.51	144.51	-0.17581	40.9791	9	5.4741
PFKFB2 S466	PFKFB2	S	466		iGPS	PKCh	AGC/PKC			-0.04992	0.99992	3.8633e-13	O60825	6-phosphofructo-2-kinase;6-phosphofructo-2-kinase/fructose-2,6-bisphosphatase 2;Fructose-2,6-bisphosphatase	NNFPKNQTPVRMRRNSFTPLSSSNTIRRPRN	-0.17207	-0.08267	-0.09649	144.51	130.51	144.51	-0.17581	40.9791	9	5.4741
PFKFB2 S466	PFKFB2	S	466		iGPS	PRKX	AGC/PKA			-0.04992	0.99992	3.8633e-13	O60825	6-phosphofructo-2-kinase;6-phosphofructo-2-kinase/fructose-2,6-bisphosphatase 2;Fructose-2,6-bisphosphatase	NNFPKNQTPVRMRRNSFTPLSSSNTIRRPRN	-0.17207	-0.08267	-0.09649	144.51	130.51	144.51	-0.17581	40.9791	9	5.4741
PFKFB2 S466	PFKFB2	S	466		iGPS	QIK	CAMK/CAMKL			-0.04992	0.99992	3.8633e-13	O60825	6-phosphofructo-2-kinase;6-phosphofructo-2-kinase/fructose-2,6-bisphosphatase 2;Fructose-2,6-bisphosphatase	NNFPKNQTPVRMRRNSFTPLSSSNTIRRPRN	-0.17207	-0.08267	-0.09649	144.51	130.51	144.51	-0.17581	40.9791	9	5.4741
PFKFB2 S466	PFKFB2	S	466		iGPS	QSK	CAMK/CAMKL			-0.04992	0.99992	3.8633e-13	O60825	6-phosphofructo-2-kinase;6-phosphofructo-2-kinase/fructose-2,6-bisphosphatase 2;Fructose-2,6-bisphosphatase	NNFPKNQTPVRMRRNSFTPLSSSNTIRRPRN	-0.17207	-0.08267	-0.09649	144.51	130.51	144.51	-0.17581	40.9791	9	5.4741
PFKFB2 S466	PFKFB2	S	466		iGPS	SIK	CAMK/CAMKL			-0.04992	0.99992	3.8633e-13	O60825	6-phosphofructo-2-kinase;6-phosphofructo-2-kinase/fructose-2,6-bisphosphatase 2;Fructose-2,6-bisphosphatase	NNFPKNQTPVRMRRNSFTPLSSSNTIRRPRN	-0.17207	-0.08267	-0.09649	144.51	130.51	144.51	-0.17581	40.9791	9	5.4741
PFKFB2 S466	PFKFB2	S	466		iGPS	SNRK	CAMK/CAMKL			-0.04992	0.99992	3.8633e-13	O60825	6-phosphofructo-2-kinase;6-phosphofructo-2-kinase/fructose-2,6-bisphosphatase 2;Fructose-2,6-bisphosphatase	NNFPKNQTPVRMRRNSFTPLSSSNTIRRPRN	-0.17207	-0.08267	-0.09649	144.51	130.51	144.51	-0.17581	40.9791	9	5.4741
DKC1 S485	DKC1	S	485		iGPS	CK2a1	Other/CK2			0.21176	1	2.2574e-14	O60832	H/ACA ribonucleoprotein complex subunit 4	KKKSKKDKKAKAGLESGAEPGDGDSDTTKKK	-0.01297	0.21062	0.17092	104.38	90.022	104.38	-0.49239	94.2065	15	10.085
DKC1 S485	DKC1	S	485		iGPS	CK2a2	Other/CK2			0.21176	1	2.2574e-14	O60832	H/ACA ribonucleoprotein complex subunit 4	KKKSKKDKKAKAGLESGAEPGDGDSDTTKKK	-0.01297	0.21062	0.17092	104.38	90.022	104.38	-0.49239	94.2065	15	10.085
DKC1 S494	DKC1	S	494		iGPS	CK2a1	Other/CK2			-0.02036	0.987982	7.88904e-63	O60832	H/ACA ribonucleoprotein complex subunit 4	AKAGLESGAEPGDGDSDTTKKKKKKKKAKEV	-0.03564	0.02733	0.17883	207.47	191.63	161.49	1.0574	20.014	17	14.271
DKC1 S494	DKC1	S	494		iGPS	CK2a2	Other/CK2			-0.02036	0.987982	7.88904e-63	O60832	H/ACA ribonucleoprotein complex subunit 4	AKAGLESGAEPGDGDSDTTKKKKKKKKAKEV	-0.03564	0.02733	0.17883	207.47	191.63	161.49	1.0574	20.014	17	14.271
DKC1 S513	DKC1	S	513		iGPS	CK2a1	Other/CK2			0.11317	1	2.52147e-19	O60832	H/ACA ribonucleoprotein complex subunit 4	KKKKKKKKAKEVELVSE______________	-0.06405	0.08021	0.0758	171.53	171.53	111.82	-0.12095	111.816	19	16.025
DKC1 S513	DKC1	S	513		iGPS	CK2a2	Other/CK2			0.11317	1	2.52147e-19	O60832	H/ACA ribonucleoprotein complex subunit 4	KKKKKKKKAKEVELVSE______________	-0.06405	0.08021	0.0758	171.53	171.53	111.82	-0.12095	111.816	19	16.025
DKC1 S513	DKC1	S	513		iGPS	MSK1	AGC/RSK			0.11317	1	2.52147e-19	O60832	H/ACA ribonucleoprotein complex subunit 4	KKKKKKKKAKEVELVSE______________	-0.06405	0.08021	0.0758	171.53	171.53	111.82	-0.12095	111.816	19	16.025
DKC1 S513	DKC1	S	513		iGPS	MSK2	AGC/RSK			0.11317	1	2.52147e-19	O60832	H/ACA ribonucleoprotein complex subunit 4	KKKKKKKKAKEVELVSE______________	-0.06405	0.08021	0.0758	171.53	171.53	111.82	-0.12095	111.816	19	16.025
DKC1 S513	DKC1	S	513		iGPS	p70S6K	AGC/RSK			0.11317	1	2.52147e-19	O60832	H/ACA ribonucleoprotein complex subunit 4	KKKKKKKKAKEVELVSE______________	-0.06405	0.08021	0.0758	171.53	171.53	111.82	-0.12095	111.816	19	16.025
[truncated: 21,257 more rows]

## Sheet: Networkin 3
Site ID	Gene name	Amino acid	Position	Regulatory site	Source	Kinase gene name	Group	upregulated	downregulated	median log2(ratio VE+IR/IR normalized)	Localization prob	PEP	Protein	Protein name	Sequence window	log2(ratio VE+IR/IR normalized) replicate 1	log2(ratio VE+IR/IR normalized) replicate 2	log2(ratio VE+IR/IR normalized) replicate 3	Score	Delta score	Score for localization	Mass error [ppm]	Score diff	Ratio H/L count	Ratio H/L variability [%]	Log2Intensity
[truncated: 2,231 more rows]
