# Supplementary material for: Radio-sensitizing effects of VE-821 and beyond: Distinct phosphoproteomic and metabolomic changes after ATR inhibition in irradiated MOLT-4 cells
Source: PLoS One. 2018 Jul 12;13(7):e0199349. doi: 10.1371/journal.pone.0199349 (PMC6042708; doi:10.1371/journal.pone.0199349)
Supplement: S3 Table — (XLSX) [file pone.0199349.s005.xlsx]

## Sheet: ATM, ATR, DNA-PK
Site ID	Gene name	Amino acid	Position	Regulatory site	Source	Kinase gene name	Group	upregulated	downregulated	median log2(ratio VE+IR/IR normalized)	Localization prob	PEP	Protein	Protein name	Sequence window	log2(ratio VE+IR/IR normalized) replicate 1	log2(ratio VE+IR/IR normalized) replicate 2	log2(ratio VE+IR/IR normalized) replicate 3	Score	Delta score	Score for localization	Score diff	Mass error [ppm]	Ratio H/L count	Ratio H/L variability [%]
ACIN1 S243	ACIN1	S	243		iGPS prediction	ATM	Atypical/PIKK/ATM		+	-1.41392	1	1.85124e-48	Q9UKV3	Apoptotic chromatin condensation inducer in the nucleus	SSRVRQARAAKLSEGSQPAEEEEDQETPSRN	-1.51093	-1.44655	-1.46271	184.34	175.99	104.97	86.6918	0.61057	3	4.6835
ACIN1 S343	ACIN1	S	343		iGPS prediction	ATM	Atypical/PIKK/ATM			-0.10329	0.996419	0.000433721	Q9UKV3	Apoptotic chromatin condensation inducer in the nucleus	SQEQEVLERGGRFTRSQEEARKSHLARQQQE	0.0062	-0.3313	-0.17439	96.604	75.904	85.554	24.4438	-0.22119	5	12.694
ACIN1 S710	ACIN1	S	710		iGPS prediction	ATM	Atypical/PIKK/ATM			0.20239	1	2.13686e-24	Q9UKV3	Apoptotic chromatin condensation inducer in the nucleus	ERTSTSSSSVQARRLSQPESAEKHVTQRLQP	0.20913	0.11545	0.18865	205.8	149.6	205.8	75.191	0.16899	10	9.9663
ATM S2996	ATM	S	2996	+	Known kinase (PhosphoSitePlusDB)	ATM				-0.14162	1	3.82553e-12	Q13315	Serine-protein kinase ATM	HPTLNADDQECKRNLSDIDQSFNKVAERVLM	-0.39559	-0.17145	-0.14824	167.89	108.69	167.89	118.557	-0.92486	5	10.822
BID S78	BID	S	78		iGPS prediction	ATM	Atypical/PIKK/ATM			0.215	0.998784	1.6584e-11	P55957	BH3-interacting domain death agonist;BH3-interacting domain death agonist p11;BH3-interacting domain death agonist p13;BH3-interacting domain death agonist p15	RSSHSRLGRIEADSESQEDIIRNIARHLAQV	0.70841	0.16837	-0.17097	139.49	104.02	139.49	29.1442	0.41228	3	29.515
BRCA1 S1239	BRCA1	S	1239		iGPS prediction	ATM	Atypical/PIKK/ATM		+	-1.02321	0.985262	2.78824e-05	P38398	Breast cancer type 1 susceptibility protein	PCFQHLLFGKVNNIPSQSTRHSTVATECLSK	-1.16175	-0.996	-1.072	136.01	70.834	102.97	21.2613	-0.98546	3	6.9017
BRCA1 S1239	BRCA1	S	1239		iGPS prediction	ATR	Atypical/PIKK/ATR		+	-1.02321	0.985262	2.78824e-05	P38398	Breast cancer type 1 susceptibility protein	PCFQHLLFGKVNNIPSQSTRHSTVATECLSK	-1.16175	-0.996	-1.072	136.01	70.834	102.97	21.2613	-0.98546	3	6.9017
BRCA1 S1239	BRCA1	S	1239		iGPS prediction	DNAPK	Atypical/PIKK/DNAPK		+	-1.02321	0.985262	2.78824e-05	P38398	Breast cancer type 1 susceptibility protein	PCFQHLLFGKVNNIPSQSTRHSTVATECLSK	-1.16175	-0.996	-1.072	136.01	70.834	102.97	21.2613	-0.98546	3	6.9017
BRCA1 S1239	BRCA1	S	1239		NetworKIN 3 prediction	ATM	ATM_ATR_group		+	-1.02321	0.985262	2.78824e-05	P38398	Breast cancer type 1 susceptibility protein	PCFQHLLFGKVNNIPSQSTRHSTVATECLSK	-1.16175	-0.996	-1.072	136.01	70.834	102.97	21.2613	-0.98546	3	6.9017
BRCA1 S1239	BRCA1	S	1239		NetworKIN 3 prediction	ATR	ATM_ATR_group		+	-1.02321	0.985262	2.78824e-05	P38398	Breast cancer type 1 susceptibility protein	PCFQHLLFGKVNNIPSQSTRHSTVATECLSK	-1.16175	-0.996	-1.072	136.01	70.834	102.97	21.2613	-0.98546	3	6.9017
BRCA1 S1524	BRCA1	S	1524	+	Known kinase (PhosphoSitePlusDB)	ATM			+	-0.47991	0.995013	0.00406774	P38398	Breast cancer type 1 susceptibility protein	YMHSCSGSLQNRNYPSQEELIKVVDVEEQQL	-0.55765	-0.50339	-0.5287	69.352	59.697	69.352	23	0.80031	3	3.0695
BRCA1 S1524	BRCA1	S	1524	+	Known kinase (PhosphoSitePlusDB)	ATR			+	-0.47991	0.995013	0.00406774	P38398	Breast cancer type 1 susceptibility protein	YMHSCSGSLQNRNYPSQEELIKVVDVEEQQL	-0.55765	-0.50339	-0.5287	69.352	59.697	69.352	23	0.80031	3	3.0695
BRCA1 S1524	BRCA1	S	1524	+	NetworKIN 3 prediction	ATM	ATM_ATR_group		+	-0.47991	0.995013	0.00406774	P38398	Breast cancer type 1 susceptibility protein	YMHSCSGSLQNRNYPSQEELIKVVDVEEQQL	-0.55765	-0.50339	-0.5287	69.352	59.697	69.352	23	0.80031	3	3.0695
BRCA1 S1524	BRCA1	S	1524	+	NetworKIN 3 prediction	ATR	ATM_ATR_group		+	-0.47991	0.995013	0.00406774	P38398	Breast cancer type 1 susceptibility protein	YMHSCSGSLQNRNYPSQEELIKVVDVEEQQL	-0.55765	-0.50339	-0.5287	69.352	59.697	69.352	23	0.80031	3	3.0695
BTF3 S30	BTF3	S	30		iGPS prediction	ATM	Atypical/PIKK/ATM			0.01006	0.999995	1.38978e-72	P20290	Transcription factor BTF3	RGRARGGCPGGEATLSQPPPRGGTRGQEPQM	-0.23212	-0.03442	-0.0119	235.92	226.36	235.92	53.2904	-0.014477	8	8.6355
CHD4 S1531	CHD4	S	1531		iGPS prediction	ATR	Atypical/PIKK/ATR	+		0.84262	0.999999	2.24313e-09	Q14839	Chromodomain-helicase-DNA-binding protein 4	WSMPELAEVEENKKMSQPGSPSPKTPTPSTP	0.82734	0.8929	0.70883	152.88	136.26	152.88	61.5698	-0.099737	2	108.01
CHD4 S1531	CHD4	S	1531		NetworKIN 3 prediction	ATR	ATM_ATR_group	+		0.84262	0.999999	2.24313e-09	Q14839	Chromodomain-helicase-DNA-binding protein 4	WSMPELAEVEENKKMSQPGSPSPKTPTPSTP	0.82734	0.8929	0.70883	152.88	136.26	152.88	61.5698	-0.099737	2	108.01
CHEK1 S317	CHEK1	S	317	+	iGPS prediction	ATM	Atypical/PIKK/ATM		+	-0.94845	0.975627	0.000419131	O14757	Serine/threonine-protein kinase Chk1	PVNSASSEENVKYSSSQPEPRTGLSLWDTSP	-1.08026	-0.99508	-0.57306	145.91	123.34	145.91	16.0257	0.17695	3	19.725
CHEK1 S317	CHEK1	S	317	+	iGPS prediction	ATR	Atypical/PIKK/ATR		+	-0.94845	0.975627	0.000419131	O14757	Serine/threonine-protein kinase Chk1	PVNSASSEENVKYSSSQPEPRTGLSLWDTSP	-1.08026	-0.99508	-0.57306	145.91	123.34	145.91	16.0257	0.17695	3	19.725
CHEK1 S317	CHEK1	S	317	+	iGPS prediction	DNAPK	Atypical/PIKK/DNAPK		+	-0.94845	0.975627	0.000419131	O14757	Serine/threonine-protein kinase Chk1	PVNSASSEENVKYSSSQPEPRTGLSLWDTSP	-1.08026	-0.99508	-0.57306	145.91	123.34	145.91	16.0257	0.17695	3	19.725
CHEK1 S317	CHEK1	S	317	+	Known kinase (PhosphoSitePlusDB)	ATR			+	-0.94845	0.975627	0.000419131	O14757	Serine/threonine-protein kinase Chk1	PVNSASSEENVKYSSSQPEPRTGLSLWDTSP	-1.08026	-0.99508	-0.57306	145.91	123.34	145.91	16.0257	0.17695	3	19.725
CHEK1 S317	CHEK1	S	317	+	NetworKIN 3 prediction	ATM	ATM_ATR_group		+	-0.94845	0.975627	0.000419131	O14757	Serine/threonine-protein kinase Chk1	PVNSASSEENVKYSSSQPEPRTGLSLWDTSP	-1.08026	-0.99508	-0.57306	145.91	123.34	145.91	16.0257	0.17695	3	19.725
CHEK1 S317	CHEK1	S	317	+	NetworKIN 3 prediction	ATR	ATM_ATR_group		+	-0.94845	0.975627	0.000419131	O14757	Serine/threonine-protein kinase Chk1	PVNSASSEENVKYSSSQPEPRTGLSLWDTSP	-1.08026	-0.99508	-0.57306	145.91	123.34	145.91	16.0257	0.17695	3	19.725
DOT1L S786	DOT1L	S	786		iGPS prediction	ATM	Atypical/PIKK/ATM			0.04963	0.992643	9.42368e-07	Q8TEK3	Histone-lysine N-methyltransferase, H3 lysine-79 specific	YTRLSPAKIVLRRHLSQDHTVPGRPAASELH	0.03435	-0.4169	0.7274	66.613	59.357	66.613	21.3084	-0.28011	3	40.203
DOT1L S786	DOT1L	S	786		NetworKIN 3 prediction	ATR	ATM_ATR_group			0.04963	0.992643	9.42368e-07	Q8TEK3	Histone-lysine N-methyltransferase, H3 lysine-79 specific	YTRLSPAKIVLRRHLSQDHTVPGRPAASELH	0.03435	-0.4169	0.7274	66.613	59.357	66.613	21.3084	-0.28011	3	40.203
FAM175A T365	FAM175A	T	365		iGPS prediction	ATM	Atypical/PIKK/ATM		+	-1.18794	1	0.00362152	Q6UWZ7	BRCA1-A complex subunit Abraxas	DLDDRWQFKRSRLLDTQDKRSKADTGSSNQD	-1.5696	-1.23812	-1.22406	119.34	38.629	64.82	64.82	-0.7273	4	12.971
FANCD2 S319	FANCD2	S	319		iGPS prediction	ATM	Atypical/PIKK/ATM		+	-1.42923	1	0.00617181	Q9BXW9	Fanconi anemia group D2 protein	KLDLQHCVLPSRLQASQVKLKSKGRASSSGN	-1.44451	-1.19825	-1.51505	108.3	19.484	108.3	108.303	0.16127	3	11.92
FANCD2 S319	FANCD2	S	319		iGPS prediction	ATR	Atypical/PIKK/ATR		+	-1.42923	1	0.00617181	Q9BXW9	Fanconi anemia group D2 protein	KLDLQHCVLPSRLQASQVKLKSKGRASSSGN	-1.44451	-1.19825	-1.51505	108.3	19.484	108.3	108.303	0.16127	3	11.92
FANCD2 S319	FANCD2	S	319		iGPS prediction	DNAPK	Atypical/PIKK/DNAPK		+	-1.42923	1	0.00617181	Q9BXW9	Fanconi anemia group D2 protein	KLDLQHCVLPSRLQASQVKLKSKGRASSSGN	-1.44451	-1.19825	-1.51505	108.3	19.484	108.3	108.303	0.16127	3	11.92
FANCD2 S319	FANCD2	S	319		NetworKIN 3 prediction	ATM	ATM_ATR_group		+	-1.42923	1	0.00617181	Q9BXW9	Fanconi anemia group D2 protein	KLDLQHCVLPSRLQASQVKLKSKGRASSSGN	-1.44451	-1.19825	-1.51505	108.3	19.484	108.3	108.303	0.16127	3	11.92
GPS1 S474	GPS1	S	474		Known kinase (PhosphoSitePlusDB)	ATR				0.08583	0.999252	2.09885e-23	Q13098	COP9 signalosome complex subunit 1	VLRNQIHVKSPPREGSQGELTPANSQSRMST	-0.05979	0.0392	0.05903	118.05	118.05	118.05	31.2586	0.031729	3	5.7085
HSP90AA1 S453	HSP90AA1	S	453		iGPS prediction	ATM	Atypical/PIKK/ATM			-0.0265	1	0.000139402	P07900	Heat shock protein HSP 90-alpha	YEQFSKNIKLGIHEDSQNRKKLSELLRYYTS	-0.03309	-0.09601	0.01775	128.46	116.54	77.776	77.7756	-0.27083	10	16.518
HSP90AA1 S453	HSP90AA1	S	453		iGPS prediction	DNAPK	Atypical/PIKK/DNAPK			-0.0265	1	0.000139402	P07900	Heat shock protein HSP 90-alpha	YEQFSKNIKLGIHEDSQNRKKLSELLRYYTS	-0.03309	-0.09601	0.01775	128.46	116.54	77.776	77.7756	-0.27083	10	16.518
HSP90AA1 S453	HSP90AA1	S	453		NetworKIN 3 prediction	ATM	ATM_ATR_group			-0.0265	1	0.000139402	P07900	Heat shock protein HSP 90-alpha	YEQFSKNIKLGIHEDSQNRKKLSELLRYYTS	-0.03309	-0.09601	0.01775	128.46	116.54	77.776	77.7756	-0.27083	10	16.518
IKZF1 S445	IKZF1	S	445		iGPS prediction	ATM	Atypical/PIKK/ATM			0.28108	0.999996	1.98922e-06	Q13422	DNA-binding protein Ikaros	EEHRAYDLLRAASENSQDALRVVSTSGEQMK	0.2658	0.25062	-0.03543	113.69	61.755	113.69	53.537	-0.1897	3	11.048
KAT6A S1090	KAT6A	S	1090		iGPS prediction	ATM	Atypical/PIKK/ATM			0.00418	0.998222	0.00915965	Q92794	Histone acetyltransferase KAT6A	DENELFPREYFRRLSSQDVLRCQSSSKRKSK	-0.14	-0.04245	0.02927	75.387	45.62	75.387	27.4935	-0.27609	3	7.1139
LIG1 S141	LIG1	S	141		iGPS prediction	DNAPK	Atypical/PIKK/DNAPK			0.07121	1	4.48979e-88	P18858	DNA ligase 1	KQLPKRTIQEVLEEQSEDEDREAKRKKEEEE	0.06606	0.16363	-0.0566	246.32	217.98	126.55	107.294	0.10708	12	15.851
MAPK14 S2	MAPK14	S	2		iGPS prediction	ATM	Atypical/PIKK/ATM		+	-0.44693	1	7.94574e-06	Q16539	Mitogen-activated protein kinase 14	______________MSQERPTFYRQELNKTI	-0.49461	-0.43217	-0.52246	150.06	150.06	147.26	92.9153	-0.076918	10	5.809
MRE11A S676	MRE11A	S	676	+	iGPS prediction	ATM	Atypical/PIKK/ATM			-0.20161	0.996861	0.00243788	P49959	Double-strand break repair protein MRE11A	KTDQRWSSTSSSKIMSQSQVSKGVDFESSED	-0.31882	-0.24824	-0.19519	88.987	68.428	88.987	25.2962	-1.0773	3	5.5255
MRE11A S676	MRE11A	S	676	+	iGPS prediction	ATR	Atypical/PIKK/ATR			-0.20161	0.996861	0.00243788	P49959	Double-strand break repair protein MRE11A	KTDQRWSSTSSSKIMSQSQVSKGVDFESSED	-0.31882	-0.24824	-0.19519	88.987	68.428	88.987	25.2962	-1.0773	3	5.5255
MRE11A S676	MRE11A	S	676	+	iGPS prediction	DNAPK	Atypical/PIKK/DNAPK			-0.20161	0.996861	0.00243788	P49959	Double-strand break repair protein MRE11A	KTDQRWSSTSSSKIMSQSQVSKGVDFESSED	-0.31882	-0.24824	-0.19519	88.987	68.428	88.987	25.2962	-1.0773	3	5.5255
MRE11A S676	MRE11A	S	676	+	Known kinase (PhosphoSitePlusDB)	ATM				-0.20161	0.996861	0.00243788	P49959	Double-strand break repair protein MRE11A	KTDQRWSSTSSSKIMSQSQVSKGVDFESSED	-0.31882	-0.24824	-0.19519	88.987	68.428	88.987	25.2962	-1.0773	3	5.5255
MRE11A S676	MRE11A	S	676	+	NetworKIN 3 prediction	ATM	ATM_ATR_group			-0.20161	0.996861	0.00243788	P49959	Double-strand break repair protein MRE11A	KTDQRWSSTSSSKIMSQSQVSKGVDFESSED	-0.31882	-0.24824	-0.19519	88.987	68.428	88.987	25.2962	-1.0773	3	5.5255
MRE11A S676	MRE11A	S	676	+	NetworKIN 3 prediction	ATR	ATM_ATR_group			-0.20161	0.996861	0.00243788	P49959	Double-strand break repair protein MRE11A	KTDQRWSSTSSSKIMSQSQVSKGVDFESSED	-0.31882	-0.24824	-0.19519	88.987	68.428	88.987	25.2962	-1.0773	3	5.5255
MRE11A S678	MRE11A	S	678	+	iGPS prediction	ATM	Atypical/PIKK/ATM		+	-0.56989	0.999662	0.000591154	P49959	Double-strand break repair protein MRE11A	DQRWSSTSSSKIMSQSQVSKGVDFESSEDDD	-0.69668	-0.50785	-0.61868	132.32	53.981	132.32	36.0934	0.25637	3	7.6307
MRE11A S678	MRE11A	S	678	+	iGPS prediction	ATR	Atypical/PIKK/ATR		+	-0.56989	0.999662	0.000591154	P49959	Double-strand break repair protein MRE11A	DQRWSSTSSSKIMSQSQVSKGVDFESSEDDD	-0.69668	-0.50785	-0.61868	132.32	53.981	132.32	36.0934	0.25637	3	7.6307
MRE11A S678	MRE11A	S	678	+	iGPS prediction	DNAPK	Atypical/PIKK/DNAPK		+	-0.56989	0.999662	0.000591154	P49959	Double-strand break repair protein MRE11A	DQRWSSTSSSKIMSQSQVSKGVDFESSEDDD	-0.69668	-0.50785	-0.61868	132.32	53.981	132.32	36.0934	0.25637	3	7.6307
MRE11A S678	MRE11A	S	678	+	Known kinase (PhosphoSitePlusDB)	ATM			+	-0.56989	0.999662	0.000591154	P49959	Double-strand break repair protein MRE11A	DQRWSSTSSSKIMSQSQVSKGVDFESSEDDD	-0.69668	-0.50785	-0.61868	132.32	53.981	132.32	36.0934	0.25637	3	7.6307
MRE11A S678	MRE11A	S	678	+	NetworKIN 3 prediction	ATM	ATM_ATR_group		+	-0.56989	0.999662	0.000591154	P49959	Double-strand break repair protein MRE11A	DQRWSSTSSSKIMSQSQVSKGVDFESSEDDD	-0.69668	-0.50785	-0.61868	132.32	53.981	132.32	36.0934	0.25637	3	7.6307
MRE11A S678	MRE11A	S	678	+	NetworKIN 3 prediction	ATR	ATM_ATR_group		+	-0.56989	0.999662	0.000591154	P49959	Double-strand break repair protein MRE11A	DQRWSSTSSSKIMSQSQVSKGVDFESSEDDD	-0.69668	-0.50785	-0.61868	132.32	53.981	132.32	36.0934	0.25637	3	7.6307
NBN S397	NBN	S	397		iGPS prediction	ATM	Atypical/PIKK/ATM		+	-1.21451	1	2.685e-13	O60934	Nibrin	KEIKVSKMEQKFRMLSQDAPTVKESCKTSSN	-1.42678	-1.19921	-1.10273	137.62	120.85	136.24	92.4823	-0.85972	4	14.779
NBN S397	NBN	S	397		iGPS prediction	ATR	Atypical/PIKK/ATR		+	-1.21451	1	2.685e-13	O60934	Nibrin	KEIKVSKMEQKFRMLSQDAPTVKESCKTSSN	-1.42678	-1.19921	-1.10273	137.62	120.85	136.24	92.4823	-0.85972	4	14.779
NBN S397	NBN	S	397		iGPS prediction	DNAPK	Atypical/PIKK/DNAPK		+	-1.21451	1	2.685e-13	O60934	Nibrin	KEIKVSKMEQKFRMLSQDAPTVKESCKTSSN	-1.42678	-1.19921	-1.10273	137.62	120.85	136.24	92.4823	-0.85972	4	14.779
NBN S397	NBN	S	397		Known kinase (PhosphoSitePlusDB)	ATM			+	-1.21451	1	2.685e-13	O60934	Nibrin	KEIKVSKMEQKFRMLSQDAPTVKESCKTSSN	-1.42678	-1.19921	-1.10273	137.62	120.85	136.24	92.4823	-0.85972	4	14.779
NBN S397	NBN	S	397		NetworKIN 3 prediction	ATM	ATM_ATR_group		+	-1.21451	1	2.685e-13	O60934	Nibrin	KEIKVSKMEQKFRMLSQDAPTVKESCKTSSN	-1.42678	-1.19921	-1.10273	137.62	120.85	136.24	92.4823	-0.85972	4	14.779
NBN S397	NBN	S	397		NetworKIN 3 prediction	ATR	ATM_ATR_group		+	-1.21451	1	2.685e-13	O60934	Nibrin	KEIKVSKMEQKFRMLSQDAPTVKESCKTSSN	-1.42678	-1.19921	-1.10273	137.62	120.85	136.24	92.4823	-0.85972	4	14.779
NUP98 S1023	NUP98	S	1023		iGPS prediction	ATM	Atypical/PIKK/ATM			0.2334	0.998747	5.56894e-07	P52948	Nuclear pore complex protein Nup96;Nuclear pore complex protein Nup98;Nuclear pore complex protein Nup98-Nup96	ALDQRFSRLPSKADTSQEICSPRLPISASHS	0.06347	0.31749	0.23122	134.04	117.46	134.04	29.0143	-0.78601	4	13.098
RAD18 S368	RAD18	S	368		iGPS prediction	ATM	Atypical/PIKK/ATM		+	-1.77034	1	0.0060328	Q9NS91	E3 ubiquitin-protein ligase RAD18	LVDQARKGYKKIAGMSQKTVTITKEDESTEK	-1.78562	-1.7998	-1.76508	109.48	84.703	60.828	60.8284	-0.65002	5	8.1254
RAD18 S368	RAD18	S	368		iGPS prediction	DNAPK	Atypical/PIKK/DNAPK		+	-1.77034	1	0.0060328	Q9NS91	E3 ubiquitin-protein ligase RAD18	LVDQARKGYKKIAGMSQKTVTITKEDESTEK	-1.78562	-1.7998	-1.76508	109.48	84.703	60.828	60.8284	-0.65002	5	8.1254
RAD18 S368	RAD18	S	368		NetworKIN 3 prediction	ATR	ATM_ATR_group		+	-1.77034	1	0.0060328	Q9NS91	E3 ubiquitin-protein ligase RAD18	LVDQARKGYKKIAGMSQKTVTITKEDESTEK	-1.78562	-1.7998	-1.76508	109.48	84.703	60.828	60.8284	-0.65002	5	8.1254
SETX S1345	SETX	S	1345		iGPS prediction	ATM	Atypical/PIKK/ATM		+	-1.17971	0.83502	0.00191184	Q7Z333	Probable helicase senataxin	SPQNLSVRNNKKLLTSQELQMQRQIRPKSQK	-1.32036	-1.22634	-1.22325	76.073	66.536	76.073	7.04265	-0.66896	3	5.1252
SETX S956	SETX	S	956		iGPS prediction	ATM	Atypical/PIKK/ATM			-0.15372	0.96157	5.13547e-06	Q7Z333	Probable helicase senataxin	EQAPDISPKSDTLTDSQIDRDLHKLSLLAQA	-0.29059	-0.20035	-0.08711	70.802	58.597	70.802	13.9855	0.69473	3	8.2147
SMC1A S360	SMC1A	S	360		iGPS prediction	ATM	Atypical/PIKK/ATM			-0.30768	0.989503	6.66766e-64	Q14683	Structural maintenance of chromosomes protein 1A	KARQEFEERMEEESQSQGRDLTLEENQVKKY	-0.51203	-0.35431	-0.28472	209.75	187.5	116.74	20.0309	0.13476	3	9.3395
SMC1A S360	SMC1A	S	360		iGPS prediction	DNAPK	Atypical/PIKK/DNAPK			-0.30768	0.989503	6.66766e-64	Q14683	Structural maintenance of chromosomes protein 1A	KARQEFEERMEEESQSQGRDLTLEENQVKKY	-0.51203	-0.35431	-0.28472	209.75	187.5	116.74	20.0309	0.13476	3	9.3395
SMC1A S360	SMC1A	S	360		NetworKIN 3 prediction	ATM	ATM_ATR_group			-0.30768	0.989503	6.66766e-64	Q14683	Structural maintenance of chromosomes protein 1A	KARQEFEERMEEESQSQGRDLTLEENQVKKY	-0.51203	-0.35431	-0.28472	209.75	187.5	116.74	20.0309	0.13476	3	9.3395
SRRM1 S797	SRRM1	S	797		iGPS prediction	DNAPK	Atypical/PIKK/DNAPK			-0.45862	0.895713	0.000647168	Q8IYB3	Serine/arginine repetitive matrix protein 1	PAVPVKKAKSPTPSPSPPRNSDQEGGGKKKK	-0.31441	-0.66473	-0.25256	71.98	41.672	59.634	9.47549	0.54747	2	15.633
TAOK3 S324	TAOK3	S	324	+	iGPS prediction	ATM	Atypical/PIKK/ATM			0.26915	1	1.06852e-42	Q9H2K8	Serine/threonine-protein kinase TAO3	KKILFQETRNGPLNESQEDEEDSEHGTSLNR	0.28408	0.22252	-0.0205	136.24	129.23	136.24	65.4778	-0.1419	3	10.298
TAOK3 S324	TAOK3	S	324	+	NetworKIN 3 prediction	ATM	ATM_ATR_group			0.26915	1	1.06852e-42	Q9H2K8	Serine/threonine-protein kinase TAO3	KKILFQETRNGPLNESQEDEEDSEHGTSLNR	0.28408	0.22252	-0.0205	136.24	129.23	136.24	65.4778	-0.1419	3	10.298
TLK2 S73	TLK2	S	73		iGPS prediction	ATM	Atypical/PIKK/ATM			0.46006	0.924268	7.92719e-07	Q86UE8	Serine/threonine-protein kinase tousled-like 2	NDQRNRKRKAEPYETSQGKGTPRGHKISDYF	0.37956	0.49052	0.33415	92.633	83.625	92.633	11.039	-0.12707	2	7.5611
TOP1 S10	TOP1	S	10		iGPS prediction	ATM	Atypical/PIKK/ATM	+		0.96606	1	2.17442e-38	P11387	DNA topoisomerase 1	______MSGDHLHNDSQIEADFRLNDSHKHK	0.82242	0.98173	0.91727	178.32	178.32	178.32	84.5474	0.0023298	6	6.1859
TOP1 S10	TOP1	S	10		iGPS prediction	DNAPK	Atypical/PIKK/DNAPK	+		0.96606	1	2.17442e-38	P11387	DNA topoisomerase 1	______MSGDHLHNDSQIEADFRLNDSHKHK	0.82242	0.98173	0.91727	178.32	178.32	178.32	84.5474	0.0023298	6	6.1859
TOP1 S10	TOP1	S	10		NetworKIN 3 prediction	ATM	ATM_ATR_group	+		0.96606	1	2.17442e-38	P11387	DNA topoisomerase 1	______MSGDHLHNDSQIEADFRLNDSHKHK	0.82242	0.98173	0.91727	178.32	178.32	178.32	84.5474	0.0023298	6	6.1859
TOPBP1 S1504	TOPBP1	S	1504		iGPS prediction	ATM	Atypical/PIKK/ATM			0.00849	0.999858	0.000384663	Q92547	DNA topoisomerase 2-binding protein 1	AISFIQNNKELGTGLSQKRKAPTEKNKIKRP	-0.03299	-0.03814	0.06491	116.71	88.536	100.93	38.4649	-0.071676	3	4.8183
TOPBP1 S1504	TOPBP1	S	1504		NetworKIN 3 prediction	ATM	ATM_ATR_group			0.00849	0.999858	0.000384663	Q92547	DNA topoisomerase 2-binding protein 1	AISFIQNNKELGTGLSQKRKAPTEKNKIKRP	-0.03299	-0.03814	0.06491	116.71	88.536	100.93	38.4649	-0.071676	3	4.8183
TOPBP1 S1504	TOPBP1	S	1504		NetworKIN 3 prediction	ATR	ATM_ATR_group			0.00849	0.999858	0.000384663	Q92547	DNA topoisomerase 2-binding protein 1	AISFIQNNKELGTGLSQKRKAPTEKNKIKRP	-0.03299	-0.03814	0.06491	116.71	88.536	100.93	38.4649	-0.071676	3	4.8183
TP53BP1 S1068	TP53BP1	S	1068		iGPS prediction	ATM	Atypical/PIKK/ATM			-0.15064	0.965135	3.78777e-52	Q12888	Tumor suppressor p53-binding protein 1	PPTTPIRGNLLHFPSSQGEEEKEKLEGDHTI	0.09482	-0.19727	-0.28007	140.04	134.58	140.04	14.422	0.20057	3	12.369
TP53BP1 S1068	TP53BP1	S	1068		iGPS prediction	DNAPK	Atypical/PIKK/DNAPK			-0.15064	0.965135	3.78777e-52	Q12888	Tumor suppressor p53-binding protein 1	PPTTPIRGNLLHFPSSQGEEEKEKLEGDHTI	0.09482	-0.19727	-0.28007	140.04	134.58	140.04	14.422	0.20057	3	12.369
TP53BP1 S1068	TP53BP1	S	1068		NetworKIN 3 prediction	ATM	ATM_ATR_group			-0.15064	0.965135	3.78777e-52	Q12888	Tumor suppressor p53-binding protein 1	PPTTPIRGNLLHFPSSQGEEEKEKLEGDHTI	0.09482	-0.19727	-0.28007	140.04	134.58	140.04	14.422	0.20057	3	12.369
TP53BP1 S523	TP53BP1	S	523		iGPS prediction	ATM	Atypical/PIKK/ATM			-0.01682	0.964403	4.59603e-05	Q12888	Tumor suppressor p53-binding protein 1	LTGDSCKLMLSTSEYSQSPKMESLSSHRIDE	0.10069	-0.02728	-0.14631	89.344	83.529	58.246	18.3361	0.50536	1	NaN
TP53BP1 S523	TP53BP1	S	523		iGPS prediction	DNAPK	Atypical/PIKK/DNAPK			-0.01682	0.964403	4.59603e-05	Q12888	Tumor suppressor p53-binding protein 1	LTGDSCKLMLSTSEYSQSPKMESLSSHRIDE	0.10069	-0.02728	-0.14631	89.344	83.529	58.246	18.3361	0.50536	1	NaN
TP53BP1 S523	TP53BP1	S	523		NetworKIN 3 prediction	ATM	ATM_ATR_group			-0.01682	0.964403	4.59603e-05	Q12888	Tumor suppressor p53-binding protein 1	LTGDSCKLMLSTSEYSQSPKMESLSSHRIDE	0.10069	-0.02728	-0.14631	89.344	83.529	58.246	18.3361	0.50536	1	NaN
UBE2C S3	UBE2C	S	3		iGPS prediction	ATM	Atypical/PIKK/ATM			0.6976	0.999989	3.15666e-08	O00762	Ubiquitin-conjugating enzyme E2 C	_____________MASQNRDPAATSVAAARK	0.34525	0.65097	0.72672	81.574	69.703	81.574	50.9144	-0.52861	3	15.288
UIMC1 S101	UIMC1	S	101		iGPS prediction	ATM	Atypical/PIKK/ATM			0.21549	1	4.14828e-17	Q96RL1	BRCA1-A complex subunit RAP80	ALALKMSEQEAREVNSQEEEEEELLRKAIAE	0.26615	0.08969	0.20738	145.33	145.33	122.46	122.463	0.32526	9	8.5286
UIMC1 S101	UIMC1	S	101		NetworKIN 3 prediction	ATM	ATM_ATR_group			0.21549	1	4.14828e-17	Q96RL1	BRCA1-A complex subunit RAP80	ALALKMSEQEAREVNSQEEEEEELLRKAIAE	0.26615	0.08969	0.20738	145.33	145.33	122.46	122.463	0.32526	9	8.5286
USP1 S42	USP1	S	42		NetworKIN 3 prediction	ATM	ATM_ATR_group			-0.08976	0.988289	0.000252943	O94782	Ubiquitin carboxyl-terminal hydrolase 1	FFQKKETKRALDFTDSQENEEKASEYRASEI	-0.12596	-0.03227	-0.13855	75.018	62.226	75.018	19.2629	-0.010062	3	4.6451
VIM S430	VIM	S	430		Known kinase (PhosphoSitePlusDB)	DNAPK				0.05533	0.999999	3.90409e-15	P08670	Vimentin	LPNFSSLNLRETNLDSLPLVDTHSKRTLLIK	-0.249	0.0087	0.07249	139.81	130.53	139.81	60.4806	3.7389	3	13.086

## Sheet: CDK1
Site ID	Gene name	Amino acid	Position	Regulatory site	Source	Kinase gene name	Group	upregulated	downregulated	median log2(ratio VE+IR/IR normalized)	Localization prob	PEP	Protein	Protein name	Sequence window	log2(ratio VE+IR/IR normalized) replicate 1	log2(ratio VE+IR/IR normalized) replicate 2	log2(ratio VE+IR/IR normalized) replicate 3	Score	Delta score	Score for localization	Score diff	Mass error [ppm]	Ratio H/L count	Ratio H/L variability [%]
ADAR S825	ADAR	S	825		iGPS prediction	CDC2	CMGC/CDK/CDC2			0.14965	0.982603	6.11937e-11	P55265	Double-stranded RNA-specific adenosine deaminase	VTGASLRRTMLLLSRSPEAQPKTLPLTGSTF	0.05373	0.18222	0.12485	113.88	104.85	85.177	17.5221	0.61618	5	5.078
ADD1 S12	ADD1	S	12	+	Known kinase (PhosphoSitePlusDB)	CDK1				0.08963	0.976538	8.4416e-14	P35611	Alpha-adducin	____MNGDSRAAVVTSPPPTTAPHKERYFDR	-0.00178	0.06854	0.0365	97.271	92.299	83.404	16.2684	-0.78023	6	9.2606
AHCTF1 S1222	AHCTF1	S	1222		NetworKIN 3 prediction	CDK1	CDK2_CDK3_CDK1_CDK5_group			0.07176	0.971586	1.97164e-07	Q8WYP5	Protein ELYS	LRSTPLASPSPSPGRSPQRLKETRISFVEED	-0.09094	0.0914	0.02297	71.756	67.085	71.756	15.7684	0.12256	3	7.5835
AJUBA S119	AJUBA	S	119		iGPS prediction	CDC2	CMGC/CDK/CDC2			-0.25541	1	2.77425e-06	Q96IF1	LIM domain-containing protein ajuba	SLPPDFRLEPTAPALSPRSSFASSSASDASK	-0.24046	-0.30204	-0.34095	123.1	95.543	118.08	70.1651	0.14088	3	2.3249
ALMS1 S464	ALMS1	S	464		iGPS prediction	CDC2	CMGC/CDK/CDC2			-0.10866	0.999907	0.00126282	Q8TCU4	Alstrom syndrome protein 1	RESEYHSSDLRMLRMSPDTVPKAPKHLKAGD	0.03644	-0.17403	-0.31005	80.746	65.584	76.85	40.3363	-0.25919	12	15.043
ALMS1 S464	ALMS1	S	464		NetworKIN 3 prediction	CDK1	CDK2_CDK3_CDK1_CDK5_group			-0.10866	0.999907	0.00126282	Q8TCU4	Alstrom syndrome protein 1	RESEYHSSDLRMLRMSPDTVPKAPKHLKAGD	0.03644	-0.17403	-0.31005	80.746	65.584	76.85	40.3363	-0.25919	12	15.043
ALMS1 S92	ALMS1	S	92		iGPS prediction	CDC2	CMGC/CDK/CDC2			-0.04008	1	0.000591869	Q8TCU4	Alstrom syndrome protein 1	KAWLQAHPGRILPPLSPPQHRYSEGERTSLE	0.06347	-0.09543	-0.08926	73.927	58.298	73.877	73.877	-0.077962	6	4.4466
ALMS1 S92	ALMS1	S	92		NetworKIN 3 prediction	CDK1	CDK2_CDK3_CDK1_CDK5_group			-0.04008	1	0.000591869	Q8TCU4	Alstrom syndrome protein 1	KAWLQAHPGRILPPLSPPQHRYSEGERTSLE	0.06347	-0.09543	-0.08926	73.927	58.298	73.877	73.877	-0.077962	6	4.4466
ANAPC5 T232	ANAPC5	T	232		iGPS prediction	CDC2	CMGC/CDK/CDC2			0.14731	0.999298	0.0169055	Q9UJX4	Anaphase-promoting complex subunit 5	SQQASLLKNDETKALTPASLQKELNNLLKFN	0.02876	0.10068	0.17747	72.152	41.328	72.152	31.5363	0.38797	3	6.3359
ANAPC5 T232	ANAPC5	T	232		NetworKIN 3 prediction	CDK1	CDK2_CDK3_CDK1_CDK5_group			0.14731	0.999298	0.0169055	Q9UJX4	Anaphase-promoting complex subunit 5	SQQASLLKNDETKALTPASLQKELNNLLKFN	0.02876	0.10068	0.17747	72.152	41.328	72.152	31.5363	0.38797	3	6.3359
APC S2368	APC	S	2368		NetworKIN 3 prediction	CDK1	CDK2_CDK3_CDK1_CDK5_group			0.26891	0.941652	0.0083976	P25054	Adenomatous polyposis coli protein	TASTKSSGSGKMSYTSPGRQMSQQNLTKQTG	0.37098	0.33377	0.10268	77.358	62.422	77.358	12.0808	-0.52133	2	11.503
APC S2449	APC	S	2449		NetworKIN 3 prediction	CDK1	CDK2_CDK3_CDK1_CDK5_group			-0.01971	0.999271	0.00151333	P25054	Adenomatous polyposis coli protein	RPVLVRQSTFIKEAPSPTLRRKLEESASFES	0.00321	-0.05855	-0.14399	111.61	63.901	111.61	31.367	0.17055	11	13.107
APC S2789	APC	S	2789	+	NetworKIN 3 prediction	CDK1	CDK2_CDK3_CDK1_CDK5_group			0.55366	0.999995	0.00144516	P25054	Adenomatous polyposis coli protein	SGTVAARVTPFNYNPSPRKSSADSTSARPSQ	0.46364	0.51916	0.50487	79.652	69.343	79.652	53.2398	-0.080455	3	3.2626
ARHGEF2 S932	ARHGEF2	S	932		iGPS prediction	CDC2	CMGC/CDK/CDC2			-0.19423	1	4.90949e-08	Q92974	Rho guanine nucleotide exchange factor 2	SVHRNFEDRERQELGSPEERLQDSSDPDTGS	-0.20951	-0.25013	-0.24229	145.49	122.85	95.507	95.5072	-1.0625	11	9.3808
ARHGEF2 S932	ARHGEF2	S	932		NetworKIN 3 prediction	CDK1	CDK2_CDK3_CDK1_CDK5_group			-0.19423	1	4.90949e-08	Q92974	Rho guanine nucleotide exchange factor 2	SVHRNFEDRERQELGSPEERLQDSSDPDTGS	-0.20951	-0.25013	-0.24229	145.49	122.85	95.507	95.5072	-1.0625	11	9.3808
AURKB T64	AURKB	T	64		iGPS prediction	CDC2	CMGC/CDK/CDC2			0.47519	0.973578	0.00194255	Q96GD4	Aurora kinase B	PTAAPGQKVMENSSGTPDILTRHFTIDDFEI	0.45991	0.64615	0.4163	62.203	51.341	54.764	17.0771	-0.071137	3	8.917
AURKB T64	AURKB	T	64		NetworKIN 3 prediction	CDK1	CDK2_CDK3_CDK1_CDK5_group			0.47519	0.973578	0.00194255	Q96GD4	Aurora kinase B	PTAAPGQKVMENSSGTPDILTRHFTIDDFEI	0.45991	0.64615	0.4163	62.203	51.341	54.764	17.0771	-0.071137	3	8.917
BAD S25	BAD	S	25		iGPS prediction	CDC2	CMGC/CDK/CDC2			-0.10878	0.999997	3.60819e-10	Q92934	Bcl2 antagonist of cell death	SEQEDSSSAERGLGPSPAGDGPSGSGKHHRQ	-0.07625	-0.15541	-0.42328	93.5	85.415	93.5	55.2948	-0.49313	3	11.707
BARD1 S330	BARD1	S	330		iGPS prediction	CDC2	CMGC/CDK/CDC2			0.03365	0.999894	0.00326414	Q99728	BRCA1-associated RING domain protein 1	PLENNGKRGHHNRLSSPISKRCRTSILSTSG	-0.01441	-0.01298	0.04057	115.42	54.703	106.37	39.7621	-0.24013	6	3.1717
BARD1 S410	BARD1	S	410		iGPS prediction	CDC2	CMGC/CDK/CDC2			-0.07494	0.990047	0.000190395	Q99728	BRCA1-associated RING domain protein 1	PPSTLSSSSYRRVMSSPSAMKLLPNMAVKRN	-0.11881	-0.11951	-0.09543	120.86	92.991	120.86	21.5124	-0.10117	5	1.85
BCLAF1 S177	BCLAF1	S	177		iGPS prediction	CDC2	CMGC/CDK/CDC2			-0.00947	1	4.53378e-116	Q9NYF8	Bcl-2-associated transcription factor 1	QEKQTKKAEGEPQEESPLKSKSQEEPKDTFE	0.05112	-0.0561	-0.07329	284.12	266.04	84.581	84.5811	-0.65339	23	6.6576
BCLAF1 S268	BCLAF1	S	268		iGPS prediction	CDC2	CMGC/CDK/CDC2			-0.06431	1	7.41002e-117	Q9NYF8	Bcl-2-associated transcription factor 1	SAKNTPSQHSHSIQHSPERSGSGSVGNGSSR	-0.04338	-0.08131	-0.17314	274.82	260.97	274.82	73.0632	-0.19034	14	10.932
BCLAF1 S290	BCLAF1	S	290		iGPS prediction	CDC2	CMGC/CDK/CDC2			-0.05203	0.989398	8.71558e-05	Q9NYF8	Bcl-2-associated transcription factor 1	GSVGNGSSRYSPSQNSPIHHIPSRRSPAKTI	-0.02523	-0.0403	-0.10082	64.705	60.224	51.566	22.3944	0.1488	4	7.0244
BCLAF1 S496	BCLAF1	S	496		iGPS prediction	CDC2	CMGC/CDK/CDC2			-0.02204	0.999968	1.2861e-55	Q9NYF8	Bcl-2-associated transcription factor 1	EDKNSERITVKKETQSPEQVKSEKLKDLFDY	0.03602	-0.15246	-0.07083	227.46	201.48	227.46	44.9688	0.10868	18	7.6679
BCLAF1 S531	BCLAF1	S	531		iGPS prediction	CDC2	CMGC/CDK/CDC2			-0.04112	1	1.99104e-11	Q9NYF8	Bcl-2-associated transcription factor 1	HKNLDAREKSTFREESPLRIKMIASDSHRPE	0.00221	-0.1402	-0.15537	167.05	114.05	141.57	87.1272	0.45139	51	60.086
BCLAF1 S648	BCLAF1	S	648		iGPS prediction	CDC2	CMGC/CDK/CDC2			-0.04023	1	0.0168306	Q9NYF8	Bcl-2-associated transcription factor 1	TSYQKATEEHSTRQKSPEIHRRIDISPSTLR	0.09935	-0.05108	-0.27931	53.124	43.119	53.124	53.1236	-0.85836	4	14.709
BCLAF1 S658	BCLAF1	S	658		iGPS prediction	CDC2	CMGC/CDK/CDC2			-0.02446	0.999997	5.02699e-69	Q9NYF8	Bcl-2-associated transcription factor 1	STRQKSPEIHRRIDISPSTLRKHTRLAGEER	0.06851	-0.08867	-0.10378	208.84	130.33	208.15	55.4551	-0.32027	98	9.4347
BRD4 S1117	BRD4	S	1117		iGPS prediction	CDC2	CMGC/CDK/CDC2			0.16027	1	0.000501837	O60885	Bromodomain-containing protein 4	VQPQPLVVVKEEKIHSPIIRSEPFSPSLRPE	0.15054	0.06814	0.12139	155.58	119.14	155.58	155.585	-0.45249	8	2.0822
BRIP1 S1237	BRIP1	S	1237		iGPS prediction	CDC2	CMGC/CDK/CDC2			-0.072	0.997609	0.00140155	Q9BX63	Fanconi anemia group J protein	ELGKTHEIEIKNFKPSPSKNKGMFPGFK___	-0.11818	-0.11863	-0.11478	139.31	85.99	113.27	26.2042	0.32508	3	1.3727
BRIP1 S197	BRIP1	S	197		iGPS prediction	CDC2	CMGC/CDK/CDC2			-0.06628	1	0.0064877	Q9BX63	Fanconi anemia group J protein	NLDAKVDSGKTVKLNSPLEKINSFSPQKPPG	-0.17991	-0.11291	-0.08718	105.2	24.44	105.2	105.195	0.69197	3	4.5967
BUB1 S593	BUB1	S	593		iGPS prediction	CDC2	CMGC/CDK/CDC2			-0.07364	1	0.00982029	O43683	Mitotic checkpoint serine/threonine-protein kinase BUB1	DSTVWGIRCNKTLAPSPKSPGDFTSAAQLAS	-0.15964	-0.12027	-0.07925	83.883	73.745	83.883	69.101	0.16827	3	3.9858
BUB1 S593	BUB1	S	593		Known kinase (PhosphoSitePlusDB)	CDK1				-0.07364	1	0.00982029	O43683	Mitotic checkpoint serine/threonine-protein kinase BUB1	DSTVWGIRCNKTLAPSPKSPGDFTSAAQLAS	-0.15964	-0.12027	-0.07925	83.883	73.745	83.883	69.101	0.16827	3	3.9858
BUB1 S593	BUB1	S	593		NetworKIN 3 prediction	CDK1	CDK2_CDK3_CDK1_CDK5_group			-0.07364	1	0.00982029	O43683	Mitotic checkpoint serine/threonine-protein kinase BUB1	DSTVWGIRCNKTLAPSPKSPGDFTSAAQLAS	-0.15964	-0.12027	-0.07925	83.883	73.745	83.883	69.101	0.16827	3	3.9858
BUB1 S655	BUB1	S	655		iGPS prediction	CDC2	CMGC/CDK/CDC2			-0.05652	1	6.68765e-34	O43683	Mitotic checkpoint serine/threonine-protein kinase BUB1	SCEENMVVPSRDGKFSPIQEKSPKQALSSHM	0.07164	-0.10315	-0.14759	222.45	154.35	58.098	58.0983	0.19605	9	13.884
BUB1 S655	BUB1	S	655		NetworKIN 3 prediction	CDK1	CDK2_CDK3_CDK1_CDK5_group			-0.05652	1	6.68765e-34	O43683	Mitotic checkpoint serine/threonine-protein kinase BUB1	SCEENMVVPSRDGKFSPIQEKSPKQALSSHM	0.07164	-0.10315	-0.14759	222.45	154.35	58.098	58.0983	0.19605	9	13.884
BUB1 S661	BUB1	S	661		iGPS prediction	CDC2	CMGC/CDK/CDC2			-0.03133	1	6.5757e-05	O43683	Mitotic checkpoint serine/threonine-protein kinase BUB1	VVPSRDGKFSPIQEKSPKQALSSHMYSASLL	-0.04247	-0.07796	-0.03415	119.96	114.65	89.231	84.5303	0.32985	5	3.4478
BUB1 S661	BUB1	S	661		NetworKIN 3 prediction	CDK1	CDK2_CDK3_CDK1_CDK5_group			-0.03133	1	6.5757e-05	O43683	Mitotic checkpoint serine/threonine-protein kinase BUB1	VVPSRDGKFSPIQEKSPKQALSSHMYSASLL	-0.04247	-0.07796	-0.03415	119.96	114.65	89.231	84.5303	0.32985	5	3.4478
BUB1B S670	BUB1B	S	670	+	iGPS prediction	CDC2	CMGC/CDK/CDC2			0.13027	1	8.44834e-09	O60566	Mitotic checkpoint serine/threonine-protein kinase BUB1 beta	ACGTIYSQTLSIKKLSPIIEDSREATHSSGF	0.09401	0.08364	0.13466	143.21	119.89	143.21	102.333	0.22746	3	2.651
BUB1B S670	BUB1B	S	670	+	Known kinase (PhosphoSitePlusDB)	CDK1				0.13027	1	8.44834e-09	O60566	Mitotic checkpoint serine/threonine-protein kinase BUB1 beta	ACGTIYSQTLSIKKLSPIIEDSREATHSSGF	0.09401	0.08364	0.13466	143.21	119.89	143.21	102.333	0.22746	3	2.651
BUB1B S670	BUB1B	S	670	+	NetworKIN 3 prediction	CDK1	CDK2_CDK3_CDK1_CDK5_group			0.13027	1	8.44834e-09	O60566	Mitotic checkpoint serine/threonine-protein kinase BUB1 beta	ACGTIYSQTLSIKKLSPIIEDSREATHSSGF	0.09401	0.08364	0.13466	143.21	119.89	143.21	102.333	0.22746	3	2.651
CANX S583	CANX	S	583		Known kinase (PhosphoSitePlusDB)	CDK1				0.00331	1	1.10499e-154	P27824	Calnexin	EDRKPKAEEDEILNRSPRNRKPRRE______	0.03588	-0.04971	-0.09001	273.54	220.16	122.97	122.966	0.11796	84	9.5765
CASP2 S340	CASP2	S	340	+	iGPS prediction	CDC2	CMGC/CDK/CDC2			-0.14874	0.999999	1.40495e-10	P42575	Caspase-2;Caspase-2 subunit p12;Caspase-2 subunit p13;Caspase-2 subunit p18	TDRGVDQQDGKNHAGSPGCEESDAGKEKLPK	-0.17323	-0.09352	-0.19753	87.352	76.977	87.352	60.223	-0.3878	5	7.4207
CBFA2T2 S264	CBFA2T2	S	264		iGPS prediction	CDC2	CMGC/CDK/CDC2			0.04054	0.998261	0.000190395	O43439	Protein CBFA2T2	DTIAPEPPAKRVCTISPAPRHSPALTVPLMN	0.06987	-0.06877	-0.03858	117.45	95.454	109.39	27.59	-0.62509	5	3.9068
CBFA2T2 S33	CBFA2T2	S	33		iGPS prediction	CDC2	CMGC/CDK/CDC2			-0.07893	1	2.16423e-09	O43439	Protein CBFA2T2	QWKVGPEKRVPAMPGSPVEVKIQSRSSPPTM	-0.00064	-0.15959	-0.18664	142.17	127.78	99.344	99.344	0.24977	20	10.251
CCNE2 S21	CCNE2	S	21		iGPS prediction	CDC2	CMGC/CDK/CDC2		+	-0.64858	0.931095	5.59968e-14	O96020	G1/S-specific cyclin-E2	SRLQAKQQPQPSQTESPQEAQIIQAKKRKTT	-0.66386	-0.85603	-0.68832	90.978	84.536	85.062	12.0718	-0.16984	3	6.6243
CCNE2 S21	CCNE2	S	21		NetworKIN 3 prediction	CDK1	CDK2_CDK3_CDK1_CDK5_group		+	-0.64858	0.931095	5.59968e-14	O96020	G1/S-specific cyclin-E2	SRLQAKQQPQPSQTESPQEAQIIQAKKRKTT	-0.66386	-0.85603	-0.68832	90.978	84.536	85.062	12.0718	-0.16984	3	6.6243
CCNL1 S335	CCNL1	S	335		iGPS prediction	CDC2	CMGC/CDK/CDC2			-0.01127	0.984638	4.56576e-42	Q9UK58	Cyclin-L1	LNPDGTPALSTLGGFSPASKPSSPREVKAEE	-0.10625	-0.0579	-0.051	129.48	125.94	129.48	18.2993	0.31878	3	3.3859
CCNL1 S352	CCNL1	S	352		iGPS prediction	CDC2	CMGC/CDK/CDC2			-0.0851	0.999999	2.64069e-90	Q9UK58	Cyclin-L1	ASKPSSPREVKAEEKSPISINVKTVKKEPED	-0.12158	-0.09537	-0.13283	258.43	225.06	224.64	61.2939	0.022024	12	2.7047
CCP110 S366	CCP110	S	366		iGPS prediction	CDC2	CMGC/CDK/CDC2			0.15043	0.999998	1.73033e-06	O43303	Centriolar coiled-coil protein of 110 kDa	NNVIKSLTGSYAKLPSPEPSMSPKMHRRRSR	0.02848	0.14126	0.10164	113.11	113.11	113.11	57.2906	0.061804	3	5.1839
CCP110 S366	CCP110	S	366		NetworKIN 3 prediction	CDK1	CDK2_CDK3_CDK1_CDK5_group			0.15043	0.999998	1.73033e-06	O43303	Centriolar coiled-coil protein of 110 kDa	NNVIKSLTGSYAKLPSPEPSMSPKMHRRRSR	0.02848	0.14126	0.10164	113.11	113.11	113.11	57.2906	0.061804	3	5.1839
CCP110 S372	CCP110	S	372		iGPS prediction	CDC2	CMGC/CDK/CDC2			0.15043	0.983758	1.02845e-09	O43303	Centriolar coiled-coil protein of 110 kDa	LTGSYAKLPSPEPSMSPKMHRRRSRTSSACH	0.02848	0.14126	0.10164	152	144.02	123.81	17.8226	-0.64404	5	1.7989
CCP110 S372	CCP110	S	372		NetworKIN 3 prediction	CDK1	CDK2_CDK3_CDK1_CDK5_group			0.15043	0.983758	1.02845e-09	O43303	Centriolar coiled-coil protein of 110 kDa	LTGSYAKLPSPEPSMSPKMHRRRSRTSSACH	0.02848	0.14126	0.10164	152	144.02	123.81	17.8226	-0.64404	5	1.7989
CD2AP S510	CD2AP	S	510		iGPS prediction	CDC2	CMGC/CDK/CDC2			-0.1013	0.999665	1.41108e-35	Q9Y5K6	CD2-associated protein	KMPGRRLPGRFNGGHSPTHSPEKILKLPKEE	-0.03621	-0.21759	-0.16094	210.91	161.73	210.91	34.7462	0.50199	6	6.1776
CD3EAP S285	CD3EAP	S	285		Known kinase (PhosphoSitePlusDB)	CDK1				0.24574	0.810594	1.61244e-30	O15446	DNA-directed RNA polymerase I subunit RPA34	KQEQINTEPLEDTVLSPTKKRKRQKGTEGME	0.68418	0.18247	0.17698	160.84	152.31	107.75	6.33513	-0.51351	4	16.508
CDC20 S41	CDC20	S	41		iGPS prediction	CDC2	CMGC/CDK/CDC2	+		1.05429	1	9.67338e-11	Q12834	Cell division cycle protein 20 homolog	ARWQRKAKEAAGPAPSPMRAANRSHSAGRTP	1.03755	1.00293	1.01243	133.62	125.31	80.507	80.5075	-0.26252	7	18.096
CDC20 S41	CDC20	S	41		NetworKIN 3 prediction	CDK1	CDK2_CDK3_CDK1_CDK5_group	+		1.05429	1	9.67338e-11	Q12834	Cell division cycle protein 20 homolog	ARWQRKAKEAAGPAPSPMRAANRSHSAGRTP	1.03755	1.00293	1.01243	133.62	125.31	80.507	80.5075	-0.26252	7	18.096
CDC23 S588	CDC23	S	588		iGPS prediction	CDC2	CMGC/CDK/CDC2			-0.07763	0.99999	9.14045e-06	Q9UJX2	Cell division cycle protein 23 homolog	LPASLSANNTPTRRVSPLNLSSVTP______	-0.12343	-0.08222	-0.12642	106.3	98.168	92.8	50.2803	-0.604	4	2.4928
CDC23 S588	CDC23	S	588		NetworKIN 3 prediction	CDK1	CDK2_CDK3_CDK1_CDK5_group			-0.07763	0.99999	9.14045e-06	Q9UJX2	Cell division cycle protein 23 homolog	LPASLSANNTPTRRVSPLNLSSVTP______	-0.12343	-0.08222	-0.12642	106.3	98.168	92.8	50.2803	-0.604	4	2.4928
CDC6 S45	CDC6	S	45		iGPS prediction	CDC2	CMGC/CDK/CDC2			0.30615	0.905572	6.35712e-08	Q99741	Cell division control protein 6 homolog	SDAKLEPTNVQTVTCSPRVKALPLSPRKRLG	0.18886	0.25952	0.06424	99.409	88.212	99.409	9.85235	-0.24225	2	17.368
CDC6 S45	CDC6	S	45		NetworKIN 3 prediction	CDK1	CDK2_CDK3_CDK1_CDK5_group			0.30615	0.905572	6.35712e-08	Q99741	Cell division control protein 6 homolog	SDAKLEPTNVQTVTCSPRVKALPLSPRKRLG	0.18886	0.25952	0.06424	99.409	88.212	99.409	9.85235	-0.24225	2	17.368
CDC6 S54	CDC6	S	54	+	iGPS prediction	CDC2	CMGC/CDK/CDC2			-0.08496	1	0.00630414	Q99741	Cell division control protein 6 homolog	VQTVTCSPRVKALPLSPRKRLGDDNLCNTPH	-0.12596	-0.10871	-0.12502	107	17.459	95.608	95.6077	-0.60923	6	2.1379
CDC6 S54	CDC6	S	54	+	NetworKIN 3 prediction	CDK1	CDK2_CDK3_CDK1_CDK5_group			-0.08496	1	0.00630414	Q99741	Cell division control protein 6 homolog	VQTVTCSPRVKALPLSPRKRLGDDNLCNTPH	-0.12596	-0.10871	-0.12502	107	17.459	95.608	95.6077	-0.60923	6	2.1379
CDCA2 S710	CDCA2	S	710		NetworKIN 3 prediction	CDK1	CDK2_CDK3_CDK1_CDK5_group			0.38615	0.999966	5.94631e-45	Q69YH5	Cell division cycle-associated protein 2	KNKSESENEPKAGTDSPVSCASVTEERVASD	0.44373	0.32454	0.32505	199.91	191.38	199.91	44.6656	-0.96317	6	3.3377
CDCA2 S756	CDCA2	S	756		NetworKIN 3 prediction	CDK1	CDK2_CDK3_CDK1_CDK5_group			0.17645	1	0.00231927	Q69YH5	Cell division cycle-associated protein 2	AGGQNAENLCQFFKISPDLNIKCERKDDFLG	0.21799	0.08864	0.12766	104.39	57.297	99.34	99.3405	0.89014	3	3.4105
CDCA2 S98	CDCA2	S	98		NetworKIN 3 prediction	CDK1	CDK2_CDK3_CDK1_CDK5_group	+		2.17852	0.999999	6.95345e-14	Q69YH5	Cell division cycle-associated protein 2	YLKKCRRRSAVGARGSPETNHLIRFIARQQN	2.16324	2.17262	2.01388	134.98	121.39	100.38	59.059	0.061003	3	5.6301
CDCA3 S29	CDCA3	S	29		iGPS prediction	CDC2	CMGC/CDK/CDC2			0.19383	0.97817	5.69728e-05	Q99618	Cell division cycle-associated protein 3	PPPHNKHLARVADPRSPSAGILRTPIQVESS	0.2815	0.12406	0.07249	76.358	57.78	73.802	16.5135	-0.13359	6	10.25
CDCA3 S29	CDCA3	S	29		NetworKIN 3 prediction	CDK1	CDK2_CDK3_CDK1_CDK5_group			0.19383	0.97817	5.69728e-05	Q99618	Cell division cycle-associated protein 3	PPPHNKHLARVADPRSPSAGILRTPIQVESS	0.2815	0.12406	0.07249	76.358	57.78	73.802	16.5135	-0.13359	6	10.25
CDCA5 S21	CDCA5	S	21		Known kinase (PhosphoSitePlusDB)	CDK1				-0.10457	0.999972	2.01742e-05	Q96FF9	Sororin	TRSGGAAQRSGPRAPSPTKPLRRSQRKSGSE	-0.10347	-0.192	-0.24604	115.33	115.33	115.33	45.463	0.1583	14	6.671
CDCA5 S75	CDCA5	S	75		Known kinase (PhosphoSitePlusDB)	CDK1		+		1.37273	1	1.71616e-09	Q96FF9	Sororin	LKRIVAHAVEVPAVQSPRRSPRISFFLEKEN	1.28091	1.30867	1.6061	105.79	89.47	71.853	71.853	-0.42949	12	13.004
CDCA5 S79	CDCA5	S	79		Known kinase (PhosphoSitePlusDB)	CDK1		+		1.37273	1	5.75422e-07	Q96FF9	Sororin	VAHAVEVPAVQSPRRSPRISFFLEKENEPPG	1.28091	1.30867	1.6061	68.445	65.217	42.791	42.7909	-0.88693	4	20.017
CDCA8 S219	CDCA8	S	219	+	iGPS prediction	CDC2	CMGC/CDK/CDC2			0.39791	0.999829	3.82489e-20	Q53HL2	Borealin	TPAAGERIYNISGNGSPLADSKEIFLTVPVG	0.38263	0.35675	0.29922	150.18	138.78	137.13	38.4249	-0.3139	3	2.1151
CDCA8 S219	CDCA8	S	219	+	NetworKIN 3 prediction	CDK1	CDK2_CDK3_CDK1_CDK5_group			0.39791	0.999829	3.82489e-20	Q53HL2	Borealin	TPAAGERIYNISGNGSPLADSKEIFLTVPVG	0.38263	0.35675	0.29922	150.18	138.78	137.13	38.4249	-0.3139	3	2.1151
CDCA8 T106	CDCA8	T	106		iGPS prediction	CDC2	CMGC/CDK/CDC2	+		1.82818	1	3.36884e-06	Q53HL2	Borealin	LDITEINKLTAEAIQTPLKSAKTRKVIQVDE	1.75034	1.84214	1.88493	131.96	107.26	93.716	75.3033	-0.33462	6	13.548
CDCA8 T106	CDCA8	T	106		NetworKIN 3 prediction	CDK1	CDK2_CDK3_CDK1_CDK5_group	+		1.82818	1	3.36884e-06	Q53HL2	Borealin	LDITEINKLTAEAIQTPLKSAKTRKVIQVDE	1.75034	1.84214	1.88493	131.96	107.26	93.716	75.3033	-0.33462	6	13.548
CDK5RAP2 S1238	CDK5RAP2	S	1238		NetworKIN 3 prediction	CDK1	CDK2_CDK3_CDK1_CDK5_group			-0.02147	0.998908	7.82572e-13	Q96SN8	CDK5 regulatory subunit-associated protein 2	LFSEIHNLQNKFRDLSPPRYDSLVQSQAREL	-0.03675	0.08812	-0.28596	101.61	90.24	64.705	30.0556	0.18549	3	12.943
CDK7 T170	CDK7	T	170	+	Known kinase (PhosphoSitePlusDB)	CDK1				0.15017	0.999974	0.00130337	P50613	Cyclin-dependent kinase 7	DFGLAKSFGSPNRAYTHQVVTRWYRAPELLF	0.19111	0.09232	0.04315	106.26	89.88	106.26	45.8598	0.37313	8	8.6224
CDKN1B S10	CDKN1B	S	10	+	iGPS prediction	CDC2	CMGC/CDK/CDC2			-0.07226	0.995377	0.000163689	P46527	Cyclin-dependent kinase inhibitor 1B	______MSNVRVSNGSPSLERMDARQAEHPK	-0.04159	-0.11889	-0.16828	116.98	96.851	116.98	23.3319	-0.051293	3	3.2298
CDKN1B S10	CDKN1B	S	10	+	NetworKIN 3 prediction	CDK1	CDK2_CDK3_CDK1_CDK5_group			-0.07226	0.995377	0.000163689	P46527	Cyclin-dependent kinase inhibitor 1B	______MSNVRVSNGSPSLERMDARQAEHPK	-0.04159	-0.11889	-0.16828	116.98	96.851	116.98	23.3319	-0.051293	3	3.2298
CENPA S17	CENPA	S	17		NetworKIN 3 prediction	CDK1	CDK2_CDK3_CDK1_CDK5_group			0.08841	0.999982	1.85417e-11	P49450	Histone H3-like centromeric protein A	GPRRRSRKPEAPRRRSPSPTPTPGPSRRGPS	0.07082	0.09297	-0.09707	112.55	99.395	87.356	47.5025	-0.39284	14	10.063
CENPA S19	CENPA	S	19		NetworKIN 3 prediction	CDK1	CDK2_CDK3_CDK1_CDK5_group			0.09085	0.999277	1.85417e-11	P49450	Histone H3-like centromeric protein A	RRRSRKPEAPRRRSPSPTPTPGPSRRGPSLG	0.07082	0.09297	-0.04605	112.55	99.395	87.356	31.4489	-0.39284	13	9.9821
CENPF S3150	CENPF	S	3150		iGPS prediction	CDC2	CMGC/CDK/CDC2	+		0.58957	0.999634	1.39295e-33	P49454	Centromere protein F	TAGGSRSQKVKVAQRSPVDSGTILREPTTKS	0.57429	0.66469	0.66041	144.29	125.71	84.327	34.6678	-0.9259	6	12.828
CENPF S3150	CENPF	S	3150		NetworKIN 3 prediction	CDK1	CDK2_CDK3_CDK1_CDK5_group	+		0.58957	0.999634	1.39295e-33	P49454	Centromere protein F	TAGGSRSQKVKVAQRSPVDSGTILREPTTKS	0.57429	0.66469	0.66041	144.29	125.71	84.327	34.6678	-0.9259	6	12.828
CENPJ S260	CENPJ	S	260		NetworKIN 3 prediction	CDK1	CDK2_CDK3_CDK1_CDK5_group			-0.26944	0.999959	2.55029e-28	Q9HC77	Centromere protein J	CRTAHGDFVLTSKRASPNLFSEAQYQEAPVE	-0.08688	-0.31607	-0.36359	129.29	123.33	117.61	43.8539	0.53934	3	8.964
CENPJ S540	CENPJ	S	540		iGPS prediction	CDC2	CMGC/CDK/CDC2			-0.07704	1	0.0045985	Q9HC77	Centromere protein J	RLPLSTGPASRLAAKSPIRETMKESESSLDV	-0.08413	-0.13187	-0.06249	90.05	45.733	90.05	90.0503	-0.832	4	6.3504
CENPJ S540	CENPJ	S	540		NetworKIN 3 prediction	CDK1	CDK2_CDK3_CDK1_CDK5_group			-0.07704	1	0.0045985	Q9HC77	Centromere protein J	RLPLSTGPASRLAAKSPIRETMKESESSLDV	-0.08413	-0.13187	-0.06249	90.05	45.733	90.05	90.0503	-0.832	4	6.3504
CENPJ S859	CENPJ	S	859		iGPS prediction	CDC2	CMGC/CDK/CDC2			-0.19984	0.999979	6.97229e-05	Q9HC77	Centromere protein J	PVKRGEDLSKSRRSRSPPTSELMMKFFPSLK	-0.21512	-0.26666	-0.2694	94.203	77.674	86.772	47.0419	-0.087623	5	6.7633
CENPJ S859	CENPJ	S	859		NetworKIN 3 prediction	CDK1	CDK2_CDK3_CDK1_CDK5_group			-0.19984	0.999979	6.97229e-05	Q9HC77	Centromere protein J	PVKRGEDLSKSRRSRSPPTSELMMKFFPSLK	-0.21512	-0.26666	-0.2694	94.203	77.674	86.772	47.0419	-0.087623	5	6.7633
CEP135 S439	CEP135	S	439		iGPS prediction	CDC2	CMGC/CDK/CDC2			-0.09177	0.992631	1.65138e-07	Q66GS9	Centrosomal protein of 135 kDa	VERMRLEHGIKRRDRSPSRLDTFLKGIEEER	-0.04497	-0.20848	-0.11098	116.96	89.716	116.96	21.2946	0.48176	6	7.4956
CEP135 S439	CEP135	S	439		NetworKIN 3 prediction	CDK1	CDK2_CDK3_CDK1_CDK5_group			-0.09177	0.992631	1.65138e-07	Q66GS9	Centrosomal protein of 135 kDa	VERMRLEHGIKRRDRSPSRLDTFLKGIEEER	-0.04497	-0.20848	-0.11098	116.96	89.716	116.96	21.2946	0.48176	6	7.4956
CEP135 T1121	CEP135	T	1121		iGPS prediction	CDC2	CMGC/CDK/CDC2			-0.25691	0.996273	0.0143564	Q66GS9	Centrosomal protein of 135 kDa	ERERAIQEMRRHGLATPPLSSTLRSPSHSPE	-0.30608	-0.23516	-0.32827	52.527	45.829	42.242	26.697	1.0898	6	10.967
CEP135 T1121	CEP135	T	1121		NetworKIN 3 prediction	CDK1	CDK2_CDK3_CDK1_CDK5_group			-0.25691	0.996273	0.0143564	Q66GS9	Centrosomal protein of 135 kDa	ERERAIQEMRRHGLATPPLSSTLRSPSHSPE	-0.30608	-0.23516	-0.32827	52.527	45.829	42.242	26.697	1.0898	6	10.967
CEP152 T1351	CEP152	T	1351		iGPS prediction	CDC2	CMGC/CDK/CDC2			0.19686	0.999135	0.000616358	O94986	Centrosomal protein of 152 kDa	MNAASKLATMAKLLETPISSKSQSKTTQSAL	0.07449	0.15851	0.21208	109.72	68.558	109.72	31.1731	-0.38053	6	5.8826
CEP152 T1351	CEP152	T	1351		NetworKIN 3 prediction	CDK1	CDK2_CDK3_CDK1_CDK5_group			0.19686	0.999135	0.000616358	O94986	Centrosomal protein of 152 kDa	MNAASKLATMAKLLETPISSKSQSKTTQSAL	0.07449	0.15851	0.21208	109.72	68.558	109.72	31.1731	-0.38053	6	5.8826
CEP250 S2229	CEP250	S	2229		iGPS prediction	CDC2	CMGC/CDK/CDC2			-0.09169	1	1.08511e-24	Q9BV73	Centrosome-associated protein CEP250	ELELTRRALEKERLHSPGATSTAELGSRGEQ	-0.01254	-0.19481	-0.14048	164.2	100.1	156.73	82.6983	0.86576	6	4.7526
CEP250 S2229	CEP250	S	2229		NetworKIN 3 prediction	CDK1	CDK2_CDK3_CDK1_CDK5_group			-0.09169	1	1.08511e-24	Q9BV73	Centrosome-associated protein CEP250	ELELTRRALEKERLHSPGATSTAELGSRGEQ	-0.01254	-0.19481	-0.14048	164.2	100.1	156.73	82.6983	0.86576	6	4.7526
CETN2 S20	CETN2	S	20		iGPS prediction	CDC2	CMGC/CDK/CDC2			-0.17386	0.999998	7.84309e-17	P41208	Centrin-2	FKKANMASSSQRKRMSPKPELTEEQKQEIRE	-0.14938	-0.37606	-0.19938	113.63	105.45	113.63	57.3305	0.71351	5	8.2779
CETN2 S20	CETN2	S	20		NetworKIN 3 prediction	CDK1	CDK2_CDK3_CDK1_CDK5_group			-0.17386	0.999998	7.84309e-17	P41208	Centrin-2	FKKANMASSSQRKRMSPKPELTEEQKQEIRE	-0.14938	-0.37606	-0.19938	113.63	105.45	113.63	57.3305	0.71351	5	8.2779
CHAF1B S410	CHAF1B	S	410		iGPS prediction	CDC2	CMGC/CDK/CDC2			-0.21695	0.892303	1.67966e-07	Q13112	Chromatin assembly factor 1 subunit B	PDTAKKTKSQTHRGSSPGPRPVEGTPASRTQ	-0.27945	-0.34224	0.06784	75.445	71.327	53.453	9.20143	0.67213	4	15.352
CHAF1B S410	CHAF1B	S	410		NetworKIN 3 prediction	CDK1	CDK2_CDK3_CDK1_CDK5_group			-0.21695	0.892303	1.67966e-07	Q13112	Chromatin assembly factor 1 subunit B	PDTAKKTKSQTHRGSSPGPRPVEGTPASRTQ	-0.27945	-0.34224	0.06784	75.445	71.327	53.453	9.20143	0.67213	4	15.352
CHAF1B S429	CHAF1B	S	429		iGPS prediction	CDC2	CMGC/CDK/CDC2			0.37306	0.993076	1.3577e-25	Q13112	Chromatin assembly factor 1 subunit B	RPVEGTPASRTQDPSSPGTTPPQARQAPAPT	0.2148	0.35816	0.27878	173.09	164.39	138.97	21.6766	-0.043543	2	5.9696
CHAF1B S429	CHAF1B	S	429		NetworKIN 3 prediction	CDK1	CDK2_CDK3_CDK1_CDK5_group			0.37306	0.993076	1.3577e-25	Q13112	Chromatin assembly factor 1 subunit B	RPVEGTPASRTQDPSSPGTTPPQARQAPAPT	0.2148	0.35816	0.27878	173.09	164.39	138.97	21.6766	-0.043543	2	5.9696
CHAF1B T433	CHAF1B	T	433		iGPS prediction	CDC2	CMGC/CDK/CDC2			0.33525	0.934432	1.47197e-08	Q13112	Chromatin assembly factor 1 subunit B	GTPASRTQDPSSPGTTPPQARQAPAPTVIRD	0.2148	0.34161	0.29012	99.413	99.413	72.359	11.5948	-0.98684	4	5.6368
CHAF1B T433	CHAF1B	T	433		NetworKIN 3 prediction	CDK1	CDK2_CDK3_CDK1_CDK5_group			0.33525	0.934432	1.47197e-08	Q13112	Chromatin assembly factor 1 subunit B	GTPASRTQDPSSPGTTPPQARQAPAPTVIRD	0.2148	0.34161	0.29012	99.413	99.413	72.359	11.5948	-0.98684	4	5.6368
CHAMP1 S204	CHAMP1	S	204		NetworKIN 3 prediction	CDK1	CDK2_CDK3_CDK1_CDK5_group			-0.12819	1	8.67297e-36	Q96JM3	Chromosome alignment-maintaining phosphoprotein 1	KSVPVCESQKLAPVPSPEPQKPAPVSPESVK	-0.15372	-0.19734	0.04193	125.35	116.88	103.04	73.3962	0.063193	8	11.008
CHAMP1 S214	CHAMP1	S	214		NetworKIN 3 prediction	CDK1	CDK2_CDK3_CDK1_CDK5_group			0.11263	0.966219	1.08261e-20	Q96JM3	Chromosome alignment-maintaining phosphoprotein 1	LAPVPSPEPQKPAPVSPESVKATLSNPKPQK	0.06087	0.08759	0.06384	104.97	93.922	78.221	14.5641	0.15557	1	NaN
CHAMP1 S282	CHAMP1	S	282		NetworKIN 3 prediction	CDK1	CDK2_CDK3_CDK1_CDK5_group			-0.22764	0.984481	1.49317e-75	Q96JM3	Chromosome alignment-maintaining phosphoprotein 1	SRKSARTTSPEPRKPSPSESPEPWKPFPAVS	-0.29789	-0.20904	-0.22147	204.89	191.87	196.81	18.4044	0.41126	2	5.3878
CHAMP1 S286	CHAMP1	S	286		NetworKIN 3 prediction	CDK1	CDK2_CDK3_CDK1_CDK5_group			-0.00612	0.952449	1.84064e-29	Q96JM3	Chromosome alignment-maintaining phosphoprotein 1	ARTTSPEPRKPSPSESPEPWKPFPAVSPEPR	-0.20979	0.01369	-0.12135	119.53	111.6	119.53	14.3224	-0.065977	2	6.514
CHAMP1 S386	CHAMP1	S	386		NetworKIN 3 prediction	CDK1	CDK2_CDK3_CDK1_CDK5_group			0.26748	0.983255	0.00383232	Q96JM3	Chromosome alignment-maintaining phosphoprotein 1	KSSSVSPSSWKSPPASPESWKSGPPELRKTA	0.16741	0.23528	0.21869	69.846	56.809	69.846	17.7144	0.30423	3	3.7139
CHAMP1 S405	CHAMP1	S	405		NetworKIN 3 prediction	CDK1	CDK2_CDK3_CDK1_CDK5_group			0.34494	0.999807	2.5915e-05	Q96JM3	Chromosome alignment-maintaining phosphoprotein 1	WKSGPPELRKTAPTLSPEHWKAVPPVSPELR	0.30457	0.2498	0.39259	92.427	76.648	89.26	37.1588	-0.35382	8	7.8705
CHAMP1 S416	CHAMP1	S	416		NetworKIN 3 prediction	CDK1	CDK2_CDK3_CDK1_CDK5_group			0.36782	1	2.07814e-05	Q96JM3	Chromosome alignment-maintaining phosphoprotein 1	APTLSPEHWKAVPPVSPELRKPGPPLSPEIR	0.3457	0.27391	0.33139	120.03	77.245	43.761	43.7611	0.96244	25	5.9742
CHAMP1 S427	CHAMP1	S	427		NetworKIN 3 prediction	CDK1	CDK2_CDK3_CDK1_CDK5_group		+	-0.45532	1	6.9003e-13	Q96JM3	Chromosome alignment-maintaining phosphoprotein 1	VPPVSPELRKPGPPLSPEIRSPAGSPELRKP	-0.54917	-0.50195	-0.4889	169.98	136.78	49.967	49.9667	0.34208	12	4.4768
CHAMP1 S432	CHAMP1	S	432		NetworKIN 3 prediction	CDK1	CDK2_CDK3_CDK1_CDK5_group			0.42954	1	6.9003e-13	Q96JM3	Chromosome alignment-maintaining phosphoprotein 1	PELRKPGPPLSPEIRSPAGSPELRKPSGSPD	0.2849	0.41396	0.39057	87.155	87.155	49.967	49.9667	0.34208	1	NaN
CHAMP1 S436	CHAMP1	S	436		NetworKIN 3 prediction	CDK1	CDK2_CDK3_CDK1_CDK5_group			0.42954	1	6.9003e-13	Q96JM3	Chromosome alignment-maintaining phosphoprotein 1	KPGPPLSPEIRSPAGSPELRKPSGSPDLWKL	0.2849	0.41396	0.39057	145.09	105.43	49.967	49.9667	0.34208	6	5.3275
CHAMP1 S445	CHAMP1	S	445		NetworKIN 3 prediction	CDK1	CDK2_CDK3_CDK1_CDK5_group			-0.43594	0.993344	6.21613e-28	Q96JM3	Chromosome alignment-maintaining phosphoprotein 1	IRSPAGSPELRKPSGSPDLWKLSPDQRKTSP	-0.53235	-0.40144	-0.13085	172.3	127.38	172.3	21.7386	-0.19196	2	7.9521
CHAMP1 S459	CHAMP1	S	459		NetworKIN 3 prediction	CDK1	CDK2_CDK3_CDK1_CDK5_group			0.14457	0.999594	1.4896e-45	Q96JM3	Chromosome alignment-maintaining phosphoprotein 1	GSPDLWKLSPDQRKTSPASLDFPESQKSSRG	0.11433	0.08746	0.14618	218.11	197.28	218.11	33.9134	0.12025	7	2.8872
CHAMP1 S476	CHAMP1	S	476		NetworKIN 3 prediction	CDK1	CDK2_CDK3_CDK1_CDK5_group			-0.12954	1	0.00472286	Q96JM3	Chromosome alignment-maintaining phosphoprotein 1	ASLDFPESQKSSRGGSPDLWKSSFFIEPQKP	-0.21321	-0.17617	-0.08499	90.149	74.71	45.433	45.4329	-0.27837	9	10.473
CHAMP1 S507	CHAMP1	S	507		NetworKIN 3 prediction	CDK1	CDK2_CDK3_CDK1_CDK5_group			0.53526	0.999968	4.6677e-12	Q96JM3	Chromosome alignment-maintaining phosphoprotein 1	VFPETRKPGPSGPSESPKAASDIWKPVLSID	0.48491	0.48863	0.48915	161.75	142.07	161.75	44.8814	1.0666	3	1.4615
CHAMP1 S542	CHAMP1	S	542		NetworKIN 3 prediction	CDK1	CDK2_CDK3_CDK1_CDK5_group			0.02616	0.99961	0.001023	Q96JM3	Chromosome alignment-maintaining phosphoprotein 1	KPALFPEPAKTAPPASPEARKRALFPEPRKH	-0.10945	0.01356	0.01416	89.44	64.426	89.44	34.0876	0.10329	6	7.55
CHAMP1 S675	CHAMP1	S	675		NetworKIN 3 prediction	CDK1	CDK2_CDK3_CDK1_CDK5_group	+		1.28143	0.998567	6.58139e-07	Q96JM3	Chromosome alignment-maintaining phosphoprotein 1	VESIDFSKENKMDMTSPEQSRNVLQFTEEKE	1.31292	1.30782	1.14498	159.5	141.83	159.5	28.4365	-1.1289	4	6.3858
CLASP1 S594	CLASP1	S	594		NetworKIN 3 prediction	CDK1	CDK2_CDK3_CDK1_CDK5_group			0.1529	0.999012	0.000144355	Q7Z460	CLIP-associating protein 1	SRASTVSTKSVSTTGSLQRSRSDIDVNAAAS	0.1437	0.10627	0.05769	122.46	111.24	115.57	30.0529	0.55909	3	1.9908
CLASP1 T711	CLASP1	T	711		iGPS prediction	CDC2	CMGC/CDK/CDC2			-0.24482	0.996618	1.29614e-06	Q7Z460	CLIP-associating protein 1	GYGGLTGGSSRGPPVTPSSEKRSKIPRSQGC	-0.28427	-0.19968	-0.27832	117.63	99.81	117.63	24.9941	0.11354	4	3.8218
CLASP1 T711	CLASP1	T	711		NetworKIN 3 prediction	CDK1	CDK2_CDK3_CDK1_CDK5_group			-0.24482	0.996618	1.29614e-06	Q7Z460	CLIP-associating protein 1	GYGGLTGGSSRGPPVTPSSEKRSKIPRSQGC	-0.28427	-0.19968	-0.27832	117.63	99.81	117.63	24.9941	0.11354	4	3.8218
CLASP2 S507	CLASP2	S	507	+	Known kinase (PhosphoSitePlusDB)	CDK1				0.25036	0.985834	2.2159e-05	O75122	CLIP-associating protein 2	KRSKIPRSQGCSREASPSRLSVARSSRIPRP	0.23508	0.09572	0.33945	102.73	69.674	102.73	18.4338	0.94968	3	8.5427
CLSPN S1314	CLSPN	S	1314		iGPS prediction	CDC2	CMGC/CDK/CDC2			0.54508	0.938525	1.32649e-06	Q9HAW4	Claspin	SSKSQVKKRGPSFMTSPSPKHLKTDDSTSGL	0.32237	0.32977	0.49629	109.99	95.003	57.288	13.696	-0.88505	1	NaN
CLSPN S1316	CLSPN	S	1316		iGPS prediction	CDC2	CMGC/CDK/CDC2			-0.28838	0.964014	0.000928475	Q9HAW4	Claspin	KSQVKKRGPSFMTSPSPKHLKTDDSTSGLTR	-0.46562	-0.38996	-0.0495	83.856	74.789	82.529	14.485	0.97403	4	20.832
CLSPN S1316	CLSPN	S	1316		NetworKIN 3 prediction	CDK1	CDK2_CDK3_CDK1_CDK5_group			-0.28838	0.964014	0.000928475	Q9HAW4	Claspin	KSQVKKRGPSFMTSPSPKHLKTDDSTSGLTR	-0.46562	-0.38996	-0.0495	83.856	74.789	82.529	14.485	0.97403	4	20.832
CLSPN S810	CLSPN	S	810		iGPS prediction	CDC2	CMGC/CDK/CDC2			-0.20924	0.999996	0.0016249	Q9HAW4	Claspin	RGTSFFPTAGGFRSPSPGLFRASLVSSASKS	-0.1703	-0.2605	-0.25957	145.9	145.9	145.9	53.8527	-0.10341	6	2.3232
CNTLN S1085	CNTLN	S	1085		iGPS prediction	CDC2	CMGC/CDK/CDC2			0.29372	0.837491	0.00974654	Q9NXG0	Centlein	ENSQVTFPRIQVTSLSPSRSMDLEMKQLQYK	0.27844	0.15124	0.13225	57.434	20.254	53.377	10.3473	9.8327	1	NaN
COIL T303	COIL	T	303		iGPS prediction	CDC2	CMGC/CDK/CDC2			0.31022	0.999449	2.43128e-11	P38432	Coilin	NTTADKLAIKLGFSLTPSKGKTSGTTSSSSD	0.23046	0.25414	0.33824	164.81	144.19	163.33	33.1464	0.044709	6	5.0466
CSNK1E S363	CSNK1E	S	363		iGPS prediction	CDC2	CMGC/CDK/CDC2			0.01992	0.971905	0.000224226	P49674	Casein kinase I isoform epsilon	VASTPASRIQPAGNTSPRAISRVDRERKVSM	0.00961	0.01756	-0.13821	99.498	70.54	91.28	15.3899	-0.33498	4	5.3796
CSNK1E S363	CSNK1E	S	363		NetworKIN 3 prediction	CDK1	CDK2_CDK3_CDK1_CDK5_group			0.01992	0.971905	0.000224226	P49674	Casein kinase I isoform epsilon	VASTPASRIQPAGNTSPRAISRVDRERKVSM	0.00961	0.01756	-0.13821	99.498	70.54	91.28	15.3899	-0.33498	4	5.3796
CUX1 S1270	CUX1	S	1270	+	iGPS prediction	CDC2	CMGC/CDK/CDC2			-0.00512	1	2.53777e-06	P39880	Homeobox protein cut-like 1	EKEALKRAYQQKPYPSPKTIEDLATQLNLKT	0.09401	-0.05175	-0.05942	117.2	103.12	117.2	86.314	0.017777	3	4.6932
CUX1 S1270	CUX1	S	1270	+	NetworKIN 3 prediction	CDK1	CDK2_CDK3_CDK1_CDK5_group			-0.00512	1	2.53777e-06	P39880	Homeobox protein cut-like 1	EKEALKRAYQQKPYPSPKTIEDLATQLNLKT	0.09401	-0.05175	-0.05942	117.2	103.12	117.2	86.314	0.017777	3	4.6932
DENR S73	DENR	S	73		iGPS prediction	CDC2	CMGC/CDK/CDC2			-0.00016	1	1.74497e-23	O43583	Density-regulated protein	EKNFPNEFAKLTVENSPKQEAGISEGQGTAG	0.0079	-0.08359	0.00793	125.23	41.343	125.23	81.268	0.14573	5	6.8627
DFFA S315	DFFA	S	315		iGPS prediction	CDC2	CMGC/CDK/CDC2			-0.14725	0.996588	5.00639e-10	O00273	DNA fragmentation factor subunit alpha	TQSLHSLRSISASKASPPGDLQNPKRARQDP	-0.08335	-0.2236	-0.2663	88.04	80.489	75.611	25.375	-0.16574	5	6.8901
DLGAP5 S662	DLGAP5	S	662		iGPS prediction	CDC2	CMGC/CDK/CDC2	+		0.72133	0.937945	1.90655e-47	Q15398	Disks large-associated protein 5	VSQSRNEMGIPQQTTSPENAGPQNTKSEHVK	0.70605	0.63944	0.70173	157.96	157.96	136.24	11.8465	0.60348	3	2.235
DLGAP5 S662	DLGAP5	S	662		NetworKIN 3 prediction	CDK1	CDK2_CDK3_CDK1_CDK5_group	+		0.72133	0.937945	1.90655e-47	Q15398	Disks large-associated protein 5	VSQSRNEMGIPQQTTSPENAGPQNTKSEHVK	0.70605	0.63944	0.70173	157.96	157.96	136.24	11.8465	0.60348	3	2.235
DNM1L S616	DNM1L	S	616	+	Known kinase (PhosphoSitePlusDB)	CDK1				0.09342	1	9.86543e-05	O00429	Dynamin-1-like protein	LLAEEKSKPIPIMPASPQKGHAVNLLDVPVP	0.00577	0.04679	0.1453	82.747	72.947	82.747	67.5854	1.6468	3	6.0207
DOT1L S1001	DOT1L	S	1001		iGPS prediction	CDC2	CMGC/CDK/CDC2			-0.25718	0.999923	3.32494e-16	Q8TEK3	Histone-lysine N-methyltransferase, H3 lysine-79 specific	QHPLLLAQPRNSLPASPAHQLSSSPRLGGAA	-0.74711	-0.22889	-0.37862	112.44	94.81	112.44	42.6912	0.41321	5	16.448
DOT1L S1104	DOT1L	S	1104		iGPS prediction	CDC2	CMGC/CDK/CDC2			-0.01883	1	7.81334e-25	Q8TEK3	Histone-lysine N-methyltransferase, H3 lysine-79 specific	RKRASAGTPSLSAGVSPKRRALPSVAGLFTQ	-0.05382	-0.06343	-0.06371	167.05	152.44	103.28	63.9128	1.3487	6	10.654
DOT1L S297	DOT1L	S	297		iGPS prediction	CDC2	CMGC/CDK/CDC2			0.01806	1	0.00750822	Q8TEK3	Histone-lysine N-methyltransferase, H3 lysine-79 specific	RNLSDIGTIMRVVELSPLKGSVSWTGKPVSY	-0.00378	0.00105	-0.03901	79.659	36.351	79.659	79.659	0.23339	5	2.6727
DOT1L S775	DOT1L	S	775		iGPS prediction	CDC2	CMGC/CDK/CDC2			-0.06504	0.988041	1.42194e-13	Q8TEK3	Histone-lysine N-methyltransferase, H3 lysine-79 specific	LEKLSGLAAPDYTRLSPAKIVLRRHLSQDHT	-0.07066	-0.11167	-0.12501	99.407	88.863	99.407	19.1708	0.034198	3	0.72275
DOT1L S902	DOT1L	S	902		iGPS prediction	CDC2	CMGC/CDK/CDC2			0.01078	0.999998	5.40395e-07	Q8TEK3	Histone-lysine N-methyltransferase, H3 lysine-79 specific	SVVLPSRAERARSTPSPVLQPRDPSSTLEKQ	-0.00264	-0.24597	-0.03572	129.01	113.07	129.01	56.937	1.3926	1	NaN
DOT1L T900	DOT1L	T	900		iGPS prediction	CDC2	CMGC/CDK/CDC2			-0.1565	0.989133	5.40395e-07	Q8TEK3	Histone-lysine N-methyltransferase, H3 lysine-79 specific	LASVVLPSRAERARSTPSPVLQPRDPSSTLE	-0.00264	-0.24597	-0.16243	129.01	113.07	129.01	19.5916	1.3926	4	11.975
DOT1L T984	DOT1L	T	984		iGPS prediction	CDC2	CMGC/CDK/CDC2			-0.17257	0.942009	0.00145649	Q8TEK3	Histone-lysine N-methyltransferase, H3 lysine-79 specific	SSSGSLFATVGSRSSTPQHPLLLAQPRNSLP	-0.05261	-0.35443	0.14555	57.434	57.434	57.434	15.1173	0.17003	2	13.257
DSN1 S58	DSN1	S	58		NetworKIN 3 prediction	CDK1	CDK2_CDK3_CDK1_CDK5_group			-0.08137	0.995039	0.00118716	Q9H410	Kinetochore-associated protein DSN1 homolog	EMNQGVSEERIHLGSSPKKGGNCDLSHQERL	0.0025	-0.14727	-0.11708	129.39	94.363	129.39	23.0228	-0.1533	10	8.1302
DTL S679	DTL	S	679		NetworKIN 3 prediction	CDK1	CDK2_CDK3_CDK1_CDK5_group			-0.59322	0.811052	5.68625e-19	Q9NZJ0	Denticleless protein homolog	LAMAAKRKAENPSPRSPSSQTPNSRRQSGKK	-0.14055	-0.04712	-0.64201	112.58	99.156	112.58	6.62248	-0.060845	1	NaN
DTL T429	DTL	T	429		NetworKIN 3 prediction	CDK1	CDK2_CDK3_CDK1_CDK5_group			-0.00565	0.815251	2.83421e-28	Q9NZJ0	Denticleless protein homolog	KESRPGLVTVTSSQSTPAKAPRAKCNPSNSS	-0.10235	-0.04533	0.00196	157.14	149.91	157.14	6.45161	0.58599	6	6.4408
E2F2 S117	E2F2	S	117		iGPS prediction	CDC2	CMGC/CDK/CDC2			-0.09542	1	0.0029895	Q14209	Transcription factor E2F2	FPTPKGKCIRVDGLPSPKTPKSPGEKTRYDT	-0.1107	-0.17187	-0.14128	99.752	44.968	99.752	99.752	0.22125	6	1.3493
E2F2 S117	E2F2	S	117		NetworKIN 3 prediction	CDK1	CDK2_CDK3_CDK1_CDK5_group			-0.09542	1	0.0029895	Q14209	Transcription factor E2F2	FPTPKGKCIRVDGLPSPKTPKSPGEKTRYDT	-0.1107	-0.17187	-0.14128	99.752	44.968	99.752	99.752	0.22125	6	1.3493
E2F3 S166	E2F3	S	166		iGPS prediction	CDC2	CMGC/CDK/CDC2			-0.21078	0.999258	0.00581867	O00716	Transcription factor E2F3	KTPKGKGRAALRSPDSPKTPKSPSEKTRYDT	-0.1769	-0.29345	-0.25957	65.295	35.089	65.295	31.2945	0.080412	3	2.9646
E2F3 S166	E2F3	S	166		NetworKIN 3 prediction	CDK1	CDK2_CDK3_CDK1_CDK5_group			-0.21078	0.999258	0.00581867	O00716	Transcription factor E2F3	KTPKGKGRAALRSPDSPKTPKSPSEKTRYDT	-0.1769	-0.29345	-0.25957	65.295	35.089	65.295	31.2945	0.080412	3	2.9646
E2F4 T14	E2F4	T	14		iGPS prediction	CDC2	CMGC/CDK/CDC2			0.17428	0.972061	2.53346e-18	Q16254	Transcription factor E2F4	__MAEAGPQAPPPPGTPSRHEKSLGLLTTKF	0.2439	0.12765	-0.02192	98.3	91.527	98.3	15.4149	0.37631	3	8.148
E2F4 T14	E2F4	T	14		NetworKIN 3 prediction	CDK1	CDK2_CDK3_CDK1_CDK5_group			0.17428	0.972061	2.53346e-18	Q16254	Transcription factor E2F4	__MAEAGPQAPPPPGTPSRHEKSLGLLTTKF	0.2439	0.12765	-0.02192	98.3	91.527	98.3	15.4149	0.37631	3	8.148
E2F7 S95	E2F7	S	95		iGPS prediction	CDC2	CMGC/CDK/CDC2			0.45407	0.996926	0.000100473	Q96AV8	Transcription factor E2F7	PWTPTANLKMLISAASPDIRDREKKKGLFRP	0.41939	0.41605	0.54938	82.651	69.551	72.615	25.109	1.0295	10	8.0507
E2F8 S417	E2F8	S	417		iGPS prediction	CDC2	CMGC/CDK/CDC2			-0.47443	0.994063	1.19802e-09	A0AVK6	Transcription factor E2F8	KSIESDRRKINSAPSSPIKTNKAESSQNSAP	-0.61171	-0.39907	-0.31469	126.83	81.068	126.83	22.239	0.13753	2	14.023
E2F8 S417	E2F8	S	417		NetworKIN 3 prediction	CDK1	CDK2_CDK3_CDK1_CDK5_group			-0.47443	0.994063	1.19802e-09	A0AVK6	Transcription factor E2F8	KSIESDRRKINSAPSSPIKTNKAESSQNSAP	-0.61171	-0.39907	-0.31469	126.83	81.068	126.83	22.239	0.13753	2	14.023
E2F8 S71	E2F8	S	71		iGPS prediction	CDC2	CMGC/CDK/CDC2			0.4783	0.999988	5.56894e-07	A0AVK6	Transcription factor E2F8	PWTPTANLKMLISAVSPEIRNRDQKRGLFDN	0.41747	0.43167	0.50555	134.04	134.04	134.04	49.1511	-0.95726	6	3.8784
E2F8 S71	E2F8	S	71		NetworKIN 3 prediction	CDK1	CDK2_CDK3_CDK1_CDK5_group			0.4783	0.999988	5.56894e-07	A0AVK6	Transcription factor E2F8	PWTPTANLKMLISAVSPEIRNRDQKRGLFDN	0.41747	0.43167	0.50555	134.04	134.04	134.04	49.1511	-0.95726	6	3.8784
ECT2 S397	ECT2	S	397		iGPS prediction	CDC2	CMGC/CDK/CDC2	+		1.15847	0.999873	0.000150326	Q9H8V3	Protein ECT2	RLKETLAQLSRETDVSPFPPRKRPSAEHSLS	1.12831	1.11184	1.20114	127.78	118.12	120.87	38.9522	0.56529	3	3.9904
ECT2 S397	ECT2	S	397		NetworKIN 3 prediction	CDK1	CDK2_CDK3_CDK1_CDK5_group	+		1.15847	0.999873	0.000150326	Q9H8V3	Protein ECT2	RLKETLAQLSRETDVSPFPPRKRPSAEHSLS	1.12831	1.11184	1.20114	127.78	118.12	120.87	38.9522	0.56529	3	3.9904
ECT2 T359	ECT2	T	359	+	iGPS prediction	CDC2	CMGC/CDK/CDC2			0.39528	1	0.00365942	Q9H8V3	Protein ECT2	DARAGETMYLYEKANTPELKKSVSMLSLNTP	0.31493	0.87899	0.30949	119.03	48.087	76.332	76.3317	0.025385	5	19.428
ECT2 T359	ECT2	T	359	+	NetworKIN 3 prediction	CDK1	CDK2_CDK3_CDK1_CDK5_group			0.39528	1	0.00365942	Q9H8V3	Protein ECT2	DARAGETMYLYEKANTPELKKSVSMLSLNTP	0.31493	0.87899	0.30949	119.03	48.087	76.332	76.3317	0.025385	5	19.428
ECT2 T373	ECT2	T	373	+	iGPS prediction	CDC2	CMGC/CDK/CDC2			0.43808	0.999144	5.24404e-13	Q9H8V3	Protein ECT2	NTPELKKSVSMLSLNTPNSNRKRRRLKETLA	0.38055	0.55412	0.38929	144.3	136.52	144.3	30.9728	-0.33558	3	7.4985
ECT2 T373	ECT2	T	373	+	Known kinase (PhosphoSitePlusDB)	CDK1				0.43808	0.999144	5.24404e-13	Q9H8V3	Protein ECT2	NTPELKKSVSMLSLNTPNSNRKRRRLKETLA	0.38055	0.55412	0.38929	144.3	136.52	144.3	30.9728	-0.33558	3	7.4985
ECT2 T373	ECT2	T	373	+	NetworKIN 3 prediction	CDK1	CDK2_CDK3_CDK1_CDK5_group			0.43808	0.999144	5.24404e-13	Q9H8V3	Protein ECT2	NTPELKKSVSMLSLNTPNSNRKRRRLKETLA	0.38055	0.55412	0.38929	144.3	136.52	144.3	30.9728	-0.33558	3	7.4985
EEF1D S133	EEF1D	S	133	+	iGPS prediction	CDC2	CMGC/CDK/CDC2			0.08583	1	1.21314e-38	P29692	Elongation factor 1-delta	SSPGHRATAPQTQHVSPMRQVEPPAKKPATP	0.08044	0.04409	0.0205	211.39	196.42	211.39	67.2015	-0.65159	30	8.7854
EEF1D S133	EEF1D	S	133	+	Known kinase (PhosphoSitePlusDB)	CDK1				0.08583	1	1.21314e-38	P29692	Elongation factor 1-delta	SSPGHRATAPQTQHVSPMRQVEPPAKKPATP	0.08044	0.04409	0.0205	211.39	196.42	211.39	67.2015	-0.65159	30	8.7854
EEF1D S133	EEF1D	S	133	+	NetworKIN 3 prediction	CDK1	CDK2_CDK3_CDK1_CDK5_group			0.08583	1	1.21314e-38	P29692	Elongation factor 1-delta	SSPGHRATAPQTQHVSPMRQVEPPAKKPATP	0.08044	0.04409	0.0205	211.39	196.42	211.39	67.2015	-0.65159	30	8.7854
EEF2 S502	EEF2	S	502		iGPS prediction	CDC2	CMGC/CDK/CDC2			-0.13274	0.999979	0.00265607	P13639	Elongation factor 2	TFEHAHNMRVMKFSVSPVVRVAVEAKNPADL	-0.17672	-0.17937	-0.1567	102.06	80.689	102.06	46.7473	-0.0099137	3	1.857
EIF4G1 S1231	EIF4G1	S	1231	+	Known kinase (PhosphoSitePlusDB)	CDK1				0.52316	1	1.76736e-06	Q04637	Eukaryotic translation initiation factor 4 gamma 1	RGRDAVKREAALPPVSPLKAALSEEELEKKS	0.42535	0.47653	0.49579	129.29	129.29	115.12	115.115	0.81833	6	3.4836
EIF4G1 S1231	EIF4G1	S	1231	+	NetworKIN 3 prediction	CDK1	CDK2_CDK3_CDK1_CDK5_group			0.52316	1	1.76736e-06	Q04637	Eukaryotic translation initiation factor 4 gamma 1	RGRDAVKREAALPPVSPLKAALSEEELEKKS	0.42535	0.47653	0.49579	129.29	129.29	115.12	115.115	0.81833	6	3.4836
EIF4G2 S395	EIF4G2	S	395		NetworKIN 3 prediction	CDK1	CDK2_CDK3_CDK1_CDK5_group			-0.1208	0.999999	0.00363766	P78344	Eukaryotic translation initiation factor 4 gamma 2	GSGIGTGPGVIQDRFSPTMGRHRSNQLFNGH	-0.16534	-0.16362	-0.12177	119.56	99.075	119.56	58.7284	0.025977	7	6.003
EIF4G2 T508	EIF4G2	T	508		iGPS prediction	CDC2	CMGC/CDK/CDC2			-0.18937	0.98936	9.65507e-12	P78344	Eukaryotic translation initiation factor 4 gamma 2	QITMIPPSAQPPRTQTPPLGQTPQLGLKTNP	-0.23307	-0.20719	-0.24343	114.25	109.06	73.138	19.6844	-0.55337	10	4.1101
EIF4G2 T508	EIF4G2	T	508		NetworKIN 3 prediction	CDK1	CDK2_CDK3_CDK1_CDK5_group			-0.18937	0.98936	9.65507e-12	P78344	Eukaryotic translation initiation factor 4 gamma 2	QITMIPPSAQPPRTQTPPLGQTPQLGLKTNP	-0.23307	-0.20719	-0.24343	114.25	109.06	73.138	19.6844	-0.55337	10	4.1101
EPB41 S188	EPB41	S	188		NetworKIN 3 prediction	CDK1	CDK2_CDK3_CDK1_CDK5_group			-0.10684	1	4.01739e-129	P11171	Protein 4.1	GEGLEECSKIEVKEESPQSKAETELKASQKP	-0.22456	-0.20854	-0.15563	301.54	260.04	301.54	68.1125	-0.0049002	11	6.9797
EPN1 S435	EPN1	S	435		iGPS prediction	CDC2	CMGC/CDK/CDC2			0.03619	1	0.00314102	Q9Y6I3	Epsin-1	SAGELELLAGEVPARSPGAFDMSGVRGSLAE	0.08879	-0.06621	-0.0126	68.033	55.025	68.033	65.6671	1.4743	3	4.2905
EPN1 S435	EPN1	S	435		NetworKIN 3 prediction	CDK1	CDK2_CDK3_CDK1_CDK5_group			0.03619	1	0.00314102	Q9Y6I3	Epsin-1	SAGELELLAGEVPARSPGAFDMSGVRGSLAE	0.08879	-0.06621	-0.0126	68.033	55.025	68.033	65.6671	1.4743	3	4.2905
EPN1 S454	EPN1	S	454		iGPS prediction	CDC2	CMGC/CDK/CDC2			0.18206	0.865518	0.000244188	Q9Y6I3	Epsin-1	FDMSGVRGSLAEAVGSPPPAATPTPTPPTRK	0.11855	0.1367	0.13199	40.137	34.88	40.137	9.43458	1.2014	4	9.7909
EPN1 S454	EPN1	S	454		NetworKIN 3 prediction	CDK1	CDK2_CDK3_CDK1_CDK5_group			0.18206	0.865518	0.000244188	Q9Y6I3	Epsin-1	FDMSGVRGSLAEAVGSPPPAATPTPTPPTRK	0.11855	0.1367	0.13199	40.137	34.88	40.137	9.43458	1.2014	4	9.7909
ERCC6 S158	ERCC6	S	158		iGPS prediction	CDC2	CMGC/CDK/CDC2			0.52667	0.999996	1.58723e-17	Q03468	DNA excision repair protein ERCC-6	CTTSLRQINKIIEQLSPQAATSRDINRKLDS	0.49345	0.49221	0.47788	162.79	133.15	147.64	55.2586	0.66134	3	1.0482
ERCC6 T303	ERCC6	T	303		iGPS prediction	CDC2	CMGC/CDK/CDC2	+		0.90989	1	0.0014976	Q03468	DNA excision repair protein ERCC-6	QGCNKRAARKAPAPVTPPAPVQNKNKPNKKA	0.79594	0.96193	1.02941	54.253	47.123	48.376	48.3756	0.32396	4	22.296
ERCC6L S1069	ERCC6L	S	1069		iGPS prediction	CDC2	CMGC/CDK/CDC2			0.0756	1	0.00149566	Q2NKX8	DNA excision repair protein ERCC-6-like	SSVKQFDASTPKNDISPPGRFFSSQIPSSVN	0.02568	0.05784	0.02681	139.54	56.977	139.54	139.54	-0.14376	6	2.3748
ERCC6L S1069	ERCC6L	S	1069		NetworKIN 3 prediction	CDK1	CDK2_CDK3_CDK1_CDK5_group			0.0756	1	0.00149566	Q2NKX8	DNA excision repair protein ERCC-6-like	SSVKQFDASTPKNDISPPGRFFSSQIPSSVN	0.02568	0.05784	0.02681	139.54	56.977	139.54	139.54	-0.14376	6	2.3748
EXO1 S598	EXO1	S	598		NetworKIN 3 prediction	CDK1	CDK2_CDK3_CDK1_CDK5_group			-0.29044	0.998693	0.00330841	Q9UQ84	Exonuclease 1	EESYSFESSKFTRTISPPTLGTLRSCFSWSG	-0.18608	-0.33707	-0.42492	67.234	49.161	67.234	31.7116	-0.11009	3	7.1484
EXO1 S623	EXO1	S	623		NetworKIN 3 prediction	CDK1	CDK2_CDK3_CDK1_CDK5_group			-0.37538	0.983501	1.23222e-05	Q9UQ84	Exonuclease 1	CFSWSGGLGDFSRTPSPSPSTALQQFRRKSD	-0.49268	-0.42201	-0.29987	80.738	73.699	66.826	18.2995	0.41952	3	7.8568
EZH2 T487	EZH2	T	487	+	Known kinase (PhosphoSitePlusDB)	CDK1				0.06171	1	6.65856e-55	Q15910	Histone-lysine N-methyltransferase EZH2	KESSIIAPAPAEDVDTPPRKKKRKHRLWAAH	0.000929999	0.01522	0.01292	196.8	187.32	83.85	79.7523	-0.30436	23	6.908
EZH2 T487	EZH2	T	487	+	NetworKIN 3 prediction	CDK1	CDK2_CDK3_CDK1_CDK5_group			0.06171	1	6.65856e-55	Q15910	Histone-lysine N-methyltransferase EZH2	KESSIIAPAPAEDVDTPPRKKKRKHRLWAAH	0.000929999	0.01522	0.01292	196.8	187.32	83.85	79.7523	-0.30436	23	6.908
FANCI S407	FANCI	S	407		NetworKIN 3 prediction	CDK1	CDK2_CDK3_CDK1_CDK5_group			0.29419	0.964038	0.000148836	Q9NVI1	Fanconi anemia group I protein	SYGPKKVLDGKTIETSPSLSRMPNQHACKLG	0.18686	0.33399	0.33758	103.97	59.128	92.99	16.9177	0.23445	2	9.0314
FBXO5 S102	FBXO5	S	102		NetworKIN 3 prediction	CDK1	CDK2_CDK3_CDK1_CDK5_group			0.38604	0.999468	0.0003303	Q9UKT4	F-box only protein 5	IKDYERLSCIGSPIVSPRIVQLETESKRLHN	0.13333	0.33941	0.35011	84.508	68.612	84.508	32.7368	-0.075688	3	9.7693
FLNA S1084	FLNA	S	1084	+	Known kinase (PhosphoSitePlusDB)	CDK1				-0.02869	0.973596	3.63215e-32	P21333	Filamin-A	KVKAFGPGLQGGSAGSPARFTIDTKGAGTGG	-0.04397	-0.07219	-0.15756	166.34	154.84	166.34	15.6672	-1.1312	3	3.2691
FLNA S1459	FLNA	S	1459	+	Known kinase (PhosphoSitePlusDB)	CDK1				0.01507	0.999999	2.46088e-08	P21333	Filamin-A	DVTDASKVKCSGPGLSPGMVRANLPQSFQVD	-0.02235	-0.00609	-0.04059	142.95	131.37	132.65	60.4376	-0.54686	19	16.322
GBF1 S1784	GBF1	S	1784		NetworKIN 3 prediction	CDK1	CDK2_CDK3_CDK1_CDK5_group	+		0.9018	0.996559	2.40971e-27	Q92538	Golgi-specific brefeldin A-resistance guanine nucleotide exchange factor 1	EKPESPRAASSSSPGSPVASSPSRLSPTPDG	0.77807	0.87053	0.85301	151.22	143.1	144.18	25.8594	1.4407	3	4.6761
GTF2I S210	GTF2I	S	210		iGPS prediction	CDC2	CMGC/CDK/CDC2	+		1.16517	0.999913	3.5543e-09	P78347	General transcription factor II-I	VGGRVMVTDADRSILSPGGSCGPIKVKTEPT	1.03093	1.11854	1.1755	109.35	90.935	109.35	41.1699	-0.27489	5	6.5997
GTF2I S210	GTF2I	S	210		NetworKIN 3 prediction	CDK1	CDK2_CDK3_CDK1_CDK5_group	+		1.16517	0.999913	3.5543e-09	P78347	General transcription factor II-I	VGGRVMVTDADRSILSPGGSCGPIKVKTEPT	1.03093	1.11854	1.1755	109.35	90.935	109.35	41.1699	-0.27489	5	6.5997
GTF2I S668	GTF2I	S	668		iGPS prediction	CDC2	CMGC/CDK/CDC2	+		0.73985	1	0.00251556	P78347	General transcription factor II-I	LPPGMASKINTKALQSPKRPRSPGSNSKVPE	0.70858	0.69322	1.28349	66.056	56.401	55.353	55.3526	0.26139	3	24.034
GTF2I S668	GTF2I	S	668		NetworKIN 3 prediction	CDK1	CDK2_CDK3_CDK1_CDK5_group	+		0.73985	1	0.00251556	P78347	General transcription factor II-I	LPPGMASKINTKALQSPKRPRSPGSNSKVPE	0.70858	0.69322	1.28349	66.056	56.401	55.353	55.3526	0.26139	3	24.034
GTF2I T558	GTF2I	T	558		iGPS prediction	CDC2	CMGC/CDK/CDC2	+		0.66794	0.999972	1.92834e-06	P78347	General transcription factor II-I	LLTHSTTEVTQPRTNTPVKEDWNVRITKLRK	0.65029	0.62702	0.63558	128.44	117.32	118.08	45.465	0.07836	7	16.802
GTF2I T558	GTF2I	T	558		NetworKIN 3 prediction	CDK1	CDK2_CDK3_CDK1_CDK5_group	+		0.66794	0.999972	1.92834e-06	P78347	General transcription factor II-I	LLTHSTTEVTQPRTNTPVKEDWNVRITKLRK	0.65029	0.62702	0.63558	128.44	117.32	118.08	45.465	0.07836	7	16.802
GTSE1 S168	GTSE1	S	168		NetworKIN 3 prediction	CDK1	CDK2_CDK3_CDK1_CDK5_group	+		1.78563	0.8459	3.4187e-16	Q9NYZ3	G2 and S phase-expressed protein 1	PLLGPPVGEPRLLASSPALPSSGAQARLTRA	1.77035	1.69317	1.76961	112.16	97.714	112.16	7.39516	-0.25028	3	2.7357
GTSE1 S243	GTSE1	S	243		NetworKIN 3 prediction	CDK1	CDK2_CDK3_CDK1_CDK5_group			0.2658	0.998637	6.00466e-17	Q9NYZ3	G2 and S phase-expressed protein 1	SIPGAAEKPKKEIPASPSRTKIPAEKESHRD	0.2842	0.18542	0.26967	165.35	103.52	149.86	28.6488	0.12307	8	3.3828
GTSE1 S461	GTSE1	S	461		NetworKIN 3 prediction	CDK1	CDK2_CDK3_CDK1_CDK5_group	+		0.83107	0.997282	1.0487e-06	Q9NYZ3	G2 and S phase-expressed protein 1	TPTNQFKIPKFSIGDSPDSSTPKLSRAQRPQ	0.85838	0.8348	0.73714	105	96.433	105	26.9208	-0.23317	5	4.356
GTSE1 S575	GTSE1	S	575		NetworKIN 3 prediction	CDK1	CDK2_CDK3_CDK1_CDK5_group			-0.06797	1	4.99509e-24	Q9NYZ3	G2 and S phase-expressed protein 1	TRESNRKTDSRLVDVSPDRGSPPSRVPQALN	-0.06062	-0.15502	-0.10395	185.33	159.03	135.87	135.874	-0.26734	15	7.8382
GTSE1 S580	GTSE1	S	580		NetworKIN 3 prediction	CDK1	CDK2_CDK3_CDK1_CDK5_group			-0.0417	0.841364	0.000126903	Q9NYZ3	G2 and S phase-expressed protein 1	RKTDSRLVDVSPDRGSPPSRVPQALNFSPEE	-0.05698	-0.24269	-0.05085	66.606	59.476	66.606	7.23398	-0.73741	3	7.1044
GTSE1 T513	GTSE1	T	513		NetworKIN 3 prediction	CDK1	CDK2_CDK3_CDK1_CDK5_group	+		2.41216	0.966995	0.00036702	Q9NYZ3	G2 and S phase-expressed protein 1	APQSLLSAWRVSALPTPASRRCSGLPPMTPK	2.38165	2.52072	2.36337	113.69	96.977	100.22	14.6685	-0.37695	3	6.5372
HDAC4 S266	HDAC4	S	266		iGPS prediction	CDC2	CMGC/CDK/CDC2			0.20589	1	0.000182777	P56524	Histone deacetylase 4	KLRSRLKQKVAERRSSPLLRRKDGPVVTALK	0.00592	0.18431	0.15798	115.82	7.5594	87.083	87.0829	0.21805	3	3.5531
HERC1 T2701	HERC1	T	2701		iGPS prediction	CDC2	CMGC/CDK/CDC2			-0.11238	0.999502	7.32357e-19	Q15751	Probable E3 ubiquitin-protein ligase HERC1	SSYPTTTVLPTRRAQTPPISSLPTSPSDEVG	-0.12766	-0.00217	-0.17504	104.55	85.616	95.666	33.9094	1.5834	3	6.5708
HIST1H1E T18	HIST1H1E	T	18		Known kinase (PhosphoSitePlusDB)	CDK1		+		0.76103	1	5.35142e-38	P10412	Histone H1.4	ETAPAAPAAPAPAEKTPVKKKARKSAGAAKR	0.74132	0.7947	0.638	159.97	149.27	82.503	77.7401	0.24402	37	57.177
HJURP S448	HJURP	S	448		NetworKIN 3 prediction	CDK1	CDK2_CDK3_CDK1_CDK5_group			0.16813	1	0.00826069	Q8NCD3	Holliday junction recognition protein	EIEIRFDQLHREYCLSPRNQPRRMCLPDSWA	0.09695	0.1215	0.13606	91.867	68.547	91.867	70.3388	-0.39665	6	2.6462
HJURP S473	HJURP	S	473		NetworKIN 3 prediction	CDK1	CDK2_CDK3_CDK1_CDK5_group			0.10447	1	1.10443e-24	Q8NCD3	Holliday junction recognition protein	LPDSWAMNMYRGGPASPGGLQGLETRRLSLP	-0.08794	0.04043	0.07924	164.02	151.53	141.6	112.431	1.0557	8	11.234
HMGA1 S36	HMGA1	S	36	+	Known kinase (PhosphoSitePlusDB)	CDK1		+		0.93659	0.981572	1.05073e-07	P17096	High mobility group protein HMG-I/HMG-Y	TEKRGRGRPRKQPPVSPGTALVGSQKEPSEV	0.8504	0.97556	0.73705	77.631	77.631	54.964	17.6723	-0.82224	4	8.2211
HMGA1 T53	HMGA1	T	53	+	Known kinase (PhosphoSitePlusDB)	CDK1		+		1.24531	0.999963	7.04716e-59	P17096	High mobility group protein HMG-I/HMG-Y	GTALVGSQKEPSEVPTPKRPRGRPKGSKNKG	1.26734	1.20639	1.16372	149.76	145.56	109.69	44.3417	0.47714	8	2.8038
HTATSF1 S498	HTATSF1	S	498		iGPS prediction	CDC2	CMGC/CDK/CDC2	+		0.79568	0.983721	1.70579e-19	O43719	HIV Tat-specific factor 1	KESEEGNPVRGSEEDSPKKESKKKTLKNDCE	0.80774	0.67828	0.74689	119.41	104.84	119.41	17.8125	0.53532	3	3.5099
INCENP S119	INCENP	S	119		NetworKIN 3 prediction	CDK1	CDK2_CDK3_CDK1_CDK5_group	+		1.1169	1	1.00286e-09	Q9NQS7	Inner centromere protein	KDSVEKLATVVGENGSVLRRVTRAAAAAAAA	1.10162	0.94585	1.20078	120.54	106.68	120.54	77.5842	0.057124	3	8.9115
INCENP S263	INCENP	S	263		iGPS prediction	CDC2	CMGC/CDK/CDC2	+		0.70221	1	3.99526e-06	Q9NQS7	Inner centromere protein	VGTGRSASKLRIAQVSPGPRDSPAFPDSPWR	0.68693	0.63891	0.68092	163.9	120.46	71.085	71.0845	-0.445	7	21.504
INCENP S263	INCENP	S	263		NetworKIN 3 prediction	CDK1	CDK2_CDK3_CDK1_CDK5_group	+		0.70221	1	3.99526e-06	Q9NQS7	Inner centromere protein	VGTGRSASKLRIAQVSPGPRDSPAFPDSPWR	0.68693	0.63891	0.68092	163.9	120.46	71.085	71.0845	-0.445	7	21.504
INCENP S314	INCENP	S	314		iGPS prediction	CDC2	CMGC/CDK/CDC2			-0.19916	0.948425	9.44218e-11	Q9NQS7	Inner centromere protein	DSQSVRHSPIAPSSPSPQVLAQKYSLVAKQE	-0.28655	-0.26322	-0.22152	90.718	87.572	90.718	12.8192	0.44629	3	2.1313
INCENP S314	INCENP	S	314		NetworKIN 3 prediction	CDK1	CDK2_CDK3_CDK1_CDK5_group			-0.19916	0.948425	9.44218e-11	Q9NQS7	Inner centromere protein	DSQSVRHSPIAPSSPSPQVLAQKYSLVAKQE	-0.28655	-0.26322	-0.22152	90.718	87.572	90.718	12.8192	0.44629	3	2.1313
INCENP S421	INCENP	S	421		iGPS prediction	CDC2	CMGC/CDK/CDC2			0.00101	0.936053	3.58125e-10	Q9NQS7	Inner centromere protein	TEIANSTPNPKPAASSPETPSAGQQEAKTDQ	0.13917	-0.04562	-0.26782	90.581	81.836	90.581	11.6646	0.62107	3	13.014
INCENP S421	INCENP	S	421		NetworKIN 3 prediction	CDK1	CDK2_CDK3_CDK1_CDK5_group			0.00101	0.936053	3.58125e-10	Q9NQS7	Inner centromere protein	TEIANSTPNPKPAASSPETPSAGQQEAKTDQ	0.13917	-0.04562	-0.26782	90.581	81.836	90.581	11.6646	0.62107	3	13.014
JUN S73	JUN	S	73	+	iGPS prediction	CDC2	CMGC/CDK/CDC2		+	-0.89588	1	0.00249447	P05412	Transcription factor AP-1	SDLLTSPDVGLLKLASPELERLIIQSSNGHI	-0.71147	-0.9802	-0.94846	103.18	66.596	103.18	103.181	-0.00076301	5	8.9981
JUN S73	JUN	S	73	+	NetworKIN 3 prediction	CDK1	CDK2_CDK3_CDK1_CDK5_group		+	-0.89588	1	0.00249447	P05412	Transcription factor AP-1	SDLLTSPDVGLLKLASPELERLIIQSSNGHI	-0.71147	-0.9802	-0.94846	103.18	66.596	103.18	103.181	-0.00076301	5	8.9981
KAT7 T88	KAT7	T	88	+	iGPS prediction	CDC2	CMGC/CDK/CDC2			0.00029	0.99973	6.44562e-06	O95251	Histone acetyltransferase KAT7	STRRVTRSQQQPTPVTPKKYPLRQTRSSGSE	-0.10165	-0.04634	-0.00783	118.52	106.46	114.21	35.6792	0.75139	6	4.7239
KAT7 T88	KAT7	T	88	+	Known kinase (PhosphoSitePlusDB)	CDK1				0.00029	0.99973	6.44562e-06	O95251	Histone acetyltransferase KAT7	STRRVTRSQQQPTPVTPKKYPLRQTRSSGSE	-0.10165	-0.04634	-0.00783	118.52	106.46	114.21	35.6792	0.75139	6	4.7239
KAT7 T88	KAT7	T	88	+	NetworKIN 3 prediction	CDK1	CDK2_CDK3_CDK1_CDK5_group			0.00029	0.99973	6.44562e-06	O95251	Histone acetyltransferase KAT7	STRRVTRSQQQPTPVTPKKYPLRQTRSSGSE	-0.10165	-0.04634	-0.00783	118.52	106.46	114.21	35.6792	0.75139	6	4.7239
KIF11 T926	KIF11	T	926	+	iGPS prediction	CDC2	CMGC/CDK/CDC2	+		0.59913	0.814209	0.000466384	P52732	Kinesin-like protein KIF11	CFLEQDLKLDIPTGTTPQRKSYLYPSTLVRT	0.53128	0.5087	0.60638	89.136	60.233	68.044	6.63519	-0.46909	6	13.902
KIF11 T926	KIF11	T	926	+	Known kinase (PhosphoSitePlusDB)	CDK1		+		0.59913	0.814209	0.000466384	P52732	Kinesin-like protein KIF11	CFLEQDLKLDIPTGTTPQRKSYLYPSTLVRT	0.53128	0.5087	0.60638	89.136	60.233	68.044	6.63519	-0.46909	6	13.902
KIF11 T926	KIF11	T	926	+	NetworKIN 3 prediction	CDK1	CDK2_CDK3_CDK1_CDK5_group	+		0.59913	0.814209	0.000466384	P52732	Kinesin-like protein KIF11	CFLEQDLKLDIPTGTTPQRKSYLYPSTLVRT	0.53128	0.5087	0.60638	89.136	60.233	68.044	6.63519	-0.46909	6	13.902
KIF22 T463	KIF22	T	463	+	Known kinase (PhosphoSitePlusDB)	CDK1				0.4655	0.807816	3.42913e-12	Q14807	Kinesin-like protein KIF22	RLLASQGSQGAPLLSTPKRERMVLMKTVEEK	0.49609	0.3481	0.44322	88.872	83.498	88.872	6.23658	0.56028	6	5.2662
KPNA2 S62	KPNA2	S	62		NetworKIN 3 prediction	CDK1	CDK2_CDK3_CDK1_CDK5_group	+		0.96805	0.982545	3.97411e-100	P52292	Importin subunit alpha-1	MLKRRNVSSFPDDATSPLQENRNNQGTVNWS	1.1287	0.90637	0.91808	252.55	238.8	102.67	17.5045	0.22412	9	19.903
LATS1 S613	LATS1	S	613		iGPS prediction	CDC2	CMGC/CDK/CDC2			0.0049	0.995126	0.00275651	O95835	Serine/threonine-protein kinase LATS1	ENVDSGDKEKKQITTSPITVRKNKKDEERRE	-0.16518	-0.038	0.01513	76.073	67.663	74.15	25.5655	-0.10531	8	8.6926
LATS1 S613	LATS1	S	613		Known kinase (PhosphoSitePlusDB)	CDK1				0.0049	0.995126	0.00275651	O95835	Serine/threonine-protein kinase LATS1	ENVDSGDKEKKQITTSPITVRKNKKDEERRE	-0.16518	-0.038	0.01513	76.073	67.663	74.15	25.5655	-0.10531	8	8.6926
LATS1 S613	LATS1	S	613		NetworKIN 3 prediction	CDK1	CDK2_CDK3_CDK1_CDK5_group			0.0049	0.995126	0.00275651	O95835	Serine/threonine-protein kinase LATS1	ENVDSGDKEKKQITTSPITVRKNKKDEERRE	-0.16518	-0.038	0.01513	76.073	67.663	74.15	25.5655	-0.10531	8	8.6926
LIG1 S51	LIG1	S	51	+	iGPS prediction	CDC2	CMGC/CDK/CDC2			0.03942	0.980359	2.72264e-18	P18858	DNA ligase 1	KAALKEWNGVVSESDSPVKRPGRKAARVLGS	-0.17215	-0.07737	0.09434	146.81	116.72	93.804	16.9872	0.35928	6	10.27
LIG1 S76	LIG1	S	76	+	iGPS prediction	CDC2	CMGC/CDK/CDC2			0.15056	1	8.60356e-86	P18858	DNA ligase 1	ARVLGSEGEEEDEALSPAKGQKPALDCSQVS	0.08125	0.11532	0.10177	248.52	236.24	100.04	80.9714	0.13907	11	17.661
LIG1 S76	LIG1	S	76	+	Known kinase (PhosphoSitePlusDB)	CDK1				0.15056	1	8.60356e-86	P18858	DNA ligase 1	ARVLGSEGEEEDEALSPAKGQKPALDCSQVS	0.08125	0.11532	0.10177	248.52	236.24	100.04	80.9714	0.13907	11	17.661
LIG3 S210	LIG3	S	210		Known kinase (PhosphoSitePlusDB)	CDK1				0.0995	0.985829	1.84374e-30	P49916	DNA ligase 3	KAVVQAKLTTTGQVTSPVKGASFVTSTNPRK	0.05977	0.09153	0.02695	149.22	106.24	123.63	18.4355	0.62163	10	7.6195
LIG3 S913	LIG3	S	913		Known kinase (PhosphoSitePlusDB)	CDK1				-0.0069	0.966716	6.04168e-44	P49916	DNA ligase 3	KPSAMKVGEKLATKSSPVKVGEKRKAADETL	-0.30257	-0.04288	-0.04461	216.53	193.14	216.53	14.6307	-0.090733	4	10.172
LIN9 T96	LIN9	T	96	+	iGPS prediction	CDC2	CMGC/CDK/CDC2			0.48841	0.980841	3.73281e-09	Q5TKA1	Protein lin-9 homolog	QRVAMVPQKFTATMSTPDKKASQKIGFRLRN	0.53158	0.45254	0.41462	150.11	142.44	106.32	17.0924	-0.78134	16	13.363
LMNB1 S23	LMNB1	S	23		iGPS prediction	CDC2	CMGC/CDK/CDC2	+		2.40414	0.997928	4.53665e-07	P20700	Lamin-B1	PPRMGSRAGGPTTPLSPTRLSRLQEKEELRE	2.37495	2.35454	2.40949	120.59	103.97	120.59	26.849	1.0629	3	8.9672
LMNB1 S23	LMNB1	S	23		Known kinase (PhosphoSitePlusDB)	CDK1		+		2.40414	0.997928	4.53665e-07	P20700	Lamin-B1	PPRMGSRAGGPTTPLSPTRLSRLQEKEELRE	2.37495	2.35454	2.40949	120.59	103.97	120.59	26.849	1.0629	3	8.9672
LMNB1 S23	LMNB1	S	23		NetworKIN 3 prediction	CDK1	CDK2_CDK3_CDK1_CDK5_group	+		2.40414	0.997928	4.53665e-07	P20700	Lamin-B1	PPRMGSRAGGPTTPLSPTRLSRLQEKEELRE	2.37495	2.35454	2.40949	120.59	103.97	120.59	26.849	1.0629	3	8.9672
LMNB1 S391	LMNB1	S	391		iGPS prediction	CDC2	CMGC/CDK/CDC2			0.41381	1	1.27832e-05	P20700	Lamin-B1	AYRKLLEGEEERLKLSPSPSSRVTVSRASSS;AYRKLLEGEEERLKLSPSPSSRVTVSRATSS	0.41468	0.36891	0.36144	140.6	111.61	140.3	74.7774	0.25783	12	19.512
LMNB1 S391	LMNB1	S	391		NetworKIN 3 prediction	CDK1	CDK2_CDK3_CDK1_CDK5_group			0.41381	1	1.27832e-05	P20700	Lamin-B1	AYRKLLEGEEERLKLSPSPSSRVTVSRASSS;AYRKLLEGEEERLKLSPSPSSRVTVSRATSS	0.41468	0.36891	0.36144	140.6	111.61	140.3	74.7774	0.25783	12	19.512
LMNB1 S393	LMNB1	S	393		iGPS prediction	CDC2	CMGC/CDK/CDC2			0.41381	0.999592	1.27832e-05	P20700	Lamin-B1	RKLLEGEEERLKLSPSPSSRVTVSRASSSRS;RKLLEGEEERLKLSPSPSSRVTVSRATSSSS	0.41468	0.36891	0.36144	140.6	111.61	137.39	35.2408	0.19855	3	1.3204
LMNB1 S393	LMNB1	S	393		Known kinase (PhosphoSitePlusDB)	CDK1				0.41381	0.999592	1.27832e-05	P20700	Lamin-B1	RKLLEGEEERLKLSPSPSSRVTVSRASSSRS;RKLLEGEEERLKLSPSPSSRVTVSRATSSSS	0.41468	0.36891	0.36144	140.6	111.61	137.39	35.2408	0.19855	3	1.3204
LMNB1 S393	LMNB1	S	393		NetworKIN 3 prediction	CDK1	CDK2_CDK3_CDK1_CDK5_group			0.41381	0.999592	1.27832e-05	P20700	Lamin-B1	RKLLEGEEERLKLSPSPSSRVTVSRASSSRS;RKLLEGEEERLKLSPSPSSRVTVSRATSSSS	0.41468	0.36891	0.36144	140.6	111.61	137.39	35.2408	0.19855	3	1.3204
LMNB1 T20	LMNB1	T	20		iGPS prediction	CDC2	CMGC/CDK/CDC2	+		2.39136	0.999587	1.02365e-06	P20700	Lamin-B1	TPVPPRMGSRAGGPTTPLSPTRLSRLQEKEE	2.37495	2.34588	2.35183	128.15	117.05	128.15	34.0953	-0.58126	3	4.0528
LMNB1 T20	LMNB1	T	20		NetworKIN 3 prediction	CDK1	CDK2_CDK3_CDK1_CDK5_group	+		2.39136	0.999587	1.02365e-06	P20700	Lamin-B1	TPVPPRMGSRAGGPTTPLSPTRLSRLQEKEE	2.37495	2.34588	2.35183	128.15	117.05	128.15	34.0953	-0.58126	3	4.0528
LMNB1 T5	LMNB1	T	5		iGPS prediction	CDC2	CMGC/CDK/CDC2	+		1.05401	0.999907	5.4735e-12	P20700	Lamin-B1	___________MATATPVPPRMGSRAGGPTT	0.48358	1.05455	1.0933	136.5	123.41	135.8	40.312	-2.0599	7	40.218
LMNB1 T5	LMNB1	T	5		NetworKIN 3 prediction	CDK1	CDK2_CDK3_CDK1_CDK5_group	+		1.05401	0.999907	5.4735e-12	P20700	Lamin-B1	___________MATATPVPPRMGSRAGGPTT	0.48358	1.05455	1.0933	136.5	123.41	135.8	40.312	-2.0599	7	40.218
LMNB2 S37	LMNB2	S	37		iGPS prediction	CDC2	CMGC/CDK/CDC2	+		0.94321	0.996135	2.96975e-08	Q03252	Lamin-B2	ATPLPGRAGGPATPLSPTRLSRLQEKEELRE	1.11953	0.87998	0.89119	141.82	125.59	109.62	24.112	0.023895	4	7.1627
MAP2K6 T28	MAP2K6	T	28		NetworKIN 3 prediction	CDK1	CDK2_CDK3_CDK1_CDK5_group			0.25169	0.819453	8.77825e-22	P52564	Dual specificity mitogen-activated protein kinase kinase 6	LKIPKEAFEQPQTSSTPPRDLDSKACISIGN	0.23592	0.20506	0.49678	120.23	114.84	120.23	6.71667	-0.33421	3	11.772
MAP4 S280	MAP4	S	280		iGPS prediction	CDC2	CMGC/CDK/CDC2			0.01407	0.999713	7.60125e-100	P27816	Microtubule-associated protein 4	ALATKTEVALAKDMESPTKLDVTLAKDMQPS	0.04601	-0.04202	-0.06379	266.83	246.74	266.83	35.413	-0.50842	25	5.6008
MAP4 S280	MAP4	S	280		NetworKIN 3 prediction	CDK1	CDK2_CDK3_CDK1_CDK5_group			0.01407	0.999713	7.60125e-100	P27816	Microtubule-associated protein 4	ALATKTEVALAKDMESPTKLDVTLAKDMQPS	0.04601	-0.04202	-0.06379	266.83	246.74	266.83	35.413	-0.50842	25	5.6008
MAP4 S358	MAP4	S	358		iGPS prediction	CDC2	CMGC/CDK/CDC2			0.00518	1	2.59815e-85	P27816	Microtubule-associated protein 4	APAKDVTLLKETERASPIKMDLAPSKDMGPP	0.03086	0.02911	-0.15555	249.26	215.05	92.8	88.6484	-0.072695	21	105.38
MAP4 S358	MAP4	S	358		NetworKIN 3 prediction	CDK1	CDK2_CDK3_CDK1_CDK5_group			0.00518	1	2.59815e-85	P27816	Microtubule-associated protein 4	APAKDVTLLKETERASPIKMDLAPSKDMGPP	0.03086	0.02911	-0.15555	249.26	215.05	92.8	88.6484	-0.072695	21	105.38
MAP4 S384	MAP4	S	384		iGPS prediction	CDC2	CMGC/CDK/CDC2			-0.11218	0.996947	0.0170228	P27816	Microtubule-associated protein 4	DMGPPKENKKETERASPIKMDLAPSKDMGPP	0.08704	-0.15881	-0.1701	58.32	41.97	57.434	25.1394	0.30973	3	8.7723
MAP4 S384	MAP4	S	384		NetworKIN 3 prediction	CDK1	CDK2_CDK3_CDK1_CDK5_group			-0.11218	0.996947	0.0170228	P27816	Microtubule-associated protein 4	DMGPPKENKKETERASPIKMDLAPSKDMGPP	0.08704	-0.15881	-0.1701	58.32	41.97	57.434	25.1394	0.30973	3	8.7723
MAP4 S696	MAP4	S	696		iGPS prediction	CDC2	CMGC/CDK/CDC2			0.03125	1	0.00105067	P27816	Microtubule-associated protein 4	TGNDITTPPNKELPPSPEKKTKPLATTQPAK	0.08919	-0.03199	-0.04476	94.363	61.037	78.342	78.3416	1.2825	16	18.384
MAP4 S696	MAP4	S	696		Known kinase (PhosphoSitePlusDB)	CDK1				0.03125	1	0.00105067	P27816	Microtubule-associated protein 4	TGNDITTPPNKELPPSPEKKTKPLATTQPAK	0.08919	-0.03199	-0.04476	94.363	61.037	78.342	78.3416	1.2825	16	18.384
MAP4 S696	MAP4	S	696		NetworKIN 3 prediction	CDK1	CDK2_CDK3_CDK1_CDK5_group			0.03125	1	0.00105067	P27816	Microtubule-associated protein 4	TGNDITTPPNKELPPSPEKKTKPLATTQPAK	0.08919	-0.03199	-0.04476	94.363	61.037	78.342	78.3416	1.2825	16	18.384
MAP4 S787	MAP4	S	787	+	iGPS prediction	CDC2	CMGC/CDK/CDC2			0.18637	0.999743	1.06052e-07	P27816	Microtubule-associated protein 4	KPKPIADAKAPEKRASPSKPASAPASRSGSK	0.27891	0.12098	-0.04188	101.78	96.001	100.27	35.9348	0.72789	8	12.527
MAP4 S787	MAP4	S	787	+	Known kinase (PhosphoSitePlusDB)	CDK1				0.18637	0.999743	1.06052e-07	P27816	Microtubule-associated protein 4	KPKPIADAKAPEKRASPSKPASAPASRSGSK	0.27891	0.12098	-0.04188	101.78	96.001	100.27	35.9348	0.72789	8	12.527
MAP4 S787	MAP4	S	787	+	NetworKIN 3 prediction	CDK1	CDK2_CDK3_CDK1_CDK5_group			0.18637	0.999743	1.06052e-07	P27816	Microtubule-associated protein 4	KPKPIADAKAPEKRASPSKPASAPASRSGSK	0.27891	0.12098	-0.04188	101.78	96.001	100.27	35.9348	0.72789	8	12.527
MAP4 S825	MAP4	S	825		iGPS prediction	CDC2	CMGC/CDK/CDC2			0.48584	0.954599	0.00381191	P27816	Microtubule-associated protein 4	TTTAAAVASTGPSSRSPSTLLPKKPTAIKTE	0.5297	0.43343	0.43705	94.692	51.384	83.883	13.4844	0.66546	3	3.3763
MAP4 S825	MAP4	S	825		NetworKIN 3 prediction	CDK1	CDK2_CDK3_CDK1_CDK5_group			0.48584	0.954599	0.00381191	P27816	Microtubule-associated protein 4	TTTAAAVASTGPSSRSPSTLLPKKPTAIKTE	0.5297	0.43343	0.43705	94.692	51.384	83.883	13.4844	0.66546	3	3.3763
MAP4 S827	MAP4	S	827		iGPS prediction	CDC2	CMGC/CDK/CDC2			-0.18953	0.946718	0.00271341	P27816	Microtubule-associated protein 4	TAAAVASTGPSSRSPSTLLPKKPTAIKTEGK	-0.50341	-0.23616	-0.2059	101.66	50.219	51.436	12.6857	-0.21589	3	12.649
MAPT S721	MAPT	S	721		NetworKIN 3 prediction	CDK1	CDK2_CDK3_CDK1_CDK5_group			0.48553	0.75366	4.32128e-08	P10636	Microtubule-associated protein tau	GAEIVYKSPVVSGDTSPRHLSNVSSTGSIDM	0.47025	0.27472	0.51016	145.92	129.15	145.92	4.85642	-0.32436	3	10.531
MBNL1 T6	MBNL1	T	6		iGPS prediction	CDC2	CMGC/CDK/CDC2	+		0.99451	0.946046	0.00059737	Q9NR56	Muscleblind-like protein 1	__________MAVSVTPIRDTKWLTLEVCRE	1.06497	0.81199	0.94572	74.853	59.467	73.877	12.4543	-0.20405	3	7.7446
MCM10 S548	MCM10	S	548		iGPS prediction	CDC2	CMGC/CDK/CDC2	+		0.91671	0.999927	1.00534e-07	Q7L590	Protein MCM10 homolog	LKQHLAKATASGIMGSPKPAIKSISASALLK	0.76125	0.85803	0.89104	92.133	92.133	92.133	41.4111	1.1465	6	8.2289
MCM10 S548	MCM10	S	548		NetworKIN 3 prediction	CDK1	CDK2_CDK3_CDK1_CDK5_group	+		0.91671	0.999927	1.00534e-07	Q7L590	Protein MCM10 homolog	LKQHLAKATASGIMGSPKPAIKSISASALLK	0.76125	0.85803	0.89104	92.133	92.133	92.133	41.4111	1.1465	6	8.2289
MCM10 T625	MCM10	T	625		iGPS prediction	CDC2	CMGC/CDK/CDC2	+		1.64782	0.943593	0.0154288	Q7L590	Protein MCM10 homolog	TGSEFPRLEGAPATMTPKLGRGVLEGDDVLF	1.46063	1.8623	1.59903	59.248	46.617	48.527	12.2345	0.10016	3	15.113
MCM10 T625	MCM10	T	625		NetworKIN 3 prediction	CDK1	CDK2_CDK3_CDK1_CDK5_group	+		1.64782	0.943593	0.0154288	Q7L590	Protein MCM10 homolog	TGSEFPRLEGAPATMTPKLGRGVLEGDDVLF	1.46063	1.8623	1.59903	59.248	46.617	48.527	12.2345	0.10016	3	15.113
MCM2 S13	MCM2	S	13	+	NetworKIN 3 prediction	CDK1	CDK2_CDK3_CDK1_CDK5_group			0.17568	0.945744	9.18903e-101	P49736	DNA replication licensing factor MCM2	___MAESSESFTMASSPAQRRRGNDPLTSSP	0.11301	0.19826	0.21448	256.13	235.53	128.05	12.4133	0.52143	18	8.8008
MCM2 S27	MCM2	S	27	+	NetworKIN 3 prediction	CDK1	CDK2_CDK3_CDK1_CDK5_group			0.11783	0.999746	5.16057e-33	P49736	DNA replication licensing factor MCM2	SSPAQRRRGNDPLTSSPGRSSRRTDALTSSP	-0.05489	0.09716	0.08884	175.6	140.49	125.39	35.9216	0.38599	26	6.8914
MCM2 S41	MCM2	S	41	+	NetworKIN 3 prediction	CDK1	CDK2_CDK3_CDK1_CDK5_group			0.02233	0.979623	1.32927e-08	P49736	DNA replication licensing factor MCM2	SSPGRSSRRTDALTSSPGRDLPPFEDESEGL	-0.07481	0.05152	-0.17644	141.73	115.81	46.89	16.7177	0.43054	8	11.339
MCPH1 S333	MCPH1	S	333		iGPS prediction	CDC2	CMGC/CDK/CDC2			0.0624	0.976731	5.93927e-16	Q8NEM0	Microcephalin	AAGMSQETFEEKYRLSPTLSSTKGHLLIHSR	0.08058	0.34062	0.01361	179.56	157.5	60.196	16.4351	-0.37527	8	31.008
MCPH1 S333	MCPH1	S	333		NetworKIN 3 prediction	CDK1	CDK2_CDK3_CDK1_CDK5_group			0.0624	0.976731	5.93927e-16	Q8NEM0	Microcephalin	AAGMSQETFEEKYRLSPTLSSTKGHLLIHSR	0.08058	0.34062	0.01361	179.56	157.5	60.196	16.4351	-0.37527	8	31.008
MDC1 S108	MDC1	S	108		iGPS prediction	CDC2	CMGC/CDK/CDC2			0.18498	1	0.000362941	Q14676	Mediator of DNA damage checkpoint protein 1	GSLNGTQILRPPKVLSPGVSHRLRDQELILF	0.1697	0.14733	0.08596	122.74	107.73	122.74	81.504	-0.47093	3	2.2108
MDC1 S793	MDC1	S	793		iGPS prediction	CDC2	CMGC/CDK/CDC2			0.20952	0.996179	1.15973e-09	Q14676	Mediator of DNA damage checkpoint protein 1	CLSPPRAIPGDQHPESPVHTEPMGIQGRGRQ	0.19424	0.1902	0.05622	72.935	58.126	72.935	24.1615	-0.34278	5	3.686
MELK S498	MELK	S	498		NetworKIN 3 prediction	CDK1	CDK2_CDK3_CDK1_CDK5_group	+		1.49564	0.999982	0.00194574	Q14680	Maternal embryonic leucine zipper kinase	PVNSTGTDKLMTGVISPERRCRSVELDLNQA	1.49583	1.37695	1.46379	85.536	52.263	85.536	47.5376	0.31347	6	6.139
MKI67 S1253	MKI67	S	1253		iGPS prediction	CDC2	CMGC/CDK/CDC2			0.41359	0.999131	1.66798e-29	P46013	Antigen KI-67	EELVAAGKTTKIPCDSPQSDPVDTPTSTKQR	0.39831	0.32799	0.39662	156.05	147.81	156.05	30.6068	-0.088848	3	2.455
MKI67 S1253	MKI67	S	1253		NetworKIN 3 prediction	CDK1	CDK2_CDK3_CDK1_CDK5_group			0.41359	0.999131	1.66798e-29	P46013	Antigen KI-67	EELVAAGKTTKIPCDSPQSDPVDTPTSTKQR	0.39831	0.32799	0.39662	156.05	147.81	156.05	30.6068	-0.088848	3	2.455
MKI67 S1329	MKI67	S	1329		NetworKIN 3 prediction	CDK1	CDK2_CDK3_CDK1_CDK5_group	+		2.413	0.970526	1.85165e-19	P46013	Antigen KI-67	GTPVQKLDLTENLTGSKRRPQTPKEEAQALE	2.37772	2.34195	2.38777	162.46	138.58	113.43	15.1797	-0.036984	8	21.836
MKI67 S1679	MKI67	S	1679		iGPS prediction	CDC2	CMGC/CDK/CDC2	+		1.06943	1	0.00403384	P46013	Antigen KI-67	TEPTGDGKSMKAFMESPKQILDSAASLTGSK	1.07014	1.0451	0.98585	111.61	97.612	87.258	87.258	0.70633	17	6.7043
MKI67 S1679	MKI67	S	1679		NetworKIN 3 prediction	CDK1	CDK2_CDK3_CDK1_CDK5_group	+		1.06943	1	0.00403384	P46013	Antigen KI-67	TEPTGDGKSMKAFMESPKQILDSAASLTGSK	1.07014	1.0451	0.98585	111.61	97.612	87.258	87.258	0.70633	17	6.7043
MKI67 S1815	MKI67	S	1815		NetworKIN 3 prediction	CDK1	CDK2_CDK3_CDK1_CDK5_group	+		3.24417	1	4.04301e-10	P46013	Antigen KI-67	GTPVQKLDQPGNLPGSNRRLQTRKEKAQALE	3.10524	3.28192	3.22399	116.78	103.72	56.817	56.8168	0.83705	6	7.8917
MKI67 S2105	MKI67	S	2105		iGPS prediction	CDC2	CMGC/CDK/CDC2			0.21213	1	4.78271e-20	P46013	Antigen KI-67	EESTTDDKTTKIACKSPPPESMDTPTSTRRR	0.08476	0.17172	0.22335	121.46	112.67	121.46	64.9754	0.32336	5	7.583
MKI67 S2105	MKI67	S	2105		NetworKIN 3 prediction	CDK1	CDK2_CDK3_CDK1_CDK5_group			0.21213	1	4.78271e-20	P46013	Antigen KI-67	EESTTDDKTTKIACKSPPPESMDTPTSTRRR	0.08476	0.17172	0.22335	121.46	112.67	121.46	64.9754	0.32336	5	7.583
MKI67 S2344	MKI67	S	2344		iGPS prediction	CDC2	CMGC/CDK/CDC2			0.40697	0.999998	1.91305e-08	P46013	Antigen KI-67	DKPTTDEKTTKIACKSPQPDPVDTPASTKQR	0.48552	0.34734	0.35818	74.364	67.515	74.364	59.0679	0.72754	5	7.3768
MKI67 S2344	MKI67	S	2344		NetworKIN 3 prediction	CDK1	CDK2_CDK3_CDK1_CDK5_group			0.40697	0.999998	1.91305e-08	P46013	Antigen KI-67	DKPTTDEKTTKIACKSPQPDPVDTPASTKQR	0.48552	0.34734	0.35818	74.364	67.515	74.364	59.0679	0.72754	5	7.3768
MKI67 S2528	MKI67	S	2528		iGPS prediction	CDC2	CMGC/CDK/CDC2			0.24659	1	1.06632e-29	P46013	Antigen KI-67	TEPTGDSKSIKAFKESPKQILDPAASVTGSR	0.22863	0.20263	0.21099	134.63	129.13	134.63	114.949	-0.052	4	4.479
MKI67 S2528	MKI67	S	2528		NetworKIN 3 prediction	CDK1	CDK2_CDK3_CDK1_CDK5_group			0.24659	1	1.06632e-29	P46013	Antigen KI-67	TEPTGDSKSIKAFKESPKQILDPAASVTGSR	0.22863	0.20263	0.21099	134.63	129.13	134.63	114.949	-0.052	4	4.479
MKI67 S2828	MKI67	S	2828		iGPS prediction	CDC2	CMGC/CDK/CDC2			-0.00368	0.931158	9.39976e-28	P46013	Antigen KI-67	ESMTDDKTTKIPCKSSPELEDTATSSKRRPR	-0.01125	-0.0158	-0.08466	157.28	147.98	99.881	11.3118	-0.0099709	5	2.1552
MKI67 S2828	MKI67	S	2828		NetworKIN 3 prediction	CDK1	CDK2_CDK3_CDK1_CDK5_group			-0.00368	0.931158	9.39976e-28	P46013	Antigen KI-67	ESMTDDKTTKIPCKSSPELEDTATSSKRRPR	-0.01125	-0.0158	-0.08466	157.28	147.98	99.881	11.3118	-0.0099709	5	2.1552
MKI67 S308	MKI67	S	308		iGPS prediction	CDC2	CMGC/CDK/CDC2			0.20877	1	2.86494e-38	P46013	Antigen KI-67	RPKSGGSGHAVAEPASPEQELDQNKGKGRDV	0.16487	0.27414	0.14731	130.57	125.42	130.57	82.3883	-0.91894	5	5.8585
MKI67 S308	MKI67	S	308		NetworKIN 3 prediction	CDK1	CDK2_CDK3_CDK1_CDK5_group			0.20877	1	2.86494e-38	P46013	Antigen KI-67	RPKSGGSGHAVAEPASPEQELDQNKGKGRDV	0.16487	0.27414	0.14731	130.57	125.42	130.57	82.3883	-0.91894	5	5.8585
MKI67 S357	MKI67	S	357		iGPS prediction	CDC2	CMGC/CDK/CDC2			-0.16151	0.999998	2.76713e-14	P46013	Antigen KI-67	PAKMKTPVQYSQQQNSPQKHKNKDLYTTGRR	-0.18997	-0.15734	-0.19713	147.37	134.09	114.06	57.3553	-1.6577	12	11.208
MKI67 S357	MKI67	S	357		NetworKIN 3 prediction	CDK1	CDK2_CDK3_CDK1_CDK5_group			-0.16151	0.999998	2.76713e-14	P46013	Antigen KI-67	PAKMKTPVQYSQQQNSPQKHKNKDLYTTGRR	-0.18997	-0.15734	-0.19713	147.37	134.09	114.06	57.3553	-1.6577	12	11.208
MKI67 S584	MKI67	S	584		iGPS prediction	CDC2	CMGC/CDK/CDC2			-0.03733	0.999999	2.03444e-20	P46013	Antigen KI-67	VEVKAQSLVISPPAPSPRKTPVASDQRRRSC	-0.08407	-0.03786	-0.1053	170.28	144.22	76.533	62.9252	0.8507	22	8.8466
MKI67 S584	MKI67	S	584		NetworKIN 3 prediction	CDK1	CDK2_CDK3_CDK1_CDK5_group			-0.03733	0.999999	2.03444e-20	P46013	Antigen KI-67	VEVKAQSLVISPPAPSPRKTPVASDQRRRSC	-0.08407	-0.03786	-0.1053	170.28	144.22	76.533	62.9252	0.8507	22	8.8466
MKI67 T1193	MKI67	T	1193		iGPS prediction	CDC2	CMGC/CDK/CDC2	+		2.6098	1	0.000455745	P46013	Antigen KI-67	KPAGGDEKDIKAFMGTPVQKLDLAGTLPGSK	2.60798	2.56263	2.57772	93.345	93.345	60.255	60.2551	0.21619	8	2.993
MKI67 T1193	MKI67	T	1193		NetworKIN 3 prediction	CDK1	CDK2_CDK3_CDK1_CDK5_group	+		2.6098	1	0.000455745	P46013	Antigen KI-67	KPAGGDEKDIKAFMGTPVQKLDLAGTLPGSK	2.60798	2.56263	2.57772	93.345	93.345	60.255	60.2551	0.21619	8	2.993
MKI67 T1327	MKI67	T	1327		NetworKIN 3 prediction	CDK1	CDK2_CDK3_CDK1_CDK5_group	+		3.10377	0.885773	2.19514e-11	P46013	Antigen KI-67	FVGTPVQKLDLTENLTGSKRRPQTPKEEAQA	3.10749	2.90617	3.05498	162.37	142.14	95.981	8.89836	1.6095	3	6.4555
MKI67 T1923	MKI67	T	1923		iGPS prediction	CDC2	CMGC/CDK/CDC2	+		2.33979	1	6.11253e-40	P46013	Antigen KI-67	KAAVGEEKDINTFVGTPVEKLDLLGNLPGSK	2.37305	2.30271	1.91675	165.47	157.74	165.47	80.8717	0.80487	4	14.632
MKI67 T1923	MKI67	T	1923		NetworKIN 3 prediction	CDK1	CDK2_CDK3_CDK1_CDK5_group	+		2.33979	1	6.11253e-40	P46013	Antigen KI-67	KAAVGEEKDINTFVGTPVEKLDLLGNLPGSK	2.37305	2.30271	1.91675	165.47	157.74	165.47	80.8717	0.80487	4	14.632
MKI67 T2325	MKI67	T	2325		iGPS prediction	CDC2	CMGC/CDK/CDC2	+		2.58741	0.999624	1.40866e-11	P46013	Antigen KI-67	AQALEDLAGFKELFQTPGTDKPTTDEKTTKI	2.57213	2.50602	2.95661	97.776	83.5	77.726	34.3563	0.63206	3	17.465
MKI67 T2325	MKI67	T	2325		NetworKIN 3 prediction	CDK1	CDK2_CDK3_CDK1_CDK5_group	+		2.58741	0.999624	1.40866e-11	P46013	Antigen KI-67	AQALEDLAGFKELFQTPGTDKPTTDEKTTKI	2.57213	2.50602	2.95661	97.776	83.5	77.726	34.3563	0.63206	3	17.465
MYBL2 T487	MYBL2	T	487		iGPS prediction	CDC2	CMGC/CDK/CDC2	+		1.12082	0.86067	0.000787156	P10244	Myb-related protein B	SLTSTPVCSQKVVVTTPLHRDKTPLHQKHAA	0.98053	1.03382	1.23128	112.13	112.13	112.13	7.90791	0.21069	9	8.2528
MYBL2 T487	MYBL2	T	487		NetworKIN 3 prediction	CDK1	CDK2_CDK3_CDK1_CDK5_group	+		1.12082	0.86067	0.000787156	P10244	Myb-related protein B	SLTSTPVCSQKVVVTTPLHRDKTPLHQKHAA	0.98053	1.03382	1.23128	112.13	112.13	112.13	7.90791	0.21069	9	8.2528
MYBL2 T505	MYBL2	T	505		iGPS prediction	CDC2	CMGC/CDK/CDC2	+		1.2052	1	0.000729186	P10244	Myb-related protein B	HRDKTPLHQKHAAFVTPDQKYSMDNTPHTPT	1.17394	1.15857	1.23062	123.28	97.802	123.28	123.275	0.4552	3	3.3361
MYBL2 T505	MYBL2	T	505		NetworKIN 3 prediction	CDK1	CDK2_CDK3_CDK1_CDK5_group	+		1.2052	1	0.000729186	P10244	Myb-related protein B	HRDKTPLHQKHAAFVTPDQKYSMDNTPHTPT	1.17394	1.15857	1.23062	123.28	97.802	123.28	123.275	0.4552	3	3.3361
MYBL2 T518	MYBL2	T	518		iGPS prediction	CDC2	CMGC/CDK/CDC2			0.37206	0.997106	7.0571e-08	P10244	Myb-related protein B	FVTPDQKYSMDNTPHTPTPFKNALEKYGPLK	0.40674	0.27033	0.33824	105.79	94.411	95.662	27.977	-0.20844	5	5.6569
MYBL2 T518	MYBL2	T	518		NetworKIN 3 prediction	CDK1	CDK2_CDK3_CDK1_CDK5_group			0.37206	0.997106	7.0571e-08	P10244	Myb-related protein B	FVTPDQKYSMDNTPHTPTPFKNALEKYGPLK	0.40674	0.27033	0.33824	105.79	94.411	95.662	27.977	-0.20844	5	5.6569
NAGK S76	NAGK	S	76		Known kinase (PhosphoSitePlusDB)	CDK1				0.00245	0.952925	6.87536e-13	Q9UJ70	N-acetyl-D-glucosamine kinase	GVDPLVPLRSLGLSLSGGDQEDAGRILIEEL	-0.09171	0.04097	-0.05546	97.271	85.116	97.271	13.0628	1.457	4	7.01
NBN S432	NBN	S	432		NetworKIN 3 prediction	CDK1	CDK2_CDK3_CDK1_CDK5_group			-0.07747	0.990564	0.000173835	O60934	Nibrin	VSNTLAKMRIPNYQLSPTKLPSINKSKDRAS	-0.0025	-0.15583	-0.12626	117.72	98.713	117.72	20.2111	-0.32237	3	4.3861
NCAPH S87	NCAPH	S	87		NetworKIN 3 prediction	CDK1	CDK2_CDK3_CDK1_CDK5_group	+		1.22799	0.999703	0.000536653	Q15003	Condensin complex subunit 2	VFDLQFSTDSPRLLASPSSRSIDISATIPKF	1.21148	1.18136	1.21382	155.5	75.815	123.42	35.4778	-0.011681	3	1.4112
NCL S563	NCL	S	563		iGPS prediction	CDC2	CMGC/CDK/CDC2			0.14496	1	2.57255e-16	P19338	Nucleolin	IEGRAIRLELQGPRGSPNARSQPSKTLFVKG	0.18422	0.10367	0.05729	160.8	115.52	54.281	54.2806	0.32671	56	10.526
NCL S563	NCL	S	563		NetworKIN 3 prediction	CDK1	CDK2_CDK3_CDK1_CDK5_group			0.14496	1	2.57255e-16	P19338	Nucleolin	IEGRAIRLELQGPRGSPNARSQPSKTLFVKG	0.18422	0.10367	0.05729	160.8	115.52	54.281	54.2806	0.32671	56	10.526
NCL S67	NCL	S	67		iGPS prediction	CDC2	CMGC/CDK/CDC2			-0.01428	0.997627	9.62579e-17	P19338	Nucleolin	KGKKAAATSAKKVVVSPTKKVAVATPAKKAA	0.0356	-0.09857	-0.09224	160.62	102.11	160.62	26.2361	0.30392	101	12.794
NCL S67	NCL	S	67		NetworKIN 3 prediction	CDK1	CDK2_CDK3_CDK1_CDK5_group			-0.01428	0.997627	9.62579e-17	P19338	Nucleolin	KGKKAAATSAKKVVVSPTKKVAVATPAKKAA	0.0356	-0.09857	-0.09224	160.62	102.11	160.62	26.2361	0.30392	101	12.794
NCL T121	NCL	T	121		iGPS prediction	CDC2	CMGC/CDK/CDC2	+		2.63113	1	0.000146866	P19338	Nucleolin	TPGKKGATPGKALVATPGKKGAAIPAKGAKN	2.59525	2.58896	2.68463	82.494	57.043	70.295	70.2947	0.45566	5	6.7178
NCL T121	NCL	T	121		Known kinase (PhosphoSitePlusDB)	CDK1		+		2.63113	1	0.000146866	P19338	Nucleolin	TPGKKGATPGKALVATPGKKGAAIPAKGAKN	2.59525	2.58896	2.68463	82.494	57.043	70.295	70.2947	0.45566	5	6.7178
NCL T121	NCL	T	121		NetworKIN 3 prediction	CDK1	CDK2_CDK3_CDK1_CDK5_group	+		2.63113	1	0.000146866	P19338	Nucleolin	TPGKKGATPGKALVATPGKKGAAIPAKGAKN	2.59525	2.58896	2.68463	82.494	57.043	70.295	70.2947	0.45566	5	6.7178
NCL T76	NCL	T	76		iGPS prediction	CDC2	CMGC/CDK/CDC2	+		2.72888	1	0.0144744	P19338	Nucleolin	AKKVVVSPTKKVAVATPAKKAAVTPGKKAAA	2.70379	2.68225	2.71961	77.744	52.185	72.29	72.2905	0.29471	6	6.3412
NCL T76	NCL	T	76		NetworKIN 3 prediction	CDK1	CDK2_CDK3_CDK1_CDK5_group	+		2.72888	1	0.0144744	P19338	Nucleolin	AKKVVVSPTKKVAVATPAKKAAVTPGKKAAA	2.70379	2.68225	2.71961	77.744	52.185	72.29	72.2905	0.29471	6	6.3412
NCOR1 S1196	NCOR1	S	1196		NetworKIN 3 prediction	CDK1	CDK2_CDK3_CDK1_CDK5_group			0.1042	0.990962	6.96793e-30	O75376	Nuclear receptor corepressor 1	ALVKGSISRMPIEDSSPEKGREEAASKGHVI	0.12432	0.05757	0.00835	153.1	134.75	153.1	20.4551	-0.41545	7	4.6277
NCOR1 S1281	NCOR1	S	1281		NetworKIN 3 prediction	CDK1	CDK2_CDK3_CDK1_CDK5_group			0.07396	1	2.37681e-11	O75376	Nuclear receptor corepressor 1	SAPLEGLICRALPRGSPHSDLKERTVLSGSI	0.12235	0.02609	-0.02121	116.24	106.58	116.24	64.512	0.057963	15	7.1608
NCOR1 S1472	NCOR1	S	1472		NetworKIN 3 prediction	CDK1	CDK2_CDK3_CDK1_CDK5_group			0.02857	1	6.62658e-12	O75376	Nuclear receptor corepressor 1	SVLRSTLHEAPKAQLSPGIYDDTSARRTPVS	0.28841	-0.14185	1.13993	129.11	117.19	129.11	90.8829	-0.39303	8	76.11
NCOR1 S2120	NCOR1	S	2120		NetworKIN 3 prediction	CDK1	CDK2_CDK3_CDK1_CDK5_group			-0.07142	1	0.00285185	O75376	Nuclear receptor corepressor 1	SQAQSVHHQRPGSRVSPENLVDKSRGSRPGK	-0.00923	-0.11978	-0.12021	86.592	74.324	86.592	86.5922	0.26063	3	3.1366
NCOR1 S2202	NCOR1	S	2202		NetworKIN 3 prediction	CDK1	CDK2_CDK3_CDK1_CDK5_group	+		1.33423	0.981087	0.00029383	O75376	Nuclear receptor corepressor 1	SISYLPSFFTKLENTSPMVKSKKQEIFRKLN	1.48914	1.17877	1.29944	113.38	58.026	113.38	17.1494	-0.65061	7	10.709
NDE1 S282	NDE1	S	282		iGPS prediction	CDC2	CMGC/CDK/CDC2			0.2781	1	6.36983e-25	Q9NXR1	Nuclear distribution protein nudE homolog 1	LESKLASCRNLVYDQSPNRTGGPASGRSSKN	0.26282	0.26917	0.15347	207.95	207.95	168.58	78.9053	0.29918	5	7.704
NDE1 S282	NDE1	S	282		NetworKIN 3 prediction	CDK1	CDK2_CDK3_CDK1_CDK5_group			0.2781	1	6.36983e-25	Q9NXR1	Nuclear distribution protein nudE homolog 1	LESKLASCRNLVYDQSPNRTGGPASGRSSKN	0.26282	0.26917	0.15347	207.95	207.95	168.58	78.9053	0.29918	5	7.704
NEDD1 S282	NEDD1	S	282		iGPS prediction	CDC2	CMGC/CDK/CDC2			0.14052	1	0.0185038	Q8NHV4	Protein NEDD1	SSRGKIYQYDLRMLKSPVKTISAHKTSVQCI	0.05703	0.09389	0.09473	72.928	61.764	63.816	63.8162	0.018777	3	2.793
NEDD1 S282	NEDD1	S	282		NetworKIN 3 prediction	CDK1	CDK2_CDK3_CDK1_CDK5_group			0.14052	1	0.0185038	Q8NHV4	Protein NEDD1	SSRGKIYQYDLRMLKSPVKTISAHKTSVQCI	0.05703	0.09389	0.09473	72.928	61.764	63.816	63.8162	0.018777	3	2.793
NEDD1 S516	NEDD1	S	516		iGPS prediction	CDC2	CMGC/CDK/CDC2			0.28983	0.962877	5.13007e-98	Q8NHV4	Protein NEDD1	AKLVTSGAESGNLNTSPSSNQTRNSEKFEKP	0.1759	0.2432	0.28601	239.32	228.1	239.32	14.1965	0.38022	3	5.093
NEDD1 S516	NEDD1	S	516		NetworKIN 3 prediction	CDK1	CDK2_CDK3_CDK1_CDK5_group			0.28983	0.962877	5.13007e-98	Q8NHV4	Protein NEDD1	AKLVTSGAESGNLNTSPSSNQTRNSEKFEKP	0.1759	0.2432	0.28601	239.32	228.1	239.32	14.1965	0.38022	3	5.093
NFATC2 S110	NFATC2	S	110		iGPS prediction	CDC2	CMGC/CDK/CDC2			-0.00172	0.998903	7.57779e-17	Q13469	Nuclear factor of activated T-cells, cytoplasmic 2	QKFLSAAKPAGASGLSPRIEITPSHELIQAV	-0.00107	0.20385	-0.24053	113.36	102.93	81.788	29.5978	0.021203	5	13.078
NFATC2 S856	NFATC2	S	856		iGPS prediction	CDC2	CMGC/CDK/CDC2			-0.31303	0.997922	1.39456e-36	Q13469	Nuclear factor of activated T-cells, cytoplasmic 2	TTRPGPPPVSQGQRLSPGSYPTVIQQQNATS	-0.30747	-0.4208	-0.36182	158.37	147.39	158.37	26.8143	0.19826	3	2.9532
NFYA S320	NFYA	S	320		iGPS prediction	CDC2	CMGC/CDK/CDC2	+		1.95628	1	0.00890327	P23511	Nuclear transcription factor Y subunit alpha	RHAMARKRGEGGRFFSPKEKDSPHMQDPNQA	2.07065	1.90965	1.85081	87.149	67.159	56.632	56.6322	0.1936	3	6.6214
NFYA S320	NFYA	S	320		NetworKIN 3 prediction	CDK1	CDK2_CDK3_CDK1_CDK5_group	+		1.95628	1	0.00890327	P23511	Nuclear transcription factor Y subunit alpha	RHAMARKRGEGGRFFSPKEKDSPHMQDPNQA	2.07065	1.90965	1.85081	87.149	67.159	56.632	56.6322	0.1936	3	6.6214
NME1 S120	NME1	S	120	+	Known kinase (PhosphoSitePlusDB)	CDK1				0.12578	0.999028	1.65734e-23	P15531	Nucleoside diphosphate kinase A	RGDFCIQVGRNIIHGSDSVESAEKEIGLWFH	-0.3946	0.07915	0.10229	180.8	180.8	180.8	30.1212	-0.31789	3	20.739
NME2 T94	NME2	T	94		Known kinase (PhosphoSitePlusDB)	CDK1				0.05783	1	2.05098e-37	P22392	Nucleoside diphosphate kinase B	EGLNVVKTGRVMLGETNPADSKPGTIRGDFC	-0.01456	0.07584	-0.02376	180.04	180.04	180.04	65.1331	0.62782	17	13.81
NOLC1 T607	NOLC1	T	607		Known kinase (PhosphoSitePlusDB)	CDK1		+		1.7054	1	0.000238638	Q14978	Nucleolar and coiled-body phosphoprotein 1	AKEAETPQAKKIKLQTPNTFPKRKKGEKRAS	1.65307	1.56766	1.7282	102.39	87.958	44.925	44.9254	1.1745	16	15.25
NOLC1 T610	NOLC1	T	610		Known kinase (PhosphoSitePlusDB)	CDK1		+		1.7054	1	0.000238638	Q14978	Nucleolar and coiled-body phosphoprotein 1	AETPQAKKIKLQTPNTFPKRKKGEKRASSPF	1.65307	1.56766	1.7282	102.39	87.958	44.925	44.9254	1.1745	16	15.25
NSFL1C S114	NSFL1C	S	114		iGPS prediction	CDC2	CMGC/CDK/CDC2			-0.12226	1	9.5284e-10	Q9UNZ2	NSFL1 cofactor p47	SERSGQQIVGPPRKKSPNELVDDLFKGAKEH	-0.12829	-0.25446	-0.16807	109.36	101.32	58.98	58.9802	-0.55664	8	6.1976
NSFL1C S114	NSFL1C	S	114		NetworKIN 3 prediction	CDK1	CDK2_CDK3_CDK1_CDK5_group			-0.12226	1	9.5284e-10	Q9UNZ2	NSFL1 cofactor p47	SERSGQQIVGPPRKKSPNELVDDLFKGAKEH	-0.12829	-0.25446	-0.16807	109.36	101.32	58.98	58.9802	-0.55664	8	6.1976
NSFL1C S140	NSFL1C	S	140	+	iGPS prediction	CDC2	CMGC/CDK/CDC2			0.38228	0.999975	9.26409e-07	Q9UNZ2	NSFL1 cofactor p47	GAKEHGAVAVERVTKSPGETSKPRPFAGGGY	0.367	0.32219	0.39089	69.331	57.956	69.331	47.4292	0.46061	3	2.607
NSFL1C S140	NSFL1C	S	140	+	Known kinase (PhosphoSitePlusDB)	CDK1				0.38228	0.999975	9.26409e-07	Q9UNZ2	NSFL1 cofactor p47	GAKEHGAVAVERVTKSPGETSKPRPFAGGGY	0.367	0.32219	0.39089	69.331	57.956	69.331	47.4292	0.46061	3	2.607
NSFL1C S140	NSFL1C	S	140	+	NetworKIN 3 prediction	CDK1	CDK2_CDK3_CDK1_CDK5_group			0.38228	0.999975	9.26409e-07	Q9UNZ2	NSFL1 cofactor p47	GAKEHGAVAVERVTKSPGETSKPRPFAGGGY	0.367	0.32219	0.39089	69.331	57.956	69.331	47.4292	0.46061	3	2.607
NUCKS1 S181	NUCKS1	S	181		iGPS prediction	CDC2	CMGC/CDK/CDC2	+		1.23646	1	1.81552e-27	Q9H1E3	Nuclear ubiquitous casein and cyclin-dependent kinase substrate 1	EKKMPKPRLKATVTPSPVKGKGKVGRPTASK	1.29831	1.1431	1.14088	191.41	162.6	101.2	75.7492	0.085291	67	11.406
NUCKS1 S181	NUCKS1	S	181		Known kinase (PhosphoSitePlusDB)	CDK1		+		1.23646	1	1.81552e-27	Q9H1E3	Nuclear ubiquitous casein and cyclin-dependent kinase substrate 1	EKKMPKPRLKATVTPSPVKGKGKVGRPTASK	1.29831	1.1431	1.14088	191.41	162.6	101.2	75.7492	0.085291	67	11.406
NUCKS1 S181	NUCKS1	S	181		NetworKIN 3 prediction	CDK1	CDK2_CDK3_CDK1_CDK5_group	+		1.23646	1	1.81552e-27	Q9H1E3	Nuclear ubiquitous casein and cyclin-dependent kinase substrate 1	EKKMPKPRLKATVTPSPVKGKGKVGRPTASK	1.29831	1.1431	1.14088	191.41	162.6	101.2	75.7492	0.085291	67	11.406
NUCKS1 S214	NUCKS1	S	214		iGPS prediction	CDC2	CMGC/CDK/CDC2			-0.11294	1	5.09046e-35	Q9H1E3	Nuclear ubiquitous casein and cyclin-dependent kinase substrate 1	KEKTPSPKEEDEEPESPPEKKTSTSPPPEKS	-0.05806	-0.22724	-0.16353	167.88	145.94	167.88	124.536	0.27936	10	6.5984
NUCKS1 S214	NUCKS1	S	214		NetworKIN 3 prediction	CDK1	CDK2_CDK3_CDK1_CDK5_group			-0.11294	1	5.09046e-35	Q9H1E3	Nuclear ubiquitous casein and cyclin-dependent kinase substrate 1	KEKTPSPKEEDEEPESPPEKKTSTSPPPEKS	-0.05806	-0.22724	-0.16353	167.88	145.94	167.88	124.536	0.27936	10	6.5984
NUCKS1 T179	NUCKS1	T	179		iGPS prediction	CDC2	CMGC/CDK/CDC2	+		1.23334	0.999976	1.82793e-11	Q9H1E3	Nuclear ubiquitous casein and cyclin-dependent kinase substrate 1	RKEKKMPKPRLKATVTPSPVKGKGKVGRPTA	1.29831	1.1431	1.13346	145.17	132.23	116.58	46.1139	-0.051174	4	4.6709
NUCKS1 T179	NUCKS1	T	179		NetworKIN 3 prediction	CDK1	CDK2_CDK3_CDK1_CDK5_group	+		1.23334	0.999976	1.82793e-11	Q9H1E3	Nuclear ubiquitous casein and cyclin-dependent kinase substrate 1	RKEKKMPKPRLKATVTPSPVKGKGKVGRPTA	1.29831	1.1431	1.13346	145.17	132.23	116.58	46.1139	-0.051174	4	4.6709
NUF2 S247	NUF2	S	247		iGPS prediction	CDC2	CMGC/CDK/CDC2			0.07834	1	4.68062e-07	Q9BZD4	Kinetochore protein Nuf2	SLKEIQESLKTKIVDSPEKLKNYKEKMKDTV	0.27089	-0.000350002	0.06144	155.61	119.81	104.95	81.0205	0.23147	14	19.552
NUMA1 S169	NUMA1	S	169		iGPS prediction	CDC2	CMGC/CDK/CDC2			0.20188	0.999836	9.87494e-69	Q14980	Nuclear mitotic apparatus protein 1	APVPSTCSSTFPEELSPPSHQAKREIRFLEL	0.12968	0.15525	0.1792	196.22	187.81	184.03	37.8615	-0.21244	3	2.9461
NUMA1 S169	NUMA1	S	169		NetworKIN 3 prediction	CDK1	CDK2_CDK3_CDK1_CDK5_group			0.20188	0.999836	9.87494e-69	Q14980	Nuclear mitotic apparatus protein 1	APVPSTCSSTFPEELSPPSHQAKREIRFLEL	0.12968	0.15525	0.1792	196.22	187.81	184.03	37.8615	-0.21244	3	2.9461
NUMA1 T2000	NUMA1	T	2000		iGPS prediction	CDC2	CMGC/CDK/CDC2	+		2.24486	0.999998	2.12765e-51	Q14980	Nuclear mitotic apparatus protein 1	QQRKRVSLEPHQGPGTPESKKATSCFPRPMT	2.16308	2.19823	2.30018	215.62	215.62	135.98	56.8389	-0.2234	24	12.368
NUMA1 T2000	NUMA1	T	2000		NetworKIN 3 prediction	CDK1	CDK2_CDK3_CDK1_CDK5_group	+		2.24486	0.999998	2.12765e-51	Q14980	Nuclear mitotic apparatus protein 1	QQRKRVSLEPHQGPGTPESKKATSCFPRPMT	2.16308	2.19823	2.30018	215.62	215.62	135.98	56.8389	-0.2234	24	12.368
NUMA1 T2015	NUMA1	T	2015		iGPS prediction	CDC2	CMGC/CDK/CDC2			0.35637	0.999997	0.0001436	Q14980	Nuclear mitotic apparatus protein 1	TPESKKATSCFPRPMTPRDRHEGRKQSTTEA	0.12209	0.30974	0.44342	103.76	88.247	103.76	55.2344	-0.16878	3	12.409
NUMA1 T2015	NUMA1	T	2015		Known kinase (PhosphoSitePlusDB)	CDK1				0.35637	0.999997	0.0001436	Q14980	Nuclear mitotic apparatus protein 1	TPESKKATSCFPRPMTPRDRHEGRKQSTTEA	0.12209	0.30974	0.44342	103.76	88.247	103.76	55.2344	-0.16878	3	12.409
NUMA1 T2015	NUMA1	T	2015		NetworKIN 3 prediction	CDK1	CDK2_CDK3_CDK1_CDK5_group			0.35637	0.999997	0.0001436	Q14980	Nuclear mitotic apparatus protein 1	TPESKKATSCFPRPMTPRDRHEGRKQSTTEA	0.12209	0.30974	0.44342	103.76	88.247	103.76	55.2344	-0.16878	3	12.409
NUMA1 T2055	NUMA1	T	2055	+	iGPS prediction	CDC2	CMGC/CDK/CDC2			0.13553	0.999906	0.00295404	Q14980	Nuclear mitotic apparatus protein 1	KQADRRQSMAFSILNTPKKLGNSLLRRGASK	-0.00722	0.08061	0.18313	72.797	72.797	65.231	40.3132	0.30412	7	7.7486
NUMA1 T2055	NUMA1	T	2055	+	Known kinase (PhosphoSitePlusDB)	CDK1				0.13553	0.999906	0.00295404	Q14980	Nuclear mitotic apparatus protein 1	KQADRRQSMAFSILNTPKKLGNSLLRRGASK	-0.00722	0.08061	0.18313	72.797	72.797	65.231	40.3132	0.30412	7	7.7486
NUMA1 T2055	NUMA1	T	2055	+	NetworKIN 3 prediction	CDK1	CDK2_CDK3_CDK1_CDK5_group			0.13553	0.999906	0.00295404	Q14980	Nuclear mitotic apparatus protein 1	KQADRRQSMAFSILNTPKKLGNSLLRRGASK	-0.00722	0.08061	0.18313	72.797	72.797	65.231	40.3132	0.30412	7	7.7486
NUP133 T28	NUP133	T	28		NetworKIN 3 prediction	CDK1	CDK2_CDK3_CDK1_CDK5_group	+		0.99168	0.814494	2.37799e-05	Q8WUM0	Nuclear pore complex protein Nup133	TGSRRGPLAGLGPGSTPRTASRKGLPLGSAV	0.84572	1.06954	1.05749	79.346	68.702	68.481	6.4253	-0.29048	4	10.057
NUP153 S257	NUP153	S	257		iGPS prediction	CDC2	CMGC/CDK/CDC2	+		1.55203	0.998122	0.00353477	P49790	Nuclear pore complex protein Nup153	SLGNSSILKTSQLGDSPFYPGKTTYGGAAAA	1.37594	1.5054	1.63648	54.281	44.744	54.281	27.922	0.064036	3	10.205
NUP153 S320	NUP153	S	320		iGPS prediction	CDC2	CMGC/CDK/CDC2	+		0.94486	0.999978	0.000505526	P49790	Nuclear pore complex protein Nup153	SSTARRILQSLEKMSSPLADAKRIPSIVSSP	1.04269	0.75345	0.94651	105.13	87.314	105.13	46.6224	0.61608	6	10.689
NUP153 S516	NUP153	S	516		iGPS prediction	CDC2	CMGC/CDK/CDC2			0.23069	0.939456	4.48602e-09	P49790	Nuclear pore complex protein Nup153	PINSSQALTNKVQMTSPSSTGSPMFKFSSPI	0.21541	0.18775	0.22598	100.04	87.687	100.04	15.3882	-0.74763	5	4.9611
NUP153 S619	NUP153	S	619		iGPS prediction	CDC2	CMGC/CDK/CDC2			0.40218	1	0.00559363	P49790	Nuclear pore complex protein Nup153	KEGSVLDILKSPGFASPKIDSVAAQPTATSP	0.3869	0.13543	0.58329	93.839	56.143	93.839	67.7228	-1.8801	3	15.598
NUP153 S687	NUP153	S	687		iGPS prediction	CDC2	CMGC/CDK/CDC2			0.09694	1	1.34486e-07	P49790	Nuclear pore complex protein Nup153	KVTDNKCIACQAAKLSPRDTAKQTGIETPNK	0.16906	0.02225	-0.02987	134.14	118.3	134.14	134.14	0.37361	6	7.0638
NUP210 T1844	NUP210	T	1844		iGPS prediction	CDC2	CMGC/CDK/CDC2			0.3309	1	9.53748e-05	Q8TEM1	Nuclear pore membrane glycoprotein 210	HTVCTPRDLAVPAALTPRASPGHSPHYFAAS	0.05291	0.30489	0.28669	100.31	85.37	59.248	59.2475	-1.4713	6	10.097
NUP210 T1844	NUP210	T	1844		NetworKIN 3 prediction	CDK1	CDK2_CDK3_CDK1_CDK5_group			0.3309	1	9.53748e-05	Q8TEM1	Nuclear pore membrane glycoprotein 210	HTVCTPRDLAVPAALTPRASPGHSPHYFAAS	0.05291	0.30489	0.28669	100.31	85.37	59.248	59.2475	-1.4713	6	10.097
OFD1 S774	OFD1	S	774		iGPS prediction	CDC2	CMGC/CDK/CDC2			-0.13912	0.957175	0.00752907	O75665	Oral-facial-digital syndrome 1 protein	HIASPSPCPDRMPLPSPTESRHSLSIPPVSS	0.10719	-0.21665	-0.18791	62.088	59.69	62.088	14.3758	-0.13441	3	11.141
OFD1 S774	OFD1	S	774		NetworKIN 3 prediction	CDK1	CDK2_CDK3_CDK1_CDK5_group			-0.13912	0.957175	0.00752907	O75665	Oral-facial-digital syndrome 1 protein	HIASPSPCPDRMPLPSPTESRHSLSIPPVSS	0.10719	-0.21665	-0.18791	62.088	59.69	62.088	14.3758	-0.13441	3	11.141
OIP5 T221	OIP5	T	221		NetworKIN 3 prediction	CDK1	CDK2_CDK3_CDK1_CDK5_group			-0.21362	0.999998	1.37798e-28	O43482	Protein Mis18-beta	THNRLKSLMKILSEVTPDQSKPEN_______	-0.33201	-0.16287	-0.26241	191.37	169.71	191.37	57.5173	0.8503	3	6.9494
ORC1 S273	ORC1	S	273		iGPS prediction	CDC2	CMGC/CDK/CDC2			0.32251	0.769995	7.55606e-10	Q13415	Origin recognition complex subunit 1	SPGRIKRKVAFSEITSPSKRSQPDKLQTLSP	0.17059	0.27588	0.20132	150.37	111.34	150.37	6.18704	-0.74025	1	NaN
ORC1 S273	ORC1	S	273		NetworKIN 3 prediction	CDK1	CDK2_CDK3_CDK1_CDK5_group			0.32251	0.769995	7.55606e-10	Q13415	Origin recognition complex subunit 1	SPGRIKRKVAFSEITSPSKRSQPDKLQTLSP	0.17059	0.27588	0.20132	150.37	111.34	150.37	6.18704	-0.74025	1	NaN
ORC2 S280	ORC2	S	280		iGPS prediction	CDC2	CMGC/CDK/CDC2			0.0999	0.990887	0.00242918	Q13416	Origin recognition complex subunit 2	AKLDQQTLRNLLSKVSPSFSAELKQLNQQYE	-0.00436	0.02733	0.21087	78.287	43.519	78.287	20.8623	0.39413	4	11.663
ORC2 S280	ORC2	S	280		NetworKIN 3 prediction	CDK1	CDK2_CDK3_CDK1_CDK5_group			0.0999	0.990887	0.00242918	Q13416	Origin recognition complex subunit 2	AKLDQQTLRNLLSKVSPSFSAELKQLNQQYE	-0.00436	0.02733	0.21087	78.287	43.519	78.287	20.8623	0.39413	4	11.663
ORC2 T116	ORC2	T	116	+	iGPS prediction	CDC2	CMGC/CDK/CDC2			0.22577	1	8.11407e-75	Q13416	Origin recognition complex subunit 2	KHSEKMAKLASELAKTPQKSVSFSLKNDPEI	0.08718	0.17914	0.23501	254.38	209.39	159.75	95.7645	-0.52183	6	6.0655
ORC2 T116	ORC2	T	116	+	NetworKIN 3 prediction	CDK1	CDK2_CDK3_CDK1_CDK5_group			0.22577	1	8.11407e-75	Q13416	Origin recognition complex subunit 2	KHSEKMAKLASELAKTPQKSVSFSLKNDPEI	0.08718	0.17914	0.23501	254.38	209.39	159.75	95.7645	-0.52183	6	6.0655
ORC2 T226	ORC2	T	226	+	iGPS prediction	CDC2	CMGC/CDK/CDC2			0.14483	0.997749	3.2732e-23	Q13416	Origin recognition complex subunit 2	IQAQNRVVSAPVGKETPSKRMKRDKTSDLVE	-0.02757	0.11106	0.19938	179.09	156.25	130.64	26.4812	-0.0057266	14	16.986
ORC2 T226	ORC2	T	226	+	NetworKIN 3 prediction	CDK1	CDK2_CDK3_CDK1_CDK5_group			0.14483	0.997749	3.2732e-23	Q13416	Origin recognition complex subunit 2	IQAQNRVVSAPVGKETPSKRMKRDKTSDLVE	-0.02757	0.11106	0.19938	179.09	156.25	130.64	26.4812	-0.0057266	14	16.986
ORC6 T195	ORC6	T	195		iGPS prediction	CDC2	CMGC/CDK/CDC2			0.41684	1	2.1409e-31	Q9Y5N6	Origin recognition complex subunit 6	EKIGQQVDREPGDVATPPRKRKKIVVEAPAK	0.31241	0.44404	0.37516	169.84	120.5	160.15	160.147	0.48684	15	7.7194
ORC6 T195	ORC6	T	195		Known kinase (PhosphoSitePlusDB)	CDK1				0.41684	1	2.1409e-31	Q9Y5N6	Origin recognition complex subunit 6	EKIGQQVDREPGDVATPPRKRKKIVVEAPAK	0.31241	0.44404	0.37516	169.84	120.5	160.15	160.147	0.48684	15	7.7194
ORC6 T195	ORC6	T	195		NetworKIN 3 prediction	CDK1	CDK2_CDK3_CDK1_CDK5_group			0.41684	1	2.1409e-31	Q9Y5N6	Origin recognition complex subunit 6	EKIGQQVDREPGDVATPPRKRKKIVVEAPAK	0.31241	0.44404	0.37516	169.84	120.5	160.15	160.147	0.48684	15	7.7194
PAICS S27	PAICS	S	27		Known kinase (PhosphoSitePlusDB)	CDK1		+		1.11036	1	4.33492e-12	P22234	Multifunctional protein ADE2;Phosphoribosylaminoimidazole carboxylase;Phosphoribosylaminoimidazole-succinocarboxamide synthase	KLYEGKTKEVYELLDSPGKVLLQSKDQITAG	1.17147	1.05253	1.04125	167.03	129.48	131.45	94.5037	0.66447	10	5.1093
PARN S619	PARN	S	619		iGPS prediction	CDC2	CMGC/CDK/CDC2			0.09153	1	9.21583e-29	O95453	Poly(A)-specific ribonuclease PARN	GRKKAKKLKRMKKELSPAGSISKNSPATLFE	0.18409	0.0148	0.00028	208.01	134.74	191.15	67.5275	0.3763	15	8.1767
PARN S619	PARN	S	619		NetworKIN 3 prediction	CDK1	CDK2_CDK3_CDK1_CDK5_group			0.09153	1	9.21583e-29	O95453	Poly(A)-specific ribonuclease PARN	GRKKAKKLKRMKKELSPAGSISKNSPATLFE	0.18409	0.0148	0.00028	208.01	134.74	191.15	67.5275	0.3763	15	8.1767
PARN S623	PARN	S	623		iGPS prediction	CDC2	CMGC/CDK/CDC2			0.09153	0.961059	0.00212939	O95453	Poly(A)-specific ribonuclease PARN	AKKLKRMKKELSPAGSISKNSPATLFEVPDT	0.18409	0.0148	0.00028	79.036	72.743	79.036	13.9234	0.16986	9	7.3089
PCM1 S65	PCM1	S	65		iGPS prediction	CDC2	CMGC/CDK/CDC2			-0.08901	1	9.9904e-108	Q15154	Pericentriolar material 1 protein	KKFGVESDKRVTNDISPESSPGVGRRRTKTP	0.04089	-0.2026	-0.19777	277.32	256.07	277.32	64.9065	-0.40333	20	11.333
PCM1 S861	PCM1	S	861		iGPS prediction	CDC2	CMGC/CDK/CDC2			0.17773	0.99645	2.31085e-11	Q15154	Pericentriolar material 1 protein	LMAEHQRRQGLAETASPVAVSLRSDGSENLC	0.4902	0.0472	0.14694	95.5	89.383	58.024	26.7271	0.60712	6	20.366
PCNT S3274	PCNT	S	3274		iGPS prediction	CDC2	CMGC/CDK/CDC2	+		0.75455	0.999897	1.66434e-10	O95613	Pericentrin	HTRDPARGRRLAAAASPHSGGRATPSPNSRL	0.74336	0.68984	0.70576	155.57	128.42	131.86	39.8911	0.28249	3	0.81679
PCNT S3274	PCNT	S	3274		NetworKIN 3 prediction	CDK1	CDK2_CDK3_CDK1_CDK5_group	+		0.75455	0.999897	1.66434e-10	O95613	Pericentrin	HTRDPARGRRLAAAASPHSGGRATPSPNSRL	0.74336	0.68984	0.70576	155.57	128.42	131.86	39.8911	0.28249	3	0.81679
PDCD4 S94	PDCD4	S	94		iGPS prediction	CDC2	CMGC/CDK/CDC2			0.02871	0.997805	3.15388e-06	Q53EL6	Programmed cell death protein 4	DSGSDALRSGLTVPTSPKGRLLDRRSRSGKG	0.10361	-0.04519	-0.02603	118.73	103.3	118.73	26.5792	0.17004	11	9.2883
PDS5B S1166	PDS5B	S	1166		iGPS prediction	CDC2	CMGC/CDK/CDC2			0.16941	0.993991	3.19166e-157	Q9NTI5	Sister chromatid cohesion protein PDS5 homolog B	RMETVSNASSSSNPSSPGRIKGRLDSSEMDH	0.00264	0.20579	0.24717	296.91	296.91	139.69	22.3094	-1.1274	15	9.9309
PDS5B S1283	PDS5B	S	1283		iGPS prediction	CDC2	CMGC/CDK/CDC2			-0.00745	1	9.4379e-156	Q9NTI5	Sister chromatid cohesion protein PDS5 homolog B	KRLKEDILENEDEQNSPPKKGKRGRPPKPLG	-0.04182	0.24013	0.0253	303.04	283.79	115.02	115.021	-0.80766	6	11.344
PDS5B S1358	PDS5B	S	1358		iGPS prediction	CDC2	CMGC/CDK/CDC2			0.02913	1	1.38632e-74	Q9NTI5	Sister chromatid cohesion protein PDS5 homolog B	SKQHRVSRRAQQRAESPESSAIESTQSTPQK	-0.08984	-0.00189	-0.01655	234.04	234.04	228.46	70.9228	0.032984	6	5.9282
PDS5B S1383	PDS5B	S	1383		iGPS prediction	CDC2	CMGC/CDK/CDC2			-0.08818	0.977644	3.27175e-05	Q9NTI5	Sister chromatid cohesion protein PDS5 homolog B	QSTPQKGRGRPSKTPSPSQPKKNVRVGRSKQ	-0.1901	-0.16807	-0.04317	95.205	87.291	95.205	16.4248	0.98197	6	6.4648
PDS5B T1370	PDS5B	T	1370		iGPS prediction	CDC2	CMGC/CDK/CDC2			0.0968	0.863298	2.89069e-30	Q9NTI5	Sister chromatid cohesion protein PDS5 homolog B	RAESPESSAIESTQSTPQKGRGRPSKTPSPS	0.08152	0.22001	0.24658	135.3	125.23	68.835	9.20651	0.63334	1	NaN
PDS5B T1370	PDS5B	T	1370		Known kinase (PhosphoSitePlusDB)	CDK1				0.0968	0.863298	2.89069e-30	Q9NTI5	Sister chromatid cohesion protein PDS5 homolog B	RAESPESSAIESTQSTPQKGRGRPSKTPSPS	0.08152	0.22001	0.24658	135.3	125.23	68.835	9.20651	0.63334	1	NaN
PDS5B T1381	PDS5B	T	1381		iGPS prediction	CDC2	CMGC/CDK/CDC2			-0.08818	0.996344	3.27175e-05	Q9NTI5	Sister chromatid cohesion protein PDS5 homolog B	STQSTPQKGRGRPSKTPSPSQPKKNVRVGRS	-0.1901	-0.16807	-0.04317	95.205	87.291	95.205	26.1237	0.98197	6	6.4648
PER2 S977	PER2	S	977		iGPS prediction	CDC2	CMGC/CDK/CDC2			0.04754	1	0.00444929	O15055	Period circadian protein homolog 2	CPATRATPPSAMGRASPPLFQSRSSSPLQLN	0.03226	-0.00315	0.00821	77.674	53.921	77.674	74.6323	0.085089	3	0.47813
PHF8 S120	PHF8	S	120		Known kinase (PhosphoSitePlusDB)	CDK1				0.19573	0.998964	0.00386866	Q9UPP1	Histone lysine demethylase PHF8	SKGHDTHKGKPVKTGSPTFVRELRSRTFDSS	0.18045	0.23254	0.10372	94.409	55.659	94.409	30.2019	-0.19193	3	4.4609
PKMYT1 S143	PKMYT1	S	143		iGPS prediction	CDC2	CMGC/CDK/CDC2			0.03956	0.99994	0.0022677	Q99640	Membrane-associated tyrosine- and threonine-specific cdc2-inhibitory kinase	RSKEDGRLYAVKRSMSPFRGPKDRARKLAEV	0.00478	0.13886	-0.00923	89.561	73.931	70.942	42.2334	-0.073616	3	6.2654
PKMYT1 S143	PKMYT1	S	143		NetworKIN 3 prediction	CDK1	CDK2_CDK3_CDK1_CDK5_group			0.03956	0.99994	0.0022677	Q99640	Membrane-associated tyrosine- and threonine-specific cdc2-inhibitory kinase	RSKEDGRLYAVKRSMSPFRGPKDRARKLAEV	0.00478	0.13886	-0.00923	89.561	73.931	70.942	42.2334	-0.073616	3	6.2654
PKN1 S562	PKN1	S	562		iGPS prediction	CDC2	CMGC/CDK/CDC2			0.29619	0.989771	1.14503e-14	Q16512	Serine/threonine-protein kinase N1	DISVEKLNLGTDSDSSPQKSSRDPPSSPSSL	0.14976	0.38065	0.01195	155.1	112.15	144.41	19.9075	-0.92325	2	12.852
PML S518	PML	S	518		Known kinase (PhosphoSitePlusDB)	CDK1				-0.26495	1	2.52587e-11	P29590	Protein PML	RSSPEQPRPSTSKAVSPPHLDGPPSPRSPVI	0.07191	-0.37967	-0.32285	111.7	86.088	47.499	47.499	-1.4235	7	14.58
POLA1 S209	POLA1	S	209		iGPS prediction	CDC2	CMGC/CDK/CDC2	+		0.95248	1	0.00312339	P09884	DNA polymerase alpha catalytic subunit	FSVHTATAVPSGKIASPVSRKEPPLTPVPLK	1.06735	0.90585	1.08023	133.13	85.531	133.13	66.8353	0.42499	6	15.827
POLA1 S209	POLA1	S	209		NetworKIN 3 prediction	CDK1	CDK2_CDK3_CDK1_CDK5_group	+		0.95248	1	0.00312339	P09884	DNA polymerase alpha catalytic subunit	FSVHTATAVPSGKIASPVSRKEPPLTPVPLK	1.06735	0.90585	1.08023	133.13	85.531	133.13	66.8353	0.42499	6	15.827
POLA2 T130	POLA2	T	130		NetworKIN 3 prediction	CDK1	CDK2_CDK3_CDK1_CDK5_group			1.00036	0.992155	1.53907e-06	Q14181	DNA polymerase alpha subunit B	TPSKGSQKRAISTPETPLTKRSVSTRSPHQL	0.94694	0.99188	-1.63719	118.08	118.08	77.664	21.2039	0.65535	4	186.46
POLDIP3 S368	POLDIP3	S	368		iGPS prediction	CDC2	CMGC/CDK/CDC2	+		0.69706	0.99932	0.00125485	Q9BY77	Polymerase delta-interacting protein 3	NVITSDQPILLRLSDSPSMKKESELPRRVNS	0.68507	0.66301	0.61196	140.24	77.778	140.24	31.68	-0.096724	6	14.811
POLR2A S1878	POLR2A	S	1878		iGPS prediction	CDC2	CMGC/CDK/CDC2			0.0345	0.999341	1.63274e-11	P24928	DNA-directed RNA polymerase II subunit RPB1	TSPKYSPTSPKYSPTSPTYSPTTPKYSPTSP	-0.03092	0.00773	-0.01429	121.82	115.1	121.82	32.4571	-0.030274	3	2.5013
POLR2A S1892	POLR2A	S	1892		iGPS prediction	CDC2	CMGC/CDK/CDC2			-0.09942	0.978568	3.6162e-28	P24928	DNA-directed RNA polymerase II subunit RPB1	TSPTYSPTTPKYSPTSPTYSPTSPVYTPTSP	-0.33184	0.04219	-0.14821	114.57	109.57	86.08	19.4663	-0.11413	4	11.567
POLR2A S1913	POLR2A	S	1913		iGPS prediction	CDC2	CMGC/CDK/CDC2			0.07902	0.997758	3.7023e-19	P24928	DNA-directed RNA polymerase II subunit RPB1	TSPVYTPTSPKYSPTSPTYSPTSPKYSPTSP	0.05002	0.07067	-0.02319	162.26	123.56	162.26	28.7361	-0.8295	5	2.8008
POLR2A S1917	POLR2A	S	1917		iGPS prediction	CDC2	CMGC/CDK/CDC2			0.00806	0.969347	3.91113e-13	P24928	DNA-directed RNA polymerase II subunit RPB1	YTPTSPKYSPTSPTYSPTSPKYSPTSPTYSP	-0.14958	0.01784	0.000560001	138.98	104.56	116.73	16.3391	0.20757	1	NaN
POLR2A S1920	POLR2A	S	1920		iGPS prediction	CDC2	CMGC/CDK/CDC2			-0.0488	0.962949	1.4078e-16	P24928	DNA-directed RNA polymerase II subunit RPB1	TSPKYSPTSPTYSPTSPKYSPTSPTYSPTSP	-0.10934	-0.05675	-0.03044	157.91	101.66	130.5	14.7801	0.28859	1	NaN
POLR2A S1920	POLR2A	S	1920		Known kinase (PhosphoSitePlusDB)	CDK1				-0.0488	0.962949	1.4078e-16	P24928	DNA-directed RNA polymerase II subunit RPB1	TSPKYSPTSPTYSPTSPKYSPTSPTYSPTSP	-0.10934	-0.05675	-0.03044	157.91	101.66	130.5	14.7801	0.28859	1	NaN
PPP3CB S471	PPP3CB	S	471		iGPS prediction	CDC2	CMGC/CDK/CDC2			-0.07081	1	0.00739255	P16298	Serine/threonine-protein phosphatase 2B catalytic subunit beta isoform	ATVEAIEAEKAIRGFSPPHRICSFEEAKGLD	-0.13391	-0.07719	-0.1196	96.311	96.311	96.311	96.3109	0.19685	3	3.0564
PRC1 T481	PRC1	T	481	+	iGPS prediction	CDC2	CMGC/CDK/CDC2	+		0.6814	1	0.00190344	O43663	Protein regulator of cytokinesis 1	SAPRTPSKRRGLAPNTPGKARKLNTTTMSNA	0.63906	0.63333	0.72849	103.69	67.262	68.515	68.5154	-0.13114	7	6.5526
PRC1 T481	PRC1	T	481	+	Known kinase (PhosphoSitePlusDB)	CDK1		+		0.6814	1	0.00190344	O43663	Protein regulator of cytokinesis 1	SAPRTPSKRRGLAPNTPGKARKLNTTTMSNA	0.63906	0.63333	0.72849	103.69	67.262	68.515	68.5154	-0.13114	7	6.5526
PRC1 T481	PRC1	T	481	+	NetworKIN 3 prediction	CDK1	CDK2_CDK3_CDK1_CDK5_group	+		0.6814	1	0.00190344	O43663	Protein regulator of cytokinesis 1	SAPRTPSKRRGLAPNTPGKARKLNTTTMSNA	0.63906	0.63333	0.72849	103.69	67.262	68.515	68.5154	-0.13114	7	6.5526
PSMA5 S56	PSMA5	S	56		iGPS prediction	CDC2	CMGC/CDK/CDC2			-0.28423	0.98742	1.80259e-05	P28066	Proteasome subunit alpha type-5	QTSEGVCLAVEKRITSPLMEPSSIEKIVEID	-0.22131	-0.42971	-0.31783	90.861	90.861	64.04	18.9555	0.22569	6	5.9115
PSMA5 S56	PSMA5	S	56		NetworKIN 3 prediction	CDK1	CDK2_CDK3_CDK1_CDK5_group			-0.28423	0.98742	1.80259e-05	P28066	Proteasome subunit alpha type-5	QTSEGVCLAVEKRITSPLMEPSSIEKIVEID	-0.22131	-0.42971	-0.31783	90.861	90.861	64.04	18.9555	0.22569	6	5.9115
PSMD2 S16	PSMD2	S	16		NetworKIN 3 prediction	CDK1	CDK2_CDK3_CDK1_CDK5_group			-0.00848	1	3.12012e-30	Q13200	26S proteasome non-ATPase regulatory subunit 2	MEEGGRDKAPVQPQQSPAAAPGGTDEKPSGK	-0.0317	-0.01143	0.02982	118.61	112.24	118.61	72.4625	0.26028	9	4.8499
PTPN1 S50	PTPN1	S	50	+	NetworKIN 3 prediction	CDK1	CDK2_CDK3_CDK1_CDK5_group			0.28534	0.999991	0.00023308	P18031	Tyrosine-protein phosphatase non-receptor type 1	AKLPKNKNRNRYRDVSPFDHSRIKLHQEDND	0.19461	0.29399	0.23655	92.65	80.382	77.387	50.6337	0.34794	10	11.033
PTPN2 S304	PTPN2	S	304		iGPS prediction	CDC2	CMGC/CDK/CDC2			0.44594	1	7.15843e-22	P17706	Tyrosine-protein phosphatase non-receptor type 2	WKELSKEDLSPAFDHSPNKIMTEKYNGNRIG	0.31917	0.46504	0.57975	123.58	116.1	123.58	85.4756	-0.65803	8	12.643
PTPN2 S304	PTPN2	S	304		NetworKIN 3 prediction	CDK1	CDK2_CDK3_CDK1_CDK5_group			0.44594	1	7.15843e-22	P17706	Tyrosine-protein phosphatase non-receptor type 2	WKELSKEDLSPAFDHSPNKIMTEKYNGNRIG	0.31917	0.46504	0.57975	123.58	116.1	123.58	85.4756	-0.65803	8	12.643
PTTG1 S165	PTTG1	S	165		iGPS prediction	CDC2	CMGC/CDK/CDC2		+	-0.46289	1	2.71147e-05	O95997	Securin	DEERELEKLFQLGPPSPVKMPSPPWESNLLQ	-0.63515	-0.50952	-0.48694	101.43	96.117	63.185	63.1853	-0.12313	3	6.8311
PTTG1 S165	PTTG1	S	165		NetworKIN 3 prediction	CDK1	CDK2_CDK3_CDK1_CDK5_group		+	-0.46289	1	2.71147e-05	O95997	Securin	DEERELEKLFQLGPPSPVKMPSPPWESNLLQ	-0.63515	-0.50952	-0.48694	101.43	96.117	63.185	63.1853	-0.12313	3	6.8311
PYCR2 S304	PYCR2	S	304		Known kinase (PhosphoSitePlusDB)	CDK1				0.05395	0.977133	3.04576e-87	Q96C36	Pyrroline-5-carboxylate reductase 2	RVKLESPTVSTLTPSSPGKLLTRSLALGGKK	0.16817	-0.10261	0.02927	241.71	218.24	102.19	16.3096	0.42891	6	10.177
RAD51AP1 S294	RAD51AP1	S	294		NetworKIN 3 prediction	CDK1	CDK2_CDK3_CDK1_CDK5_group	+		1.1394	0.98968	4.15227e-09	Q96B01	RAD51-associated protein 1	VSLSSDTTRKPLEIRSPSAESKKPKWVPPAA	1.19361	0.98639	1.13231	114.96	84.225	104.45	19.8686	-0.38357	5	6.6663
RAD51AP1 T66	RAD51AP1	T	66		NetworKIN 3 prediction	CDK1	CDK2_CDK3_CDK1_CDK5_group			0.32964	1	5.34197e-13	Q96B01	RAD51-associated protein 1	NLNNLRKEEIPVQEKTPKKRLPEGTFSIPAS	0.15028	0.39315	0.28864	169.69	156.1	74.296	74.2961	0.23484	12	16.533
RALBP1 S11	RALBP1	S	11		iGPS prediction	CDC2	CMGC/CDK/CDC2			0.12168	0.80662	1.9706e-33	Q15311	RalA-binding protein 1	_____MTECFLPPTSSPSEHRRVEHGSGLTR	-0.07434	0.07505	0.23217	171.98	165.33	153.75	6.65736	-0.39733	1	NaN
RALBP1 S34	RALBP1	S	34		iGPS prediction	CDC2	CMGC/CDK/CDC2	+		0.53047	0.986345	1.0809e-16	Q15311	RalA-binding protein 1	EHGSGLTRTPSSEEISPTKFPGLYRTGEPSP	0.50436	0.47533	0.65971	112.47	107.42	112.47	19.0652	-1.3917	4	6.5828
RANBP2 S21	RANBP2	S	21		iGPS prediction	CDC2	CMGC/CDK/CDC2			0.52567	0.966559	1.36474e-17	P49792	E3 SUMO-protein ligase RanBP2;Putative peptidyl-prolyl cis-trans isomerase	ADVERYIASVQGSTPSPRQKSMKGFYFAKLY	0.289	0.47904	0.62721	164.41	144.2	96.208	15.4694	-2.4982	3	12.962
RANBP2 S2276	RANBP2	S	2276	+	iGPS prediction	CDC2	CMGC/CDK/CDC2			0.20864	0.999718	1.00924e-08	P49792	E3 SUMO-protein ligase RanBP2;Putative peptidyl-prolyl cis-trans isomerase	GESTTGFNFSFKSALSPSKSPAKLNQSGTSV	0.16792	0.1742	0.15985	147.83	119.05	136.1	35.5214	0.14549	3	6.85
RANBP2 S2276	RANBP2	S	2276	+	Known kinase (PhosphoSitePlusDB)	CDK1				0.20864	0.999718	1.00924e-08	P49792	E3 SUMO-protein ligase RanBP2;Putative peptidyl-prolyl cis-trans isomerase	GESTTGFNFSFKSALSPSKSPAKLNQSGTSV	0.16792	0.1742	0.15985	147.83	119.05	136.1	35.5214	0.14549	3	6.85
RANBP2 S2280	RANBP2	S	2280	+	iGPS prediction	CDC2	CMGC/CDK/CDC2			0.20864	0.999676	6.92851e-07	P49792	E3 SUMO-protein ligase RanBP2;Putative peptidyl-prolyl cis-trans isomerase	TGFNFSFKSALSPSKSPAKLNQSGTSVGTDE	0.16792	0.1742	0.15985	132.15	111.42	132.15	34.8858	-0.23529	1	NaN
RANBP2 S2280	RANBP2	S	2280	+	Known kinase (PhosphoSitePlusDB)	CDK1				0.20864	0.999676	6.92851e-07	P49792	E3 SUMO-protein ligase RanBP2;Putative peptidyl-prolyl cis-trans isomerase	TGFNFSFKSALSPSKSPAKLNQSGTSVGTDE	0.16792	0.1742	0.15985	132.15	111.42	132.15	34.8858	-0.23529	1	NaN
RANBP2 S2510	RANBP2	S	2510		iGPS prediction	CDC2	CMGC/CDK/CDC2			0.19283	1	0.00800456	P49792	E3 SUMO-protein ligase RanBP2;Putative peptidyl-prolyl cis-trans isomerase	VEVSSTSETTPKAVVSPPKFVFGSESVKSIF;VEVSSTSETTTKAVVSPPKFVFGSESVKRIF	0.08489	0.1462	0.15623	93.178	55.45	93.178	93.1779	-0.11274	3	3.975
RANBP2 S3207	RANBP2	S	3207		iGPS prediction	CDC2	CMGC/CDK/CDC2			0.25544	0.999836	0.00238928	P49792	E3 SUMO-protein ligase RanBP2;Putative peptidyl-prolyl cis-trans isomerase	VKDGMDTVKKIESFGSPKGSVCRRITITECG	0.0275	0.2753	0.25373	103.91	57.463	103.91	37.8537	1.3705	4	14.299
RANBP2 S781	RANBP2	S	781		iGPS prediction	CDC2	CMGC/CDK/CDC2			0.18498	0.994525	4.49914e-17	P49792	E3 SUMO-protein ligase RanBP2;Putative peptidyl-prolyl cis-trans isomerase	GSLRNADSEIKHSTPSPTRYSLSPSKSYKYS	0.00592	0.1012	0.19829	136.53	131.28	121.77	23.4805	-0.21978	15	11.613
RANBP2 S788	RANBP2	S	788		iGPS prediction	CDC2	CMGC/CDK/CDC2			0.24708	0.994766	4.49914e-17	P49792	E3 SUMO-protein ligase RanBP2;Putative peptidyl-prolyl cis-trans isomerase	SEIKHSTPSPTRYSLSPSKSYKYSPKTPPRW	0.1697	0.1472	0.21087	136.53	131.28	103.55	22.7914	-0.12757	1	NaN
RANBP2 S948	RANBP2	S	948		iGPS prediction	CDC2	CMGC/CDK/CDC2			0.3058	0.99733	0.0061239	P49792	E3 SUMO-protein ligase RanBP2;Putative peptidyl-prolyl cis-trans isomerase	MFSQEMYGPPALRFESPATGILSPRGDDYFN	0.22167	0.25917	0.42089	53.448	49.274	53.448	25.7663	0.43783	3	8.2848
RANBP2 S955	RANBP2	S	955		iGPS prediction	CDC2	CMGC/CDK/CDC2			-0.0284	0.999969	4.13059e-07	P49792	E3 SUMO-protein ligase RanBP2;Putative peptidyl-prolyl cis-trans isomerase	GPPALRFESPATGILSPRGDDYFNYNVQQTS	-0.11346	-0.0554	-0.02093	130.01	122.03	103.13	45.0527	-0.18916	5	4.122
RANBP2 T1412	RANBP2	T	1412		iGPS prediction	CDC2	CMGC/CDK/CDC2			0.16221	1	0.011222	P49792	E3 SUMO-protein ligase RanBP2;Putative peptidyl-prolyl cis-trans isomerase	PKTSPENVQDRFALVTPKKEGHWDCSICLVR	0.10428	0.11558	0.32305	119.62	34.828	89.029	89.0288	0.51091	3	9.3593
RANBP2 T779	RANBP2	T	779		iGPS prediction	CDC2	CMGC/CDK/CDC2			0.03422	0.949233	1.00906e-12	P49792	E3 SUMO-protein ligase RanBP2;Putative peptidyl-prolyl cis-trans isomerase	KNGSLRNADSEIKHSTPSPTRYSLSPSKSYK	0.02316	0.07545	-0.01457	115.85	107.5	109.22	12.9867	-0.30926	1	NaN
RAP1GAP S484	RAP1GAP	S	484		iGPS prediction	CDC2	CMGC/CDK/CDC2			0.01278	0.884507	1.47907e-15	P47736	Rap1 GTPase-activating protein 1	DLAKAAGISLIVPGKSPTRKKSGPFGSRRSS	0.0062	-0.03042	-0.09299	127.32	115.61	127.32	8.84146	0.72138	8	7.8954
RAP1GAP S484	RAP1GAP	S	484		Known kinase (PhosphoSitePlusDB)	CDK1				0.01278	0.884507	1.47907e-15	P47736	Rap1 GTPase-activating protein 1	DLAKAAGISLIVPGKSPTRKKSGPFGSRRSS	0.0062	-0.03042	-0.09299	127.32	115.61	127.32	8.84146	0.72138	8	7.8954
RAP1GAP S484	RAP1GAP	S	484		NetworKIN 3 prediction	CDK1	CDK2_CDK3_CDK1_CDK5_group			0.01278	0.884507	1.47907e-15	P47736	Rap1 GTPase-activating protein 1	DLAKAAGISLIVPGKSPTRKKSGPFGSRRSS	0.0062	-0.03042	-0.09299	127.32	115.61	127.32	8.84146	0.72138	8	7.8954
RB1 S249	RB1	S	249	+	iGPS prediction	CDC2	CMGC/CDK/CDC2			0.75326	1	1.15416e-09	P06400	Retinoblastoma-associated protein	LLKEPYKTAVIPINGSPRTPRRGQNRSARIA	0.42386	0.74155	0.80385	150.85	140.3	150.85	97.2835	-0.50752	7	7.2474
RB1 S249	RB1	S	249	+	Known kinase (PhosphoSitePlusDB)	CDK1				0.75326	1	1.15416e-09	P06400	Retinoblastoma-associated protein	LLKEPYKTAVIPINGSPRTPRRGQNRSARIA	0.42386	0.74155	0.80385	150.85	140.3	150.85	97.2835	-0.50752	7	7.2474
RB1 S249	RB1	S	249	+	NetworKIN 3 prediction	CDK1	CDK2_CDK3_CDK1_CDK5_group			0.75326	1	1.15416e-09	P06400	Retinoblastoma-associated protein	LLKEPYKTAVIPINGSPRTPRRGQNRSARIA	0.42386	0.74155	0.80385	150.85	140.3	150.85	97.2835	-0.50752	7	7.2474
RB1 S788	RB1	S	788	+	iGPS prediction	CDC2	CMGC/CDK/CDC2			-0.34962	0.999998	2.22192e-10	P06400	Retinoblastoma-associated protein	STRPPTLSPIPHIPRSPYKFPSSPLRIPGGN	-0.3649	-0.38209	-0.3508	158.38	158.38	137.89	57.14	-0.24387	5	8.4513
RB1 S788	RB1	S	788	+	NetworKIN 3 prediction	CDK1	CDK2_CDK3_CDK1_CDK5_group			-0.34962	0.999998	2.22192e-10	P06400	Retinoblastoma-associated protein	STRPPTLSPIPHIPRSPYKFPSSPLRIPGGN	-0.3649	-0.38209	-0.3508	158.38	158.38	137.89	57.14	-0.24387	5	8.4513
RB1 S795	RB1	S	795	+	iGPS prediction	CDC2	CMGC/CDK/CDC2			-0.0934	0.999715	2.22192e-10	P06400	Retinoblastoma-associated protein	SPIPHIPRSPYKFPSSPLRIPGGNIYISPLK	-0.12125	-0.11813	-0.14219	158.38	158.38	132.38	35.4441	0.07645	4	1.0164
RB1 S795	RB1	S	795	+	NetworKIN 3 prediction	CDK1	CDK2_CDK3_CDK1_CDK5_group			-0.0934	0.999715	2.22192e-10	P06400	Retinoblastoma-associated protein	SPIPHIPRSPYKFPSSPLRIPGGNIYISPLK	-0.12125	-0.11813	-0.14219	158.38	158.38	132.38	35.4441	0.07645	4	1.0164
RB1 S807	RB1	S	807	+	iGPS prediction	CDC2	CMGC/CDK/CDC2			-0.05023	1	5.57244e-07	P06400	Retinoblastoma-associated protein	FPSSPLRIPGGNIYISPLKSPYKISEGLPTP	-0.06551	0.02472	-0.28286	127.83	102.9	127.83	88.2534	0.33148	4	8.7817
RB1 S807	RB1	S	807	+	Known kinase (PhosphoSitePlusDB)	CDK1				-0.05023	1	5.57244e-07	P06400	Retinoblastoma-associated protein	FPSSPLRIPGGNIYISPLKSPYKISEGLPTP	-0.06551	0.02472	-0.28286	127.83	102.9	127.83	88.2534	0.33148	4	8.7817
RB1 S807	RB1	S	807	+	NetworKIN 3 prediction	CDK1	CDK2_CDK3_CDK1_CDK5_group			-0.05023	1	5.57244e-07	P06400	Retinoblastoma-associated protein	FPSSPLRIPGGNIYISPLKSPYKISEGLPTP	-0.06551	0.02472	-0.28286	127.83	102.9	127.83	88.2534	0.33148	4	8.7817
RB1 T252	RB1	T	252	+	iGPS prediction	CDC2	CMGC/CDK/CDC2			0.75326	0.999996	7.42259e-05	P06400	Retinoblastoma-associated protein	EPYKTAVIPINGSPRTPRRGQNRSARIAKQL	0.42386	0.74155	0.80385	70.114	61.317	70.114	54.389	-0.4351	1	NaN
RB1 T252	RB1	T	252	+	Known kinase (PhosphoSitePlusDB)	CDK1				0.75326	0.999996	7.42259e-05	P06400	Retinoblastoma-associated protein	EPYKTAVIPINGSPRTPRRGQNRSARIAKQL	0.42386	0.74155	0.80385	70.114	61.317	70.114	54.389	-0.4351	1	NaN
RB1 T252	RB1	T	252	+	NetworKIN 3 prediction	CDK1	CDK2_CDK3_CDK1_CDK5_group			0.75326	0.999996	7.42259e-05	P06400	Retinoblastoma-associated protein	EPYKTAVIPINGSPRTPRRGQNRSARIAKQL	0.42386	0.74155	0.80385	70.114	61.317	70.114	54.389	-0.4351	1	NaN
RB1 T356	RB1	T	356	+	iGPS prediction	CDC2	CMGC/CDK/CDC2			0.09586	0.994375	5.0077e-27	P06400	Retinoblastoma-associated protein	KTLQTDSIDSFETQRTPRKSNLDEEVNVIPP	-0.01928	0.07186	0.09016	155.71	139.4	155.71	24.8216	-0.10255	4	6.0423
RB1 T356	RB1	T	356	+	NetworKIN 3 prediction	CDK1	CDK2_CDK3_CDK1_CDK5_group			0.09586	0.994375	5.0077e-27	P06400	Retinoblastoma-associated protein	KTLQTDSIDSFETQRTPRKSNLDEEVNVIPP	-0.01928	0.07186	0.09016	155.71	139.4	155.71	24.8216	-0.10255	4	6.0423
RB1 T373	RB1	T	373	+	iGPS prediction	CDC2	CMGC/CDK/CDC2			-0.03175	1	4.74341e-53	P06400	Retinoblastoma-associated protein	RKSNLDEEVNVIPPHTPVRTVMNTIQQLMMI	-0.11668	-0.05225	-0.06361	203.72	195.54	100.85	76.9599	-0.056995	10	3.0414
RB1 T373	RB1	T	373	+	Known kinase (PhosphoSitePlusDB)	CDK1				-0.03175	1	4.74341e-53	P06400	Retinoblastoma-associated protein	RKSNLDEEVNVIPPHTPVRTVMNTIQQLMMI	-0.11668	-0.05225	-0.06361	203.72	195.54	100.85	76.9599	-0.056995	10	3.0414
RB1 T373	RB1	T	373	+	NetworKIN 3 prediction	CDK1	CDK2_CDK3_CDK1_CDK5_group			-0.03175	1	4.74341e-53	P06400	Retinoblastoma-associated protein	RKSNLDEEVNVIPPHTPVRTVMNTIQQLMMI	-0.11668	-0.05225	-0.06361	203.72	195.54	100.85	76.9599	-0.056995	10	3.0414
RB1 T821	RB1	T	821	+	iGPS prediction	CDC2	CMGC/CDK/CDC2			-0.37909	0.99976	1.35808e-28	P06400	Retinoblastoma-associated protein	ISPLKSPYKISEGLPTPTKMTPRSRILVSIG	-0.0454	-0.42572	-0.50622	197.05	177.95	172.89	36.2562	-0.44579	6	14.285
RB1 T821	RB1	T	821	+	NetworKIN 3 prediction	CDK1	CDK2_CDK3_CDK1_CDK5_group			-0.37909	0.99976	1.35808e-28	P06400	Retinoblastoma-associated protein	ISPLKSPYKISEGLPTPTKMTPRSRILVSIG	-0.0454	-0.42572	-0.50622	197.05	177.95	172.89	36.2562	-0.44579	6	14.285
RB1 T826	RB1	T	826	+	iGPS prediction	CDC2	CMGC/CDK/CDC2			0.06046	0.999943	1.35808e-28	P06400	Retinoblastoma-associated protein	SPYKISEGLPTPTKMTPRSRILVSIGESFGT	-0.0614	0.01839	0.02558	197.05	177.95	172.89	42.43	-0.44579	10	5.007
RB1 T826	RB1	T	826	+	NetworKIN 3 prediction	CDK1	CDK2_CDK3_CDK1_CDK5_group			0.06046	0.999943	1.35808e-28	P06400	Retinoblastoma-associated protein	SPYKISEGLPTPTKMTPRSRILVSIGESFGT	-0.0614	0.01839	0.02558	197.05	177.95	172.89	42.43	-0.44579	10	5.007
RBL1 S1041	RBL1	S	1041		iGPS prediction	CDC2	CMGC/CDK/CDC2			0.24245	1	5.24173e-20	P28749	Retinoblastoma-like protein 1	QRTKKRVIAIDSDAESPAKRVCQENDDVLLK	0.21529	0.20651	0.15134	166.48	93.025	66.152	66.1517	-0.48827	14	50.636
RBL1 S1041	RBL1	S	1041		NetworKIN 3 prediction	CDK1	CDK2_CDK3_CDK1_CDK5_group			0.24245	1	5.24173e-20	P28749	Retinoblastoma-like protein 1	QRTKKRVIAIDSDAESPAKRVCQENDDVLLK	0.21529	0.20651	0.15134	166.48	93.025	66.152	66.1517	-0.48827	14	50.636
RBL1 S640	RBL1	S	640	+	iGPS prediction	CDC2	CMGC/CDK/CDC2			0.08488	0.999975	6.52796e-16	P28749	Retinoblastoma-like protein 1	VRTDSGSLRRDMQPLSPISVHERYSSPTAGS	-0.02396	0.06827	0.0766	160.04	143.68	160.04	46.0283	-0.53609	24	17.403
RBL1 S640	RBL1	S	640	+	NetworKIN 3 prediction	CDK1	CDK2_CDK3_CDK1_CDK5_group			0.08488	0.999975	6.52796e-16	P28749	Retinoblastoma-like protein 1	VRTDSGSLRRDMQPLSPISVHERYSSPTAGS	-0.02396	0.06827	0.0766	160.04	143.68	160.04	46.0283	-0.53609	24	17.403
RBL1 S749	RBL1	S	749		iGPS prediction	CDC2	CMGC/CDK/CDC2			0.07752	0.999704	1.65157e-26	P28749	Retinoblastoma-like protein 1	LIPLSMNTNQESKVKSPVSLTAHSLIGASPK	-0.09148	0.00829	0.11187	142.55	132.78	80.009	35.6733	-0.46812	2	3.4703
RBL1 S749	RBL1	S	749		NetworKIN 3 prediction	CDK1	CDK2_CDK3_CDK1_CDK5_group			0.07752	0.999704	1.65157e-26	P28749	Retinoblastoma-like protein 1	LIPLSMNTNQESKVKSPVSLTAHSLIGASPK	-0.09148	0.00829	0.11187	142.55	132.78	80.009	35.6733	-0.46812	2	3.4703
RBL1 S762	RBL1	S	762		iGPS prediction	CDC2	CMGC/CDK/CDC2			0.07752	0.99998	1.65157e-26	P28749	Retinoblastoma-like protein 1	VKSPVSLTAHSLIGASPKQTNLTKAQEVHST	-0.09148	0.00829	0.11187	142.55	132.78	142.55	47.0314	-0.019625	9	12.598
RBL1 S762	RBL1	S	762		NetworKIN 3 prediction	CDK1	CDK2_CDK3_CDK1_CDK5_group			0.07752	0.99998	1.65157e-26	P28749	Retinoblastoma-like protein 1	VKSPVSLTAHSLIGASPKQTNLTKAQEVHST	-0.09148	0.00829	0.11187	142.55	132.78	142.55	47.0314	-0.019625	9	12.598
RBL1 T340	RBL1	T	340		iGPS prediction	CDC2	CMGC/CDK/CDC2			-0.12833	0.996137	0.0050986	P28749	Retinoblastoma-like protein 1	DAEEEIGTPRKFTRDTPLGKLTAQANVEYNL	-0.13848	-0.17496	-0.04562	80.318	53.907	80.318	24.1136	-0.44409	5	8.4387
RBL1 T340	RBL1	T	340		NetworKIN 3 prediction	CDK1	CDK2_CDK3_CDK1_CDK5_group			-0.12833	0.996137	0.0050986	P28749	Retinoblastoma-like protein 1	DAEEEIGTPRKFTRDTPLGKLTAQANVEYNL	-0.13848	-0.17496	-0.04562	80.318	53.907	80.318	24.1136	-0.44409	5	8.4387
RBL1 T369	RBL1	T	369	+	iGPS prediction	CDC2	CMGC/CDK/CDC2			0.26171	0.962162	7.17497e-05	P28749	Retinoblastoma-like protein 1	NLQQHFEKKRSFAPSTPLTGRRYLREKEAVI	0.13658	0.24285	0.28601	96.464	73.579	91.307	14.1146	-0.082831	12	8.8883
RBL1 T369	RBL1	T	369	+	NetworKIN 3 prediction	CDK1	CDK2_CDK3_CDK1_CDK5_group			0.26171	0.962162	7.17497e-05	P28749	Retinoblastoma-like protein 1	NLQQHFEKKRSFAPSTPLTGRRYLREKEAVI	0.13658	0.24285	0.28601	96.464	73.579	91.307	14.1146	-0.082831	12	8.8883
RBL1 T385	RBL1	T	385		iGPS prediction	CDC2	CMGC/CDK/CDC2			-0.06413	1	4.23836e-24	P28749	Retinoblastoma-like protein 1	PLTGRRYLREKEAVITPVASATQSVSRLQSI	-0.07941	-0.09685	-0.03329	147.1	138.5	147.1	81.9432	0.10433	13	9.1509
RBL1 T385	RBL1	T	385		NetworKIN 3 prediction	CDK1	CDK2_CDK3_CDK1_CDK5_group			-0.06413	1	4.23836e-24	P28749	Retinoblastoma-like protein 1	PLTGRRYLREKEAVITPVASATQSVSRLQSI	-0.07941	-0.09685	-0.03329	147.1	138.5	147.1	81.9432	0.10433	13	9.1509
RBL2 S1112	RBL2	S	1112	+	iGPS prediction	CDC2	CMGC/CDK/CDC2			0.06032	0.999982	6.00586e-30	Q08999	Retinoblastoma-like protein 2	TPTKKRGILLEDGSESPAKRICPENHSALLR	0.04739	0.05663	-0.08461	193.64	109.23	176.49	47.4368	0.30921	16	16.292
RBL2 S1112	RBL2	S	1112	+	NetworKIN 3 prediction	CDK1	CDK2_CDK3_CDK1_CDK5_group			0.06032	0.999982	6.00586e-30	Q08999	Retinoblastoma-like protein 2	TPTKKRGILLEDGSESPAKRICPENHSALLR	0.04739	0.05663	-0.08461	193.64	109.23	176.49	47.4368	0.30921	16	16.292
RBL2 S413	RBL2	S	413	+	iGPS prediction	CDC2	CMGC/CDK/CDC2			0.00173	0.999932	5.57054e-14	Q08999	Retinoblastoma-like protein 2	RISTPLTGVRYIKENSPCVTPVSTATHSLSR	-0.02661	-0.0449	0.029	93.494	90.773	93.494	42.7712	-0.00097576	3	3.3371
RBL2 S413	RBL2	S	413	+	NetworKIN 3 prediction	CDK1	CDK2_CDK3_CDK1_CDK5_group			0.00173	0.999932	5.57054e-14	Q08999	Retinoblastoma-like protein 2	RISTPLTGVRYIKENSPCVTPVSTATHSLSR	-0.02661	-0.0449	0.029	93.494	90.773	93.494	42.7712	-0.00097576	3	3.3371
RBL2 S662	RBL2	S	662	+	iGPS prediction	CDC2	CMGC/CDK/CDC2			0.0115	0.885717	0.00209756	Q08999	Retinoblastoma-like protein 2	TEVRADTGGLGRSITSPTTLYDRYSSPPAST	-0.06972	-0.03513	0.01844	74.649	60.903	74.649	10.545	0.79398	4	3.4507
RBL2 S662	RBL2	S	662	+	NetworKIN 3 prediction	CDK1	CDK2_CDK3_CDK1_CDK5_group			0.0115	0.885717	0.00209756	Q08999	Retinoblastoma-like protein 2	TEVRADTGGLGRSITSPTTLYDRYSSPPAST	-0.06972	-0.03513	0.01844	74.649	60.903	74.649	10.545	0.79398	4	3.4507
RBL2 S688	RBL2	S	688	+	iGPS prediction	CDC2	CMGC/CDK/CDC2			0.10702	0.860253	2.56227e-07	Q08999	Retinoblastoma-like protein 2	PPASTTRRRLFVENDSPSDGGTPGRMPPQPL	0.09709	-0.06643	0.05286	80.316	73.839	80.316	7.95726	-0.66886	2	0.52285
RBL2 S688	RBL2	S	688	+	NetworKIN 3 prediction	CDK1	CDK2_CDK3_CDK1_CDK5_group			0.10702	0.860253	2.56227e-07	Q08999	Retinoblastoma-like protein 2	PPASTTRRRLFVENDSPSDGGTPGRMPPQPL	0.09709	-0.06643	0.05286	80.316	73.839	80.316	7.95726	-0.66886	2	0.52285
RBL2 T401	RBL2	T	401	+	iGPS prediction	CDC2	CMGC/CDK/CDC2			0.09586	0.999091	0.0141261	Q08999	Retinoblastoma-like protein 2	ILQQHFDKSKALRISTPLTGVRYIKENSPCV	-0.04702	0.01894	0.0976	77.062	40.645	77.062	33.3826	0.51638	4	5.9794
RBL2 T401	RBL2	T	401	+	NetworKIN 3 prediction	CDK1	CDK2_CDK3_CDK1_CDK5_group			0.09586	0.999091	0.0141261	Q08999	Retinoblastoma-like protein 2	ILQQHFDKSKALRISTPLTGVRYIKENSPCV	-0.04702	0.01894	0.0976	77.062	40.645	77.062	33.3826	0.51638	4	5.9794
RBL2 T417	RBL2	T	417	+	iGPS prediction	CDC2	CMGC/CDK/CDC2			0.00173	0.994256	5.57054e-14	Q08999	Retinoblastoma-like protein 2	PLTGVRYIKENSPCVTPVSTATHSLSRLHTM	-0.02661	-0.0449	0.029	93.494	90.773	93.494	22.7935	-0.00097576	3	3.3371
RBL2 T417	RBL2	T	417	+	NetworKIN 3 prediction	CDK1	CDK2_CDK3_CDK1_CDK5_group			0.00173	0.994256	5.57054e-14	Q08999	Retinoblastoma-like protein 2	PLTGVRYIKENSPCVTPVSTATHSLSRLHTM	-0.02661	-0.0449	0.029	93.494	90.773	93.494	22.7935	-0.00097576	3	3.3371
RBL2 T694	RBL2	T	694	+	iGPS prediction	CDC2	CMGC/CDK/CDC2			0.50579	0.94921	5.99281e-13	Q08999	Retinoblastoma-like protein 2	RRRLFVENDSPSDGGTPGRMPPQPLVNAVPV	0.35823	0.50309	0.50869	105.94	87.79	105.94	12.7302	-0.44676	4	8.3011
RBL2 T694	RBL2	T	694	+	NetworKIN 3 prediction	CDK1	CDK2_CDK3_CDK1_CDK5_group			0.50579	0.94921	5.99281e-13	Q08999	Retinoblastoma-like protein 2	RRRLFVENDSPSDGGTPGRMPPQPLVNAVPV	0.35823	0.50309	0.50869	105.94	87.79	105.94	12.7302	-0.44676	4	8.3011
RBMX2 S188	RBMX2	S	188		iGPS prediction	CDC2	CMGC/CDK/CDC2			0.06074	0.941259	1.11172e-32	Q9Y388	RNA-binding motif protein, X-linked 2	EKADREVQAEQPSSSSPRRKTVKEKDDTGPK	-0.09822	0.03089	-0.00489	171.83	143.66	102.98	13.1196	0.36006	2	1.6492
RCC1 S11	RCC1	S	11	+	iGPS prediction	CDC2	CMGC/CDK/CDC2			-0.07016	1	8.55608e-07	P18754	Regulator of chromosome condensation	_____MSPKRIAKRRSPPADAIPKSKKVKVS	-0.0949	-0.06748	-0.05205	134.39	89.68	54.65	54.6504	-0.19503	17	7.5583
RCC1 S11	RCC1	S	11	+	Known kinase (PhosphoSitePlusDB)	CDK1				-0.07016	1	8.55608e-07	P18754	Regulator of chromosome condensation	_____MSPKRIAKRRSPPADAIPKSKKVKVS	-0.0949	-0.06748	-0.05205	134.39	89.68	54.65	54.6504	-0.19503	17	7.5583
RCC1 S11	RCC1	S	11	+	NetworKIN 3 prediction	CDK1	CDK2_CDK3_CDK1_CDK5_group			-0.07016	1	8.55608e-07	P18754	Regulator of chromosome condensation	_____MSPKRIAKRRSPPADAIPKSKKVKVS	-0.0949	-0.06748	-0.05205	134.39	89.68	54.65	54.6504	-0.19503	17	7.5583
RFC1 T506	RFC1	T	506	+	Known kinase (PhosphoSitePlusDB)	CDK1				0.10273	1	2.08449e-10	P35251	Replication factor C subunit 1	IAVETEMKKESKLERTPQKNVQGKRKISPSK	0.0233	0.09428	0.04828	151.56	140.91	85.469	85.4687	0.50599	9	5.9804
RIC8A S502	RIC8A	S	502		iGPS prediction	CDC2	CMGC/CDK/CDC2			0.36726	1	9.51074e-05	Q9NPQ8	Synembryn-A	FDKLSRNRVIQPMGMSPRGHLTSLQDAMCET	0.3283	0.34547	0.32661	126.34	109.57	40.475	40.4755	0.045787	29	3.5365
RPS3 T221	RPS3	T	221	+	Known kinase (PhosphoSitePlusDB)	CDK1				-0.05744	0.991612	2.61647e-72	P23396	40S ribosomal protein S3	DHVSIVEPKDEILPTTPISEQKGGKPEPPAM	-0.10117	-0.10542	-0.09613	176.26	169.77	126.16	22.2857	1.7419	8	7.818
RUNX1 S21	RUNX1	S	21		iGPS prediction	CDC2	CMGC/CDK/CDC2			0.16941	1	1.03723e-21	Q01196	Runt-related transcription factor 1	DASTSRRFTPPSTALSPGKMSEALPLGAPDA	0.16092	0.11119	0.10709	183.56	167.37	151.39	78.4592	-0.20208	16	14.363
SCML2 S511	SCML2	S	511		Known kinase (PhosphoSitePlusDB)	CDK1				0.07423	0.999956	9.49949e-06	Q9UQR0	Sex comb on midleg-like protein 2	TKRSPQQTVPYVVPLSPKLPKTKEYASEGEP	-0.01721	0.01148	0.08095	63.398	54.119	63.398	43.729	0.92689	2	5.1045
SCML2 S590	SCML2	S	590		Known kinase (PhosphoSitePlusDB)	CDK1				0.21263	0.999994	7.47379e-10	Q9UQR0	Sex comb on midleg-like protein 2	RSVPGTTSSPLVGDISPKSSPHEVKFQMQRK	0.16665	0.166	0.23229	84.327	75.292	84.327	53.4586	0.49978	6	3.3066
SEPT7 S334	SEPT7	S	334		iGPS prediction	CDC2	CMGC/CDK/CDC2			0.01764	1	1.42225e-07	Q16181	Septin-7	YNGVDNNKNKGQLTKSPLAQMEEERREHVAK	0.0164	-0.06247	-0.00461	103.13	86.771	102.73	102.731	-0.25509	9	15.451
SIRT1 S47	SIRT1	S	47	+	iGPS prediction	CDC2	CMGC/CDK/CDC2			0.1238	1	5.06826e-34	Q96EB6	NAD-dependent protein deacetylase sirtuin-1;SirtT1 75 kDa fragment	PLRKRPRRDGPGLERSPGEPGGAAPEREVPA	0.1171	0.07717	0.01651	143.19	134.68	53.998	53.9982	0.019826	15	9.3984
SKA3 S155	SKA3	S	155		NetworKIN 3 prediction	CDK1	CDK2_CDK3_CDK1_CDK5_group			-0.1335	1	0.00024093	Q8IX90	Spindle and kinetochore-associated protein 3	DPPVASSCISEKSPRSPQLSDFGLERYIVSQ	-0.00938	-0.2334	-0.19897	90.707	82.841	90.707	67.716	-0.0047634	6	6.6146
SKP1 T131	SKP1	T	131		iGPS prediction	CDC2	CMGC/CDK/CDC2			-0.21028	1	2.53019e-05	P63208	S-phase kinase-associated protein 1	LDVTCKTVANMIKGKTPEEIRKTFNIKNDFT	0.00833	-0.28171	-0.25907	120.27	102.45	92.247	92.2466	0.069965	9	13.256
SKP1 T131	SKP1	T	131		NetworKIN 3 prediction	CDK1	CDK2_CDK3_CDK1_CDK5_group			-0.21028	1	2.53019e-05	P63208	S-phase kinase-associated protein 1	LDVTCKTVANMIKGKTPEEIRKTFNIKNDFT	0.00833	-0.28171	-0.25907	120.27	102.45	92.247	92.2466	0.069965	9	13.256
SLBP S7	SLBP	S	7		iGPS prediction	CDC2	CMGC/CDK/CDC2			-0.16467	1	0.000690049	Q14493	Histone RNA hairpin-binding protein	_________MACRPRSPPRHQSRCDGDASPP	-0.11507	-0.25781	-0.21346	81.09	58.134	61.363	61.363	-0.26635	6	3.4771
SLBP T62	SLBP	T	62	+	iGPS prediction	CDC2	CMGC/CDK/CDC2			0.1113	0.965756	2.95423e-08	Q14493	Histone RNA hairpin-binding protein	EAEHRGAERRPESFTTPEGPKPRSRCSDWAS	0.09602	0.20118	0.05662	103.13	91.165	103.04	14.6145	-0.34729	5	20.176
SLBP T62	SLBP	T	62	+	Known kinase (PhosphoSitePlusDB)	CDK1				0.1113	0.965756	2.95423e-08	Q14493	Histone RNA hairpin-binding protein	EAEHRGAERRPESFTTPEGPKPRSRCSDWAS	0.09602	0.20118	0.05662	103.13	91.165	103.04	14.6145	-0.34729	5	20.176
SLC9A3R1 S280	SLC9A3R1	S	280		Known kinase (PhosphoSitePlusDB)	CDK1				0.7464	1	1.72557e-06	O14745	Na(+)/H(+) exchange regulatory cofactor NHE-RF1	QKENSREALAEAALESPRPALVRSASSDTSE	0.75144	0.78427	0.34441	68.168	64.173	61.276	61.2759	-0.73706	4	15.069
SMAD2 S458	SMAD2	S	458		iGPS prediction	CDC2	CMGC/CDK/CDC2	+		0.75873	0.819118	0.00434485	Q15796	Mothers against decapentaplegic homolog 2	NGPLQWLDKVLTQMGSPSVRCSSMS______	0.75998	0.7121	0.6505	62.287	45.514	62.287	6.56359	0.6804	3	2.7724
SMC4 S22	SMC4	S	22		NetworKIN 3 prediction	CDK1	CDK2_CDK3_CDK1_CDK5_group			-0.16984	0.999997	5.71572e-73	Q9NTJ3	Structural maintenance of chromosomes protein 4	QPSTARRREEGPPPPSPDGASSDAEPEPPSG	-0.33966	-0.09894	-0.14313	180.47	180.47	180.47	54.5019	0.79986	4	11.062
SQSTM1 S272	SQSTM1	S	272	+	Known kinase (PhosphoSitePlusDB)	CDK1				0.25314	0.997441	6.8916e-08	Q13501	Sequestosome-1	IDVEHGGKRSRLTPVSPESSSTEEKSSSQPS	0.40404	0.14985	0.20435	98.573	83.645	81.157	28.3428	0.38615	3	8.0281
SRRM2 T866	SRRM2	T	866		Known kinase (PhosphoSitePlusDB)	CDK1				0.07163	0.984254	1.10251e-22	Q9UQ35	Serine/arginine repetitive matrix protein 2	RQGSITSPQANEQSVTPQRRSCFESSPDPEL	0.00861	-0.01044	0.10138	115.96	106.48	115.96	17.9594	-0.16652	4	9.6799
STIM1 S668	STIM1	S	668	+	Known kinase (PhosphoSitePlusDB)	CDK1				0.44138	0.921742	1.63966e-20	Q13586	Stromal interaction molecule 1	VAEEDNGSIGEETDSSPGRKKFPLKIFKKPL	0.35142	0.46959	0.0593	97.059	92.807	97.059	10.7393	-0.42671	2	7.3272
STMN1 S25	STMN1	S	25	+	iGPS prediction	CDC2	CMGC/CDK/CDC2	+		2.26132	1	5.89803e-06	P16949	Stathmin	ELEKRASGQAFELILSPRSKESVPEFPLSPP	2.26005	2.23993	2.18504	98.684	92.602	89.663	89.6627	-0.85515	1	NaN
STMN1 S25	STMN1	S	25	+	Known kinase (PhosphoSitePlusDB)	CDK1		+		2.26132	1	5.89803e-06	P16949	Stathmin	ELEKRASGQAFELILSPRSKESVPEFPLSPP	2.26005	2.23993	2.18504	98.684	92.602	89.663	89.6627	-0.85515	1	NaN
STMN1 S25	STMN1	S	25	+	NetworKIN 3 prediction	CDK1	CDK2_CDK3_CDK1_CDK5_group	+		2.26132	1	5.89803e-06	P16949	Stathmin	ELEKRASGQAFELILSPRSKESVPEFPLSPP	2.26005	2.23993	2.18504	98.684	92.602	89.663	89.6627	-0.85515	1	NaN
STMN1 S38	STMN1	S	38	+	iGPS prediction	CDC2	CMGC/CDK/CDC2			0.47508	1	4.30979e-29	P16949	Stathmin	ILSPRSKESVPEFPLSPPKKKDLSLEEIQKK	0.60849	0.3956	0.4163	189.55	172.12	174.02	83.595	-0.66406	33	9.056
STMN1 S38	STMN1	S	38	+	Known kinase (PhosphoSitePlusDB)	CDK1				0.47508	1	4.30979e-29	P16949	Stathmin	ILSPRSKESVPEFPLSPPKKKDLSLEEIQKK	0.60849	0.3956	0.4163	189.55	172.12	174.02	83.595	-0.66406	33	9.056
STMN1 S38	STMN1	S	38	+	NetworKIN 3 prediction	CDK1	CDK2_CDK3_CDK1_CDK5_group			0.47508	1	4.30979e-29	P16949	Stathmin	ILSPRSKESVPEFPLSPPKKKDLSLEEIQKK	0.60849	0.3956	0.4163	189.55	172.12	174.02	83.595	-0.66406	33	9.056
STUB1 S19	STUB1	S	19		iGPS prediction	CDC2	CMGC/CDK/CDC2			-0.03392	1	5.91816e-157	Q9UNE7	E3 ubiquitin-protein ligase CHIP	KEEKEGGARLGAGGGSPEKSPSAQELKEQGN	-0.04185	-0.08736	-0.0729	297.92	249.19	297.92	103.861	0.33645	14	2.7832
STUB1 S23	STUB1	S	23		iGPS prediction	CDC2	CMGC/CDK/CDC2			-0.11333	0.994401	4.76751e-35	Q9UNE7	E3 ubiquitin-protein ligase CHIP	EGGARLGAGGGSPEKSPSAQELKEQGNRLFV	-0.11909	-0.2423	-0.10249	167.88	150.64	143.91	22.5821	-0.14144	5	5.8559
SUPT5H S666	SUPT5H	S	666		Known kinase (PhosphoSitePlusDB)	CDK1				0.02034	0.999499	9.52349e-07	O00267	Transcription elongation factor SPT5	PRDVTNFTVGGFAPMSPRISSPMHPSAGGQR	-0.04817	-0.00609	-0.01739	72.09	69.332	68.639	33.0139	-0.39388	5	2.9011
SYMPK S1243	SYMPK	S	1243		iGPS prediction	CDC2	CMGC/CDK/CDC2			0.09275	0.999663	3.29539e-70	Q92797	Symplekin	PKETAAGGLTLKEERSPQTLAPVGEDAMKTP	-0.24377	0.24025	0.0107	154.19	140.53	72.1	34.7242	-0.72011	6	16.617
SYMPK S1259	SYMPK	S	1259		iGPS prediction	CDC2	CMGC/CDK/CDC2			-0.128	0.999926	2.3122e-17	Q92797	Symplekin	PQTLAPVGEDAMKTPSPAAEDAREPEAKGNS	-0.20519	-0.17463	-0.07951	144.17	144.17	144.17	41.3349	-0.21535	6	5.2185
TACC3 S250	TACC3	S	250		iGPS prediction	CDC2	CMGC/CDK/CDC2			0.42986	0.809674	6.97544e-14	Q9Y6A5	Transforming acidic coiled-coil-containing protein 3	ECRHGGVCAPAAVATSPPGAIPKEACGGAPL	1.30191	0.38323	0.40043	89.663	83.06	69.979	6.28813	-0.32757	1	NaN
TACC3 S250	TACC3	S	250		NetworKIN 3 prediction	CDK1	CDK2_CDK3_CDK1_CDK5_group			0.42986	0.809674	6.97544e-14	Q9Y6A5	Transforming acidic coiled-coil-containing protein 3	ECRHGGVCAPAAVATSPPGAIPKEACGGAPL	1.30191	0.38323	0.40043	89.663	83.06	69.979	6.28813	-0.32757	1	NaN
TACC3 S317	TACC3	S	317		iGPS prediction	CDC2	CMGC/CDK/CDC2			0.19724	0.956556	2.04116e-13	Q9Y6A5	Transforming acidic coiled-coil-containing protein 3	TAPTNHLVAGRAMTLSPQEEVAAGQMASSSR	0.25913	0.35084	0.06904	84.68	74.434	62.617	13.4288	-0.55858	6	13.737
TACC3 S317	TACC3	S	317		NetworKIN 3 prediction	CDK1	CDK2_CDK3_CDK1_CDK5_group			0.19724	0.956556	2.04116e-13	Q9Y6A5	Transforming acidic coiled-coil-containing protein 3	TAPTNHLVAGRAMTLSPQEEVAAGQMASSSR	0.25913	0.35084	0.06904	84.68	74.434	62.617	13.4288	-0.55858	6	13.737
TACC3 S434	TACC3	S	434		iGPS prediction	CDC2	CMGC/CDK/CDC2			0.52937	0.940738	2.27468e-07	Q9Y6A5	Transforming acidic coiled-coil-containing protein 3	GGDTKSGCSEAQPPESPETRLGQPAAEQLHA	0.52663	0.43229	0.48058	86.8	71.255	86.8	12.0071	-0.96482	3	2.3106
TACC3 S434	TACC3	S	434		NetworKIN 3 prediction	CDK1	CDK2_CDK3_CDK1_CDK5_group			0.52937	0.940738	2.27468e-07	Q9Y6A5	Transforming acidic coiled-coil-containing protein 3	GGDTKSGCSEAQPPESPETRLGQPAAEQLHA	0.52663	0.43229	0.48058	86.8	71.255	86.8	12.0071	-0.96482	3	2.3106
TACC3 S71	TACC3	S	71		iGPS prediction	CDC2	CMGC/CDK/CDC2	+		1.13106	0.999982	0.000176364	Q9Y6A5	Transforming acidic coiled-coil-containing protein 3	TFQTPLRDPQTHRILSPSMASKLEAPFTQDD	1.16894	1.00593	1.10845	111.63	72.88	111.63	47.5088	0.29443	11	7.1221
TACC3 S71	TACC3	S	71		NetworKIN 3 prediction	CDK1	CDK2_CDK3_CDK1_CDK5_group	+		1.13106	0.999982	0.000176364	Q9Y6A5	Transforming acidic coiled-coil-containing protein 3	TFQTPLRDPQTHRILSPSMASKLEAPFTQDD	1.16894	1.00593	1.10845	111.63	72.88	111.63	47.5088	0.29443	11	7.1221
TAF9 T178	TAF9	T	178		iGPS prediction	CDC2	CMGC/CDK/CDC2	+		1.39545	0.99974	0.00302514	Q16594	Transcription initiation factor TFIID subunit 9	GTPTPQTMSVSTKVGTPMSLTGQRFTVQMPT	1.27243	1.34882	1.44547	83.243	66.076	73.877	35.9796	0.030883	3	7.1611
TCOF1 S156	TCOF1	S	156		Known kinase (PhosphoSitePlusDB)	CDK1				0.40261	0.999825	2.19321e-16	Q13428	Treacle protein	HPATGKTVANLLSGKSPRKSAEPSANTTLVS	0.47765	0.37722	0.30352	176.29	149.19	176.29	37.5665	-0.20146	10	9.3104
TERF1 S11	TERF1	S	11		iGPS prediction	CDC2	CMGC/CDK/CDC2			0.03478	0.999868	5.77879e-08	P54274	Telomeric repeat-binding factor 1	_____MAEDVSSAAPSPRGCADGRDADPTEE	-0.02744	0.03498	-0.05733	119.46	91.692	119.46	39.8067	-1.3422	4	6.5405
TERF1 S11	TERF1	S	11		NetworKIN 3 prediction	CDK1	CDK2_CDK3_CDK1_CDK5_group			0.03478	0.999868	5.77879e-08	P54274	Telomeric repeat-binding factor 1	_____MAEDVSSAAPSPRGCADGRDADPTEE	-0.02744	0.03498	-0.05733	119.46	91.692	119.46	39.8067	-1.3422	4	6.5405
TFDP1 S23	TFDP1	S	23		iGPS prediction	CDC2	CMGC/CDK/CDC2			0.05339	1	2.15234e-05	Q14186	Transcription factor Dp-1	IEANGELKVFIDQNLSPGKGVVSLVAVHPST	0.06224	-0.05227	0.03405	103.14	103.14	92.269	92.2694	-0.87217	4	3.9633
TFDP1 S23	TFDP1	S	23		NetworKIN 3 prediction	CDK1	CDK2_CDK3_CDK1_CDK5_group			0.05339	1	2.15234e-05	Q14186	Transcription factor Dp-1	IEANGELKVFIDQNLSPGKGVVSLVAVHPST	0.06224	-0.05227	0.03405	103.14	103.14	92.269	92.2694	-0.87217	4	3.9633
TK1 S13	TK1	S	13	+	iGPS prediction	CDC2	CMGC/CDK/CDC2			0.04278	0.760525	2.43009e-08	P04183	Thymidine kinase, cytosolic	___MSCINLPTVLPGSPSKTRGQIQVILGPM	0.00606	0.01756	0.09721	89.913	80.856	89.913	5.01883	-0.7489	2	2.102
TK1 S13	TK1	S	13	+	Known kinase (PhosphoSitePlusDB)	CDK1				0.04278	0.760525	2.43009e-08	P04183	Thymidine kinase, cytosolic	___MSCINLPTVLPGSPSKTRGQIQVILGPM	0.00606	0.01756	0.09721	89.913	80.856	89.913	5.01883	-0.7489	2	2.102
TK1 S13	TK1	S	13	+	NetworKIN 3 prediction	CDK1	CDK2_CDK3_CDK1_CDK5_group			0.04278	0.760525	2.43009e-08	P04183	Thymidine kinase, cytosolic	___MSCINLPTVLPGSPSKTRGQIQVILGPM	0.00606	0.01756	0.09721	89.913	80.856	89.913	5.01883	-0.7489	2	2.102
TMPO S351	TMPO	S	351		NetworKIN 3 prediction	CDK1	CDK2_CDK3_CDK1_CDK5_group			1.26903	0.999998	2.44285e-62	P42166	Lamina-associated polypeptide 2, isoform alpha;Thymopentin;Thymopoietin	GIQPLCPERSHISDQSPLSSKRKALEESESS	0.6733	1.2224	0.42578	249.54	221.86	249.54	58.0472	1.0136	5	58.284
TMPO S424	TMPO	S	424		Known kinase (PhosphoSitePlusDB)	CDK1		+		2.48625	1	4.87927e-30	P42166	Lamina-associated polypeptide 2, isoform alpha;Thymopentin;Thymopoietin	QKRIDQSKFQETEFLSPPRKVPRLSEKSVEE	2.47097	2.42627	2.45862	212.69	212.69	165.78	92.566	-0.06127	4	1.0259
TMPO S424	TMPO	S	424		NetworKIN 3 prediction	CDK1	CDK2_CDK3_CDK1_CDK5_group	+		2.48625	1	4.87927e-30	P42166	Lamina-associated polypeptide 2, isoform alpha;Thymopentin;Thymopoietin	QKRIDQSKFQETEFLSPPRKVPRLSEKSVEE	2.47097	2.42627	2.45862	212.69	212.69	165.78	92.566	-0.06127	4	1.0259
TMPO T160	TMPO	T	160		NetworKIN 3 prediction	CDK1	CDK2_CDK3_CDK1_CDK5_group			-0.13414	0.992333	3.27992e-27	P42166	Lamina-associated polypeptide 2, isoform alpha;Thymopentin;Thymopoietin	KLLKLREQGTESRSSTPLPTISSSAENTRQN	-0.21901	-0.18077	-0.17351	159.18	143.74	149.36	24.1307	-0.66868	17	5.75
TMPO T208	TMPO	T	208		NetworKIN 3 prediction	CDK1	CDK2_CDK3_CDK1_CDK5_group			-0.1794	0.999979	0.00411119	P42167	Lamina-associated polypeptide 2, isoforms beta/gamma;Thymopentin;Thymopoietin	ELKLEKREPLKGRAKTPVTLKQRRVEHNQSY	-0.40704	-0.22603	-0.22711	128.08	94.891	121.68	46.7179	-0.69683	3	8.5199
TMPO T74	TMPO	T	74		NetworKIN 3 prediction	CDK1	CDK2_CDK3_CDK1_CDK5_group			-0.23659	0.999953	4.52986e-71	P42166	Lamina-associated polypeptide 2, isoform alpha;Thymopentin;Thymopoietin	SKGPPDFSSDEEREPTPVLGSGAAAAGRSRA	-0.21699	-0.41146	-0.30093	180.69	175.34	180.69	46.0511	0.21128	5	4.7178
TOP1 S394	TOP1	S	394		iGPS prediction	CDC2	CMGC/CDK/CDC2			-0.08807	1	0.000946386	P11387	DNA topoisomerase 1	PEDIIINCSKDAKVPSPPPGHKWKEVRHDNK	-0.21392	-0.07008	-0.12883	99.283	77.29	88.338	88.3377	-0.12287	6	7.1781
TOP1 S394	TOP1	S	394		Known kinase (PhosphoSitePlusDB)	CDK1				-0.08807	1	0.000946386	P11387	DNA topoisomerase 1	PEDIIINCSKDAKVPSPPPGHKWKEVRHDNK	-0.21392	-0.07008	-0.12883	99.283	77.29	88.338	88.3377	-0.12287	6	7.1781
TOP2A S1213	TOP2A	S	1213	+	iGPS prediction	CDC2	CMGC/CDK/CDC2	+		1.26796	1	1.07025e-12	P11388	DNA topoisomerase 2-alpha	GKAKGKKTQMAEVLPSPRGQRVIPRITIEMK	1.17988	1.21249	1.29666	170.09	157.89	155.03	108.82	0.11421	29	45.538
TOP2A S1213	TOP2A	S	1213	+	Known kinase (PhosphoSitePlusDB)	CDK1		+		1.26796	1	1.07025e-12	P11388	DNA topoisomerase 2-alpha	GKAKGKKTQMAEVLPSPRGQRVIPRITIEMK	1.17988	1.21249	1.29666	170.09	157.89	155.03	108.82	0.11421	29	45.538
TOP2A S1213	TOP2A	S	1213	+	NetworKIN 3 prediction	CDK1	CDK2_CDK3_CDK1_CDK5_group	+		1.26796	1	1.07025e-12	P11388	DNA topoisomerase 2-alpha	GKAKGKKTQMAEVLPSPRGQRVIPRITIEMK	1.17988	1.21249	1.29666	170.09	157.89	155.03	108.82	0.11421	29	45.538
TOP2A S1247	TOP2A	S	1247		iGPS prediction	CDC2	CMGC/CDK/CDC2			0.07916	1	8.41251e-97	P11388	DNA topoisomerase 2-alpha	EKKNKKKIKNENTEGSPQEDGVELEGLKQRL	-0.09951	0.06427	0.03459	235.23	218.35	235.23	68.7431	0.38312	19	10.702
TOP2A S1247	TOP2A	S	1247		Known kinase (PhosphoSitePlusDB)	CDK1				0.07916	1	8.41251e-97	P11388	DNA topoisomerase 2-alpha	EKKNKKKIKNENTEGSPQEDGVELEGLKQRL	-0.09951	0.06427	0.03459	235.23	218.35	235.23	68.7431	0.38312	19	10.702
TOP2A S1247	TOP2A	S	1247		NetworKIN 3 prediction	CDK1	CDK2_CDK3_CDK1_CDK5_group			0.07916	1	8.41251e-97	P11388	DNA topoisomerase 2-alpha	EKKNKKKIKNENTEGSPQEDGVELEGLKQRL	-0.09951	0.06427	0.03459	235.23	218.35	235.23	68.7431	0.38312	19	10.702
TOPBP1 S888	TOPBP1	S	888		iGPS prediction	CDC2	CMGC/CDK/CDC2		+	-1.35177	0.99995	5.80406e-08	Q92547	DNA topoisomerase 2-binding protein 1	LALANSSRNAVALSASPQLKEAQSEKEEAPK	-1.472	-1.38744	-1.3912	135.5	126.9	135.5	43.005	0.46553	6	4.4465
TOPBP1 S888	TOPBP1	S	888		NetworKIN 3 prediction	CDK1	CDK2_CDK3_CDK1_CDK5_group		+	-1.35177	0.99995	5.80406e-08	Q92547	DNA topoisomerase 2-binding protein 1	LALANSSRNAVALSASPQLKEAQSEKEEAPK	-1.472	-1.38744	-1.3912	135.5	126.9	135.5	43.005	0.46553	6	4.4465
TOPBP1 T779	TOPBP1	T	779		iGPS prediction	CDC2	CMGC/CDK/CDC2	+		1.47431	1	0.00058834	Q92547	DNA topoisomerase 2-binding protein 1	EHPGTRLQTHRKTVVTPLDMNRFQSKAFRAV	1.30307	1.69533	1.61765	101.53	77.443	101.53	65.0726	-0.58566	5	20.767
TP53BP1 S1028	TP53BP1	S	1028		iGPS prediction	CDC2	CMGC/CDK/CDC2			0.18345	0.994992	0.000132549	Q12888	Tumor suppressor p53-binding protein 1	GERKNGSTAVAESVASPQKTMSVLSCICEAR	0.07028	0.13682	0.16122	67.15	60.246	67.15	22.9868	-0.53309	3	4.5417
TP53BP1 S1028	TP53BP1	S	1028		NetworKIN 3 prediction	CDK1	CDK2_CDK3_CDK1_CDK5_group			0.18345	0.994992	0.000132549	Q12888	Tumor suppressor p53-binding protein 1	GERKNGSTAVAESVASPQKTMSVLSCICEAR	0.07028	0.13682	0.16122	67.15	60.246	67.15	22.9868	-0.53309	3	4.5417
TP53BP1 S1362	TP53BP1	S	1362		iGPS prediction	CDC2	CMGC/CDK/CDC2			-0.04714	1	0.0010942	Q12888	Tumor suppressor p53-binding protein 1	ADFALPSSRGGPGKLSPRKGVSQTGTPVCEE	-0.06795	-0.09377	-0.08585	96.866	65.577	78.964	78.964	-0.15929	5	3.4664
TP53BP1 S1362	TP53BP1	S	1362		NetworKIN 3 prediction	CDK1	CDK2_CDK3_CDK1_CDK5_group			-0.04714	1	0.0010942	Q12888	Tumor suppressor p53-binding protein 1	ADFALPSSRGGPGKLSPRKGVSQTGTPVCEE	-0.06795	-0.09377	-0.08585	96.866	65.577	78.964	78.964	-0.15929	5	3.4664
TP53BP1 S1656	TP53BP1	S	1656		iGPS prediction	CDC2	CMGC/CDK/CDC2			0.18916	0.991831	1.95423e-17	Q12888	Tumor suppressor p53-binding protein 1	ASSSSSTTPTRKITESPRASMGVLSGKRKLI	0.13697	0.17951	0.27498	144.82	126.66	144.82	20.9925	-0.40611	4	12.893
TP53BP1 S1656	TP53BP1	S	1656		NetworKIN 3 prediction	CDK1	CDK2_CDK3_CDK1_CDK5_group			0.18916	0.991831	1.95423e-17	Q12888	Tumor suppressor p53-binding protein 1	ASSSSSTTPTRKITESPRASMGVLSGKRKLI	0.13697	0.17951	0.27498	144.82	126.66	144.82	20.9925	-0.40611	4	12.893
TP53BP1 S1678	TP53BP1	S	1678		iGPS prediction	CDC2	CMGC/CDK/CDC2			0.17836	1	1.27177e-34	Q12888	Tumor suppressor p53-binding protein 1	VLSGKRKLITSEEERSPAKRGRKSATVKPGA	0.15131	0.12304	0.14479	201.22	201.22	171.78	86.7769	-0.10614	24	6.5546
TP53BP1 S1678	TP53BP1	S	1678		Known kinase (PhosphoSitePlusDB)	CDK1				0.17836	1	1.27177e-34	Q12888	Tumor suppressor p53-binding protein 1	VLSGKRKLITSEEERSPAKRGRKSATVKPGA	0.15131	0.12304	0.14479	201.22	201.22	171.78	86.7769	-0.10614	24	6.5546
TP53BP1 S1678	TP53BP1	S	1678		NetworKIN 3 prediction	CDK1	CDK2_CDK3_CDK1_CDK5_group			0.17836	1	1.27177e-34	Q12888	Tumor suppressor p53-binding protein 1	VLSGKRKLITSEEERSPAKRGRKSATVKPGA	0.15131	0.12304	0.14479	201.22	201.22	171.78	86.7769	-0.10614	24	6.5546
TP53BP1 S265	TP53BP1	S	265		iGPS prediction	CDC2	CMGC/CDK/CDC2			0.0767	1	1.40402e-16	Q12888	Tumor suppressor p53-binding protein 1	KEQNPPPARSEDMPFSPKASVAAMEAKEQLS	0.0677	0.00453	0.03091	135.1	104.21	96.745	78.5768	-0.48411	28	14.717
TP53BP1 S265	TP53BP1	S	265		NetworKIN 3 prediction	CDK1	CDK2_CDK3_CDK1_CDK5_group			0.0767	1	1.40402e-16	Q12888	Tumor suppressor p53-binding protein 1	KEQNPPPARSEDMPFSPKASVAAMEAKEQLS	0.0677	0.00453	0.03091	135.1	104.21	96.745	78.5768	-0.48411	28	14.717
TP53BP1 S380	TP53BP1	S	380		iGPS prediction	CDC2	CMGC/CDK/CDC2			-0.15441	0.945087	3.20218e-25	Q12888	Tumor suppressor p53-binding protein 1	PSPDAFRSTPFIVPSSPTEQEGRQDKPMDTS	-0.19254	-0.27127	-0.17273	148.06	130.17	112.44	13.0293	0.63446	9	6.5067
TP53BP1 S380	TP53BP1	S	380		NetworKIN 3 prediction	CDK1	CDK2_CDK3_CDK1_CDK5_group			-0.15441	0.945087	3.20218e-25	Q12888	Tumor suppressor p53-binding protein 1	PSPDAFRSTPFIVPSSPTEQEGRQDKPMDTS	-0.19254	-0.27127	-0.17273	148.06	130.17	112.44	13.0293	0.63446	9	6.5067
TP53BP1 S500	TP53BP1	S	500		iGPS prediction	CDC2	CMGC/CDK/CDC2			-0.08443	1	2.67662e-16	Q12888	Tumor suppressor p53-binding protein 1	LTVECSKTSEIEPKNSPEDLGLSLTGDSCKL	-0.09971	-0.10614	-0.18758	114.37	110.5	114.37	96.9388	-0.20002	3	2.8099
TP53BP1 S500	TP53BP1	S	500		NetworKIN 3 prediction	CDK1	CDK2_CDK3_CDK1_CDK5_group			-0.08443	1	2.67662e-16	Q12888	Tumor suppressor p53-binding protein 1	LTVECSKTSEIEPKNSPEDLGLSLTGDSCKL	-0.09971	-0.10614	-0.18758	114.37	110.5	114.37	96.9388	-0.20002	3	2.8099
TP53BP1 S525	TP53BP1	S	525		iGPS prediction	CDC2	CMGC/CDK/CDC2			0.04348	0.999733	3.7922e-12	Q12888	Tumor suppressor p53-binding protein 1	GDSCKLMLSTSEYSQSPKMESLSSHRIDEDG	0.05332	0.01203	-0.03329	143.88	137.51	143.88	35.7408	-0.68079	5	2.2461
TP53BP1 S525	TP53BP1	S	525		NetworKIN 3 prediction	CDK1	CDK2_CDK3_CDK1_CDK5_group			0.04348	0.999733	3.7922e-12	Q12888	Tumor suppressor p53-binding protein 1	GDSCKLMLSTSEYSQSPKMESLSSHRIDEDG	0.05332	0.01203	-0.03329	143.88	137.51	143.88	35.7408	-0.68079	5	2.2461
TP53BP1 T1056	TP53BP1	T	1056		iGPS prediction	CDC2	CMGC/CDK/CDC2			0.06309	0.959474	0.000213687	Q12888	Tumor suppressor p53-binding protein 1	EARQENEARSEDPPTTPIRGNLLHFPSSQGE	0.04891	0.01936	-0.01443	122.46	122.46	122.46	13.743	-0.47838	4	1.0818
TP53BP1 T1056	TP53BP1	T	1056		NetworKIN 3 prediction	CDK1	CDK2_CDK3_CDK1_CDK5_group			0.06309	0.959474	0.000213687	Q12888	Tumor suppressor p53-binding protein 1	EARQENEARSEDPPTTPIRGNLLHFPSSQGE	0.04891	0.01936	-0.01443	122.46	122.46	122.46	13.743	-0.47838	4	1.0818
TP53BP2 S698	TP53BP2	S	698		iGPS prediction	CDC2	CMGC/CDK/CDC2			-0.07441	0.982397	0.000230733	Q13625	Apoptosis-stimulating of p53 protein 2	SVQENHENERIPRPLSPTKLLPFLSNPYRNQ	-0.04687	-0.12104	-0.07502	114.23	81.171	65.179	17.4671	-0.69921	7	7.0761
TPX2 S486	TPX2	S	486		NetworKIN 3 prediction	CDK1	CDK2_CDK3_CDK1_CDK5_group	+		2.15898	1	0.0190836	Q9ULW0	Targeting protein for Xklp2	VGVPEKKVLPITVPKSPAFALKNRIRMPTKE	2.12602	2.08321	2.16138	72.928	72.928	72.928	72.9281	-0.77423	6	3.2008
TPX2 S738	TPX2	S	738		Known kinase (PhosphoSitePlusDB)	CDK1		+		0.94621	0.999968	1.32207e-06	Q9ULW0	Targeting protein for Xklp2	GLEIKSSDQPLTVPVSPKFSTRFHC______	0.93302	0.95142	0.89532	103.87	103.87	103.87	44.8849	0.14828	4	4.5551
TPX2 S738	TPX2	S	738		NetworKIN 3 prediction	CDK1	CDK2_CDK3_CDK1_CDK5_group	+		0.94621	0.999968	1.32207e-06	Q9ULW0	Targeting protein for Xklp2	GLEIKSSDQPLTVPVSPKFSTRFHC______	0.93302	0.95142	0.89532	103.87	103.87	103.87	44.8849	0.14828	4	4.5551
TPX2 T369	TPX2	T	369		NetworKIN 3 prediction	CDK1	CDK2_CDK3_CDK1_CDK5_group	+		1.69666	1	7.54902e-09	Q9ULW0	Targeting protein for Xklp2	LPSKSSVTKICRDPQTPVLQTKHRARAVTCK	1.72944	1.62412	1.75001	122.97	84.974	122.97	71.9044	0.74482	8	12.849
TRIM28 S752	TRIM28	S	752		NetworKIN 3 prediction	CDK1	CDK2_CDK3_CDK1_CDK5_group			-0.01465	0.88242	1.12952e-06	Q13263	Transcription intermediary factor 1-beta	TLDLTLIRARLQEKLSPPYSSPQEFAQDVGR	-0.09295	-0.11763	-0.000410002	64.502	60.302	64.502	10.3521	-0.8565	2	6.1772
TSC1 S505	TSC1	S	505		NetworKIN 3 prediction	CDK1	CDK2_CDK3_CDK1_CDK5_group			-0.09116	1	0.00365721	Q92574	Hamartin	TTAEAEPVVPRGGFDSPFYRDSLPGSQRKTH	-0.10644	-0.15013	-0.0809	82.008	71.184	82.008	73.7899	0.37291	3	2.6449
TSC2 S1411	TSC2	S	1411		iGPS prediction	CDC2	CMGC/CDK/CDC2			-0.31382	1	0.00389274	P49815	Tuberin	DILGDPGDKADVGRLSPEVKARSQSGTLDGE	-0.51224	-0.21098	-0.14904	53.631	35.218	48.527	48.5269	-0.29193	5	18.773
TSC2 S1411	TSC2	S	1411		NetworKIN 3 prediction	CDK1	CDK2_CDK3_CDK1_CDK5_group			-0.31382	1	0.00389274	P49815	Tuberin	DILGDPGDKADVGRLSPEVKARSQSGTLDGE	-0.51224	-0.21098	-0.14904	53.631	35.218	48.527	48.5269	-0.29193	5	18.773
TUBB4B S172	TUBB4B	S	172		iGPS prediction	CDC2	CMGC/CDK/CDC2			-0.08841	0.998933	0.00107349	P68371	Tubulin beta-4B chain	EEFPDRIMNTFSVVPSPKVSDTVVEPYNATL;EEYPDRIMNTFSVVPSPKVSDTVVEPYNATL	-0.01341	-0.19968	-0.32201	61.265	51.193	56.514	30.2224	0.45163	4	9.3656
U2AF2 S79	U2AF2	S	79		Known kinase (PhosphoSitePlusDB)	CDK1				0.12115	1	1.75828e-28	P26368	Splicing factor U2AF 65 kDa subunit	PLTRGAKEEHGGLIRSPRHEKKKKVRKYWDV	0.09441	0.05448	0.11934	181.72	181.72	43.794	43.7941	0.13609	60	9.7248
UBE2C S3	UBE2C	S	3		iGPS prediction	CDC2	CMGC/CDK/CDC2			0.6976	0.999989	3.15666e-08	O00762	Ubiquitin-conjugating enzyme E2 C	_____________MASQNRDPAATSVAAARK	0.34525	0.65097	0.72672	81.574	69.703	81.574	50.9144	-0.52861	3	15.288
UBTF S484	UBTF	S	484		iGPS prediction	CDC2	CMGC/CDK/CDC2			0.09707	1	0.000672215	P17480	Nucleolar transcription factor 1	RKPGGEREERGKLPESPKRAEEIWQQSVIGD	-0.05606	0.37485	0.04828	88.596	72.246	56.936	56.9362	0.14763	4	15.509
UBTF S484	UBTF	S	484		NetworKIN 3 prediction	CDK1	CDK2_CDK3_CDK1_CDK5_group			0.09707	1	0.000672215	P17480	Nucleolar transcription factor 1	RKPGGEREERGKLPESPKRAEEIWQQSVIGD	-0.05606	0.37485	0.04828	88.596	72.246	56.936	56.9362	0.14763	4	15.509
UHRF1 S287	UHRF1	S	287		iGPS prediction	CDC2	CMGC/CDK/CDC2			0.05172	1	1.59598e-43	Q96T88	E3 ubiquitin-protein ligase UHRF1	IFVDEVFKIERPGEGSPMVDNPMRRKSGPSC	-0.03452	0.02582	0.06957	187.59	187.59	76.82	76.8199	1.3967	18	14.111
UIMC1 S463	UIMC1	S	463		iGPS prediction	CDC2	CMGC/CDK/CDC2			-0.09463	0.999935	8.20897e-12	Q96RL1	BRCA1-A complex subunit RAP80	TQLSSSETFDLEREVSPGSRDILDGVRIIMA	-0.02274	-0.12312	-0.19478	119.04	107.12	112.67	41.8835	0.056007	5	5.1482
UIMC1 S463	UIMC1	S	463		NetworKIN 3 prediction	CDK1	CDK2_CDK3_CDK1_CDK5_group			-0.09463	0.999935	8.20897e-12	Q96RL1	BRCA1-A complex subunit RAP80	TQLSSSETFDLEREVSPGSRDILDGVRIIMA	-0.02274	-0.12312	-0.19478	119.04	107.12	112.67	41.8835	0.056007	5	5.1482
UIMC1 S653	UIMC1	S	653		iGPS prediction	CDC2	CMGC/CDK/CDC2			-0.02656	1	2.92239e-09	Q96RL1	BRCA1-A complex subunit RAP80	DADIKSSETGAFRVPSPGMEEAGCSREMQSS	-0.05062	-0.075	-0.07354	112.12	104.34	112.12	84.138	0.35836	4	3.7764
UIMC1 S653	UIMC1	S	653		NetworKIN 3 prediction	CDK1	CDK2_CDK3_CDK1_CDK5_group			-0.02656	1	2.92239e-09	Q96RL1	BRCA1-A complex subunit RAP80	DADIKSSETGAFRVPSPGMEEAGCSREMQSS	-0.05062	-0.075	-0.07354	112.12	104.34	112.12	84.138	0.35836	4	3.7764
UIMC1 S677	UIMC1	S	677		iGPS prediction	CDC2	CMGC/CDK/CDC2			-0.14883	1	0.00442019	Q96RL1	BRCA1-A complex subunit RAP80	SREMQSSFTRRDLNESPVKSFVSISEATDCL	-0.12757	-0.20499	-0.26434	91.658	54.594	68.463	68.4635	-0.21137	8	9.815
UIMC1 S677	UIMC1	S	677		Known kinase (PhosphoSitePlusDB)	CDK1				-0.14883	1	0.00442019	Q96RL1	BRCA1-A complex subunit RAP80	SREMQSSFTRRDLNESPVKSFVSISEATDCL	-0.12757	-0.20499	-0.26434	91.658	54.594	68.463	68.4635	-0.21137	8	9.815
UIMC1 S677	UIMC1	S	677		NetworKIN 3 prediction	CDK1	CDK2_CDK3_CDK1_CDK5_group			-0.14883	1	0.00442019	Q96RL1	BRCA1-A complex subunit RAP80	SREMQSSFTRRDLNESPVKSFVSISEATDCL	-0.12757	-0.20499	-0.26434	91.658	54.594	68.463	68.4635	-0.21137	8	9.815
USF2 T230	USF2	T	230	+	iGPS prediction	CDC2	CMGC/CDK/CDC2			0.21835	0.990013	5.23911e-06	Q15853	Upstream stimulatory factor 2	APRTHPYSPKIDGTRTPRDERRRAQHNEVER	0.20307	0.0472	0.26388	123.1	80.627	123.1	19.9619	0.27434	3	7.6061
USP1 S313	USP1	S	313	+	Known kinase (PhosphoSitePlusDB)	CDK1				0.12961	0.999951	3.29889e-20	O94782	Ubiquitin carboxyl-terminal hydrolase 1	RQTRSKRKATSDTLESPPKIIPKYISENESP	0.09455	0.09663	0.08082	151.41	140.04	109.22	44.0614	0.25627	9	3.2532
USP10 S365	USP10	S	365		NetworKIN 3 prediction	CDK1	CDK2_CDK3_CDK1_CDK5_group			0.01664	0.946171	0.0081733	Q14694	Ubiquitin carboxyl-terminal hydrolase 10	KPSSSSPVAYVETKYSPPAISPLVSEKQVEV	-0.00393	-0.02999	-0.03001	46.892	41.797	46.892	12.4597	0.35478	3	0.26507
USP10 S547	USP10	S	547		NetworKIN 3 prediction	CDK1	CDK2_CDK3_CDK1_CDK5_group			0.0321	0.999994	4.57129e-06	Q14694	Ubiquitin carboxyl-terminal hydrolase 10	LNGLHEEMLNLKKLLSPSNEKLTISNGPKNH	-0.11002	-0.01453	-0.00251	150.1	106.33	150.1	52.2898	-0.4207	9	7.7697
USP19 S244	USP19	S	244		iGPS prediction	CDC2	CMGC/CDK/CDC2			0.41208	1	3.97918e-12	O94966	Ubiquitin carboxyl-terminal hydrolase 19	PLAGEKAVPPGNDPVSPAMVRSRNPGKDDCA	0.39517	0.36707	0.3034	112.01	88.555	54.764	54.7643	0.027114	8	5.141
USP19 S244	USP19	S	244		NetworKIN 3 prediction	CDK1	CDK2_CDK3_CDK1_CDK5_group			0.41208	1	3.97918e-12	O94966	Ubiquitin carboxyl-terminal hydrolase 19	PLAGEKAVPPGNDPVSPAMVRSRNPGKDDCA	0.39517	0.36707	0.3034	112.01	88.555	54.764	54.7643	0.027114	8	5.141
VCPIP1 S768	VCPIP1	S	768		Known kinase (PhosphoSitePlusDB)	CDK1				-0.03456	0.998595	2.07687e-08	Q96JH7	Deubiquitinating protein VCIP135	DGPSSAPATPTKAPYSPTTSKEKKIRITTND	-0.17381	-0.08119	-0.069	132.62	115.23	124.12	29.0299	-0.43046	3	5.2713
WEE1 S165	WEE1	S	165		iGPS prediction	CDC2	CMGC/CDK/CDC2			0.02574	1	0.000667584	P30291	Wee1-like protein kinase	SPRGCGARRAGEGRRSPRPDHPGTPPHKTFR	-0.05973	0.24132	-0.02305	68.411	55.943	55.337	55.3373	0.024332	4	10.598
WEE1 S165	WEE1	S	165		NetworKIN 3 prediction	CDK1	CDK2_CDK3_CDK1_CDK5_group			0.02574	1	0.000667584	P30291	Wee1-like protein kinase	SPRGCGARRAGEGRRSPRPDHPGTPPHKTFR	-0.05973	0.24132	-0.02305	68.411	55.943	55.337	55.3373	0.024332	4	10.598
WEE1 T173	WEE1	T	173		iGPS prediction	CDC2	CMGC/CDK/CDC2			0.02574	1	0.000667584	P30291	Wee1-like protein kinase	RAGEGRRSPRPDHPGTPPHKTFRKLRLFDTP	-0.05973	0.24132	-0.02305	68.411	55.943	55.337	55.3373	0.024332	4	10.598
WEE1 T173	WEE1	T	173		NetworKIN 3 prediction	CDK1	CDK2_CDK3_CDK1_CDK5_group			0.02574	1	0.000667584	P30291	Wee1-like protein kinase	RAGEGRRSPRPDHPGTPPHKTFRKLRLFDTP	-0.05973	0.24132	-0.02305	68.411	55.943	55.337	55.3373	0.024332	4	10.598
WEE1 T190	WEE1	T	190		iGPS prediction	CDC2	CMGC/CDK/CDC2			0.15523	0.999952	0.000613789	P30291	Wee1-like protein kinase	PHKTFRKLRLFDTPHTPKSLLSKARGIDSSS	0.10997	0.13949	0.10644	109.69	68.695	94.747	43.1802	-0.07617	14	5.5559
WEE1 T190	WEE1	T	190		NetworKIN 3 prediction	CDK1	CDK2_CDK3_CDK1_CDK5_group			0.15523	0.999952	0.000613789	P30291	Wee1-like protein kinase	PHKTFRKLRLFDTPHTPKSLLSKARGIDSSS	0.10997	0.13949	0.10644	109.69	68.695	94.747	43.1802	-0.07617	14	5.5559
WRN S1133	WRN	S	1133		iGPS prediction	CDC2	CMGC/CDK/CDC2			0.1551	1	0.000100742	Q14191	Werner syndrome ATP-dependent helicase	ISSGSNISKKSIMVQSPEKAYSSSQPVISAQ	0.07082	0.15438	0.14807	110.64	57.8	104.59	75.6351	-1.532	8	8.7778
ZC3H11A T321	ZC3H11A	T	321		Known kinase (PhosphoSitePlusDB)	CDK1				0.25484	1	1.61439e-23	O75152	Zinc finger CCCH domain-containing protein 11A	RLGKKVEAPETNIDKTPKKAQVSKSLKERLG	0.14538	0.17679	0.26143	178.76	158.97	161.51	91.5286	0.43584	20	6.71
ZC3HC1 S395	ZC3HC1	S	395	+	Known kinase (PhosphoSitePlusDB)	CDK1				-0.00199	0.920171	3.83234e-157	Q86WB0	Nuclear-interacting partner of ALK	RSMGTGDTPGLEVPSSPLRKAKRARLCSSSS	-0.03446	0.00175	-0.0485	300.34	285.6	300.34	10.6171	0.15135	15	13.227
ZMYM3 T826	ZMYM3	T	826		Known kinase (PhosphoSitePlusDB)	CDK1				0.08038	0.999977	8.86861e-08	Q14202	Zinc finger MYM-type protein 3	SAPTAPTPPPPPPPATPRKNKAAMCKPLMQN	0.04089	0.01673	0.03419	75.005	75.005	75.005	45.4657	0.85887	2	4.2868

## Sheet: CDK2
Site ID	Gene name	Amino acid	Position	Regulatory site	Source	Kinase gene name	Group	upregulated	downregulated	median log2(ratio VE+IR/IR normalized)	Localization prob	PEP	Protein	Protein name	Sequence window	log2(ratio VE+IR/IR normalized) replicate 1	log2(ratio VE+IR/IR normalized) replicate 2	log2(ratio VE+IR/IR normalized) replicate 3	Score	Delta score	Score for localization	Score diff	Mass error [ppm]	Ratio H/L count	Ratio H/L variability [%]
ACIN1 S1004	ACIN1	S	1004		iGPS prediction	CDK2	CMGC/CDK/CDC2			-0.07783	1	1.45077e-07	Q9UKV3	Apoptotic chromatin condensation inducer in the nucleus	VSITIDDPVRTAQVPSPPRGKISNIVHISNL	-0.06101	-0.12446	-0.1453	155.99	144.99	139.74	112.01	0.1722	13	6.8709
ACIN1 S365	ACIN1	S	365		iGPS prediction	CDK2	CMGC/CDK/CDC2			-0.01675	0.999819	1.03012e-17	Q9UKV3	Apoptotic chromatin condensation inducer in the nucleus	SHLARQQQEKEMKTTSPLEEEEREIKSSQGL	0.05635	-0.07597	-0.11658	166.62	147.82	86.772	40.4201	-1.3904	9	9.6887
ACIN1 S386	ACIN1	S	386		iGPS prediction	CDK2	CMGC/CDK/CDC2			0.0229	0.99986	4.00485e-18	Q9UKV3	Apoptotic chromatin condensation inducer in the nucleus	EREIKSSQGLKEKSKSPSPPRLTEDRKKASL	0.06306	-0.07165	-0.03415	163.18	143.52	163.18	38.5514	0.068827	22	4.5621
ACIN1 S388	ACIN1	S	388		iGPS prediction	CDK2	CMGC/CDK/CDC2			0.0321	1	4.00485e-18	Q9UKV3	Apoptotic chromatin condensation inducer in the nucleus	EIKSSQGLKEKSKSPSPPRLTEDRKKASLVA	0.02652	0.00147	-0.08527	163.18	143.52	163.18	70.5047	0.068827	5	4.7788
ACIN1 S657	ACIN1	S	657		iGPS prediction	CDK2	CMGC/CDK/CDC2			0.05367	0.999964	0.000778827	Q9UKV3	Apoptotic chromatin condensation inducer in the nucleus	RSRSRSASSNSRKSLSPGVSRDSSTSYTETK	0.15272	-0.03542	-0.000550002	150.14	93.94	150.14	44.4828	0.31866	12	6.0762
ACIN1 S729	ACIN1	S	729		iGPS prediction	CDK2	CMGC/CDK/CDC2			-0.12298	1	0.0108118	Q9UKV3	Apoptotic chromatin condensation inducer in the nucleus	SAEKHVTQRLQPERGSPKKCEAEEAEPPAAT	0.0261	-0.18249	-0.20836	63.944	52.025	45.433	45.4329	0.059037	6	7.0936
ACIN1 T254	ACIN1	T	254		iGPS prediction	CDK2	CMGC/CDK/CDC2	+		0.61645	0.814982	7.02066e-27	Q9UKV3	Apoptotic chromatin condensation inducer in the nucleus	LSEGSQPAEEEEDQETPSRNLRVRADRNLKT	0.51479	0.7026	0.65404	123.65	113.7	123.65	6.43934	0.13583	2	8.4683
ADAR S825	ADAR	S	825		iGPS prediction	CDK2	CMGC/CDK/CDC2			0.14965	0.982603	6.11937e-11	P55265	Double-stranded RNA-specific adenosine deaminase	VTGASLRRTMLLLSRSPEAQPKTLPLTGSTF	0.05373	0.18222	0.12485	113.88	104.85	85.177	17.5221	0.61618	5	5.078
ADRBK1 S670	ADRBK1	S	670	+	Known kinase (PhosphoSitePlusDB)	CDK2				0.04586	1	1.07692e-07	P25098	Beta-adrenergic receptor kinase 1	QQLVQRVPKMKNKPRSPVVELSKVPLVQRGS	0.03016	-0.09395	0.03228	118.64	90.532	111.11	73.9249	-0.060819	8	6.7481
AJUBA S119	AJUBA	S	119		iGPS prediction	CDK2	CMGC/CDK/CDC2			-0.25541	1	2.77425e-06	Q96IF1	LIM domain-containing protein ajuba	SLPPDFRLEPTAPALSPRSSFASSSASDASK	-0.24046	-0.30204	-0.34095	123.1	95.543	118.08	70.1651	0.14088	3	2.3249
ALMS1 S464	ALMS1	S	464		iGPS prediction	CDK2	CMGC/CDK/CDC2			-0.10866	0.999907	0.00126282	Q8TCU4	Alstrom syndrome protein 1	RESEYHSSDLRMLRMSPDTVPKAPKHLKAGD	0.03644	-0.17403	-0.31005	80.746	65.584	76.85	40.3363	-0.25919	12	15.043
ALMS1 S92	ALMS1	S	92		iGPS prediction	CDK2	CMGC/CDK/CDC2			-0.04008	1	0.000591869	Q8TCU4	Alstrom syndrome protein 1	KAWLQAHPGRILPPLSPPQHRYSEGERTSLE	0.06347	-0.09543	-0.08926	73.927	58.298	73.877	73.877	-0.077962	6	4.4466
ANAPC5 T232	ANAPC5	T	232		iGPS prediction	CDK2	CMGC/CDK/CDC2			0.14731	0.999298	0.0169055	Q9UJX4	Anaphase-promoting complex subunit 5	SQQASLLKNDETKALTPASLQKELNNLLKFN	0.02876	0.10068	0.17747	72.152	41.328	72.152	31.5363	0.38797	3	6.3359
ANAPC5 T232	ANAPC5	T	232		NetworKIN 3 prediction	CDK2	CDK2_CDK3_CDK1_CDK5_group			0.14731	0.999298	0.0169055	Q9UJX4	Anaphase-promoting complex subunit 5	SQQASLLKNDETKALTPASLQKELNNLLKFN	0.02876	0.10068	0.17747	72.152	41.328	72.152	31.5363	0.38797	3	6.3359
ANKRD17 S1709	ANKRD17	S	1709		iGPS prediction	CDK2	CMGC/CDK/CDC2			-0.02441	1	0.00383852	O75179	Ankyrin repeat domain-containing protein 17	GPSPLSSPNGKLTVASPKRGQKREEGWKEVV	-0.07173	-0.06292	-0.03944	118.71	85.334	117.31	79.0356	-0.53251	11	7.6713
ARHGEF2 S932	ARHGEF2	S	932		iGPS prediction	CDK2	CMGC/CDK/CDC2			-0.19423	1	4.90949e-08	Q92974	Rho guanine nucleotide exchange factor 2	SVHRNFEDRERQELGSPEERLQDSSDPDTGS	-0.20951	-0.25013	-0.24229	145.49	122.85	95.507	95.5072	-1.0625	11	9.3808
ARID4A S864	ARID4A	S	864	+	Known kinase (PhosphoSitePlusDB)	CDK2				-0.0077	0.98208	3.75773e-07	P29374	AT-rich interactive domain-containing protein 4A	CVKEKKLKRKILGQSSPEKKIRIENGMEMTN	-0.02169	-0.09045	-0.13123	113.07	53.004	91.043	17.388	0.039704	9	16.51
ATRIP S224	ATRIP	S	224	+	iGPS prediction	CDK2	CMGC/CDK/CDC2			0.06226	0.999972	8.66356e-08	Q8WXE1	ATR-interacting protein	SERANKLAAPSVSHVSPRKNPSVVIKPEACS	0.02666	-0.00974	0.06211	134.25	134.25	134.14	45.5788	-0.85314	6	3.0591
ATRIP S224	ATRIP	S	224	+	Known kinase (PhosphoSitePlusDB)	CDK2				0.06226	0.999972	8.66356e-08	Q8WXE1	ATR-interacting protein	SERANKLAAPSVSHVSPRKNPSVVIKPEACS	0.02666	-0.00974	0.06211	134.25	134.25	134.14	45.5788	-0.85314	6	3.0591
ATRIP S224	ATRIP	S	224	+	NetworKIN 3 prediction	CDK2	CDK2_CDK3_CDK1_CDK5_group			0.06226	0.999972	8.66356e-08	Q8WXE1	ATR-interacting protein	SERANKLAAPSVSHVSPRKNPSVVIKPEACS	0.02666	-0.00974	0.06211	134.25	134.25	134.14	45.5788	-0.85314	6	3.0591
AURKB T64	AURKB	T	64		iGPS prediction	CDK2	CMGC/CDK/CDC2			0.47519	0.973578	0.00194255	Q96GD4	Aurora kinase B	PTAAPGQKVMENSSGTPDILTRHFTIDDFEI	0.45991	0.64615	0.4163	62.203	51.341	54.764	17.0771	-0.071137	3	8.917
BAD S25	BAD	S	25		iGPS prediction	CDK2	CMGC/CDK/CDC2			-0.10878	0.999997	3.60819e-10	Q92934	Bcl2 antagonist of cell death	SEQEDSSSAERGLGPSPAGDGPSGSGKHHRQ	-0.07625	-0.15541	-0.42328	93.5	85.415	93.5	55.2948	-0.49313	3	11.707
BAP18 S96	BAP18	S	96		Known kinase (PhosphoSitePlusDB)	CDK2				-0.08432	1	4.53946e-23	Q8IXM2	Chromatin complexes subunit BAP18	KRKVYEDSGIPLPAESPKKGPKKVASGVLSP	-0.0111	-0.14174	-0.16423	156.08	120.2	156.08	87.8336	0.59468	22	20.644
BARD1 S330	BARD1	S	330		iGPS prediction	CDK2	CMGC/CDK/CDC2			0.03365	0.999894	0.00326414	Q99728	BRCA1-associated RING domain protein 1	PLENNGKRGHHNRLSSPISKRCRTSILSTSG	-0.01441	-0.01298	0.04057	115.42	54.703	106.37	39.7621	-0.24013	6	3.1717
BARD1 S330	BARD1	S	330		NetworKIN 3 prediction	CDK2	CDK2_CDK3_CDK1_CDK5_group			0.03365	0.999894	0.00326414	Q99728	BRCA1-associated RING domain protein 1	PLENNGKRGHHNRLSSPISKRCRTSILSTSG	-0.01441	-0.01298	0.04057	115.42	54.703	106.37	39.7621	-0.24013	6	3.1717
BARD1 S410	BARD1	S	410		iGPS prediction	CDK2	CMGC/CDK/CDC2			-0.07494	0.990047	0.000190395	Q99728	BRCA1-associated RING domain protein 1	PPSTLSSSSYRRVMSSPSAMKLLPNMAVKRN	-0.11881	-0.11951	-0.09543	120.86	92.991	120.86	21.5124	-0.10117	5	1.85
BARD1 S410	BARD1	S	410		NetworKIN 3 prediction	CDK2	CDK2_CDK3_CDK1_CDK5_group			-0.07494	0.990047	0.000190395	Q99728	BRCA1-associated RING domain protein 1	PPSTLSSSSYRRVMSSPSAMKLLPNMAVKRN	-0.11881	-0.11951	-0.09543	120.86	92.991	120.86	21.5124	-0.10117	5	1.85
BAZ1B S204	BAZ1B	S	204		iGPS prediction	CDK2	CMGC/CDK/CDC2	+		1.60488	0.981319	0.0160704	Q9UIG0	Tyrosine-protein kinase BAZ1B	SINDRARRSPRKLPTSLKKGERKWAPPKFLP	1.59787	1.22521	1.55609	103.26	23.024	96.143	17.2041	1.3196	3	13.496
BAZ1B S349	BAZ1B	S	349		iGPS prediction	CDK2	CMGC/CDK/CDC2			0.20977	0.999625	7.86919e-05	Q9UIG0	Tyrosine-protein kinase BAZ1B	PKLWCHVHLKKSLSGSPLKVKNSKNSKSPEE	0.18698	0.19911	0.16147	107.99	68.925	94.363	34.2604	-0.40293	13	8.0905
BAZ1B S361	BAZ1B	S	361		iGPS prediction	CDK2	CMGC/CDK/CDC2			0.09221	0.999989	4.2471e-17	Q9UIG0	Tyrosine-protein kinase BAZ1B	LSGSPLKVKNSKNSKSPEEHLEEMMKMMSPN	-0.00636	0.28908	-0.04591	157.22	157.22	157.22	49.5628	0.27555	4	16.01
BCLAF1 S177	BCLAF1	S	177		iGPS prediction	CDK2	CMGC/CDK/CDC2			-0.00947	1	4.53378e-116	Q9NYF8	Bcl-2-associated transcription factor 1	QEKQTKKAEGEPQEESPLKSKSQEEPKDTFE	0.05112	-0.0561	-0.07329	284.12	266.04	84.581	84.5811	-0.65339	23	6.6576
BCLAF1 S268	BCLAF1	S	268		iGPS prediction	CDK2	CMGC/CDK/CDC2			-0.06431	1	7.41002e-117	Q9NYF8	Bcl-2-associated transcription factor 1	SAKNTPSQHSHSIQHSPERSGSGSVGNGSSR	-0.04338	-0.08131	-0.17314	274.82	260.97	274.82	73.0632	-0.19034	14	10.932
BCLAF1 S290	BCLAF1	S	290		iGPS prediction	CDK2	CMGC/CDK/CDC2			-0.05203	0.989398	8.71558e-05	Q9NYF8	Bcl-2-associated transcription factor 1	GSVGNGSSRYSPSQNSPIHHIPSRRSPAKTI	-0.02523	-0.0403	-0.10082	64.705	60.224	51.566	22.3944	0.1488	4	7.0244
BCLAF1 S496	BCLAF1	S	496		iGPS prediction	CDK2	CMGC/CDK/CDC2			-0.02204	0.999968	1.2861e-55	Q9NYF8	Bcl-2-associated transcription factor 1	EDKNSERITVKKETQSPEQVKSEKLKDLFDY	0.03602	-0.15246	-0.07083	227.46	201.48	227.46	44.9688	0.10868	18	7.6679
BCLAF1 S531	BCLAF1	S	531		iGPS prediction	CDK2	CMGC/CDK/CDC2			-0.04112	1	1.99104e-11	Q9NYF8	Bcl-2-associated transcription factor 1	HKNLDAREKSTFREESPLRIKMIASDSHRPE	0.00221	-0.1402	-0.15537	167.05	114.05	141.57	87.1272	0.45139	51	60.086
BCLAF1 S648	BCLAF1	S	648		iGPS prediction	CDK2	CMGC/CDK/CDC2			-0.04023	1	0.0168306	Q9NYF8	Bcl-2-associated transcription factor 1	TSYQKATEEHSTRQKSPEIHRRIDISPSTLR	0.09935	-0.05108	-0.27931	53.124	43.119	53.124	53.1236	-0.85836	4	14.709
BCLAF1 S658	BCLAF1	S	658		iGPS prediction	CDK2	CMGC/CDK/CDC2			-0.02446	0.999997	5.02699e-69	Q9NYF8	Bcl-2-associated transcription factor 1	STRQKSPEIHRRIDISPSTLRKHTRLAGEER	0.06851	-0.08867	-0.10378	208.84	130.33	208.15	55.4551	-0.32027	98	9.4347
BRAP S117	BRAP	S	117		iGPS prediction	CDK2	CMGC/CDK/CDC2			-0.06788	0.982401	1.56197e-12	Q7Z569	BRCA1-associated protein	RSKDHSKECINAAPDSPSKQLPDQISFFSGN	0.18761	-0.16591	-0.11667	164.22	147.87	164.22	17.4679	-0.5369	3	11.999
BRD4 S1117	BRD4	S	1117		iGPS prediction	CDK2	CMGC/CDK/CDC2			0.16027	1	0.000501837	O60885	Bromodomain-containing protein 4	VQPQPLVVVKEEKIHSPIIRSEPFSPSLRPE	0.15054	0.06814	0.12139	155.58	119.14	155.58	155.585	-0.45249	8	2.0822
BRD4 S1117	BRD4	S	1117		NetworKIN 3 prediction	CDK2	CDK2_CDK3_CDK1_CDK5_group			0.16027	1	0.000501837	O60885	Bromodomain-containing protein 4	VQPQPLVVVKEEKIHSPIIRSEPFSPSLRPE	0.15054	0.06814	0.12139	155.58	119.14	155.58	155.585	-0.45249	8	2.0822
BRE S2	BRE	S	2		iGPS prediction	CDK2	CMGC/CDK/CDC2			0.02475	1	0.000430516	Q9NXR7	BRCA1-A complex subunit BRE	______________MSPEVALNRISPMLSPF	0.02568	0.01176	-0.07083	87.184	87.184	44.612	44.6119	1.2126	5	4.4846
BRIP1 S1237	BRIP1	S	1237		iGPS prediction	CDK2	CMGC/CDK/CDC2			-0.072	0.997609	0.00140155	Q9BX63	Fanconi anemia group J protein	ELGKTHEIEIKNFKPSPSKNKGMFPGFK___	-0.11818	-0.11863	-0.11478	139.31	85.99	113.27	26.2042	0.32508	3	1.3727
BRIP1 S197	BRIP1	S	197		iGPS prediction	CDK2	CMGC/CDK/CDC2			-0.06628	1	0.0064877	Q9BX63	Fanconi anemia group J protein	NLDAKVDSGKTVKLNSPLEKINSFSPQKPPG	-0.17991	-0.11291	-0.08718	105.2	24.44	105.2	105.195	0.69197	3	4.5967
BUB1 S593	BUB1	S	593		iGPS prediction	CDK2	CMGC/CDK/CDC2			-0.07364	1	0.00982029	O43683	Mitotic checkpoint serine/threonine-protein kinase BUB1	DSTVWGIRCNKTLAPSPKSPGDFTSAAQLAS	-0.15964	-0.12027	-0.07925	83.883	73.745	83.883	69.101	0.16827	3	3.9858
BUB1 S655	BUB1	S	655		iGPS prediction	CDK2	CMGC/CDK/CDC2			-0.05652	1	6.68765e-34	O43683	Mitotic checkpoint serine/threonine-protein kinase BUB1	SCEENMVVPSRDGKFSPIQEKSPKQALSSHM	0.07164	-0.10315	-0.14759	222.45	154.35	58.098	58.0983	0.19605	9	13.884
BUB1 S661	BUB1	S	661		iGPS prediction	CDK2	CMGC/CDK/CDC2			-0.03133	1	6.5757e-05	O43683	Mitotic checkpoint serine/threonine-protein kinase BUB1	VVPSRDGKFSPIQEKSPKQALSSHMYSASLL	-0.04247	-0.07796	-0.03415	119.96	114.65	89.231	84.5303	0.32985	5	3.4478
BUB1B S670	BUB1B	S	670	+	iGPS prediction	CDK2	CMGC/CDK/CDC2			0.13027	1	8.44834e-09	O60566	Mitotic checkpoint serine/threonine-protein kinase BUB1 beta	ACGTIYSQTLSIKKLSPIIEDSREATHSSGF	0.09401	0.08364	0.13466	143.21	119.89	143.21	102.333	0.22746	3	2.651
C2orf49 S193	C2orf49	S	193		Known kinase (PhosphoSitePlusDB)	CDK2				-0.31914	0.999831	6.31861e-15	Q9BVC5	Ashwin	THRKSPSGPVKSPPLSPVGTTPVKLKRAAPK	-0.32346	-0.38278	-0.36793	157.91	133.97	157.91	38.4598	0.037558	3	0.97684
C2orf49 T198	C2orf49	T	198		Known kinase (PhosphoSitePlusDB)	CDK2				-0.20387	0.841587	2.154e-28	Q9BVC5	Ashwin	PSGPVKSPPLSPVGTTPVKLKRAAPKEEAEA	-0.29453	-0.24741	-0.15343	164.15	144.38	135.09	7.25573	0.22981	5	5.0641
C6orf106 S215	C6orf106	S	215		Known kinase (PhosphoSitePlusDB)	CDK2				0.2762	1	1.58404e-16	Q9H6K1	Uncharacterized protein C6orf106	TQPHRKVEGNFNPFASPQKNRQSDENNLKDP	0.24667	0.18885	0.26062	159.75	144.12	144.73	144.73	0.91839	8	4.8682
C9orf40 S69	C9orf40	S	69		Known kinase (PhosphoSitePlusDB)	CDK2				-0.01099	0.997787	5.57723e-176	Q8IXQ3	Uncharacterized protein C9orf40	RKRKIDAGTMAEPSASPSKRRDSGDNSAPSG	-0.02678	-0.05095	-0.07976	305.87	278.2	189.42	27.4755	1.4173	25	11.284
CASP2 S340	CASP2	S	340	+	iGPS prediction	CDK2	CMGC/CDK/CDC2			-0.14874	0.999999	1.40495e-10	P42575	Caspase-2;Caspase-2 subunit p12;Caspase-2 subunit p13;Caspase-2 subunit p18	TDRGVDQQDGKNHAGSPGCEESDAGKEKLPK	-0.17323	-0.09352	-0.19753	87.352	76.977	87.352	60.223	-0.3878	5	7.4207
CASP8AP2 S567	CASP8AP2	S	567		iGPS prediction	CDK2	CMGC/CDK/CDC2			-0.06948	0.999999	4.06284e-17	Q9UKL3	CASP8-associated protein 2	KDLKLSFMKKLNLTLSPAKKQPVSQDNQHKI	-0.08734	-0.09486	-0.07287	191.19	161.17	191.19	62.8351	-0.55359	17	5.2946
CBFA2T2 S264	CBFA2T2	S	264		iGPS prediction	CDK2	CMGC/CDK/CDC2			0.04054	0.998261	0.000190395	O43439	Protein CBFA2T2	DTIAPEPPAKRVCTISPAPRHSPALTVPLMN	0.06987	-0.06877	-0.03858	117.45	95.454	109.39	27.59	-0.62509	5	3.9068
CBFA2T2 S33	CBFA2T2	S	33		iGPS prediction	CDK2	CMGC/CDK/CDC2			-0.07893	1	2.16423e-09	O43439	Protein CBFA2T2	QWKVGPEKRVPAMPGSPVEVKIQSRSSPPTM	-0.00064	-0.15959	-0.18664	142.17	127.78	99.344	99.344	0.24977	20	10.251
CCDC6 S244	CCDC6	S	244	+	Known kinase (PhosphoSitePlusDB)	CDK2				-0.26285	1	1.10573e-07	Q16204	Coiled-coil domain-containing protein 6	RILQEKLDQPVSAPPSPRDISMEIDSPENMM	-0.41512	-0.22419	-0.2938	91.616	91.616	60.062	60.0624	0.57377	8	24.154
CCNE2 S21	CCNE2	S	21		iGPS prediction	CDK2	CMGC/CDK/CDC2		+	-0.64858	0.931095	5.59968e-14	O96020	G1/S-specific cyclin-E2	SRLQAKQQPQPSQTESPQEAQIIQAKKRKTT	-0.66386	-0.85603	-0.68832	90.978	84.536	85.062	12.0718	-0.16984	3	6.6243
CCNE2 S21	CCNE2	S	21		NetworKIN 3 prediction	CDK2	CDK2_CDK3_CDK1_CDK5_group		+	-0.64858	0.931095	5.59968e-14	O96020	G1/S-specific cyclin-E2	SRLQAKQQPQPSQTESPQEAQIIQAKKRKTT	-0.66386	-0.85603	-0.68832	90.978	84.536	85.062	12.0718	-0.16984	3	6.6243
CCNK S340	CCNK	S	340		iGPS prediction	CDK2	CMGC/CDK/CDC2			-0.02161	1	1.49648e-23	O75909	Cyclin-K	PQPSSPRQVKRAVVVSPKEENKAAEPPPPKI	-0.1074	-0.06292	-0.00405	173.25	135.64	117.48	117.484	-0.17454	28	6.0643
CCNK S340	CCNK	S	340		NetworKIN 3 prediction	CDK2	CDK2_CDK3_CDK1_CDK5_group			-0.02161	1	1.49648e-23	O75909	Cyclin-K	PQPSSPRQVKRAVVVSPKEENKAAEPPPPKI	-0.1074	-0.06292	-0.00405	173.25	135.64	117.48	117.484	-0.17454	28	6.0643
CCNL1 S335	CCNL1	S	335		iGPS prediction	CDK2	CMGC/CDK/CDC2			-0.01127	0.984638	4.56576e-42	Q9UK58	Cyclin-L1	LNPDGTPALSTLGGFSPASKPSSPREVKAEE	-0.10625	-0.0579	-0.051	129.48	125.94	129.48	18.2993	0.31878	3	3.3859
CCNL1 S352	CCNL1	S	352		iGPS prediction	CDK2	CMGC/CDK/CDC2			-0.0851	0.999999	2.64069e-90	Q9UK58	Cyclin-L1	ASKPSSPREVKAEEKSPISINVKTVKKEPED	-0.12158	-0.09537	-0.13283	258.43	225.06	224.64	61.2939	0.022024	12	2.7047
CCNT2 S480	CCNT2	S	480		NetworKIN 3 prediction	CDK2	CDK2_CDK3_CDK1_CDK5_group			0.20802	0.987131	5.37857e-24	O60583	Cyclin-T2	HKQGQSQAASSSSVTSPIKMKIPIANTEKYM	0.17805	0.16139	-0.02404	138.28	125.76	131.56	19.0252	-1.0171	1	NaN
CCP110 S366	CCP110	S	366		iGPS prediction	CDK2	CMGC/CDK/CDC2			0.15043	0.999998	1.73033e-06	O43303	Centriolar coiled-coil protein of 110 kDa	NNVIKSLTGSYAKLPSPEPSMSPKMHRRRSR	0.02848	0.14126	0.10164	113.11	113.11	113.11	57.2906	0.061804	3	5.1839
CCP110 S366	CCP110	S	366		NetworKIN 3 prediction	CDK2	CDK2_CDK3_CDK1_CDK5_group			0.15043	0.999998	1.73033e-06	O43303	Centriolar coiled-coil protein of 110 kDa	NNVIKSLTGSYAKLPSPEPSMSPKMHRRRSR	0.02848	0.14126	0.10164	113.11	113.11	113.11	57.2906	0.061804	3	5.1839
CCP110 S372	CCP110	S	372		iGPS prediction	CDK2	CMGC/CDK/CDC2			0.15043	0.983758	1.02845e-09	O43303	Centriolar coiled-coil protein of 110 kDa	LTGSYAKLPSPEPSMSPKMHRRRSRTSSACH	0.02848	0.14126	0.10164	152	144.02	123.81	17.8226	-0.64404	5	1.7989
CCP110 S372	CCP110	S	372		NetworKIN 3 prediction	CDK2	CDK2_CDK3_CDK1_CDK5_group			0.15043	0.983758	1.02845e-09	O43303	Centriolar coiled-coil protein of 110 kDa	LTGSYAKLPSPEPSMSPKMHRRRSRTSSACH	0.02848	0.14126	0.10164	152	144.02	123.81	17.8226	-0.64404	5	1.7989
CD2AP S510	CD2AP	S	510		iGPS prediction	CDK2	CMGC/CDK/CDC2			-0.1013	0.999665	1.41108e-35	Q9Y5K6	CD2-associated protein	KMPGRRLPGRFNGGHSPTHSPEKILKLPKEE	-0.03621	-0.21759	-0.16094	210.91	161.73	210.91	34.7462	0.50199	6	6.1776
CDC20 S41	CDC20	S	41		iGPS prediction	CDK2	CMGC/CDK/CDC2	+		1.05429	1	9.67338e-11	Q12834	Cell division cycle protein 20 homolog	ARWQRKAKEAAGPAPSPMRAANRSHSAGRTP	1.03755	1.00293	1.01243	133.62	125.31	80.507	80.5075	-0.26252	7	18.096
CDC23 S588	CDC23	S	588		iGPS prediction	CDK2	CMGC/CDK/CDC2			-0.07763	0.99999	9.14045e-06	Q9UJX2	Cell division cycle protein 23 homolog	LPASLSANNTPTRRVSPLNLSSVTP______	-0.12343	-0.08222	-0.12642	106.3	98.168	92.8	50.2803	-0.604	4	2.4928
CDC23 S588	CDC23	S	588		NetworKIN 3 prediction	CDK2	CDK2_CDK3_CDK1_CDK5_group			-0.07763	0.99999	9.14045e-06	Q9UJX2	Cell division cycle protein 23 homolog	LPASLSANNTPTRRVSPLNLSSVTP______	-0.12343	-0.08222	-0.12642	106.3	98.168	92.8	50.2803	-0.604	4	2.4928
CDC6 S45	CDC6	S	45		iGPS prediction	CDK2	CMGC/CDK/CDC2			0.30615	0.905572	6.35712e-08	Q99741	Cell division control protein 6 homolog	SDAKLEPTNVQTVTCSPRVKALPLSPRKRLG	0.18886	0.25952	0.06424	99.409	88.212	99.409	9.85235	-0.24225	2	17.368
CDC6 S45	CDC6	S	45		NetworKIN 3 prediction	CDK2	CDK2_CDK3_CDK1_CDK5_group			0.30615	0.905572	6.35712e-08	Q99741	Cell division control protein 6 homolog	SDAKLEPTNVQTVTCSPRVKALPLSPRKRLG	0.18886	0.25952	0.06424	99.409	88.212	99.409	9.85235	-0.24225	2	17.368
CDC6 S54	CDC6	S	54	+	iGPS prediction	CDK2	CMGC/CDK/CDC2			-0.08496	1	0.00630414	Q99741	Cell division control protein 6 homolog	VQTVTCSPRVKALPLSPRKRLGDDNLCNTPH	-0.12596	-0.10871	-0.12502	107	17.459	95.608	95.6077	-0.60923	6	2.1379
CDC6 S54	CDC6	S	54	+	Known kinase (PhosphoSitePlusDB)	CDK2				-0.08496	1	0.00630414	Q99741	Cell division control protein 6 homolog	VQTVTCSPRVKALPLSPRKRLGDDNLCNTPH	-0.12596	-0.10871	-0.12502	107	17.459	95.608	95.6077	-0.60923	6	2.1379
CDC6 S54	CDC6	S	54	+	NetworKIN 3 prediction	CDK2	CDK2_CDK3_CDK1_CDK5_group			-0.08496	1	0.00630414	Q99741	Cell division control protein 6 homolog	VQTVTCSPRVKALPLSPRKRLGDDNLCNTPH	-0.12596	-0.10871	-0.12502	107	17.459	95.608	95.6077	-0.60923	6	2.1379
CDCA3 S29	CDCA3	S	29		iGPS prediction	CDK2	CMGC/CDK/CDC2			0.19383	0.97817	5.69728e-05	Q99618	Cell division cycle-associated protein 3	PPPHNKHLARVADPRSPSAGILRTPIQVESS	0.2815	0.12406	0.07249	76.358	57.78	73.802	16.5135	-0.13359	6	10.25
CDCA8 S219	CDCA8	S	219	+	iGPS prediction	CDK2	CMGC/CDK/CDC2			0.39791	0.999829	3.82489e-20	Q53HL2	Borealin	TPAAGERIYNISGNGSPLADSKEIFLTVPVG	0.38263	0.35675	0.29922	150.18	138.78	137.13	38.4249	-0.3139	3	2.1151
CDCA8 T106	CDCA8	T	106		iGPS prediction	CDK2	CMGC/CDK/CDC2	+		1.82818	1	3.36884e-06	Q53HL2	Borealin	LDITEINKLTAEAIQTPLKSAKTRKVIQVDE	1.75034	1.84214	1.88493	131.96	107.26	93.716	75.3033	-0.33462	6	13.548
CDK7 T170	CDK7	T	170	+	Known kinase (PhosphoSitePlusDB)	CDK2				0.15017	0.999974	0.00130337	P50613	Cyclin-dependent kinase 7	DFGLAKSFGSPNRAYTHQVVTRWYRAPELLF	0.19111	0.09232	0.04315	106.26	89.88	106.26	45.8598	0.37313	8	8.6224
CDKN1B S10	CDKN1B	S	10	+	iGPS prediction	CDK2	CMGC/CDK/CDC2			-0.07226	0.995377	0.000163689	P46527	Cyclin-dependent kinase inhibitor 1B	______MSNVRVSNGSPSLERMDARQAEHPK	-0.04159	-0.11889	-0.16828	116.98	96.851	116.98	23.3319	-0.051293	3	3.2298
CDKN1B S10	CDKN1B	S	10	+	NetworKIN 3 prediction	CDK2	CDK2_CDK3_CDK1_CDK5_group			-0.07226	0.995377	0.000163689	P46527	Cyclin-dependent kinase inhibitor 1B	______MSNVRVSNGSPSLERMDARQAEHPK	-0.04159	-0.11889	-0.16828	116.98	96.851	116.98	23.3319	-0.051293	3	3.2298
CENPF S3150	CENPF	S	3150		iGPS prediction	CDK2	CMGC/CDK/CDC2	+		0.58957	0.999634	1.39295e-33	P49454	Centromere protein F	TAGGSRSQKVKVAQRSPVDSGTILREPTTKS	0.57429	0.66469	0.66041	144.29	125.71	84.327	34.6678	-0.9259	6	12.828
CENPJ S540	CENPJ	S	540		iGPS prediction	CDK2	CMGC/CDK/CDC2			-0.07704	1	0.0045985	Q9HC77	Centromere protein J	RLPLSTGPASRLAAKSPIRETMKESESSLDV	-0.08413	-0.13187	-0.06249	90.05	45.733	90.05	90.0503	-0.832	4	6.3504
CENPJ S859	CENPJ	S	859		iGPS prediction	CDK2	CMGC/CDK/CDC2			-0.19984	0.999979	6.97229e-05	Q9HC77	Centromere protein J	PVKRGEDLSKSRRSRSPPTSELMMKFFPSLK	-0.21512	-0.26666	-0.2694	94.203	77.674	86.772	47.0419	-0.087623	5	6.7633
CEP135 S439	CEP135	S	439		iGPS prediction	CDK2	CMGC/CDK/CDC2			-0.09177	0.992631	1.65138e-07	Q66GS9	Centrosomal protein of 135 kDa	VERMRLEHGIKRRDRSPSRLDTFLKGIEEER	-0.04497	-0.20848	-0.11098	116.96	89.716	116.96	21.2946	0.48176	6	7.4956
CEP135 T1121	CEP135	T	1121		iGPS prediction	CDK2	CMGC/CDK/CDC2			-0.25691	0.996273	0.0143564	Q66GS9	Centrosomal protein of 135 kDa	ERERAIQEMRRHGLATPPLSSTLRSPSHSPE	-0.30608	-0.23516	-0.32827	52.527	45.829	42.242	26.697	1.0898	6	10.967
CEP152 T1351	CEP152	T	1351		iGPS prediction	CDK2	CMGC/CDK/CDC2			0.19686	0.999135	0.000616358	O94986	Centrosomal protein of 152 kDa	MNAASKLATMAKLLETPISSKSQSKTTQSAL	0.07449	0.15851	0.21208	109.72	68.558	109.72	31.1731	-0.38053	6	5.8826
CEP250 S2229	CEP250	S	2229		iGPS prediction	CDK2	CMGC/CDK/CDC2			-0.09169	1	1.08511e-24	Q9BV73	Centrosome-associated protein CEP250	ELELTRRALEKERLHSPGATSTAELGSRGEQ	-0.01254	-0.19481	-0.14048	164.2	100.1	156.73	82.6983	0.86576	6	4.7526
CETN2 S20	CETN2	S	20		iGPS prediction	CDK2	CMGC/CDK/CDC2			-0.17386	0.999998	7.84309e-17	P41208	Centrin-2	FKKANMASSSQRKRMSPKPELTEEQKQEIRE	-0.14938	-0.37606	-0.19938	113.63	105.45	113.63	57.3305	0.71351	5	8.2779
CHAF1A S772	CHAF1A	S	772		iGPS prediction	CDK2	CMGC/CDK/CDC2			-0.01396	0.999912	4.20445e-38	Q13111	Chromatin assembly factor 1 subunit A	FQEHCRRGLLSNHTGSPRSPSTTYLHTPTPS	0.0677	-0.07341	-0.04576	220.06	196.13	204.17	40.5551	-0.77918	7	14.714
CHAF1A S772	CHAF1A	S	772		NetworKIN 3 prediction	CDK2	CDK2_CDK3_CDK1_CDK5_group			-0.01396	0.999912	4.20445e-38	Q13111	Chromatin assembly factor 1 subunit A	FQEHCRRGLLSNHTGSPRSPSTTYLHTPTPS	0.0677	-0.07341	-0.04576	220.06	196.13	204.17	40.5551	-0.77918	7	14.714
CHAF1A T259	CHAF1A	T	259		iGPS prediction	CDK2	CMGC/CDK/CDC2	+		0.87547	1	0.00260335	Q13111	Chromatin assembly factor 1 subunit A	DILAVRPPQIKSLPATPQGKNMTPESEVLES	0.79636	0.77328	0.83905	100.69	48.197	56.205	56.2048	0.47827	3	5.7489
CHAF1A T259	CHAF1A	T	259		NetworKIN 3 prediction	CDK2	CDK2_CDK3_CDK1_CDK5_group	+		0.87547	1	0.00260335	Q13111	Chromatin assembly factor 1 subunit A	DILAVRPPQIKSLPATPQGKNMTPESEVLES	0.79636	0.77328	0.83905	100.69	48.197	56.205	56.2048	0.47827	3	5.7489
CHAF1A T865	CHAF1A	T	865		iGPS prediction	CDK2	CMGC/CDK/CDC2	+		1.13166	0.767169	3.93558e-09	Q13111	Chromatin assembly factor 1 subunit A	KEDSGSVPSTGPSQGTPISLKRKSAGSMCIT	1.09321	0.9993	1.10612	82.177	74.263	82.177	5.96723	-0.0047009	2	2.2766
CHAF1A T865	CHAF1A	T	865		NetworKIN 3 prediction	CDK2	CDK2_CDK3_CDK1_CDK5_group	+		1.13166	0.767169	3.93558e-09	Q13111	Chromatin assembly factor 1 subunit A	KEDSGSVPSTGPSQGTPISLKRKSAGSMCIT	1.09321	0.9993	1.10612	82.177	74.263	82.177	5.96723	-0.0047009	2	2.2766
CHAF1B S410	CHAF1B	S	410		iGPS prediction	CDK2	CMGC/CDK/CDC2			-0.21695	0.892303	1.67966e-07	Q13112	Chromatin assembly factor 1 subunit B	PDTAKKTKSQTHRGSSPGPRPVEGTPASRTQ	-0.27945	-0.34224	0.06784	75.445	71.327	53.453	9.20143	0.67213	4	15.352
CHAF1B S410	CHAF1B	S	410		NetworKIN 3 prediction	CDK2	CDK2_CDK3_CDK1_CDK5_group			-0.21695	0.892303	1.67966e-07	Q13112	Chromatin assembly factor 1 subunit B	PDTAKKTKSQTHRGSSPGPRPVEGTPASRTQ	-0.27945	-0.34224	0.06784	75.445	71.327	53.453	9.20143	0.67213	4	15.352
CHAF1B S429	CHAF1B	S	429		iGPS prediction	CDK2	CMGC/CDK/CDC2			0.37306	0.993076	1.3577e-25	Q13112	Chromatin assembly factor 1 subunit B	RPVEGTPASRTQDPSSPGTTPPQARQAPAPT	0.2148	0.35816	0.27878	173.09	164.39	138.97	21.6766	-0.043543	2	5.9696
CHAF1B T433	CHAF1B	T	433		iGPS prediction	CDK2	CMGC/CDK/CDC2			0.33525	0.934432	1.47197e-08	Q13112	Chromatin assembly factor 1 subunit B	GTPASRTQDPSSPGTTPPQARQAPAPTVIRD	0.2148	0.34161	0.29012	99.413	99.413	72.359	11.5948	-0.98684	4	5.6368
CHAF1B T433	CHAF1B	T	433		NetworKIN 3 prediction	CDK2	CDK2_CDK3_CDK1_CDK5_group			0.33525	0.934432	1.47197e-08	Q13112	Chromatin assembly factor 1 subunit B	GTPASRTQDPSSPGTTPPQARQAPAPTVIRD	0.2148	0.34161	0.29012	99.413	99.413	72.359	11.5948	-0.98684	4	5.6368
CIAPIN1 S183	CIAPIN1	S	183		iGPS prediction	CDK2	CMGC/CDK/CDC2			0.2883	0.835561	9.68054e-15	Q6FI81	Anamorsin	VGSSRQLKLSITKKSSPSVKPAVDPAAAKLW	0.28525	0.22706	0.23193	108.71	108.71	73.294	7.43857	0.18941	4	1.529
CIC T583	CIC	T	583		Known kinase (PhosphoSitePlusDB)	CDK2				0.36053	0.806209	3.34517e-12	Q96RK0	Protein capicua homolog	AGPLRPPPPGAGGPATPSKATRFLPMDPATF	0.38022	0.28874	0.31174	79.069	76.242	79.069	6.19122	1.0592	3	2.0918
CIZ1 S838	CIZ1	S	838		iGPS prediction	CDK2	CMGC/CDK/CDC2			0.17594	0.999944	0.000289336	Q9ULV3	Cip1-interacting zinc finger protein	GHFENLQKYKAAKNPSPTTRPVSRRCAINAR	0.16066	0.20603	0.06358	81.904	69.097	69.352	44.0245	0.2714	6	5.1416
CIZ1 S838	CIZ1	S	838		NetworKIN 3 prediction	CDK2	CDK2_CDK3_CDK1_CDK5_group			0.17594	0.999944	0.000289336	Q9ULV3	Cip1-interacting zinc finger protein	GHFENLQKYKAAKNPSPTTRPVSRRCAINAR	0.16066	0.20603	0.06358	81.904	69.097	69.352	44.0245	0.2714	6	5.1416
CLASP1 T711	CLASP1	T	711		iGPS prediction	CDK2	CMGC/CDK/CDC2			-0.24482	0.996618	1.29614e-06	Q7Z460	CLIP-associating protein 1	GYGGLTGGSSRGPPVTPSSEKRSKIPRSQGC	-0.28427	-0.19968	-0.27832	117.63	99.81	117.63	24.9941	0.11354	4	3.8218
CLSPN S1314	CLSPN	S	1314		iGPS prediction	CDK2	CMGC/CDK/CDC2			0.54508	0.938525	1.32649e-06	Q9HAW4	Claspin	SSKSQVKKRGPSFMTSPSPKHLKTDDSTSGL	0.32237	0.32977	0.49629	109.99	95.003	57.288	13.696	-0.88505	1	NaN
CLSPN S1314	CLSPN	S	1314		NetworKIN 3 prediction	CDK2	CDK2_CDK3_CDK1_CDK5_group			0.54508	0.938525	1.32649e-06	Q9HAW4	Claspin	SSKSQVKKRGPSFMTSPSPKHLKTDDSTSGL	0.32237	0.32977	0.49629	109.99	95.003	57.288	13.696	-0.88505	1	NaN
CLSPN S1316	CLSPN	S	1316		iGPS prediction	CDK2	CMGC/CDK/CDC2			-0.28838	0.964014	0.000928475	Q9HAW4	Claspin	KSQVKKRGPSFMTSPSPKHLKTDDSTSGLTR	-0.46562	-0.38996	-0.0495	83.856	74.789	82.529	14.485	0.97403	4	20.832
CLSPN S1316	CLSPN	S	1316		NetworKIN 3 prediction	CDK2	CDK2_CDK3_CDK1_CDK5_group			-0.28838	0.964014	0.000928475	Q9HAW4	Claspin	KSQVKKRGPSFMTSPSPKHLKTDDSTSGLTR	-0.46562	-0.38996	-0.0495	83.856	74.789	82.529	14.485	0.97403	4	20.832
CLSPN S810	CLSPN	S	810		iGPS prediction	CDK2	CMGC/CDK/CDC2			-0.20924	0.999996	0.0016249	Q9HAW4	Claspin	RGTSFFPTAGGFRSPSPGLFRASLVSSASKS	-0.1703	-0.2605	-0.25957	145.9	145.9	145.9	53.8527	-0.10341	6	2.3232
CLSPN S810	CLSPN	S	810		NetworKIN 3 prediction	CDK2	CDK2_CDK3_CDK1_CDK5_group			-0.20924	0.999996	0.0016249	Q9HAW4	Claspin	RGTSFFPTAGGFRSPSPGLFRASLVSSASKS	-0.1703	-0.2605	-0.25957	145.9	145.9	145.9	53.8527	-0.10341	6	2.3232
CLTC T394	CLTC	T	394		iGPS prediction	CDK2	CMGC/CDK/CDC2			0.07943	0.999664	5.13277e-05	Q00610	Clathrin heavy chain 1	EAAKVAANAPKGILRTPDTIRRFQSVPAQPG	0.01851	0.17172	0.03064	143.42	91.353	143.42	34.7396	-1.1855	6	6.5037
CNTLN S1085	CNTLN	S	1085		iGPS prediction	CDK2	CMGC/CDK/CDC2			0.29372	0.837491	0.00974654	Q9NXG0	Centlein	ENSQVTFPRIQVTSLSPSRSMDLEMKQLQYK	0.27844	0.15124	0.13225	57.434	20.254	53.377	10.3473	9.8327	1	NaN
COIL T303	COIL	T	303		iGPS prediction	CDK2	CMGC/CDK/CDC2			0.31022	0.999449	2.43128e-11	P38432	Coilin	NTTADKLAIKLGFSLTPSKGKTSGTTSSSSD	0.23046	0.25414	0.33824	164.81	144.19	163.33	33.1464	0.044709	6	5.0466
COIL T303	COIL	T	303		NetworKIN 3 prediction	CDK2	CDK2_CDK3_CDK1_CDK5_group			0.31022	0.999449	2.43128e-11	P38432	Coilin	NTTADKLAIKLGFSLTPSKGKTSGTTSSSSD	0.23046	0.25414	0.33824	164.81	144.19	163.33	33.1464	0.044709	6	5.0466
CSNK1E S363	CSNK1E	S	363		iGPS prediction	CDK2	CMGC/CDK/CDC2			0.01992	0.971905	0.000224226	P49674	Casein kinase I isoform epsilon	VASTPASRIQPAGNTSPRAISRVDRERKVSM	0.00961	0.01756	-0.13821	99.498	70.54	91.28	15.3899	-0.33498	4	5.3796
CUL4B T49	CUL4B	T	49		iGPS prediction	CDK2	CMGC/CDK/CDC2			0.1177	0.974933	1.41262e-71	Q13620	Cullin-4B	AAQEVRSATDGNTSTTPPTSAKKRKLNSSSS	0.03449	0.09611	0.06891	228.01	228.01	227.27	18.639	0.27746	3	3.3356
CUX1 S1270	CUX1	S	1270	+	iGPS prediction	CDK2	CMGC/CDK/CDC2			-0.00512	1	2.53777e-06	P39880	Homeobox protein cut-like 1	EKEALKRAYQQKPYPSPKTIEDLATQLNLKT	0.09401	-0.05175	-0.05942	117.2	103.12	117.2	86.314	0.017777	3	4.6932
DBNL S275	DBNL	S	275		Known kinase (PhosphoSitePlusDB)	CDK2		+		0.8195	0.968252	7.16136e-18	Q9UJU6	Drebrin-like protein	IFKQKERAMSTTSISSPQPGKLRSPFLQKQL	0.63943	0.82978	0.58152	161.19	150.21	161.19	14.8934	-0.13804	6	15.034
DDB2 S26	DDB2	S	26		iGPS prediction	CDK2	CMGC/CDK/CDC2			-0.07339	1	1.47833e-38	Q92466	DNA damage-binding protein 2	KTSEIVLRPRNKRSRSPLELEPEAKKLCAKG	-0.08441	-0.06026	-0.15975	217.58	179.23	84.94	84.9405	-0.509	22	5.8124
DENR S73	DENR	S	73		iGPS prediction	CDK2	CMGC/CDK/CDC2			-0.00016	1	1.74497e-23	O43583	Density-regulated protein	EKNFPNEFAKLTVENSPKQEAGISEGQGTAG	0.0079	-0.08359	0.00793	125.23	41.343	125.23	81.268	0.14573	5	6.8627
DFFA S315	DFFA	S	315		iGPS prediction	CDK2	CMGC/CDK/CDC2			-0.14725	0.996588	5.00639e-10	O00273	DNA fragmentation factor subunit alpha	TQSLHSLRSISASKASPPGDLQNPKRARQDP	-0.08335	-0.2236	-0.2663	88.04	80.489	75.611	25.375	-0.16574	5	6.8901
DLGAP5 S662	DLGAP5	S	662		iGPS prediction	CDK2	CMGC/CDK/CDC2	+		0.72133	0.937945	1.90655e-47	Q15398	Disks large-associated protein 5	VSQSRNEMGIPQQTTSPENAGPQNTKSEHVK	0.70605	0.63944	0.70173	157.96	157.96	136.24	11.8465	0.60348	3	2.235
DMAP1 T445	DMAP1	T	445		Known kinase (PhosphoSitePlusDB)	CDK2				0.28546	0.948546	1.5889e-05	Q9NPF5	DNA methyltransferase 1-associated protein 1	PDPKDTIIDVVGAPLTPNSRKRRESASSSSS	0.18711	0.03307	0.4322	84.249	76.124	84.249	12.6564	-0.64238	6	15.884
DNM1L S616	DNM1L	S	616	+	Known kinase (PhosphoSitePlusDB)	CDK2				0.09342	1	9.86543e-05	O00429	Dynamin-1-like protein	LLAEEKSKPIPIMPASPQKGHAVNLLDVPVP	0.00577	0.04679	0.1453	82.747	72.947	82.747	67.5854	1.6468	3	6.0207
DOT1L S1001	DOT1L	S	1001		iGPS prediction	CDK2	CMGC/CDK/CDC2			-0.25718	0.999923	3.32494e-16	Q8TEK3	Histone-lysine N-methyltransferase, H3 lysine-79 specific	QHPLLLAQPRNSLPASPAHQLSSSPRLGGAA	-0.74711	-0.22889	-0.37862	112.44	94.81	112.44	42.6912	0.41321	5	16.448
DOT1L S1104	DOT1L	S	1104		iGPS prediction	CDK2	CMGC/CDK/CDC2			-0.01883	1	7.81334e-25	Q8TEK3	Histone-lysine N-methyltransferase, H3 lysine-79 specific	RKRASAGTPSLSAGVSPKRRALPSVAGLFTQ	-0.05382	-0.06343	-0.06371	167.05	152.44	103.28	63.9128	1.3487	6	10.654
DOT1L S297	DOT1L	S	297		iGPS prediction	CDK2	CMGC/CDK/CDC2			0.01806	1	0.00750822	Q8TEK3	Histone-lysine N-methyltransferase, H3 lysine-79 specific	RNLSDIGTIMRVVELSPLKGSVSWTGKPVSY	-0.00378	0.00105	-0.03901	79.659	36.351	79.659	79.659	0.23339	5	2.6727
DOT1L S775	DOT1L	S	775		iGPS prediction	CDK2	CMGC/CDK/CDC2			-0.06504	0.988041	1.42194e-13	Q8TEK3	Histone-lysine N-methyltransferase, H3 lysine-79 specific	LEKLSGLAAPDYTRLSPAKIVLRRHLSQDHT	-0.07066	-0.11167	-0.12501	99.407	88.863	99.407	19.1708	0.034198	3	0.72275
DOT1L S902	DOT1L	S	902		iGPS prediction	CDK2	CMGC/CDK/CDC2			0.01078	0.999998	5.40395e-07	Q8TEK3	Histone-lysine N-methyltransferase, H3 lysine-79 specific	SVVLPSRAERARSTPSPVLQPRDPSSTLEKQ	-0.00264	-0.24597	-0.03572	129.01	113.07	129.01	56.937	1.3926	1	NaN
DOT1L T900	DOT1L	T	900		iGPS prediction	CDK2	CMGC/CDK/CDC2			-0.1565	0.989133	5.40395e-07	Q8TEK3	Histone-lysine N-methyltransferase, H3 lysine-79 specific	LASVVLPSRAERARSTPSPVLQPRDPSSTLE	-0.00264	-0.24597	-0.16243	129.01	113.07	129.01	19.5916	1.3926	4	11.975
DOT1L T984	DOT1L	T	984		iGPS prediction	CDK2	CMGC/CDK/CDC2			-0.17257	0.942009	0.00145649	Q8TEK3	Histone-lysine N-methyltransferase, H3 lysine-79 specific	SSSGSLFATVGSRSSTPQHPLLLAQPRNSLP	-0.05261	-0.35443	0.14555	57.434	57.434	57.434	15.1173	0.17003	2	13.257
DTL T429	DTL	T	429		Known kinase (PhosphoSitePlusDB)	CDK2				-0.00565	0.815251	2.83421e-28	Q9NZJ0	Denticleless protein homolog	KESRPGLVTVTSSQSTPAKAPRAKCNPSNSS	-0.10235	-0.04533	0.00196	157.14	149.91	157.14	6.45161	0.58599	6	6.4408
E2F2 S117	E2F2	S	117		iGPS prediction	CDK2	CMGC/CDK/CDC2			-0.09542	1	0.0029895	Q14209	Transcription factor E2F2	FPTPKGKCIRVDGLPSPKTPKSPGEKTRYDT	-0.1107	-0.17187	-0.14128	99.752	44.968	99.752	99.752	0.22125	6	1.3493
E2F2 S117	E2F2	S	117		NetworKIN 3 prediction	CDK2	CDK2_CDK3_CDK1_CDK5_group			-0.09542	1	0.0029895	Q14209	Transcription factor E2F2	FPTPKGKCIRVDGLPSPKTPKSPGEKTRYDT	-0.1107	-0.17187	-0.14128	99.752	44.968	99.752	99.752	0.22125	6	1.3493
E2F3 S166	E2F3	S	166		iGPS prediction	CDK2	CMGC/CDK/CDC2			-0.21078	0.999258	0.00581867	O00716	Transcription factor E2F3	KTPKGKGRAALRSPDSPKTPKSPSEKTRYDT	-0.1769	-0.29345	-0.25957	65.295	35.089	65.295	31.2945	0.080412	3	2.9646
E2F3 S166	E2F3	S	166		NetworKIN 3 prediction	CDK2	CDK2_CDK3_CDK1_CDK5_group			-0.21078	0.999258	0.00581867	O00716	Transcription factor E2F3	KTPKGKGRAALRSPDSPKTPKSPSEKTRYDT	-0.1769	-0.29345	-0.25957	65.295	35.089	65.295	31.2945	0.080412	3	2.9646
E2F4 T14	E2F4	T	14		iGPS prediction	CDK2	CMGC/CDK/CDC2			0.17428	0.972061	2.53346e-18	Q16254	Transcription factor E2F4	__MAEAGPQAPPPPGTPSRHEKSLGLLTTKF	0.2439	0.12765	-0.02192	98.3	91.527	98.3	15.4149	0.37631	3	8.148
E2F4 T14	E2F4	T	14		NetworKIN 3 prediction	CDK2	CDK2_CDK3_CDK1_CDK5_group			0.17428	0.972061	2.53346e-18	Q16254	Transcription factor E2F4	__MAEAGPQAPPPPGTPSRHEKSLGLLTTKF	0.2439	0.12765	-0.02192	98.3	91.527	98.3	15.4149	0.37631	3	8.148
E2F7 S95	E2F7	S	95		iGPS prediction	CDK2	CMGC/CDK/CDC2			0.45407	0.996926	0.000100473	Q96AV8	Transcription factor E2F7	PWTPTANLKMLISAASPDIRDREKKKGLFRP	0.41939	0.41605	0.54938	82.651	69.551	72.615	25.109	1.0295	10	8.0507
E2F8 S417	E2F8	S	417		iGPS prediction	CDK2	CMGC/CDK/CDC2			-0.47443	0.994063	1.19802e-09	A0AVK6	Transcription factor E2F8	KSIESDRRKINSAPSSPIKTNKAESSQNSAP	-0.61171	-0.39907	-0.31469	126.83	81.068	126.83	22.239	0.13753	2	14.023
E2F8 S71	E2F8	S	71		iGPS prediction	CDK2	CMGC/CDK/CDC2			0.4783	0.999988	5.56894e-07	A0AVK6	Transcription factor E2F8	PWTPTANLKMLISAVSPEIRNRDQKRGLFDN	0.41747	0.43167	0.50555	134.04	134.04	134.04	49.1511	-0.95726	6	3.8784
ECT2 S397	ECT2	S	397		iGPS prediction	CDK2	CMGC/CDK/CDC2	+		1.15847	0.999873	0.000150326	Q9H8V3	Protein ECT2	RLKETLAQLSRETDVSPFPPRKRPSAEHSLS	1.12831	1.11184	1.20114	127.78	118.12	120.87	38.9522	0.56529	3	3.9904
ECT2 T359	ECT2	T	359	+	iGPS prediction	CDK2	CMGC/CDK/CDC2			0.39528	1	0.00365942	Q9H8V3	Protein ECT2	DARAGETMYLYEKANTPELKKSVSMLSLNTP	0.31493	0.87899	0.30949	119.03	48.087	76.332	76.3317	0.025385	5	19.428
ECT2 T373	ECT2	T	373	+	iGPS prediction	CDK2	CMGC/CDK/CDC2			0.43808	0.999144	5.24404e-13	Q9H8V3	Protein ECT2	NTPELKKSVSMLSLNTPNSNRKRRRLKETLA	0.38055	0.55412	0.38929	144.3	136.52	144.3	30.9728	-0.33558	3	7.4985
EEF1D S133	EEF1D	S	133	+	iGPS prediction	CDK2	CMGC/CDK/CDC2			0.08583	1	1.21314e-38	P29692	Elongation factor 1-delta	SSPGHRATAPQTQHVSPMRQVEPPAKKPATP	0.08044	0.04409	0.0205	211.39	196.42	211.39	67.2015	-0.65159	30	8.7854
EEF2 S502	EEF2	S	502		iGPS prediction	CDK2	CMGC/CDK/CDC2			-0.13274	0.999979	0.00265607	P13639	Elongation factor 2	TFEHAHNMRVMKFSVSPVVRVAVEAKNPADL	-0.17672	-0.17937	-0.1567	102.06	80.689	102.06	46.7473	-0.0099137	3	1.857
EI24 S330	EI24	S	330		iGPS prediction	CDK2	CMGC/CDK/CDC2			0.68885	1	8.66908e-05	O14681	Etoposide-induced protein 2.4 homolog	LSSSTSAEKFPSPHPSPAKLKATAGH_____	0.67357	0.83104	0.29899	111.38	101.73	57.414	57.4139	-0.45293	3	18.615
EIF4EBP1 S65	EIF4EBP1	S	65	+	iGPS prediction	CDK2	CMGC/CDK/CDC2		+	-0.7344	0.999327	2.47787e-08	Q13541	Eukaryotic translation initiation factor 4E-binding protein 1	TRIIYDRKFLMECRNSPVTKTPPRDLPTIPG	-0.63564	-0.77676	-0.84889	142.74	122.51	89.506	31.7188	-1.1344	10	8.1549
EIF4G2 T508	EIF4G2	T	508		iGPS prediction	CDK2	CMGC/CDK/CDC2			-0.18937	0.98936	9.65507e-12	P78344	Eukaryotic translation initiation factor 4 gamma 2	QITMIPPSAQPPRTQTPPLGQTPQLGLKTNP	-0.23307	-0.20719	-0.24343	114.25	109.06	73.138	19.6844	-0.55337	10	4.1101
ELF4 S188	ELF4	S	188		iGPS prediction	CDK2	CMGC/CDK/CDC2			-0.09588	0.964966	3.75086e-05	Q99607	ETS-related transcription factor Elf-4	KSKKRIRKTKGNRSTSPVTDPSIPIRKKSKD	-0.20918	-0.1341	-0.12243	79.86	50.78	79.86	17.4143	0.83315	6	5.7291
EML3 T881	EML3	T	881		Known kinase (PhosphoSitePlusDB)	CDK2		+		1.2756	0.860119	1.13754e-15	Q32P44	Echinoderm microtubule-associated protein-like 3	QWRVLGAGGAGPAPATPSRTPSLSPASSLDV	1.49568	1.68538	0.99147	111.4	98.301	105.38	7.888	0.04174	2	23.069
EPB41 S188	EPB41	S	188		iGPS prediction	CDK2	CMGC/CDK/CDC2			-0.10684	1	4.01739e-129	P11171	Protein 4.1	GEGLEECSKIEVKEESPQSKAETELKASQKP	-0.22456	-0.20854	-0.15563	301.54	260.04	301.54	68.1125	-0.0049002	11	6.9797
EPB41 S191	EPB41	S	191		iGPS prediction	CDK2	CMGC/CDK/CDC2			-0.10684	0.997649	1.47463e-17	P11171	Protein 4.1	LEECSKIEVKEESPQSKAETELKASQKPIRK	-0.22456	-0.20854	-0.15563	121.33	109.1	62.781	26.2769	0.4403	6	9.7276
EPN1 S435	EPN1	S	435		iGPS prediction	CDK2	CMGC/CDK/CDC2			0.03619	1	0.00314102	Q9Y6I3	Epsin-1	SAGELELLAGEVPARSPGAFDMSGVRGSLAE	0.08879	-0.06621	-0.0126	68.033	55.025	68.033	65.6671	1.4743	3	4.2905
EPN1 S454	EPN1	S	454		iGPS prediction	CDK2	CMGC/CDK/CDC2			0.18206	0.865518	0.000244188	Q9Y6I3	Epsin-1	FDMSGVRGSLAEAVGSPPPAATPTPTPPTRK	0.11855	0.1367	0.13199	40.137	34.88	40.137	9.43458	1.2014	4	9.7909
ERCC6 S158	ERCC6	S	158		iGPS prediction	CDK2	CMGC/CDK/CDC2			0.52667	0.999996	1.58723e-17	Q03468	DNA excision repair protein ERCC-6	CTTSLRQINKIIEQLSPQAATSRDINRKLDS	0.49345	0.49221	0.47788	162.79	133.15	147.64	55.2586	0.66134	3	1.0482
ERCC6 T303	ERCC6	T	303		iGPS prediction	CDK2	CMGC/CDK/CDC2	+		0.90989	1	0.0014976	Q03468	DNA excision repair protein ERCC-6	QGCNKRAARKAPAPVTPPAPVQNKNKPNKKA	0.79594	0.96193	1.02941	54.253	47.123	48.376	48.3756	0.32396	4	22.296
ERCC6L S1069	ERCC6L	S	1069		iGPS prediction	CDK2	CMGC/CDK/CDC2			0.0756	1	0.00149566	Q2NKX8	DNA excision repair protein ERCC-6-like	SSVKQFDASTPKNDISPPGRFFSSQIPSSVN	0.02568	0.05784	0.02681	139.54	56.977	139.54	139.54	-0.14376	6	2.3748
ESCO2 S512	ESCO2	S	512		iGPS prediction	CDK2	CMGC/CDK/CDC2			0.40947	0.979208	4.47811e-46	Q56NI9	N-acetyltransferase ESCO2	IKQAFRVLSEPIGPESPSSTECPRAWQCSDV	0.39419	0.42034	0.3069	194.99	177.85	118.08	18.1554	-0.51302	3	3.86
ESCO2 S75	ESCO2	S	75		iGPS prediction	CDK2	CMGC/CDK/CDC2			0.21698	1	5.32365e-49	Q56NI9	N-acetyltransferase ESCO2	LKTTEINRLPSANQGSPFKSALSTVSFYNQN	0.16919	0.70945	0.18694	234.54	195.74	234.54	134.876	-0.23743	4	38.426
EVL S246	EVL	S	246		iGPS prediction	CDK2	CMGC/CDK/CDC2			0.25942	0.953176	6.91292e-42	Q9UI08	Ena/VASP-like protein	KLRRVQRPEDASGGSSPSGTSKSDANRASSG	0.22204	0.21881	0.21521	166.35	138.83	111.11	14.4018	0.3922	6	1.5188
EVL S304	EVL	S	304		iGPS prediction	CDK2	CMGC/CDK/CDC2			0.01935	0.994709	3.45507e-111	Q9UI08	Ena/VASP-like protein	AEKKEDESQMEDPSTSPSPGTRAASQPPNSS	-0.0078	-0.01326	-0.02873	257.34	249.42	257.34	23.036	-0.37375	7	3.0282
EVL S349	EVL	S	349		iGPS prediction	CDK2	CMGC/CDK/CDC2			-0.06665	1	2.22649e-16	Q9UI08	Ena/VASP-like protein	KPVSSILSRTPSVAKSPEAKSPLQSQPHSRM	-0.10415	-0.09108	-0.04948	184.44	146.26	174.62	77.3439	-0.32375	4	8.865
EZH2 T487	EZH2	T	487	+	iGPS prediction	CDK2	CMGC/CDK/CDC2			0.06171	1	6.65856e-55	Q15910	Histone-lysine N-methyltransferase EZH2	KESSIIAPAPAEDVDTPPRKKKRKHRLWAAH	0.000929999	0.01522	0.01292	196.8	187.32	83.85	79.7523	-0.30436	23	6.908
EZH2 T487	EZH2	T	487	+	NetworKIN 3 prediction	CDK2	CDK2_CDK3_CDK1_CDK5_group			0.06171	1	6.65856e-55	Q15910	Histone-lysine N-methyltransferase EZH2	KESSIIAPAPAEDVDTPPRKKKRKHRLWAAH	0.000929999	0.01522	0.01292	196.8	187.32	83.85	79.7523	-0.30436	23	6.908
FAM122A S143	FAM122A	S	143		Known kinase (PhosphoSitePlusDB)	CDK2				0.13514	1	4.26094e-09	Q96E09	Protein FAM122A	VEKSASPKRIDFIPVSPAPSPTRGIGKQCFS	0.12602	0.07942	0.08609	105.06	101.74	105.06	69.0724	0.18631	18	8.6502
FAM175A S406	FAM175A	S	406		iGPS prediction	CDK2	CMGC/CDK/CDC2			0.01621	0.970671	5.64705e-06	Q6UWZ7	BRCA1-A complex subunit Abraxas	DEEIEKMKGFGEYSRSPTF____________	0.03978	-0.05905	-0.03258	107.93	98.127	107.93	17.0661	0.27188	3	2.3482
FANCD2 S592	FANCD2	S	592		iGPS prediction	CDK2	CMGC/CDK/CDC2			0.02276	0.999995	7.36639e-05	Q9BXW9	Fanconi anemia group D2 protein	GAVTMAGIMAADRSESPSLTQERANLSDEQC	-0.18725	0.091	-0.02603	132.56	106.15	132.56	54.9679	-0.26203	3	10.85
FLI1 S39	FLI1	S	39		iGPS prediction	CDK2	CMGC/CDK/CDC2			-0.02934	0.999242	2.5687e-27	Q01543	Friend leukemia integration 1 transcription factor	GAAAHLPKADMTASGSPDYGQPHKINPLPPQ	0.01173	-0.08647	-0.11549	156.08	151.08	120.56	31.2069	0.60256	7	9.6267
GGA3 S159	GGA3	S	159		iGPS prediction	CDK2	CMGC/CDK/CDC2			-0.09239	0.999813	0.00623758	Q9NZ52	ADP-ribosylation factor-binding protein GGA3	VQSDPPIPVDRTLIPSPPPRPKNPVFDDEEK	-0.02393	-0.18423	-0.15329	56.404	30.931	56.404	37.2727	0.5493	5	6.0162
GRB10 S104	GRB10	S	104	+	iGPS prediction	CDK2	CMGC/CDK/CDC2			-0.20558	1	0.000534802	Q13322	Growth factor receptor-bound protein 10	QPRASGPPRSIQPQVSPRQRVQRSQPVHILA	-0.36323	-0.25221	-0.17977	123.67	51.35	96.604	82.4861	0.58986	3	7.6409
GTF2I S210	GTF2I	S	210		iGPS prediction	CDK2	CMGC/CDK/CDC2	+		1.16517	0.999913	3.5543e-09	P78347	General transcription factor II-I	VGGRVMVTDADRSILSPGGSCGPIKVKTEPT	1.03093	1.11854	1.1755	109.35	90.935	109.35	41.1699	-0.27489	5	6.5997
GTF2I S668	GTF2I	S	668		iGPS prediction	CDK2	CMGC/CDK/CDC2	+		0.73985	1	0.00251556	P78347	General transcription factor II-I	LPPGMASKINTKALQSPKRPRSPGSNSKVPE	0.70858	0.69322	1.28349	66.056	56.401	55.353	55.3526	0.26139	3	24.034
GTF2I T558	GTF2I	T	558		iGPS prediction	CDK2	CMGC/CDK/CDC2	+		0.66794	0.999972	1.92834e-06	P78347	General transcription factor II-I	LLTHSTTEVTQPRTNTPVKEDWNVRITKLRK	0.65029	0.62702	0.63558	128.44	117.32	118.08	45.465	0.07836	7	16.802
GTF2I T558	GTF2I	T	558		Known kinase (PhosphoSitePlusDB)	CDK2		+		0.66794	0.999972	1.92834e-06	P78347	General transcription factor II-I	LLTHSTTEVTQPRTNTPVKEDWNVRITKLRK	0.65029	0.62702	0.63558	128.44	117.32	118.08	45.465	0.07836	7	16.802
GYS1 S645	GYS1	S	645	+	iGPS prediction	CDK2	CMGC/CDK/CDC2			0.44657	0.892443	5.68096e-07	P13807	Glycogen [starch] synthase, muscle	AAQGYRYPRPASVPPSPSLSRHSSPHQSEDE	0.44026	0.31895	0.41745	114.7	84.701	114.7	12.1998	0.67863	5	3.432
H2AFY T129	H2AFY	T	129		iGPS prediction	CDK2	CMGC/CDK/CDC2	+		0.86963	1	3.69395e-17	O75367	Core histone macro-H2A.1	LAKKRGSKGKLEAIITPPPAKKAKSPSQKKP	0.80243	0.91247	0.79375	167.14	167.14	40.941	40.9413	-0.16169	22	5.6016
HCFC1 S1222	HCFC1	S	1222		iGPS prediction	CDK2	CMGC/CDK/CDC2	+		1.03879	0.997978	0.000157369	P51610	HCF C-terminal chain 1;HCF C-terminal chain 2;HCF C-terminal chain 3;HCF C-terminal chain 4;HCF C-terminal chain 5;HCF C-terminal chain 6;HCF N-terminal chain 1;HCF N-terminal chain 2;HCF N-terminal chain 3;HCF N-terminal chain 4;HCF N-terminal chain 5;HCF N-terminal chain 6;Host cell factor 1	AFVQLAPLSSKVRLSSPSIKDLPAGRHSHAV	0.92965	1.0007	1.03636	84.615	16.599	79.148	27.7029	-0.00011994	14	20.53
HCFC1 S2019	HCFC1	S	2019		iGPS prediction	CDK2	CMGC/CDK/CDC2			0.1165	0.827868	0.0102644	P51610	HCF C-terminal chain 1;HCF C-terminal chain 2;HCF C-terminal chain 3;HCF C-terminal chain 4;HCF C-terminal chain 5;HCF C-terminal chain 6;HCF N-terminal chain 1;HCF N-terminal chain 2;HCF N-terminal chain 3;HCF N-terminal chain 4;HCF N-terminal chain 5;HCF N-terminal chain 6;Host cell factor 1	SKDSSGTKPANKRPMSSPEMKSAPKKSKADG	0.10122	0.0692	0.22359	76.165	41.41	57.175	6.821	0.40469	3	6.2519
HCFC1 S2020	HCFC1	S	2020		iGPS prediction	CDK2	CMGC/CDK/CDC2	+		0.81196	0.982496	0.00123289	P51610	HCF C-terminal chain 1;HCF C-terminal chain 2;HCF C-terminal chain 3;HCF C-terminal chain 4;HCF C-terminal chain 5;HCF C-terminal chain 6;HCF N-terminal chain 1;HCF N-terminal chain 2;HCF N-terminal chain 3;HCF N-terminal chain 4;HCF N-terminal chain 5;HCF N-terminal chain 6;Host cell factor 1	KDSSGTKPANKRPMSSPEMKSAPKKSKADGQ	0.83296	0.76533	0.74872	140.75	105.99	140.75	17.4919	-0.66902	3	1.8119
HCFC1 S598	HCFC1	S	598		iGPS prediction	CDK2	CMGC/CDK/CDC2	+		0.87892	0.860278	4.29355e-13	P51610	HCF C-terminal chain 1;HCF C-terminal chain 2;HCF C-terminal chain 3;HCF C-terminal chain 4;HCF C-terminal chain 5;HCF C-terminal chain 6;HCF N-terminal chain 1;HCF N-terminal chain 2;HCF N-terminal chain 3;HCF N-terminal chain 4;HCF N-terminal chain 5;HCF N-terminal chain 6;Host cell factor 1	TPGTTTLPATVKVASSPVMVSNPATRMLKTA	0.86364	0.54964	0.9275	138.07	126.97	70.361	7.89487	-0.62898	4	12.162
HDAC4 S266	HDAC4	S	266		iGPS prediction	CDK2	CMGC/CDK/CDC2			0.20589	1	0.000182777	P56524	Histone deacetylase 4	KLRSRLKQKVAERRSSPLLRRKDGPVVTALK	0.00592	0.18431	0.15798	115.82	7.5594	87.083	87.0829	0.21805	3	3.5531
HDGF S165	HDGF	S	165		iGPS prediction	CDK2	CMGC/CDK/CDC2			-0.07396	1	3.40592e-27	P51858	Hepatoma-derived growth factor	EKGALKRRAGDLLEDSPKRPKEAENPEGEEK	0.042	-0.1237	-0.1554	190.24	170.94	62.68	62.6801	-0.4271	52	11.607
HERC1 T2701	HERC1	T	2701		iGPS prediction	CDK2	CMGC/CDK/CDC2			-0.11238	0.999502	7.32357e-19	Q15751	Probable E3 ubiquitin-protein ligase HERC1	SSYPTTTVLPTRRAQTPPISSLPTSPSDEVG	-0.12766	-0.00217	-0.17504	104.55	85.616	95.666	33.9094	1.5834	3	6.5708
HIRA S584	HIRA	S	584		Known kinase (PhosphoSitePlusDB)	CDK2				0.28854	0.823945	4.86653e-12	P54198	Protein HIRA	FTERSKATPGAPALTSMTPTAVERLKEQNLV	0.24475	0.24191	0.38042	91.238	84.464	91.238	8.35274	-0.3462	5	11.86
HIRA T586	HIRA	T	586		iGPS prediction	CDK2	CMGC/CDK/CDC2	+		0.57957	0.905461	1.15972e-28	P54198	Protein HIRA	ERSKATPGAPALTSMTPTAVERLKEQNLVKE	0.48266	0.56464	0.59211	151.3	145.29	151.3	10.2165	0.18021	4	5.912
HIRA T586	HIRA	T	586		Known kinase (PhosphoSitePlusDB)	CDK2		+		0.57957	0.905461	1.15972e-28	P54198	Protein HIRA	ERSKATPGAPALTSMTPTAVERLKEQNLVKE	0.48266	0.56464	0.59211	151.3	145.29	151.3	10.2165	0.18021	4	5.912
HIRA T586	HIRA	T	586		NetworKIN 3 prediction	CDK2	CDK2_CDK3_CDK1_CDK5_group	+		0.57957	0.905461	1.15972e-28	P54198	Protein HIRA	ERSKATPGAPALTSMTPTAVERLKEQNLVKE	0.48266	0.56464	0.59211	151.3	145.29	151.3	10.2165	0.18021	4	5.912
HIST1H1B S18	HIST1H1B	S	18		iGPS prediction	CDK2	CMGC/CDK/CDC2			0.21201	1	1.15398e-112	P16401	Histone H1.5	ETAPAETATPAPVEKSPAKKKATKKAAGAGA	0.23798	0.16326	0.03446	258.85	253.55	126.42	86.339	-0.89923	124	10.723
HIST1H1B S18	HIST1H1B	S	18		NetworKIN 3 prediction	CDK2	CDK2_CDK3_CDK1_CDK5_group			0.21201	1	1.15398e-112	P16401	Histone H1.5	ETAPAETATPAPVEKSPAKKKATKKAAGAGA	0.23798	0.16326	0.03446	258.85	253.55	126.42	86.339	-0.89923	124	10.723
HIST1H1B S2	HIST1H1B	S	2		iGPS prediction	CDK2	CMGC/CDK/CDC2			-0.26632	0.997314	1.15398e-112	P16401	Histone H1.5	______________MSETAPAETATPAPVEK	-0.18425	-0.23975	-0.4778	258.85	253.55	166.53	25.6975	-1.1167	33	14.323
HIST1H1B T11	HIST1H1B	T	11		iGPS prediction	CDK2	CMGC/CDK/CDC2	+		1.47077	0.998695	1.07349e-28	P16401	Histone H1.5	_____MSETAPAETATPAPVEKSPAKKKATK	1.45731	1.48524	1.38705	126.42	122.89	111.45	28.8367	0.36768	12	14.036
HIST1H1C S2	HIST1H1C	S	2		iGPS prediction	CDK2	CMGC/CDK/CDC2			-0.0601	0.992852	2.70863e-21	P16403	Histone H1.2	______________MSETAPAAPAAAPPAEK	-0.01125	-0.05663	-0.16869	129.89	26.169	129.89	21.4272	1.4553	44	11.446
HIST1H1C T4	HIST1H1C	T	4		iGPS prediction	CDK2	CMGC/CDK/CDC2			0.0624	0.946302	3.83927e-11	P16403	Histone H1.2	____________MSETAPAAPAAAPPAEKAP	0.04712	-0.00343	-0.21282	77.08	13.778	41.088	12.4607	1.4097	1	NaN
HIST1H1E S2	HIST1H1E	S	2		iGPS prediction	CDK2	CMGC/CDK/CDC2	+		0.77205	0.843973	9.25814e-34	P10412	Histone H1.4	______________MSETAPAAPAAPAPAEK	0.72535	0.79002	0.53982	136.34	131.03	135.62	7.3313	-0.10252	5	2.5137
HIST1H1E T18	HIST1H1E	T	18		iGPS prediction	CDK2	CMGC/CDK/CDC2	+		0.76103	1	5.35142e-38	P10412	Histone H1.4	ETAPAAPAAPAPAEKTPVKKKARKSAGAAKR	0.74132	0.7947	0.638	159.97	149.27	82.503	77.7401	0.24402	37	57.177
HIST1H1E T18	HIST1H1E	T	18		Known kinase (PhosphoSitePlusDB)	CDK2		+		0.76103	1	5.35142e-38	P10412	Histone H1.4	ETAPAAPAAPAPAEKTPVKKKARKSAGAAKR	0.74132	0.7947	0.638	159.97	149.27	82.503	77.7401	0.24402	37	57.177
HIST1H1E T4	HIST1H1E	T	4		iGPS prediction	CDK2	CMGC/CDK/CDC2			0.52246	0.917915	4.78293e-29	P10412	Histone H1.4	____________MSETAPAAPAAPAPAEKTP	0.91216	0.47583	0.40686	131.26	125.87	58.755	11.2834	0.66071	3	17.698
HMG20A S105	HMG20A	S	105		iGPS prediction	CDK2	CMGC/CDK/CDC2			0.07217	0.999999	2.04117e-29	Q9NP66	High mobility group protein 20A	GRKRKKPLRDSNAPKSPLTGYVRFMNERREQ	0.26663	-0.00203	0.02215	195.25	167.21	174.19	61.276	-0.083678	8	9.0414
HMGA1 S36	HMGA1	S	36	+	Known kinase (PhosphoSitePlusDB)	CDK2		+		0.93659	0.981572	1.05073e-07	P17096	High mobility group protein HMG-I/HMG-Y	TEKRGRGRPRKQPPVSPGTALVGSQKEPSEV	0.8504	0.97556	0.73705	77.631	77.631	54.964	17.6723	-0.82224	4	8.2211
HN1L S97	HN1L	S	97		Known kinase (PhosphoSitePlusDB)	CDK2		+		1.10541	0.997223	9.41971e-12	Q9H910	Hematological and neurological expressed 1-like protein	QHLNPPGGKTSDIFGSPVTATSRLAHPNKPK	1.09013	1.01203	1.11226	126.25	115.6	126.25	26.8551	-0.9538	3	3.5526
HNRNPD S83	HNRNPD	S	83	+	iGPS prediction	CDK2	CMGC/CDK/CDC2			0.06929	0.949262	4.24859e-202	Q14103	Heterogeneous nuclear ribonucleoprotein D0	IDASKNEEDEGHSNSSPRHSEAATAQREEWK	0.12641	0.03253	0.0205	324.87	302.83	324.87	12.7278	-0.65465	7	10.963
HNRNPD T193	HNRNPD	T	193		Known kinase (PhosphoSitePlusDB)	CDK2				0.07738	0.999433	6.89203e-05	Q14103	Heterogeneous nuclear ribonucleoprotein D0	KEPVKKIFVGGLSPDTPEEKIREYFGGFGEV	0.0666	0.1353	-0.02518	78.078	71.601	78.078	32.4608	0.67342	5	11.744
HNRNPH1 S104	HNRNPH1	S	104		Known kinase (PhosphoSitePlusDB)	CDK2				0.02361	1	5.32994e-156	P31943	Heterogeneous nuclear ribonucleoprotein H;Heterogeneous nuclear ribonucleoprotein H, N-terminally processed	NNVEMDWVLKHTGPNSPDTANDGFVRLRGLP;NSVEMDWVLKHTGPNSPDTANDGFVRLRGLP	0.042	0.02554	-0.05054	304.05	254.65	290.09	90.334	0.69663	42	13.461
HNRNPU S4	HNRNPU	S	4		iGPS prediction	CDK2	CMGC/CDK/CDC2			0.13264	0.996633	0.000387876	Q00839	Heterogeneous nuclear ribonucleoprotein U	____________MSSSPVNVKKLKVSELKEE	0.05744	0.13377	0.098	168	118.7	168	24.7879	-0.071962	36	12.446
HTATSF1 S498	HTATSF1	S	498		iGPS prediction	CDK2	CMGC/CDK/CDC2	+		0.79568	0.983721	1.70579e-19	O43719	HIV Tat-specific factor 1	KESEEGNPVRGSEEDSPKKESKKKTLKNDCE	0.80774	0.67828	0.74689	119.41	104.84	119.41	17.8125	0.53532	3	3.5099
HTT S1199	HTT	S	1199		iGPS prediction	CDK2	CMGC/CDK/CDC2			0.06295	0.999948	2.90656e-13	P42858	Huntingtin	KGKEKEPGEQASVPLSPKKGSEASAASRQSD	0.00947	-0.01326	0.07911	122.87	111.75	122.87	42.8503	-0.5048	9	5.3411
ILF3 S382	ILF3	S	382		Known kinase (PhosphoSitePlusDB)	CDK2				0.00863	0.999894	3.62632e-36	Q12906	Interleukin enhancer-binding factor 3	ITPMKRPMEEDGEEKSPSKKKKKIQKKEEKA	0.10202	-0.09148	-0.04016	212.72	202.42	112.82	39.7611	-0.11418	20	20.913
INCENP S263	INCENP	S	263		iGPS prediction	CDK2	CMGC/CDK/CDC2	+		0.70221	1	3.99526e-06	Q9NQS7	Inner centromere protein	VGTGRSASKLRIAQVSPGPRDSPAFPDSPWR	0.68693	0.63891	0.68092	163.9	120.46	71.085	71.0845	-0.445	7	21.504
INCENP S314	INCENP	S	314		iGPS prediction	CDK2	CMGC/CDK/CDC2			-0.19916	0.948425	9.44218e-11	Q9NQS7	Inner centromere protein	DSQSVRHSPIAPSSPSPQVLAQKYSLVAKQE	-0.28655	-0.26322	-0.22152	90.718	87.572	90.718	12.8192	0.44629	3	2.1313
INCENP S421	INCENP	S	421		iGPS prediction	CDK2	CMGC/CDK/CDC2			0.00101	0.936053	3.58125e-10	Q9NQS7	Inner centromere protein	TEIANSTPNPKPAASSPETPSAGQQEAKTDQ	0.13917	-0.04562	-0.26782	90.581	81.836	90.581	11.6646	0.62107	3	13.014
IQGAP1 S330	IQGAP1	S	330		iGPS prediction	CDK2	CMGC/CDK/CDC2			0.10514	1	0.000189583	P46940	Ras GTPase-activating-like protein IQGAP1	ALEQGDALALFRALQSPALGLRGLQQQNSDW	-0.08808	0.0648	0.22287	101.56	90.798	71.085	71.0845	1.584	4	14.993
JUN S73	JUN	S	73	+	iGPS prediction	CDK2	CMGC/CDK/CDC2		+	-0.89588	1	0.00249447	P05412	Transcription factor AP-1	SDLLTSPDVGLLKLASPELERLIIQSSNGHI	-0.71147	-0.9802	-0.94846	103.18	66.596	103.18	103.181	-0.00076301	5	8.9981
JUN S73	JUN	S	73	+	NetworKIN 3 prediction	CDK2	CDK2_CDK3_CDK1_CDK5_group		+	-0.89588	1	0.00249447	P05412	Transcription factor AP-1	SDLLTSPDVGLLKLASPELERLIIQSSNGHI	-0.71147	-0.9802	-0.94846	103.18	66.596	103.18	103.181	-0.00076301	5	8.9981
KAT7 T88	KAT7	T	88	+	iGPS prediction	CDK2	CMGC/CDK/CDC2			0.00029	0.99973	6.44562e-06	O95251	Histone acetyltransferase KAT7	STRRVTRSQQQPTPVTPKKYPLRQTRSSGSE	-0.10165	-0.04634	-0.00783	118.52	106.46	114.21	35.6792	0.75139	6	4.7239
KAT7 T88	KAT7	T	88	+	Known kinase (PhosphoSitePlusDB)	CDK2				0.00029	0.99973	6.44562e-06	O95251	Histone acetyltransferase KAT7	STRRVTRSQQQPTPVTPKKYPLRQTRSSGSE	-0.10165	-0.04634	-0.00783	118.52	106.46	114.21	35.6792	0.75139	6	4.7239
KDM2A T550	KDM2A	T	550		Known kinase (PhosphoSitePlusDB)	CDK2				0.48182	0.999997	2.33816e-06	Q9Y2K7	Lysine-specific demethylase 2A	IPITKPHTMKPAPRLTPVRPAAASPIVSGAR	0.42152	0.43519	0.55765	80.752	69.089	59.359	55.9482	-0.12856	3	6.0906
KIF11 T926	KIF11	T	926	+	iGPS prediction	CDK2	CMGC/CDK/CDC2	+		0.59913	0.814209	0.000466384	P52732	Kinesin-like protein KIF11	CFLEQDLKLDIPTGTTPQRKSYLYPSTLVRT	0.53128	0.5087	0.60638	89.136	60.233	68.044	6.63519	-0.46909	6	13.902
KIF22 T463	KIF22	T	463	+	iGPS prediction	CDK2	CMGC/CDK/CDC2			0.4655	0.807816	3.42913e-12	Q14807	Kinesin-like protein KIF22	RLLASQGSQGAPLLSTPKRERMVLMKTVEEK	0.49609	0.3481	0.44322	88.872	83.498	88.872	6.23658	0.56028	6	5.2662
KIF22 T463	KIF22	T	463	+	Known kinase (PhosphoSitePlusDB)	CDK2				0.4655	0.807816	3.42913e-12	Q14807	Kinesin-like protein KIF22	RLLASQGSQGAPLLSTPKRERMVLMKTVEEK	0.49609	0.3481	0.44322	88.872	83.498	88.872	6.23658	0.56028	6	5.2662
KPNA2 S62	KPNA2	S	62		iGPS prediction	CDK2	CMGC/CDK/CDC2	+		0.96805	0.982545	3.97411e-100	P52292	Importin subunit alpha-1	MLKRRNVSSFPDDATSPLQENRNNQGTVNWS	1.1287	0.90637	0.91808	252.55	238.8	102.67	17.5045	0.22412	9	19.903
LARP1 S774	LARP1	S	774		Known kinase (PhosphoSitePlusDB)	CDK2			+	-0.75833	0.999999	1.3225e-27	Q6PKG0	La-related protein 1	EPSTIARSLPTTVPESPNYRNTRTPRTPRTP	-1.03036	-0.78494	-0.80712	193.19	175.64	193.19	62.9212	0.58979	9	8.5523
LATS1 S613	LATS1	S	613		iGPS prediction	CDK2	CMGC/CDK/CDC2			0.0049	0.995126	0.00275651	O95835	Serine/threonine-protein kinase LATS1	ENVDSGDKEKKQITTSPITVRKNKKDEERRE	-0.16518	-0.038	0.01513	76.073	67.663	74.15	25.5655	-0.10531	8	8.6926
LIG1 S51	LIG1	S	51	+	iGPS prediction	CDK2	CMGC/CDK/CDC2			0.03942	0.980359	2.72264e-18	P18858	DNA ligase 1	KAALKEWNGVVSESDSPVKRPGRKAARVLGS	-0.17215	-0.07737	0.09434	146.81	116.72	93.804	16.9872	0.35928	6	10.27
LIG1 S51	LIG1	S	51	+	Known kinase (PhosphoSitePlusDB)	CDK2				0.03942	0.980359	2.72264e-18	P18858	DNA ligase 1	KAALKEWNGVVSESDSPVKRPGRKAARVLGS	-0.17215	-0.07737	0.09434	146.81	116.72	93.804	16.9872	0.35928	6	10.27
LIG1 S76	LIG1	S	76	+	iGPS prediction	CDK2	CMGC/CDK/CDC2			0.15056	1	8.60356e-86	P18858	DNA ligase 1	ARVLGSEGEEEDEALSPAKGQKPALDCSQVS	0.08125	0.11532	0.10177	248.52	236.24	100.04	80.9714	0.13907	11	17.661
LIG1 S76	LIG1	S	76	+	Known kinase (PhosphoSitePlusDB)	CDK2				0.15056	1	8.60356e-86	P18858	DNA ligase 1	ARVLGSEGEEEDEALSPAKGQKPALDCSQVS	0.08125	0.11532	0.10177	248.52	236.24	100.04	80.9714	0.13907	11	17.661
LIG3 S210	LIG3	S	210		iGPS prediction	CDK2	CMGC/CDK/CDC2			0.0995	0.985829	1.84374e-30	P49916	DNA ligase 3	KAVVQAKLTTTGQVTSPVKGASFVTSTNPRK	0.05977	0.09153	0.02695	149.22	106.24	123.63	18.4355	0.62163	10	7.6195
LIG3 S210	LIG3	S	210		Known kinase (PhosphoSitePlusDB)	CDK2				0.0995	0.985829	1.84374e-30	P49916	DNA ligase 3	KAVVQAKLTTTGQVTSPVKGASFVTSTNPRK	0.05977	0.09153	0.02695	149.22	106.24	123.63	18.4355	0.62163	10	7.6195
LIG3 S242	LIG3	S	242		iGPS prediction	CDK2	CMGC/CDK/CDC2			0.06157	0.893138	6.54124e-46	P49916	DNA ligase 3	SGFSAKPNNSGEAPSSPTPKRSLSSSKCDPR	-0.01225	0.11996	0.07116	217.65	201.13	217.65	10.6044	-0.12766	2	5.7309
LIG3 S913	LIG3	S	913		iGPS prediction	CDK2	CMGC/CDK/CDC2			-0.0069	0.966716	6.04168e-44	P49916	DNA ligase 3	KPSAMKVGEKLATKSSPVKVGEKRKAADETL	-0.30257	-0.04288	-0.04461	216.53	193.14	216.53	14.6307	-0.090733	4	10.172
LIG3 S913	LIG3	S	913		Known kinase (PhosphoSitePlusDB)	CDK2				-0.0069	0.966716	6.04168e-44	P49916	DNA ligase 3	KPSAMKVGEKLATKSSPVKVGEKRKAADETL	-0.30257	-0.04288	-0.04461	216.53	193.14	216.53	14.6307	-0.090733	4	10.172
LIN9 T96	LIN9	T	96	+	iGPS prediction	CDK2	CMGC/CDK/CDC2			0.48841	0.980841	3.73281e-09	Q5TKA1	Protein lin-9 homolog	QRVAMVPQKFTATMSTPDKKASQKIGFRLRN	0.53158	0.45254	0.41462	150.11	142.44	106.32	17.0924	-0.78134	16	13.363
LMNB1 S23	LMNB1	S	23		iGPS prediction	CDK2	CMGC/CDK/CDC2	+		2.40414	0.997928	4.53665e-07	P20700	Lamin-B1	PPRMGSRAGGPTTPLSPTRLSRLQEKEELRE	2.37495	2.35454	2.40949	120.59	103.97	120.59	26.849	1.0629	3	8.9672
LMNB1 S23	LMNB1	S	23		NetworKIN 3 prediction	CDK2	CDK2_CDK3_CDK1_CDK5_group	+		2.40414	0.997928	4.53665e-07	P20700	Lamin-B1	PPRMGSRAGGPTTPLSPTRLSRLQEKEELRE	2.37495	2.35454	2.40949	120.59	103.97	120.59	26.849	1.0629	3	8.9672
LMNB1 S391	LMNB1	S	391		iGPS prediction	CDK2	CMGC/CDK/CDC2			0.41381	1	1.27832e-05	P20700	Lamin-B1	AYRKLLEGEEERLKLSPSPSSRVTVSRASSS;AYRKLLEGEEERLKLSPSPSSRVTVSRATSS	0.41468	0.36891	0.36144	140.6	111.61	140.3	74.7774	0.25783	12	19.512
LMNB1 S393	LMNB1	S	393		iGPS prediction	CDK2	CMGC/CDK/CDC2			0.41381	0.999592	1.27832e-05	P20700	Lamin-B1	RKLLEGEEERLKLSPSPSSRVTVSRASSSRS;RKLLEGEEERLKLSPSPSSRVTVSRATSSSS	0.41468	0.36891	0.36144	140.6	111.61	137.39	35.2408	0.19855	3	1.3204
LMNB1 S393	LMNB1	S	393		NetworKIN 3 prediction	CDK2	CDK2_CDK3_CDK1_CDK5_group			0.41381	0.999592	1.27832e-05	P20700	Lamin-B1	RKLLEGEEERLKLSPSPSSRVTVSRASSSRS;RKLLEGEEERLKLSPSPSSRVTVSRATSSSS	0.41468	0.36891	0.36144	140.6	111.61	137.39	35.2408	0.19855	3	1.3204
LMNB1 T20	LMNB1	T	20		iGPS prediction	CDK2	CMGC/CDK/CDC2	+		2.39136	0.999587	1.02365e-06	P20700	Lamin-B1	TPVPPRMGSRAGGPTTPLSPTRLSRLQEKEE	2.37495	2.34588	2.35183	128.15	117.05	128.15	34.0953	-0.58126	3	4.0528
LMNB1 T20	LMNB1	T	20		NetworKIN 3 prediction	CDK2	CDK2_CDK3_CDK1_CDK5_group	+		2.39136	0.999587	1.02365e-06	P20700	Lamin-B1	TPVPPRMGSRAGGPTTPLSPTRLSRLQEKEE	2.37495	2.34588	2.35183	128.15	117.05	128.15	34.0953	-0.58126	3	4.0528
LMNB1 T5	LMNB1	T	5		iGPS prediction	CDK2	CMGC/CDK/CDC2	+		1.05401	0.999907	5.4735e-12	P20700	Lamin-B1	___________MATATPVPPRMGSRAGGPTT	0.48358	1.05455	1.0933	136.5	123.41	135.8	40.312	-2.0599	7	40.218
LMNB2 S37	LMNB2	S	37		iGPS prediction	CDK2	CMGC/CDK/CDC2	+		0.94321	0.996135	2.96975e-08	Q03252	Lamin-B2	ATPLPGRAGGPATPLSPTRLSRLQEKEELRE	1.11953	0.87998	0.89119	141.82	125.59	109.62	24.112	0.023895	4	7.1627
LMNB2 S37	LMNB2	S	37		Known kinase (PhosphoSitePlusDB)	CDK2		+		0.94321	0.996135	2.96975e-08	Q03252	Lamin-B2	ATPLPGRAGGPATPLSPTRLSRLQEKEELRE	1.11953	0.87998	0.89119	141.82	125.59	109.62	24.112	0.023895	4	7.1627
LRCH3 S419	LRCH3	S	419		Known kinase (PhosphoSitePlusDB)	CDK2				0.33205	1	4.80267e-17	Q96II8	Leucine-rich repeat and calponin homology domain-containing protein 3	QFMAYIEQRRISHEGSPVKPVAIREFQKTED	0.26044	0.28542	0.36177	156.67	131.22	156.67	75.0235	-0.57724	9	6.4014
LRWD1 S243	LRWD1	S	243		Known kinase (PhosphoSitePlusDB)	CDK2				0.01107	0.99747	1.75178e-36	Q9UFC0	Leucine-rich repeat and WD repeat-containing protein 1	RLAALKRPDDVPLSLSPSKRACASPSAQVEG	-0.05818	-0.03987	0.01912	205.87	197.51	205.87	26.1195	0.051688	12	10.837
LSM11 S21	LSM11	S	21		iGPS prediction	CDK2	CMGC/CDK/CDC2			-0.27587	0.999997	0.000431124	P83369	U7 snRNA-associated Sm-like protein LSm11	RGARSAGAGSPARPPSPRLDVSSDSFDPLLA	0.17185	-0.3225	-0.58281	61.942	52.427	61.942	54.3591	0.7668	3	25.327
LSM11 S21	LSM11	S	21		NetworKIN 3 prediction	CDK2	CDK2_CDK3_CDK1_CDK5_group			-0.27587	0.999997	0.000431124	P83369	U7 snRNA-associated Sm-like protein LSm11	RGARSAGAGSPARPPSPRLDVSSDSFDPLLA	0.17185	-0.3225	-0.58281	61.942	52.427	61.942	54.3591	0.7668	3	25.327
MAP4 S280	MAP4	S	280		iGPS prediction	CDK2	CMGC/CDK/CDC2			0.01407	0.999713	7.60125e-100	P27816	Microtubule-associated protein 4	ALATKTEVALAKDMESPTKLDVTLAKDMQPS	0.04601	-0.04202	-0.06379	266.83	246.74	266.83	35.413	-0.50842	25	5.6008
MAP4 S358	MAP4	S	358		iGPS prediction	CDK2	CMGC/CDK/CDC2			0.00518	1	2.59815e-85	P27816	Microtubule-associated protein 4	APAKDVTLLKETERASPIKMDLAPSKDMGPP	0.03086	0.02911	-0.15555	249.26	215.05	92.8	88.6484	-0.072695	21	105.38
MAP4 S384	MAP4	S	384		iGPS prediction	CDK2	CMGC/CDK/CDC2			-0.11218	0.996947	0.0170228	P27816	Microtubule-associated protein 4	DMGPPKENKKETERASPIKMDLAPSKDMGPP	0.08704	-0.15881	-0.1701	58.32	41.97	57.434	25.1394	0.30973	3	8.7723
MAP4 S696	MAP4	S	696		iGPS prediction	CDK2	CMGC/CDK/CDC2			0.03125	1	0.00105067	P27816	Microtubule-associated protein 4	TGNDITTPPNKELPPSPEKKTKPLATTQPAK	0.08919	-0.03199	-0.04476	94.363	61.037	78.342	78.3416	1.2825	16	18.384
MAP4 S787	MAP4	S	787	+	iGPS prediction	CDK2	CMGC/CDK/CDC2			0.18637	0.999743	1.06052e-07	P27816	Microtubule-associated protein 4	KPKPIADAKAPEKRASPSKPASAPASRSGSK	0.27891	0.12098	-0.04188	101.78	96.001	100.27	35.9348	0.72789	8	12.527
MAP4 S825	MAP4	S	825		iGPS prediction	CDK2	CMGC/CDK/CDC2			0.48584	0.954599	0.00381191	P27816	Microtubule-associated protein 4	TTTAAAVASTGPSSRSPSTLLPKKPTAIKTE	0.5297	0.43343	0.43705	94.692	51.384	83.883	13.4844	0.66546	3	3.3763
MAP4 S827	MAP4	S	827		iGPS prediction	CDK2	CMGC/CDK/CDC2			-0.18953	0.946718	0.00271341	P27816	Microtubule-associated protein 4	TAAAVASTGPSSRSPSTLLPKKPTAIKTEGK	-0.50341	-0.23616	-0.2059	101.66	50.219	51.436	12.6857	-0.21589	3	12.649
MATR3 S598	MATR3	S	598		iGPS prediction	CDK2	CMGC/CDK/CDC2			-0.04743	0.999991	5.68265e-12	P43243	Matrin-3	GIDLLKKDKSRKRSYSPDGKESPSDKKSKTD	-0.1446	-0.17861	0.00265	136.68	136.68	120.99	53.8562	-0.011682	12	9.3163
MATR3 S604	MATR3	S	604		iGPS prediction	CDK2	CMGC/CDK/CDC2			0.03478	0.995211	8.68343e-12	P43243	Matrin-3	KDKSRKRSYSPDGKESPSDKKSKTDGSQKTE	-0.10209	-0.01087	0.02626	136.68	136.68	136.68	23.1924	-0.033574	24	7.0333
MBD4 S428	MBD4	S	428		iGPS prediction	CDK2	CMGC/CDK/CDC2			0.42277	1	9.44331e-05	O95243	Methyl-CpG-binding domain protein 4	KTSLYFSSKYNKEALSPPRRKAFKKWTPPRS	0.47159	0.35533	0.35219	131.08	119.35	90.412	75.2683	-0.90041	6	3.892
MBNL1 T6	MBNL1	T	6		iGPS prediction	CDK2	CMGC/CDK/CDC2	+		0.99451	0.946046	0.00059737	Q9NR56	Muscleblind-like protein 1	__________MAVSVTPIRDTKWLTLEVCRE	1.06497	0.81199	0.94572	74.853	59.467	73.877	12.4543	-0.20405	3	7.7446
MCM10 S548	MCM10	S	548		iGPS prediction	CDK2	CMGC/CDK/CDC2	+		0.91671	0.999927	1.00534e-07	Q7L590	Protein MCM10 homolog	LKQHLAKATASGIMGSPKPAIKSISASALLK	0.76125	0.85803	0.89104	92.133	92.133	92.133	41.4111	1.1465	6	8.2289
MCM10 S548	MCM10	S	548		NetworKIN 3 prediction	CDK2	CDK2_CDK3_CDK1_CDK5_group	+		0.91671	0.999927	1.00534e-07	Q7L590	Protein MCM10 homolog	LKQHLAKATASGIMGSPKPAIKSISASALLK	0.76125	0.85803	0.89104	92.133	92.133	92.133	41.4111	1.1465	6	8.2289
MCM10 T625	MCM10	T	625		iGPS prediction	CDK2	CMGC/CDK/CDC2	+		1.64782	0.943593	0.0154288	Q7L590	Protein MCM10 homolog	TGSEFPRLEGAPATMTPKLGRGVLEGDDVLF	1.46063	1.8623	1.59903	59.248	46.617	48.527	12.2345	0.10016	3	15.113
MCM10 T625	MCM10	T	625		NetworKIN 3 prediction	CDK2	CDK2_CDK3_CDK1_CDK5_group	+		1.64782	0.943593	0.0154288	Q7L590	Protein MCM10 homolog	TGSEFPRLEGAPATMTPKLGRGVLEGDDVLF	1.46063	1.8623	1.59903	59.248	46.617	48.527	12.2345	0.10016	3	15.113
MCM2 S13	MCM2	S	13	+	iGPS prediction	CDK2	CMGC/CDK/CDC2			0.17568	0.945744	9.18903e-101	P49736	DNA replication licensing factor MCM2	___MAESSESFTMASSPAQRRRGNDPLTSSP	0.11301	0.19826	0.21448	256.13	235.53	128.05	12.4133	0.52143	18	8.8008
MCM2 S13	MCM2	S	13	+	Known kinase (PhosphoSitePlusDB)	CDK2				0.17568	0.945744	9.18903e-101	P49736	DNA replication licensing factor MCM2	___MAESSESFTMASSPAQRRRGNDPLTSSP	0.11301	0.19826	0.21448	256.13	235.53	128.05	12.4133	0.52143	18	8.8008
MCM2 S13	MCM2	S	13	+	NetworKIN 3 prediction	CDK2	CDK2_CDK3_CDK1_CDK5_group			0.17568	0.945744	9.18903e-101	P49736	DNA replication licensing factor MCM2	___MAESSESFTMASSPAQRRRGNDPLTSSP	0.11301	0.19826	0.21448	256.13	235.53	128.05	12.4133	0.52143	18	8.8008
MCM2 S139	MCM2	S	139	+	Known kinase (PhosphoSitePlusDB)	CDK2				0.03154	1	2.17974e-117	P49736	DNA replication licensing factor MCM2	AGRGLGRMRRGLLYDSDEEDEERPARKRRQV	-0.03227	0.02156	-0.02603	277.32	258.36	147.67	95.9086	-0.10648	47	8.5735
MCM2 S27	MCM2	S	27	+	iGPS prediction	CDK2	CMGC/CDK/CDC2			0.11783	0.999746	5.16057e-33	P49736	DNA replication licensing factor MCM2	SSPAQRRRGNDPLTSSPGRSSRRTDALTSSP	-0.05489	0.09716	0.08884	175.6	140.49	125.39	35.9216	0.38599	26	6.8914
MCM2 S27	MCM2	S	27	+	Known kinase (PhosphoSitePlusDB)	CDK2				0.11783	0.999746	5.16057e-33	P49736	DNA replication licensing factor MCM2	SSPAQRRRGNDPLTSSPGRSSRRTDALTSSP	-0.05489	0.09716	0.08884	175.6	140.49	125.39	35.9216	0.38599	26	6.8914
MCM2 S27	MCM2	S	27	+	NetworKIN 3 prediction	CDK2	CDK2_CDK3_CDK1_CDK5_group			0.11783	0.999746	5.16057e-33	P49736	DNA replication licensing factor MCM2	SSPAQRRRGNDPLTSSPGRSSRRTDALTSSP	-0.05489	0.09716	0.08884	175.6	140.49	125.39	35.9216	0.38599	26	6.8914
MCM2 S40	MCM2	S	40	+	Known kinase (PhosphoSitePlusDB)	CDK2				0.123	0.952328	5.15212e-07	P49736	DNA replication licensing factor MCM2	TSSPGRSSRRTDALTSSPGRDLPPFEDESEG	0.06783	-0.0436	0.11406	115.83	100.84	46.89	12.9967	0.43054	2	3.9099
MCM2 S41	MCM2	S	41	+	iGPS prediction	CDK2	CMGC/CDK/CDC2			0.02233	0.979623	1.32927e-08	P49736	DNA replication licensing factor MCM2	SSPGRSSRRTDALTSSPGRDLPPFEDESEGL	-0.07481	0.05152	-0.17644	141.73	115.81	46.89	16.7177	0.43054	8	11.339
MCM2 S41	MCM2	S	41	+	Known kinase (PhosphoSitePlusDB)	CDK2				0.02233	0.979623	1.32927e-08	P49736	DNA replication licensing factor MCM2	SSPGRSSRRTDALTSSPGRDLPPFEDESEGL	-0.07481	0.05152	-0.17644	141.73	115.81	46.89	16.7177	0.43054	8	11.339
MCM2 S41	MCM2	S	41	+	NetworKIN 3 prediction	CDK2	CDK2_CDK3_CDK1_CDK5_group			0.02233	0.979623	1.32927e-08	P49736	DNA replication licensing factor MCM2	SSPGRSSRRTDALTSSPGRDLPPFEDESEGL	-0.07481	0.05152	-0.17644	141.73	115.81	46.89	16.7177	0.43054	8	11.339
MCPH1 S333	MCPH1	S	333		iGPS prediction	CDK2	CMGC/CDK/CDC2			0.0624	0.976731	5.93927e-16	Q8NEM0	Microcephalin	AAGMSQETFEEKYRLSPTLSSTKGHLLIHSR	0.08058	0.34062	0.01361	179.56	157.5	60.196	16.4351	-0.37527	8	31.008
MDC1 S108	MDC1	S	108		iGPS prediction	CDK2	CMGC/CDK/CDC2			0.18498	1	0.000362941	Q14676	Mediator of DNA damage checkpoint protein 1	GSLNGTQILRPPKVLSPGVSHRLRDQELILF	0.1697	0.14733	0.08596	122.74	107.73	122.74	81.504	-0.47093	3	2.2108
MDC1 S793	MDC1	S	793		iGPS prediction	CDK2	CMGC/CDK/CDC2			0.20952	0.996179	1.15973e-09	Q14676	Mediator of DNA damage checkpoint protein 1	CLSPPRAIPGDQHPESPVHTEPMGIQGRGRQ	0.19424	0.1902	0.05622	72.935	58.126	72.935	24.1615	-0.34278	5	3.686
MECP2 S216	MECP2	S	216		iGPS prediction	CDK2	CMGC/CDK/CDC2	+		1.14737	1	0.000427012	P51608	Methyl-CpG-binding protein 2	AATSEGVQVKRVLEKSPGKLLVKMPFQTSPG	1.17331	1.08687	1.05729	89.805	64.967	40.278	40.2776	0.25309	4	7.2458
MECP2 S229	MECP2	S	229	+	iGPS prediction	CDK2	CMGC/CDK/CDC2			0.46184	0.995456	0.000109908	P51608	Methyl-CpG-binding protein 2	EKSPGKLLVKMPFQTSPGGKAEGGGATTSTQ	0.44656	0.43818	0.47166	113.95	80.629	113.07	23.4054	-0.28719	6	4.8113
MED1 S1207	MED1	S	1207		iGPS prediction	CDK2	CMGC/CDK/CDC2		+	-0.412	1	6.2421e-21	Q15648	Mediator of RNA polymerase II transcription subunit 1	SPSHSRPPGGSDKLASPMKPVPGTPPSSKAK	-0.57722	-0.68632	-0.45119	124.76	115.48	108.32	76.3535	-0.58252	7	14.866
MED1 S1207	MED1	S	1207		Known kinase (PhosphoSitePlusDB)	CDK2			+	-0.412	1	6.2421e-21	Q15648	Mediator of RNA polymerase II transcription subunit 1	SPSHSRPPGGSDKLASPMKPVPGTPPSSKAK	-0.57722	-0.68632	-0.45119	124.76	115.48	108.32	76.3535	-0.58252	7	14.866
MED1 S1433	MED1	S	1433		iGPS prediction	CDK2	CMGC/CDK/CDC2			0.15963	0.999779	0.00108209	Q15648	Mediator of RNA polymerase II transcription subunit 1	GEGLRPQMASSKNYGSPLISGSTPKHERGSP	0.11802	0.19313	0.11084	62.861	54.064	62.861	37.9314	0.070563	3	3.8435
MED1 T1051	MED1	T	1051		iGPS prediction	CDK2	CMGC/CDK/CDC2			-0.16848	0.999134	1.54347e-10	Q15648	Mediator of RNA polymerase II transcription subunit 1	STGGSKSPGSAGRSQTPPGVATPPIPKITIQ	-0.18712	-0.12963	-0.21456	116.13	111.23	116.13	30.6233	-0.16315	11	7.3621
MED1 T1215	MED1	T	1215		iGPS prediction	CDK2	CMGC/CDK/CDC2			0.38029	0.992652	4.27533e-23	Q15648	Mediator of RNA polymerase II transcription subunit 1	GGSDKLASPMKPVPGTPPSSKAKSPISSGSG	0.11394	0.33687	0.38631	137.86	131.58	84.86	22.8914	-0.38084	7	24.336
MED1 T1215	MED1	T	1215		Known kinase (PhosphoSitePlusDB)	CDK2				0.38029	0.992652	4.27533e-23	Q15648	Mediator of RNA polymerase II transcription subunit 1	GGSDKLASPMKPVPGTPPSSKAKSPISSGSG	0.11394	0.33687	0.38631	137.86	131.58	84.86	22.8914	-0.38084	7	24.336
MED15 T603	MED15	T	603		iGPS prediction	CDK2	CMGC/CDK/CDC2			0.04222	0.999943	1.73445e-05	Q96RN5	Mediator of RNA polymerase II transcription subunit 15	CEIALEKLKNDMAVPTPPPPPVPPTKQQYLC	0.03072	0.013	-0.069	69.639	67.116	69.639	42.4705	0.077049	5	3.4893
MKI67 S1253	MKI67	S	1253		iGPS prediction	CDK2	CMGC/CDK/CDC2			0.41359	0.999131	1.66798e-29	P46013	Antigen KI-67	EELVAAGKTTKIPCDSPQSDPVDTPTSTKQR	0.39831	0.32799	0.39662	156.05	147.81	156.05	30.6068	-0.088848	3	2.455
MKI67 S1679	MKI67	S	1679		iGPS prediction	CDK2	CMGC/CDK/CDC2	+		1.06943	1	0.00403384	P46013	Antigen KI-67	TEPTGDGKSMKAFMESPKQILDSAASLTGSK	1.07014	1.0451	0.98585	111.61	97.612	87.258	87.258	0.70633	17	6.7043
MKI67 S2105	MKI67	S	2105		iGPS prediction	CDK2	CMGC/CDK/CDC2			0.21213	1	4.78271e-20	P46013	Antigen KI-67	EESTTDDKTTKIACKSPPPESMDTPTSTRRR	0.08476	0.17172	0.22335	121.46	112.67	121.46	64.9754	0.32336	5	7.583
MKI67 S2344	MKI67	S	2344		iGPS prediction	CDK2	CMGC/CDK/CDC2			0.40697	0.999998	1.91305e-08	P46013	Antigen KI-67	DKPTTDEKTTKIACKSPQPDPVDTPASTKQR	0.48552	0.34734	0.35818	74.364	67.515	74.364	59.0679	0.72754	5	7.3768
MKI67 S2528	MKI67	S	2528		iGPS prediction	CDK2	CMGC/CDK/CDC2			0.24659	1	1.06632e-29	P46013	Antigen KI-67	TEPTGDSKSIKAFKESPKQILDPAASVTGSR	0.22863	0.20263	0.21099	134.63	129.13	134.63	114.949	-0.052	4	4.479
MKI67 S2828	MKI67	S	2828		iGPS prediction	CDK2	CMGC/CDK/CDC2			-0.00368	0.931158	9.39976e-28	P46013	Antigen KI-67	ESMTDDKTTKIPCKSSPELEDTATSSKRRPR	-0.01125	-0.0158	-0.08466	157.28	147.98	99.881	11.3118	-0.0099709	5	2.1552
MKI67 S308	MKI67	S	308		iGPS prediction	CDK2	CMGC/CDK/CDC2			0.20877	1	2.86494e-38	P46013	Antigen KI-67	RPKSGGSGHAVAEPASPEQELDQNKGKGRDV	0.16487	0.27414	0.14731	130.57	125.42	130.57	82.3883	-0.91894	5	5.8585
MKI67 S357	MKI67	S	357		iGPS prediction	CDK2	CMGC/CDK/CDC2			-0.16151	0.999998	2.76713e-14	P46013	Antigen KI-67	PAKMKTPVQYSQQQNSPQKHKNKDLYTTGRR	-0.18997	-0.15734	-0.19713	147.37	134.09	114.06	57.3553	-1.6577	12	11.208
MKI67 S357	MKI67	S	357		Known kinase (PhosphoSitePlusDB)	CDK2				-0.16151	0.999998	2.76713e-14	P46013	Antigen KI-67	PAKMKTPVQYSQQQNSPQKHKNKDLYTTGRR	-0.18997	-0.15734	-0.19713	147.37	134.09	114.06	57.3553	-1.6577	12	11.208
MKI67 S584	MKI67	S	584		iGPS prediction	CDK2	CMGC/CDK/CDC2			-0.03733	0.999999	2.03444e-20	P46013	Antigen KI-67	VEVKAQSLVISPPAPSPRKTPVASDQRRRSC	-0.08407	-0.03786	-0.1053	170.28	144.22	76.533	62.9252	0.8507	22	8.8466
MKI67 T1193	MKI67	T	1193		iGPS prediction	CDK2	CMGC/CDK/CDC2	+		2.6098	1	0.000455745	P46013	Antigen KI-67	KPAGGDEKDIKAFMGTPVQKLDLAGTLPGSK	2.60798	2.56263	2.57772	93.345	93.345	60.255	60.2551	0.21619	8	2.993
MKI67 T1923	MKI67	T	1923		iGPS prediction	CDK2	CMGC/CDK/CDC2	+		2.33979	1	6.11253e-40	P46013	Antigen KI-67	KAAVGEEKDINTFVGTPVEKLDLLGNLPGSK	2.37305	2.30271	1.91675	165.47	157.74	165.47	80.8717	0.80487	4	14.632
MKI67 T2325	MKI67	T	2325		iGPS prediction	CDK2	CMGC/CDK/CDC2	+		2.58741	0.999624	1.40866e-11	P46013	Antigen KI-67	AQALEDLAGFKELFQTPGTDKPTTDEKTTKI	2.57213	2.50602	2.95661	97.776	83.5	77.726	34.3563	0.63206	3	17.465
MSH6 S41	MSH6	S	41		iGPS prediction	CDK2	CMGC/CDK/CDC2			0.40065	0.968602	6.66486e-20	P52701	DNA mismatch repair protein Msh6	RASREGGRAAAAPGASPSPGGDAAWSEAGPG	0.33601	0.35402	0.37107	84.152	74.755	53.987	14.9993	-0.29991	3	2.4516
MSH6 S830	MSH6	S	830		iGPS prediction	CDK2	CMGC/CDK/CDC2			0.13317	1	0.000230159	P52701	DNA mismatch repair protein Msh6	LPDLERLLSKIHNVGSPLKSQNHPDSRAIMY	0.0089	0.11015	0.10916	128.68	104.69	110.92	110.923	0.99881	5	5.543
MTA1 S522	MTA1	S	522		Known kinase (PhosphoSitePlusDB)	CDK2				0.1038	0.999999	4.98132e-22	Q13330	Metastasis-associated protein MTA1	AIKAECTARLPEASQSPLVLKQAVRKPLEAV	0.01202	0.14202	0.05501	189.52	142.21	189.52	59.5006	0.33346	6	5.3464
MYB S532	MYB	S	532		NetworKIN 3 prediction	CDK2	CDK2_CDK3_CDK1_CDK5_group			0.10246	0.996751	3.7797e-38	P10242	Transcriptional activator Myb	ENGPPLLKKIKQEVESPTDKSGNFFCSHHWE	0.27844	0.0094	0.05367	220.52	175.18	197.29	24.868	0.014823	6	10.624
MYBL2 T487	MYBL2	T	487		iGPS prediction	CDK2	CMGC/CDK/CDC2	+		1.12082	0.86067	0.000787156	P10244	Myb-related protein B	SLTSTPVCSQKVVVTTPLHRDKTPLHQKHAA	0.98053	1.03382	1.23128	112.13	112.13	112.13	7.90791	0.21069	9	8.2528
MYBL2 T487	MYBL2	T	487		NetworKIN 3 prediction	CDK2	CDK2_CDK3_CDK1_CDK5_group	+		1.12082	0.86067	0.000787156	P10244	Myb-related protein B	SLTSTPVCSQKVVVTTPLHRDKTPLHQKHAA	0.98053	1.03382	1.23128	112.13	112.13	112.13	7.90791	0.21069	9	8.2528
MYBL2 T505	MYBL2	T	505		iGPS prediction	CDK2	CMGC/CDK/CDC2	+		1.2052	1	0.000729186	P10244	Myb-related protein B	HRDKTPLHQKHAAFVTPDQKYSMDNTPHTPT	1.17394	1.15857	1.23062	123.28	97.802	123.28	123.275	0.4552	3	3.3361
MYBL2 T505	MYBL2	T	505		NetworKIN 3 prediction	CDK2	CDK2_CDK3_CDK1_CDK5_group	+		1.2052	1	0.000729186	P10244	Myb-related protein B	HRDKTPLHQKHAAFVTPDQKYSMDNTPHTPT	1.17394	1.15857	1.23062	123.28	97.802	123.28	123.275	0.4552	3	3.3361
MYBL2 T518	MYBL2	T	518		iGPS prediction	CDK2	CMGC/CDK/CDC2			0.37206	0.997106	7.0571e-08	P10244	Myb-related protein B	FVTPDQKYSMDNTPHTPTPFKNALEKYGPLK	0.40674	0.27033	0.33824	105.79	94.411	95.662	27.977	-0.20844	5	5.6569
MYBL2 T518	MYBL2	T	518		NetworKIN 3 prediction	CDK2	CDK2_CDK3_CDK1_CDK5_group			0.37206	0.997106	7.0571e-08	P10244	Myb-related protein B	FVTPDQKYSMDNTPHTPTPFKNALEKYGPLK	0.40674	0.27033	0.33824	105.79	94.411	95.662	27.977	-0.20844	5	5.6569
NBN S432	NBN	S	432		iGPS prediction	CDK2	CMGC/CDK/CDC2			-0.07747	0.990564	0.000173835	O60934	Nibrin	VSNTLAKMRIPNYQLSPTKLPSINKSKDRAS	-0.0025	-0.15583	-0.12626	117.72	98.713	117.72	20.2111	-0.32237	3	4.3861
NBN S432	NBN	S	432		Known kinase (PhosphoSitePlusDB)	CDK2				-0.07747	0.990564	0.000173835	O60934	Nibrin	VSNTLAKMRIPNYQLSPTKLPSINKSKDRAS	-0.0025	-0.15583	-0.12626	117.72	98.713	117.72	20.2111	-0.32237	3	4.3861
NBN S432	NBN	S	432		NetworKIN 3 prediction	CDK2	CDK2_CDK3_CDK1_CDK5_group			-0.07747	0.990564	0.000173835	O60934	Nibrin	VSNTLAKMRIPNYQLSPTKLPSINKSKDRAS	-0.0025	-0.15583	-0.12626	117.72	98.713	117.72	20.2111	-0.32237	3	4.3861
NCL S563	NCL	S	563		iGPS prediction	CDK2	CMGC/CDK/CDC2			0.14496	1	2.57255e-16	P19338	Nucleolin	IEGRAIRLELQGPRGSPNARSQPSKTLFVKG	0.18422	0.10367	0.05729	160.8	115.52	54.281	54.2806	0.32671	56	10.526
NCL S67	NCL	S	67		iGPS prediction	CDK2	CMGC/CDK/CDC2			-0.01428	0.997627	9.62579e-17	P19338	Nucleolin	KGKKAAATSAKKVVVSPTKKVAVATPAKKAA	0.0356	-0.09857	-0.09224	160.62	102.11	160.62	26.2361	0.30392	101	12.794
NCL S67	NCL	S	67		Known kinase (PhosphoSitePlusDB)	CDK2				-0.01428	0.997627	9.62579e-17	P19338	Nucleolin	KGKKAAATSAKKVVVSPTKKVAVATPAKKAA	0.0356	-0.09857	-0.09224	160.62	102.11	160.62	26.2361	0.30392	101	12.794
NCL T121	NCL	T	121		iGPS prediction	CDK2	CMGC/CDK/CDC2	+		2.63113	1	0.000146866	P19338	Nucleolin	TPGKKGATPGKALVATPGKKGAAIPAKGAKN	2.59525	2.58896	2.68463	82.494	57.043	70.295	70.2947	0.45566	5	6.7178
NCL T121	NCL	T	121		Known kinase (PhosphoSitePlusDB)	CDK2		+		2.63113	1	0.000146866	P19338	Nucleolin	TPGKKGATPGKALVATPGKKGAAIPAKGAKN	2.59525	2.58896	2.68463	82.494	57.043	70.295	70.2947	0.45566	5	6.7178
NCL T76	NCL	T	76		iGPS prediction	CDK2	CMGC/CDK/CDC2	+		2.72888	1	0.0144744	P19338	Nucleolin	AKKVVVSPTKKVAVATPAKKAAVTPGKKAAA	2.70379	2.68225	2.71961	77.744	52.185	72.29	72.2905	0.29471	6	6.3412
NCL T76	NCL	T	76		Known kinase (PhosphoSitePlusDB)	CDK2		+		2.72888	1	0.0144744	P19338	Nucleolin	AKKVVVSPTKKVAVATPAKKAAVTPGKKAAA	2.70379	2.68225	2.71961	77.744	52.185	72.29	72.2905	0.29471	6	6.3412
NCOA1 S395	NCOA1	S	395		iGPS prediction	CDK2	CMGC/CDK/CDC2			0.46749	0.999017	1.30541e-27	Q15788	Nuclear receptor coactivator 1	GMSIPRVNPSVNPSISPAHGVARSSTLPPSN	0.58166	0.17358	0.3928	155.86	140.94	155.86	30.0695	0.015271	6	14.788
NCOA2 S29	NCOA2	S	29		iGPS prediction	CDK2	CMGC/CDK/CDC2			0.13514	1	1.71694e-06	Q15596	Nuclear receptor coactivator 2	AETRKRKECPDQLGPSPKRNTEKRNREQENK	0.21591	-0.05311	0.24376	112.17	96.965	102.65	102.649	0.28365	9	12.298
NCOA2 S493	NCOA2	S	493	+	iGPS prediction	CDK2	CMGC/CDK/CDC2			-0.07873	0.999997	0.00315749	Q15596	Nuclear receptor coactivator 2	NPGQPTSMLSPRHRMSPGVAGSPRIPPSQFS	-0.02422	-0.12536	-0.14483	73.36	51.021	63.766	55.7811	0.1859	5	5.3526
NCOA2 S699	NCOA2	S	699		iGPS prediction	CDK2	CMGC/CDK/CDC2			0.19925	0.993207	7.3983e-12	Q15596	Nuclear receptor coactivator 2	KEKHKILHRLLQDSSSPVDLAKLTAEATGKD	0.21738	0.15262	0.18055	144.41	89.534	144.41	21.6598	0.27172	1	NaN
NCOR2 S1181	NCOR2	S	1181		iGPS prediction	CDK2	CMGC/CDK/CDC2			-0.09269	0.999995	2.11486e-07	Q9Y618	Nuclear receptor corepressor 2	PKKLAPFSGVKQEQLSPRGQAGPPESLGVPT	-0.10991	-0.06093	-0.20722	81.157	70.21	68.952	52.9364	0.067098	8	9.4777
NCOR2 S1181	NCOR2	S	1181		NetworKIN 3 prediction	CDK2	CDK2_CDK3_CDK1_CDK5_group			-0.09269	0.999995	2.11486e-07	Q9Y618	Nuclear receptor corepressor 2	PKKLAPFSGVKQEQLSPRGQAGPPESLGVPT	-0.10991	-0.06093	-0.20722	81.157	70.21	68.952	52.9364	0.067098	8	9.4777
NCOR2 S1259	NCOR2	S	1259		iGPS prediction	CDK2	CMGC/CDK/CDC2			0.16839	0.988158	4.43458e-08	Q9Y618	Nuclear receptor corepressor 2	DVLYKGTITRIIGEDSPSRLDRGREDSLPKG	0.15311	0.11054	0.1196	138.24	112.42	95.263	19.214	0.40248	11	5.2497
NCOR2 S1259	NCOR2	S	1259		NetworKIN 3 prediction	CDK2	CDK2_CDK3_CDK1_CDK5_group			0.16839	0.988158	4.43458e-08	Q9Y618	Nuclear receptor corepressor 2	DVLYKGTITRIIGEDSPSRLDRGREDSLPKG	0.15311	0.11054	0.1196	138.24	112.42	95.263	19.214	0.40248	11	5.2497
NCOR2 S1487	NCOR2	S	1487		iGPS prediction	CDK2	CMGC/CDK/CDC2			0.10568	1	0.00297331	Q9Y618	Nuclear receptor corepressor 2	STTGSKKHDVRSLIGSPGRTFPPVHPLDVMA	0.15015	0.06253	0.02955	99.864	65.478	99.864	65.6114	0.024743	5	2.9885
NCOR2 S1487	NCOR2	S	1487		NetworKIN 3 prediction	CDK2	CDK2_CDK3_CDK1_CDK5_group			0.10568	1	0.00297331	Q9Y618	Nuclear receptor corepressor 2	STTGSKKHDVRSLIGSPGRTFPPVHPLDVMA	0.15015	0.06253	0.02955	99.864	65.478	99.864	65.6114	0.024743	5	2.9885
NCOR2 S1982	NCOR2	S	1982		iGPS prediction	CDK2	CMGC/CDK/CDC2			-0.11201	0.883065	5.70564e-13	Q9Y618	Nuclear receptor corepressor 2	FLAKPPARSGLEPASSPSKGSEPRPLVPPVS	-0.04943	-0.14793	-0.1608	99.011	90.477	99.011	9.34185	-0.27529	3	5.8382
NCOR2 S1982	NCOR2	S	1982		NetworKIN 3 prediction	CDK2	CDK2_CDK3_CDK1_CDK5_group			-0.11201	0.883065	5.70564e-13	Q9Y618	Nuclear receptor corepressor 2	FLAKPPARSGLEPASSPSKGSEPRPLVPPVS	-0.04943	-0.14793	-0.1608	99.011	90.477	99.011	9.34185	-0.27529	3	5.8382
NCOR2 S2269	NCOR2	S	2269		iGPS prediction	CDK2	CMGC/CDK/CDC2			-0.07905	0.999989	2.5242e-74	Q9Y618	Nuclear receptor corepressor 2	YRDGEQTEPSRMGSKSPGNTSQPPAFFSKLT	-0.05206	-0.20313	-0.14663	229.35	209.1	111.65	49.6883	0.10371	14	15.458
NCOR2 S2269	NCOR2	S	2269		NetworKIN 3 prediction	CDK2	CDK2_CDK3_CDK1_CDK5_group			-0.07905	0.999989	2.5242e-74	Q9Y618	Nuclear receptor corepressor 2	YRDGEQTEPSRMGSKSPGNTSQPPAFFSKLT	-0.05206	-0.20313	-0.14663	229.35	209.1	111.65	49.6883	0.10371	14	15.458
NCOR2 S2404	NCOR2	S	2404		iGPS prediction	CDK2	CMGC/CDK/CDC2			0.4729	0.829291	1.0238e-15	Q9Y618	Nuclear receptor corepressor 2	MPITAADGRSDHTLTSPGGGGKAKVSGRPSS	0.4654	0.41846	0.3305	160.8	159.18	160.8	6.86451	-0.036008	2	0.76673
NCOR2 S2404	NCOR2	S	2404		NetworKIN 3 prediction	CDK2	CDK2_CDK3_CDK1_CDK5_group			0.4729	0.829291	1.0238e-15	Q9Y618	Nuclear receptor corepressor 2	MPITAADGRSDHTLTSPGGGGKAKVSGRPSS	0.4654	0.41846	0.3305	160.8	159.18	160.8	6.86451	-0.036008	2	0.76673
NCOR2 S956	NCOR2	S	956		iGPS prediction	CDK2	CMGC/CDK/CDC2			0.0474	1	1.86987e-16	Q9Y618	Nuclear receptor corepressor 2	RPSLLTPTGDPRANASPQKPLDLKQLKQRAA	-0.03483	0.01729	0.04531	177.93	157.14	52.527	52.5272	-0.11336	10	10.829
NCOR2 S956	NCOR2	S	956		NetworKIN 3 prediction	CDK2	CDK2_CDK3_CDK1_CDK5_group			0.0474	1	1.86987e-16	Q9Y618	Nuclear receptor corepressor 2	RPSLLTPTGDPRANASPQKPLDLKQLKQRAA	-0.03483	0.01729	0.04531	177.93	157.14	52.527	52.5272	-0.11336	10	10.829
NCOR2 T1391	NCOR2	T	1391		iGPS prediction	CDK2	CMGC/CDK/CDC2			-0.06546	1	7.01782e-06	Q9Y618	Nuclear receptor corepressor 2	EDYLRREAKLLKREGTPPPPPPSRDLTEAYK	-0.06126	-0.19263	-0.11059	115.24	103.61	91.616	76.0949	-0.27849	12	11.513
NCOR2 T1391	NCOR2	T	1391		NetworKIN 3 prediction	CDK2	CDK2_CDK3_CDK1_CDK5_group			-0.06546	1	7.01782e-06	Q9Y618	Nuclear receptor corepressor 2	EDYLRREAKLLKREGTPPPPPPSRDLTEAYK	-0.06126	-0.19263	-0.11059	115.24	103.61	91.616	76.0949	-0.27849	12	11.513
NCOR2 T946	NCOR2	T	946		iGPS prediction	CDK2	CMGC/CDK/CDC2			-0.18446	0.997217	0.00631889	Q9Y618	Nuclear receptor corepressor 2	GGDKNRLLSPRPSLLTPTGDPRANASPQKPL	-0.34442	-0.23109	-0.2138	75.088	54.355	75.088	28.2082	0.1309	3	6.2156
NCOR2 T946	NCOR2	T	946		NetworKIN 3 prediction	CDK2	CDK2_CDK3_CDK1_CDK5_group			-0.18446	0.997217	0.00631889	Q9Y618	Nuclear receptor corepressor 2	GGDKNRLLSPRPSLLTPTGDPRANASPQKPL	-0.34442	-0.23109	-0.2138	75.088	54.355	75.088	28.2082	0.1309	3	6.2156
NDE1 S282	NDE1	S	282		iGPS prediction	CDK2	CMGC/CDK/CDC2			0.2781	1	6.36983e-25	Q9NXR1	Nuclear distribution protein nudE homolog 1	LESKLASCRNLVYDQSPNRTGGPASGRSSKN	0.26282	0.26917	0.15347	207.95	207.95	168.58	78.9053	0.29918	5	7.704
NEDD1 S282	NEDD1	S	282		iGPS prediction	CDK2	CMGC/CDK/CDC2			0.14052	1	0.0185038	Q8NHV4	Protein NEDD1	SSRGKIYQYDLRMLKSPVKTISAHKTSVQCI	0.05703	0.09389	0.09473	72.928	61.764	63.816	63.8162	0.018777	3	2.793
NEDD1 S516	NEDD1	S	516		iGPS prediction	CDK2	CMGC/CDK/CDC2			0.28983	0.962877	5.13007e-98	Q8NHV4	Protein NEDD1	AKLVTSGAESGNLNTSPSSNQTRNSEKFEKP	0.1759	0.2432	0.28601	239.32	228.1	239.32	14.1965	0.38022	3	5.093
NEURL4 S502	NEURL4	S	502		iGPS prediction	CDK2	CMGC/CDK/CDC2			0.10165	1	0.000412202	Q96JN8	Neuralized-like protein 4	HSDRLRRNNAILRALSPEGALRRAAPAAQAE	0.0062	0.05502	0.05608	123.01	52.456	57.164	57.1641	-0.23609	10	96.313
NFATC2 S110	NFATC2	S	110		iGPS prediction	CDK2	CMGC/CDK/CDC2			-0.00172	0.998903	7.57779e-17	Q13469	Nuclear factor of activated T-cells, cytoplasmic 2	QKFLSAAKPAGASGLSPRIEITPSHELIQAV	-0.00107	0.20385	-0.24053	113.36	102.93	81.788	29.5978	0.021203	5	13.078
NFATC2 S856	NFATC2	S	856		iGPS prediction	CDK2	CMGC/CDK/CDC2			-0.31303	0.997922	1.39456e-36	Q13469	Nuclear factor of activated T-cells, cytoplasmic 2	TTRPGPPPVSQGQRLSPGSYPTVIQQQNATS	-0.30747	-0.4208	-0.36182	158.37	147.39	158.37	26.8143	0.19826	3	2.9532
NFIL3 S301	NFIL3	S	301		iGPS prediction	CDK2	CMGC/CDK/CDC2			0.17364	1	0.000234265	Q16649	Nuclear factor interleukin-3-regulated protein	SDGEDEQQVPKGPIHSPVELKHVHATVVKVP	0.24511	0.08904	0.12485	98.902	78.124	86.803	86.803	0.024016	3	4.4298
NFYA S320	NFYA	S	320		iGPS prediction	CDK2	CMGC/CDK/CDC2	+		1.95628	1	0.00890327	P23511	Nuclear transcription factor Y subunit alpha	RHAMARKRGEGGRFFSPKEKDSPHMQDPNQA	2.07065	1.90965	1.85081	87.149	67.159	56.632	56.6322	0.1936	3	6.6214
NFYA S320	NFYA	S	320		NetworKIN 3 prediction	CDK2	CDK2_CDK3_CDK1_CDK5_group	+		1.95628	1	0.00890327	P23511	Nuclear transcription factor Y subunit alpha	RHAMARKRGEGGRFFSPKEKDSPHMQDPNQA	2.07065	1.90965	1.85081	87.149	67.159	56.632	56.6322	0.1936	3	6.6214
NPAT S207	NPAT	S	207		iGPS prediction	CDK2	CMGC/CDK/CDC2			0.08325	0.999993	1.6096e-08	Q14207	Protein NPAT	VIPGAQEKKAHASLMSPGRRKSESQRKSTTL	0.08179	-0.02089	-0.06038	168.76	146.73	91.093	51.699	0.062786	20	7.3559
NPAT S207	NPAT	S	207		NetworKIN 3 prediction	CDK2	CDK2_CDK3_CDK1_CDK5_group			0.08325	0.999993	1.6096e-08	Q14207	Protein NPAT	VIPGAQEKKAHASLMSPGRRKSESQRKSTTL	0.08179	-0.02089	-0.06038	168.76	146.73	91.093	51.699	0.062786	20	7.3559
NSFL1C S114	NSFL1C	S	114		iGPS prediction	CDK2	CMGC/CDK/CDC2			-0.12226	1	9.5284e-10	Q9UNZ2	NSFL1 cofactor p47	SERSGQQIVGPPRKKSPNELVDDLFKGAKEH	-0.12829	-0.25446	-0.16807	109.36	101.32	58.98	58.9802	-0.55664	8	6.1976
NSFL1C S140	NSFL1C	S	140	+	iGPS prediction	CDK2	CMGC/CDK/CDC2			0.38228	0.999975	9.26409e-07	Q9UNZ2	NSFL1 cofactor p47	GAKEHGAVAVERVTKSPGETSKPRPFAGGGY	0.367	0.32219	0.39089	69.331	57.956	69.331	47.4292	0.46061	3	2.607
NUCKS1 S181	NUCKS1	S	181		iGPS prediction	CDK2	CMGC/CDK/CDC2	+		1.23646	1	1.81552e-27	Q9H1E3	Nuclear ubiquitous casein and cyclin-dependent kinase substrate 1	EKKMPKPRLKATVTPSPVKGKGKVGRPTASK	1.29831	1.1431	1.14088	191.41	162.6	101.2	75.7492	0.085291	67	11.406
NUCKS1 S181	NUCKS1	S	181		Known kinase (PhosphoSitePlusDB)	CDK2		+		1.23646	1	1.81552e-27	Q9H1E3	Nuclear ubiquitous casein and cyclin-dependent kinase substrate 1	EKKMPKPRLKATVTPSPVKGKGKVGRPTASK	1.29831	1.1431	1.14088	191.41	162.6	101.2	75.7492	0.085291	67	11.406
NUCKS1 S214	NUCKS1	S	214		iGPS prediction	CDK2	CMGC/CDK/CDC2			-0.11294	1	5.09046e-35	Q9H1E3	Nuclear ubiquitous casein and cyclin-dependent kinase substrate 1	KEKTPSPKEEDEEPESPPEKKTSTSPPPEKS	-0.05806	-0.22724	-0.16353	167.88	145.94	167.88	124.536	0.27936	10	6.5984
NUCKS1 T179	NUCKS1	T	179		iGPS prediction	CDK2	CMGC/CDK/CDC2	+		1.23334	0.999976	1.82793e-11	Q9H1E3	Nuclear ubiquitous casein and cyclin-dependent kinase substrate 1	RKEKKMPKPRLKATVTPSPVKGKGKVGRPTA	1.29831	1.1431	1.13346	145.17	132.23	116.58	46.1139	-0.051174	4	4.6709
NUF2 S247	NUF2	S	247		iGPS prediction	CDK2	CMGC/CDK/CDC2			0.07834	1	4.68062e-07	Q9BZD4	Kinetochore protein Nuf2	SLKEIQESLKTKIVDSPEKLKNYKEKMKDTV	0.27089	-0.000350002	0.06144	155.61	119.81	104.95	81.0205	0.23147	14	19.552
NUFIP2 T220	NUFIP2	T	220		Known kinase (PhosphoSitePlusDB)	CDK2				0.05977	0.848731	1.58687e-06	Q7Z417	Nuclear fragile X mental retardation-interacting protein 2	KGADNDGSGSESGYTTPKKRKARRNSAKGCE	0.0647	0.01314	-0.10242	71.202	66.445	69.259	9.68482	0.82669	3	4.9905
NUMA1 S169	NUMA1	S	169		iGPS prediction	CDK2	CMGC/CDK/CDC2			0.20188	0.999836	9.87494e-69	Q14980	Nuclear mitotic apparatus protein 1	APVPSTCSSTFPEELSPPSHQAKREIRFLEL	0.12968	0.15525	0.1792	196.22	187.81	184.03	37.8615	-0.21244	3	2.9461
NUMA1 T2000	NUMA1	T	2000		iGPS prediction	CDK2	CMGC/CDK/CDC2	+		2.24486	0.999998	2.12765e-51	Q14980	Nuclear mitotic apparatus protein 1	QQRKRVSLEPHQGPGTPESKKATSCFPRPMT	2.16308	2.19823	2.30018	215.62	215.62	135.98	56.8389	-0.2234	24	12.368
NUMA1 T2015	NUMA1	T	2015		iGPS prediction	CDK2	CMGC/CDK/CDC2			0.35637	0.999997	0.0001436	Q14980	Nuclear mitotic apparatus protein 1	TPESKKATSCFPRPMTPRDRHEGRKQSTTEA	0.12209	0.30974	0.44342	103.76	88.247	103.76	55.2344	-0.16878	3	12.409
NUMA1 T2055	NUMA1	T	2055	+	iGPS prediction	CDK2	CMGC/CDK/CDC2			0.13553	0.999906	0.00295404	Q14980	Nuclear mitotic apparatus protein 1	KQADRRQSMAFSILNTPKKLGNSLLRRGASK	-0.00722	0.08061	0.18313	72.797	72.797	65.231	40.3132	0.30412	7	7.7486
NUP107 S11	NUP107	S	11		Known kinase (PhosphoSitePlusDB)	CDK2		+		1.06901	0.839097	8.15744e-06	P57740	Nuclear pore complex protein Nup107	_____MDRSGFGEISSPVIREAEVTRTARKQ	0.98017	1.0626	1.13403	102.5	102.5	100.11	7.17249	1.4429	4	6.6484
NUP133 T28	NUP133	T	28		Known kinase (PhosphoSitePlusDB)	CDK2		+		0.99168	0.814494	2.37799e-05	Q8WUM0	Nuclear pore complex protein Nup133	TGSRRGPLAGLGPGSTPRTASRKGLPLGSAV	0.84572	1.06954	1.05749	79.346	68.702	68.481	6.4253	-0.29048	4	10.057
NUP153 S257	NUP153	S	257		iGPS prediction	CDK2	CMGC/CDK/CDC2	+		1.55203	0.998122	0.00353477	P49790	Nuclear pore complex protein Nup153	SLGNSSILKTSQLGDSPFYPGKTTYGGAAAA	1.37594	1.5054	1.63648	54.281	44.744	54.281	27.922	0.064036	3	10.205
NUP153 S320	NUP153	S	320		iGPS prediction	CDK2	CMGC/CDK/CDC2	+		0.94486	0.999978	0.000505526	P49790	Nuclear pore complex protein Nup153	SSTARRILQSLEKMSSPLADAKRIPSIVSSP	1.04269	0.75345	0.94651	105.13	87.314	105.13	46.6224	0.61608	6	10.689
NUP153 S516	NUP153	S	516		iGPS prediction	CDK2	CMGC/CDK/CDC2			0.23069	0.939456	4.48602e-09	P49790	Nuclear pore complex protein Nup153	PINSSQALTNKVQMTSPSSTGSPMFKFSSPI	0.21541	0.18775	0.22598	100.04	87.687	100.04	15.3882	-0.74763	5	4.9611
NUP153 S619	NUP153	S	619		iGPS prediction	CDK2	CMGC/CDK/CDC2			0.40218	1	0.00559363	P49790	Nuclear pore complex protein Nup153	KEGSVLDILKSPGFASPKIDSVAAQPTATSP	0.3869	0.13543	0.58329	93.839	56.143	93.839	67.7228	-1.8801	3	15.598
NUP153 S687	NUP153	S	687		iGPS prediction	CDK2	CMGC/CDK/CDC2			0.09694	1	1.34486e-07	P49790	Nuclear pore complex protein Nup153	KVTDNKCIACQAAKLSPRDTAKQTGIETPNK	0.16906	0.02225	-0.02987	134.14	118.3	134.14	134.14	0.37361	6	7.0638
NUP210 T1844	NUP210	T	1844		iGPS prediction	CDK2	CMGC/CDK/CDC2			0.3309	1	9.53748e-05	Q8TEM1	Nuclear pore membrane glycoprotein 210	HTVCTPRDLAVPAALTPRASPGHSPHYFAAS	0.05291	0.30489	0.28669	100.31	85.37	59.248	59.2475	-1.4713	6	10.097
NUP98 S612	NUP98	S	612		Known kinase (PhosphoSitePlusDB)	CDK2				0.06461	1	2.41098e-11	P52948	Nuclear pore complex protein Nup96;Nuclear pore complex protein Nup98;Nuclear pore complex protein Nup98-Nup96	IKKLVLKNLNNSNLFSPVNRDSENLASPSEY	0.09455	-0.01538	0.01582	135.47	118.72	135.47	68.3295	0.79792	3	2.7324
OFD1 S774	OFD1	S	774		iGPS prediction	CDK2	CMGC/CDK/CDC2			-0.13912	0.957175	0.00752907	O75665	Oral-facial-digital syndrome 1 protein	HIASPSPCPDRMPLPSPTESRHSLSIPPVSS	0.10719	-0.21665	-0.18791	62.088	59.69	62.088	14.3758	-0.13441	3	11.141
OGFR S315	OGFR	S	315		iGPS prediction	CDK2	CMGC/CDK/CDC2			0.01792	1	7.24438e-85	Q9NZT2	Opioid growth factor receptor	LPHPLEGSRKVEEEGSPGDPDHEASTQGRTC	-0.01811	-0.01101	-0.04073	232.7	219.64	232.7	99.2292	-0.40042	7	3.6239
ORC1 S273	ORC1	S	273		iGPS prediction	CDK2	CMGC/CDK/CDC2			0.32251	0.769995	7.55606e-10	Q13415	Origin recognition complex subunit 1	SPGRIKRKVAFSEITSPSKRSQPDKLQTLSP	0.17059	0.27588	0.20132	150.37	111.34	150.37	6.18704	-0.74025	1	NaN
ORC1 S273	ORC1	S	273		Known kinase (PhosphoSitePlusDB)	CDK2				0.32251	0.769995	7.55606e-10	Q13415	Origin recognition complex subunit 1	SPGRIKRKVAFSEITSPSKRSQPDKLQTLSP	0.17059	0.27588	0.20132	150.37	111.34	150.37	6.18704	-0.74025	1	NaN
ORC1 S273	ORC1	S	273		NetworKIN 3 prediction	CDK2	CDK2_CDK3_CDK1_CDK5_group			0.32251	0.769995	7.55606e-10	Q13415	Origin recognition complex subunit 1	SPGRIKRKVAFSEITSPSKRSQPDKLQTLSP	0.17059	0.27588	0.20132	150.37	111.34	150.37	6.18704	-0.74025	1	NaN
ORC2 S280	ORC2	S	280		iGPS prediction	CDK2	CMGC/CDK/CDC2			0.0999	0.990887	0.00242918	Q13416	Origin recognition complex subunit 2	AKLDQQTLRNLLSKVSPSFSAELKQLNQQYE	-0.00436	0.02733	0.21087	78.287	43.519	78.287	20.8623	0.39413	4	11.663
ORC2 S280	ORC2	S	280		NetworKIN 3 prediction	CDK2	CDK2_CDK3_CDK1_CDK5_group			0.0999	0.990887	0.00242918	Q13416	Origin recognition complex subunit 2	AKLDQQTLRNLLSKVSPSFSAELKQLNQQYE	-0.00436	0.02733	0.21087	78.287	43.519	78.287	20.8623	0.39413	4	11.663
ORC2 T116	ORC2	T	116	+	iGPS prediction	CDK2	CMGC/CDK/CDC2			0.22577	1	8.11407e-75	Q13416	Origin recognition complex subunit 2	KHSEKMAKLASELAKTPQKSVSFSLKNDPEI	0.08718	0.17914	0.23501	254.38	209.39	159.75	95.7645	-0.52183	6	6.0655
ORC2 T116	ORC2	T	116	+	Known kinase (PhosphoSitePlusDB)	CDK2				0.22577	1	8.11407e-75	Q13416	Origin recognition complex subunit 2	KHSEKMAKLASELAKTPQKSVSFSLKNDPEI	0.08718	0.17914	0.23501	254.38	209.39	159.75	95.7645	-0.52183	6	6.0655
ORC2 T116	ORC2	T	116	+	NetworKIN 3 prediction	CDK2	CDK2_CDK3_CDK1_CDK5_group			0.22577	1	8.11407e-75	Q13416	Origin recognition complex subunit 2	KHSEKMAKLASELAKTPQKSVSFSLKNDPEI	0.08718	0.17914	0.23501	254.38	209.39	159.75	95.7645	-0.52183	6	6.0655
ORC2 T226	ORC2	T	226	+	iGPS prediction	CDK2	CMGC/CDK/CDC2			0.14483	0.997749	3.2732e-23	Q13416	Origin recognition complex subunit 2	IQAQNRVVSAPVGKETPSKRMKRDKTSDLVE	-0.02757	0.11106	0.19938	179.09	156.25	130.64	26.4812	-0.0057266	14	16.986
ORC2 T226	ORC2	T	226	+	Known kinase (PhosphoSitePlusDB)	CDK2				0.14483	0.997749	3.2732e-23	Q13416	Origin recognition complex subunit 2	IQAQNRVVSAPVGKETPSKRMKRDKTSDLVE	-0.02757	0.11106	0.19938	179.09	156.25	130.64	26.4812	-0.0057266	14	16.986
ORC2 T226	ORC2	T	226	+	NetworKIN 3 prediction	CDK2	CDK2_CDK3_CDK1_CDK5_group			0.14483	0.997749	3.2732e-23	Q13416	Origin recognition complex subunit 2	IQAQNRVVSAPVGKETPSKRMKRDKTSDLVE	-0.02757	0.11106	0.19938	179.09	156.25	130.64	26.4812	-0.0057266	14	16.986
ORC6 T195	ORC6	T	195		iGPS prediction	CDK2	CMGC/CDK/CDC2			0.41684	1	2.1409e-31	Q9Y5N6	Origin recognition complex subunit 6	EKIGQQVDREPGDVATPPRKRKKIVVEAPAK	0.31241	0.44404	0.37516	169.84	120.5	160.15	160.147	0.48684	15	7.7194
ORC6 T195	ORC6	T	195		NetworKIN 3 prediction	CDK2	CDK2_CDK3_CDK1_CDK5_group			0.41684	1	2.1409e-31	Q9Y5N6	Origin recognition complex subunit 6	EKIGQQVDREPGDVATPPRKRKKIVVEAPAK	0.31241	0.44404	0.37516	169.84	120.5	160.15	160.147	0.48684	15	7.7194
PAICS S27	PAICS	S	27		Known kinase (PhosphoSitePlusDB)	CDK2		+		1.11036	1	4.33492e-12	P22234	Multifunctional protein ADE2;Phosphoribosylaminoimidazole carboxylase;Phosphoribosylaminoimidazole-succinocarboxamide synthase	KLYEGKTKEVYELLDSPGKVLLQSKDQITAG	1.17147	1.05253	1.04125	167.03	129.48	131.45	94.5037	0.66447	10	5.1093
PARN S619	PARN	S	619		iGPS prediction	CDK2	CMGC/CDK/CDC2			0.09153	1	9.21583e-29	O95453	Poly(A)-specific ribonuclease PARN	GRKKAKKLKRMKKELSPAGSISKNSPATLFE	0.18409	0.0148	0.00028	208.01	134.74	191.15	67.5275	0.3763	15	8.1767
PARN S623	PARN	S	623		iGPS prediction	CDK2	CMGC/CDK/CDC2			0.09153	0.961059	0.00212939	O95453	Poly(A)-specific ribonuclease PARN	AKKLKRMKKELSPAGSISKNSPATLFEVPDT	0.18409	0.0148	0.00028	79.036	72.743	79.036	13.9234	0.16986	9	7.3089
PCM1 S65	PCM1	S	65		iGPS prediction	CDK2	CMGC/CDK/CDC2			-0.08901	1	9.9904e-108	Q15154	Pericentriolar material 1 protein	KKFGVESDKRVTNDISPESSPGVGRRRTKTP	0.04089	-0.2026	-0.19777	277.32	256.07	277.32	64.9065	-0.40333	20	11.333
PCM1 S861	PCM1	S	861		iGPS prediction	CDK2	CMGC/CDK/CDC2			0.17773	0.99645	2.31085e-11	Q15154	Pericentriolar material 1 protein	LMAEHQRRQGLAETASPVAVSLRSDGSENLC	0.4902	0.0472	0.14694	95.5	89.383	58.024	26.7271	0.60712	6	20.366
PCNT S3274	PCNT	S	3274		iGPS prediction	CDK2	CMGC/CDK/CDC2	+		0.75455	0.999897	1.66434e-10	O95613	Pericentrin	HTRDPARGRRLAAAASPHSGGRATPSPNSRL	0.74336	0.68984	0.70576	155.57	128.42	131.86	39.8911	0.28249	3	0.81679
PDCD4 S94	PDCD4	S	94		iGPS prediction	CDK2	CMGC/CDK/CDC2			0.02871	0.997805	3.15388e-06	Q53EL6	Programmed cell death protein 4	DSGSDALRSGLTVPTSPKGRLLDRRSRSGKG	0.10361	-0.04519	-0.02603	118.73	103.3	118.73	26.5792	0.17004	11	9.2883
PDLIM5 S111	PDLIM5	S	111		iGPS prediction	CDK2	CMGC/CDK/CDC2			0.46174	0.907814	5.01224e-16	Q96HC4	PDZ and LIM domain protein 5	QKGEPKEVVKPVPITSPAVSKVTSTNNMAYN	0.36921	0.41511	0.47065	132.9	117.51	52.19	10.0718	0.88266	1	NaN
PDS5B S1166	PDS5B	S	1166		iGPS prediction	CDK2	CMGC/CDK/CDC2			0.16941	0.993991	3.19166e-157	Q9NTI5	Sister chromatid cohesion protein PDS5 homolog B	RMETVSNASSSSNPSSPGRIKGRLDSSEMDH	0.00264	0.20579	0.24717	296.91	296.91	139.69	22.3094	-1.1274	15	9.9309
PDS5B S1283	PDS5B	S	1283		iGPS prediction	CDK2	CMGC/CDK/CDC2			-0.00745	1	9.4379e-156	Q9NTI5	Sister chromatid cohesion protein PDS5 homolog B	KRLKEDILENEDEQNSPPKKGKRGRPPKPLG	-0.04182	0.24013	0.0253	303.04	283.79	115.02	115.021	-0.80766	6	11.344
PDS5B S1358	PDS5B	S	1358		iGPS prediction	CDK2	CMGC/CDK/CDC2			0.02913	1	1.38632e-74	Q9NTI5	Sister chromatid cohesion protein PDS5 homolog B	SKQHRVSRRAQQRAESPESSAIESTQSTPQK	-0.08984	-0.00189	-0.01655	234.04	234.04	228.46	70.9228	0.032984	6	5.9282
PDS5B S1383	PDS5B	S	1383		iGPS prediction	CDK2	CMGC/CDK/CDC2			-0.08818	0.977644	3.27175e-05	Q9NTI5	Sister chromatid cohesion protein PDS5 homolog B	QSTPQKGRGRPSKTPSPSQPKKNVRVGRSKQ	-0.1901	-0.16807	-0.04317	95.205	87.291	95.205	16.4248	0.98197	6	6.4648
PDS5B T1370	PDS5B	T	1370		iGPS prediction	CDK2	CMGC/CDK/CDC2			0.0968	0.863298	2.89069e-30	Q9NTI5	Sister chromatid cohesion protein PDS5 homolog B	RAESPESSAIESTQSTPQKGRGRPSKTPSPS	0.08152	0.22001	0.24658	135.3	125.23	68.835	9.20651	0.63334	1	NaN
PDS5B T1370	PDS5B	T	1370		Known kinase (PhosphoSitePlusDB)	CDK2				0.0968	0.863298	2.89069e-30	Q9NTI5	Sister chromatid cohesion protein PDS5 homolog B	RAESPESSAIESTQSTPQKGRGRPSKTPSPS	0.08152	0.22001	0.24658	135.3	125.23	68.835	9.20651	0.63334	1	NaN
PDS5B T1381	PDS5B	T	1381		iGPS prediction	CDK2	CMGC/CDK/CDC2			-0.08818	0.996344	3.27175e-05	Q9NTI5	Sister chromatid cohesion protein PDS5 homolog B	STQSTPQKGRGRPSKTPSPSQPKKNVRVGRS	-0.1901	-0.16807	-0.04317	95.205	87.291	95.205	26.1237	0.98197	6	6.4648
PER2 S977	PER2	S	977		iGPS prediction	CDK2	CMGC/CDK/CDC2			0.04754	1	0.00444929	O15055	Period circadian protein homolog 2	CPATRATPPSAMGRASPPLFQSRSSSPLQLN	0.03226	-0.00315	0.00821	77.674	53.921	77.674	74.6323	0.085089	3	0.47813
PIKFYVE S1544	PIKFYVE	S	1544		iGPS prediction	CDK2	CMGC/CDK/CDC2			0.1956	1	0.000571744	Q9Y2I7	1-phosphatidylinositol 3-phosphate 5-kinase	RLRQGEESKISAMDASPRNISPGLQNGEKED	0.1167	0.17481	0.15835	147.24	123.16	129.34	82.1888	-0.32041	13	19.159
PIKFYVE S1714	PIKFYVE	S	1714		iGPS prediction	CDK2	CMGC/CDK/CDC2			-0.01543	0.877707	4.36674e-06	Q9Y2I7	1-phosphatidylinositol 3-phosphate 5-kinase	GLPTNSTSDSRPKSSSPIRLPEMSGGQTNRT	0.06715	-0.15998	-0.21051	64.589	57.172	59.252	11.5724	1.5443	2	9.5978
PIKFYVE S299	PIKFYVE	S	299		iGPS prediction	CDK2	CMGC/CDK/CDC2			0.29971	1	4.56876e-20	Q9Y2I7	1-phosphatidylinositol 3-phosphate 5-kinase	PLSTRLVSVQEDAGKSPARNRSASITNLSLD	0.25889	0.26161	0.25595	168.42	149.17	168.42	91.5973	0.076462	6	1.9926
PKMYT1 S143	PKMYT1	S	143		iGPS prediction	CDK2	CMGC/CDK/CDC2			0.03956	0.99994	0.0022677	Q99640	Membrane-associated tyrosine- and threonine-specific cdc2-inhibitory kinase	RSKEDGRLYAVKRSMSPFRGPKDRARKLAEV	0.00478	0.13886	-0.00923	89.561	73.931	70.942	42.2334	-0.073616	3	6.2654
PKMYT1 S143	PKMYT1	S	143		NetworKIN 3 prediction	CDK2	CDK2_CDK3_CDK1_CDK5_group			0.03956	0.99994	0.0022677	Q99640	Membrane-associated tyrosine- and threonine-specific cdc2-inhibitory kinase	RSKEDGRLYAVKRSMSPFRGPKDRARKLAEV	0.00478	0.13886	-0.00923	89.561	73.931	70.942	42.2334	-0.073616	3	6.2654
PKN1 S562	PKN1	S	562		iGPS prediction	CDK2	CMGC/CDK/CDC2			0.29619	0.989771	1.14503e-14	Q16512	Serine/threonine-protein kinase N1	DISVEKLNLGTDSDSSPQKSSRDPPSSPSSL	0.14976	0.38065	0.01195	155.1	112.15	144.41	19.9075	-0.92325	2	12.852
PML S518	PML	S	518		Known kinase (PhosphoSitePlusDB)	CDK2				-0.26495	1	2.52587e-11	P29590	Protein PML	RSSPEQPRPSTSKAVSPPHLDGPPSPRSPVI	0.07191	-0.37967	-0.32285	111.7	86.088	47.499	47.499	-1.4235	7	14.58
PML T867	PML	T	867		iGPS prediction	CDK2	CMGC/CDK/CDC2			0.21039	0.888361	0.0022283	P29590	Protein PML	GLLEGPALARAEGVSTPLAGRGLAERASQQS	0.15323	0.16376	0.17055	86.803	86.803	75.012	9.00774	-0.84301	3	1.8818
POLA1 S209	POLA1	S	209		iGPS prediction	CDK2	CMGC/CDK/CDC2	+		0.95248	1	0.00312339	P09884	DNA polymerase alpha catalytic subunit	FSVHTATAVPSGKIASPVSRKEPPLTPVPLK	1.06735	0.90585	1.08023	133.13	85.531	133.13	66.8353	0.42499	6	15.827
POLA1 S209	POLA1	S	209		NetworKIN 3 prediction	CDK2	CDK2_CDK3_CDK1_CDK5_group	+		0.95248	1	0.00312339	P09884	DNA polymerase alpha catalytic subunit	FSVHTATAVPSGKIASPVSRKEPPLTPVPLK	1.06735	0.90585	1.08023	133.13	85.531	133.13	66.8353	0.42499	6	15.827
POLA2 S141	POLA2	S	141		iGPS prediction	CDK2	CMGC/CDK/CDC2			-0.12958	1	7.90316e-43	Q14181	DNA polymerase alpha subunit B	STPETPLTKRSVSTRSPHQLLSPSSFSPSAT	-0.19448	-0.36521	-0.12404	171.19	158.65	119.69	82.115	-0.62051	5	7.3545
POLA2 S141	POLA2	S	141		NetworKIN 3 prediction	CDK2	CDK2_CDK3_CDK1_CDK5_group			-0.12958	1	7.90316e-43	Q14181	DNA polymerase alpha subunit B	STPETPLTKRSVSTRSPHQLLSPSSFSPSAT	-0.19448	-0.36521	-0.12404	171.19	158.65	119.69	82.115	-0.62051	5	7.3545
POLA2 S152	POLA2	S	152		iGPS prediction	CDK2	CMGC/CDK/CDC2	+		0.83188	0.988608	1.49883e-28	Q14181	DNA polymerase alpha subunit B	VSTRSPHQLLSPSSFSPSATPSQKYNSRSNR	0.87894	0.78525	0.7488	125.35	111.74	113.31	20.4245	1.374	3	3.3965
POLA2 S152	POLA2	S	152		NetworKIN 3 prediction	CDK2	CDK2_CDK3_CDK1_CDK5_group	+		0.83188	0.988608	1.49883e-28	Q14181	DNA polymerase alpha subunit B	VSTRSPHQLLSPSSFSPSATPSQKYNSRSNR	0.87894	0.78525	0.7488	125.35	111.74	113.31	20.4245	1.374	3	3.3965
POLA2 T127	POLA2	T	127		iGPS prediction	CDK2	CMGC/CDK/CDC2			0.5565	0.985159	3.23148e-06	Q14181	DNA polymerase alpha subunit B	SYTTPSKGSQKRAISTPETPLTKRSVSTRSP	0.62959	0.50987	0.40728	103.76	91.493	97.129	18.2276	-1.5819	8	5.2448
POLA2 T127	POLA2	T	127		NetworKIN 3 prediction	CDK2	CDK2_CDK3_CDK1_CDK5_group			0.5565	0.985159	3.23148e-06	Q14181	DNA polymerase alpha subunit B	SYTTPSKGSQKRAISTPETPLTKRSVSTRSP	0.62959	0.50987	0.40728	103.76	91.493	97.129	18.2276	-1.5819	8	5.2448
POLA2 T130	POLA2	T	130		iGPS prediction	CDK2	CMGC/CDK/CDC2			1.00036	0.992155	1.53907e-06	Q14181	DNA polymerase alpha subunit B	TPSKGSQKRAISTPETPLTKRSVSTRSPHQL	0.94694	0.99188	-1.63719	118.08	118.08	77.664	21.2039	0.65535	4	186.46
POLA2 T130	POLA2	T	130		NetworKIN 3 prediction	CDK2	CDK2_CDK3_CDK1_CDK5_group			1.00036	0.992155	1.53907e-06	Q14181	DNA polymerase alpha subunit B	TPSKGSQKRAISTPETPLTKRSVSTRSPHQL	0.94694	0.99188	-1.63719	118.08	118.08	77.664	21.2039	0.65535	4	186.46
POLDIP3 S368	POLDIP3	S	368		iGPS prediction	CDK2	CMGC/CDK/CDC2	+		0.69706	0.99932	0.00125485	Q9BY77	Polymerase delta-interacting protein 3	NVITSDQPILLRLSDSPSMKKESELPRRVNS	0.68507	0.66301	0.61196	140.24	77.778	140.24	31.68	-0.096724	6	14.811
POLR2A S1878	POLR2A	S	1878		iGPS prediction	CDK2	CMGC/CDK/CDC2			0.0345	0.999341	1.63274e-11	P24928	DNA-directed RNA polymerase II subunit RPB1	TSPKYSPTSPKYSPTSPTYSPTTPKYSPTSP	-0.03092	0.00773	-0.01429	121.82	115.1	121.82	32.4571	-0.030274	3	2.5013
POLR2A S1892	POLR2A	S	1892		iGPS prediction	CDK2	CMGC/CDK/CDC2			-0.09942	0.978568	3.6162e-28	P24928	DNA-directed RNA polymerase II subunit RPB1	TSPTYSPTTPKYSPTSPTYSPTSPVYTPTSP	-0.33184	0.04219	-0.14821	114.57	109.57	86.08	19.4663	-0.11413	4	11.567
POLR2A S1913	POLR2A	S	1913		iGPS prediction	CDK2	CMGC/CDK/CDC2			0.07902	0.997758	3.7023e-19	P24928	DNA-directed RNA polymerase II subunit RPB1	TSPVYTPTSPKYSPTSPTYSPTSPKYSPTSP	0.05002	0.07067	-0.02319	162.26	123.56	162.26	28.7361	-0.8295	5	2.8008
POLR2A S1917	POLR2A	S	1917		iGPS prediction	CDK2	CMGC/CDK/CDC2			0.00806	0.969347	3.91113e-13	P24928	DNA-directed RNA polymerase II subunit RPB1	YTPTSPKYSPTSPTYSPTSPKYSPTSPTYSP	-0.14958	0.01784	0.000560001	138.98	104.56	116.73	16.3391	0.20757	1	NaN
POLR2A S1917	POLR2A	S	1917		Known kinase (PhosphoSitePlusDB)	CDK2				0.00806	0.969347	3.91113e-13	P24928	DNA-directed RNA polymerase II subunit RPB1	YTPTSPKYSPTSPTYSPTSPKYSPTSPTYSP	-0.14958	0.01784	0.000560001	138.98	104.56	116.73	16.3391	0.20757	1	NaN
POLR2A S1920	POLR2A	S	1920		iGPS prediction	CDK2	CMGC/CDK/CDC2			-0.0488	0.962949	1.4078e-16	P24928	DNA-directed RNA polymerase II subunit RPB1	TSPKYSPTSPTYSPTSPKYSPTSPTYSPTSP	-0.10934	-0.05675	-0.03044	157.91	101.66	130.5	14.7801	0.28859	1	NaN
POLR2B S487	POLR2B	S	487		iGPS prediction	CDK2	CMGC/CDK/CDC2			0.47301	1	0.0129297	P30876	DNA-directed RNA polymerase II subunit RPB2	RLTFASTLSHLRRLNSPIGRDGKLAKPRQLH	0.32283	0.47994	0.42422	86.879	38.851	73.632	73.6317	-0.2219	3	6.7322
POLR2C S124	POLR2C	S	124		iGPS prediction	CDK2	CMGC/CDK/CDC2			0.13816	0.998856	0.00165133	P19387	DNA-directed RNA polymerase II subunit RPB3	EDQTRHVTSRDLISNSPRVIPVTSRNRDNDP	0.23022	0.0652	0.08937	98.257	68.483	98.257	29.4102	0.43464	3	4.9072
POU3F2 S341	POU3F2	S	341		iGPS prediction	CDK2	CMGC/CDK/CDC2			0.19724	0.938432	7.12519e-38	P20265	POU domain, class 3, transcription factor 2	PLLNKWLEEADSSSGSPTSIDKIAAQGRKRK	0.10825	0.21821	0.09708	173.43	159.56	170.04	14.3336	-0.66935	5	6.2713
PPP1R35 S47	PPP1R35	S	47		Known kinase (PhosphoSitePlusDB)	CDK2				-0.11458	0.784319	1.67589e-20	Q8TAP8	Protein phosphatase 1 regulatory subunit 35	QLRAPVPEPGLDLSLSPRPDSPQPRHGSPGR	0.06756	-0.02373	-0.16337	96.505	88.187	96.505	5.60543	-0.11512	1	NaN
PPP1R35 S52	PPP1R35	S	52		Known kinase (PhosphoSitePlusDB)	CDK2				0.05283	0.99975	1.67589e-20	Q8TAP8	Protein phosphatase 1 regulatory subunit 35	VPEPGLDLSLSPRPDSPQPRHGSPGRRKGRA	0.06756	-0.02373	-0.16337	96.505	88.187	96.505	34.9664	-0.11512	1	NaN
PPP3CB S471	PPP3CB	S	471		iGPS prediction	CDK2	CMGC/CDK/CDC2			-0.07081	1	0.00739255	P16298	Serine/threonine-protein phosphatase 2B catalytic subunit beta isoform	ATVEAIEAEKAIRGFSPPHRICSFEEAKGLD	-0.13391	-0.07719	-0.1196	96.311	96.311	96.311	96.3109	0.19685	3	3.0564
PRC1 T481	PRC1	T	481	+	iGPS prediction	CDK2	CMGC/CDK/CDC2	+		0.6814	1	0.00190344	O43663	Protein regulator of cytokinesis 1	SAPRTPSKRRGLAPNTPGKARKLNTTTMSNA	0.63906	0.63333	0.72849	103.69	67.262	68.515	68.5154	-0.13114	7	6.5526
PRC1 T481	PRC1	T	481	+	NetworKIN 3 prediction	CDK2	CDK2_CDK3_CDK1_CDK5_group	+		0.6814	1	0.00190344	O43663	Protein regulator of cytokinesis 1	SAPRTPSKRRGLAPNTPGKARKLNTTTMSNA	0.63906	0.63333	0.72849	103.69	67.262	68.515	68.5154	-0.13114	7	6.5526
PRKAR1A S83	PRKAR1A	S	83	+	iGPS prediction	CDK2	CMGC/CDK/CDC2			-0.09721	1	1.90642e-38	P10644	cAMP-dependent protein kinase type I-alpha regulatory subunit;cAMP-dependent protein kinase type I-alpha regulatory subunit, N-terminally processed	LQKAGTRTDSREDEISPPPPNPVVKGRRRRG	-0.12529	-0.14384	-0.13173	173.03	141.91	110.35	110.347	0.058708	20	7.5184
PRKAR1A S83	PRKAR1A	S	83	+	Known kinase (PhosphoSitePlusDB)	CDK2				-0.09721	1	1.90642e-38	P10644	cAMP-dependent protein kinase type I-alpha regulatory subunit;cAMP-dependent protein kinase type I-alpha regulatory subunit, N-terminally processed	LQKAGTRTDSREDEISPPPPNPVVKGRRRRG	-0.12529	-0.14384	-0.13173	173.03	141.91	110.35	110.347	0.058708	20	7.5184
PRKCA S319	PRKCA	S	319		iGPS prediction	CDK2	CMGC/CDK/CDC2			-0.10743	0.999936	7.78893e-06	P17252	Protein kinase C alpha type	KFEKAKLGPAGNKVISPSEDRKQPSNNLDRV	-0.19954	-0.15406	-0.08724	110.47	89.174	110.47	41.9486	1.3042	11	8.8627
PRRC2C S2105	PRRC2C	S	2105		iGPS prediction	CDK2	CMGC/CDK/CDC2			-0.003	1	6.06923e-07	Q9Y520	Protein PRRC2C	QPRAGPIKAQKLPDLSPVENKEHKPGPIGKE	0.05648	-0.04963	-0.06979	159.65	159.65	159.65	159.649	0.80142	3	3.4086
PSMA5 S56	PSMA5	S	56		iGPS prediction	CDK2	CMGC/CDK/CDC2			-0.28423	0.98742	1.80259e-05	P28066	Proteasome subunit alpha type-5	QTSEGVCLAVEKRITSPLMEPSSIEKIVEID	-0.22131	-0.42971	-0.31783	90.861	90.861	64.04	18.9555	0.22569	6	5.9115
PSMA5 S56	PSMA5	S	56		NetworKIN 3 prediction	CDK2	CDK2_CDK3_CDK1_CDK5_group			-0.28423	0.98742	1.80259e-05	P28066	Proteasome subunit alpha type-5	QTSEGVCLAVEKRITSPLMEPSSIEKIVEID	-0.22131	-0.42971	-0.31783	90.861	90.861	64.04	18.9555	0.22569	6	5.9115
PSMD2 S16	PSMD2	S	16		NetworKIN 3 prediction	CDK2	CDK2_CDK3_CDK1_CDK5_group			-0.00848	1	3.12012e-30	Q13200	26S proteasome non-ATPase regulatory subunit 2	MEEGGRDKAPVQPQQSPAAAPGGTDEKPSGK	-0.0317	-0.01143	0.02982	118.61	112.24	118.61	72.4625	0.26028	9	4.8499
PTPN2 S304	PTPN2	S	304		iGPS prediction	CDK2	CMGC/CDK/CDC2			0.44594	1	7.15843e-22	P17706	Tyrosine-protein phosphatase non-receptor type 2	WKELSKEDLSPAFDHSPNKIMTEKYNGNRIG	0.31917	0.46504	0.57975	123.58	116.1	123.58	85.4756	-0.65803	8	12.643
PTPN2 S304	PTPN2	S	304		NetworKIN 3 prediction	CDK2	CDK2_CDK3_CDK1_CDK5_group			0.44594	1	7.15843e-22	P17706	Tyrosine-protein phosphatase non-receptor type 2	WKELSKEDLSPAFDHSPNKIMTEKYNGNRIG	0.31917	0.46504	0.57975	123.58	116.1	123.58	85.4756	-0.65803	8	12.643
PTTG1 S165	PTTG1	S	165		iGPS prediction	CDK2	CMGC/CDK/CDC2		+	-0.46289	1	2.71147e-05	O95997	Securin	DEERELEKLFQLGPPSPVKMPSPPWESNLLQ	-0.63515	-0.50952	-0.48694	101.43	96.117	63.185	63.1853	-0.12313	3	6.8311
PYCR2 S304	PYCR2	S	304		Known kinase (PhosphoSitePlusDB)	CDK2				0.05395	0.977133	3.04576e-87	Q96C36	Pyrroline-5-carboxylate reductase 2	RVKLESPTVSTLTPSSPGKLLTRSLALGGKK	0.16817	-0.10261	0.02927	241.71	218.24	102.19	16.3096	0.42891	6	10.177
RAD18 S158	RAD18	S	158		iGPS prediction	CDK2	CMGC/CDK/CDC2	+		0.78643	0.998975	2.18057e-10	Q9NS91	E3 ubiquitin-protein ligase RAD18	GSTSELLIKENKSKFSPQKEASPAAKTKETR	0.66072	0.76665	0.8165	123.36	104.74	101.62	29.8874	-0.62143	1	NaN
RAD18 S164	RAD18	S	164		iGPS prediction	CDK2	CMGC/CDK/CDC2	+		0.78643	1	2.18057e-10	Q9NS91	E3 ubiquitin-protein ligase RAD18	LIKENKSKFSPQKEASPAAKTKETRSVEEIA	0.66072	0.76665	0.8165	123.36	104.74	123.36	84.0875	-1.1347	6	16.51
RAD18 S471	RAD18	S	471		iGPS prediction	CDK2	CMGC/CDK/CDC2			0.22786	0.999999	5.94666e-12	Q9NS91	E3 ubiquitin-protein ligase RAD18	AWEASHKNDLQDTEISPRQNRRTRAAESAEI	0.22314	0.14367	0.17907	164.3	127.31	146.77	59.9671	0.99159	3	1.7546
RAD18 T118	RAD18	T	118		iGPS prediction	CDK2	CMGC/CDK/CDC2	+		1.37323	1	0.00459201	Q9NS91	E3 ubiquitin-protein ligase RAD18	SPASSSSKNLAVKVYTPVASRQSLKQGSRLM	1.30982	1.37474	1.19896	133.23	108.39	133.23	66.114	-0.48672	4	17.282
RALBP1 S11	RALBP1	S	11		iGPS prediction	CDK2	CMGC/CDK/CDC2			0.12168	0.80662	1.9706e-33	Q15311	RalA-binding protein 1	_____MTECFLPPTSSPSEHRRVEHGSGLTR	-0.07434	0.07505	0.23217	171.98	165.33	153.75	6.65736	-0.39733	1	NaN
RALBP1 S34	RALBP1	S	34		iGPS prediction	CDK2	CMGC/CDK/CDC2	+		0.53047	0.986345	1.0809e-16	Q15311	RalA-binding protein 1	EHGSGLTRTPSSEEISPTKFPGLYRTGEPSP	0.50436	0.47533	0.65971	112.47	107.42	112.47	19.0652	-1.3917	4	6.5828
RALY S135	RALY	S	135		Known kinase (PhosphoSitePlusDB)	CDK2				-0.05289	1	1.52513e-05	Q9UKM9	RNA-binding protein Raly	RDDFYDRLFDYRGRLSPVPVPRAVPVKRPRV	-0.12777	-0.06983	-0.08113	142.39	124.73	77.533	77.5333	-0.22894	38	6.1766
RANBP2 S21	RANBP2	S	21		iGPS prediction	CDK2	CMGC/CDK/CDC2			0.52567	0.966559	1.36474e-17	P49792	E3 SUMO-protein ligase RanBP2;Putative peptidyl-prolyl cis-trans isomerase	ADVERYIASVQGSTPSPRQKSMKGFYFAKLY	0.289	0.47904	0.62721	164.41	144.2	96.208	15.4694	-2.4982	3	12.962
RANBP2 S2276	RANBP2	S	2276	+	iGPS prediction	CDK2	CMGC/CDK/CDC2			0.20864	0.999718	1.00924e-08	P49792	E3 SUMO-protein ligase RanBP2;Putative peptidyl-prolyl cis-trans isomerase	GESTTGFNFSFKSALSPSKSPAKLNQSGTSV	0.16792	0.1742	0.15985	147.83	119.05	136.1	35.5214	0.14549	3	6.85
RANBP2 S2280	RANBP2	S	2280	+	iGPS prediction	CDK2	CMGC/CDK/CDC2			0.20864	0.999676	6.92851e-07	P49792	E3 SUMO-protein ligase RanBP2;Putative peptidyl-prolyl cis-trans isomerase	TGFNFSFKSALSPSKSPAKLNQSGTSVGTDE	0.16792	0.1742	0.15985	132.15	111.42	132.15	34.8858	-0.23529	1	NaN
RANBP2 S2510	RANBP2	S	2510		iGPS prediction	CDK2	CMGC/CDK/CDC2			0.19283	1	0.00800456	P49792	E3 SUMO-protein ligase RanBP2;Putative peptidyl-prolyl cis-trans isomerase	VEVSSTSETTPKAVVSPPKFVFGSESVKSIF;VEVSSTSETTTKAVVSPPKFVFGSESVKRIF	0.08489	0.1462	0.15623	93.178	55.45	93.178	93.1779	-0.11274	3	3.975
RANBP2 S3207	RANBP2	S	3207		iGPS prediction	CDK2	CMGC/CDK/CDC2			0.25544	0.999836	0.00238928	P49792	E3 SUMO-protein ligase RanBP2;Putative peptidyl-prolyl cis-trans isomerase	VKDGMDTVKKIESFGSPKGSVCRRITITECG	0.0275	0.2753	0.25373	103.91	57.463	103.91	37.8537	1.3705	4	14.299
RANBP2 S781	RANBP2	S	781		iGPS prediction	CDK2	CMGC/CDK/CDC2			0.18498	0.994525	4.49914e-17	P49792	E3 SUMO-protein ligase RanBP2;Putative peptidyl-prolyl cis-trans isomerase	GSLRNADSEIKHSTPSPTRYSLSPSKSYKYS	0.00592	0.1012	0.19829	136.53	131.28	121.77	23.4805	-0.21978	15	11.613
RANBP2 S788	RANBP2	S	788		iGPS prediction	CDK2	CMGC/CDK/CDC2			0.24708	0.994766	4.49914e-17	P49792	E3 SUMO-protein ligase RanBP2;Putative peptidyl-prolyl cis-trans isomerase	SEIKHSTPSPTRYSLSPSKSYKYSPKTPPRW	0.1697	0.1472	0.21087	136.53	131.28	103.55	22.7914	-0.12757	1	NaN
RANBP2 S948	RANBP2	S	948		iGPS prediction	CDK2	CMGC/CDK/CDC2			0.3058	0.99733	0.0061239	P49792	E3 SUMO-protein ligase RanBP2;Putative peptidyl-prolyl cis-trans isomerase	MFSQEMYGPPALRFESPATGILSPRGDDYFN	0.22167	0.25917	0.42089	53.448	49.274	53.448	25.7663	0.43783	3	8.2848
RANBP2 S955	RANBP2	S	955		iGPS prediction	CDK2	CMGC/CDK/CDC2			-0.0284	0.999969	4.13059e-07	P49792	E3 SUMO-protein ligase RanBP2;Putative peptidyl-prolyl cis-trans isomerase	GPPALRFESPATGILSPRGDDYFNYNVQQTS	-0.11346	-0.0554	-0.02093	130.01	122.03	103.13	45.0527	-0.18916	5	4.122
RANBP2 T1412	RANBP2	T	1412		iGPS prediction	CDK2	CMGC/CDK/CDC2			0.16221	1	0.011222	P49792	E3 SUMO-protein ligase RanBP2;Putative peptidyl-prolyl cis-trans isomerase	PKTSPENVQDRFALVTPKKEGHWDCSICLVR	0.10428	0.11558	0.32305	119.62	34.828	89.029	89.0288	0.51091	3	9.3593
RANBP2 T779	RANBP2	T	779		iGPS prediction	CDK2	CMGC/CDK/CDC2			0.03422	0.949233	1.00906e-12	P49792	E3 SUMO-protein ligase RanBP2;Putative peptidyl-prolyl cis-trans isomerase	KNGSLRNADSEIKHSTPSPTRYSLSPSKSYK	0.02316	0.07545	-0.01457	115.85	107.5	109.22	12.9867	-0.30926	1	NaN
RAP1GAP S484	RAP1GAP	S	484		iGPS prediction	CDK2	CMGC/CDK/CDC2			0.01278	0.884507	1.47907e-15	P47736	Rap1 GTPase-activating protein 1	DLAKAAGISLIVPGKSPTRKKSGPFGSRRSS	0.0062	-0.03042	-0.09299	127.32	115.61	127.32	8.84146	0.72138	8	7.8954
RB1 S249	RB1	S	249	+	iGPS prediction	CDK2	CMGC/CDK/CDC2			0.75326	1	1.15416e-09	P06400	Retinoblastoma-associated protein	LLKEPYKTAVIPINGSPRTPRRGQNRSARIA	0.42386	0.74155	0.80385	150.85	140.3	150.85	97.2835	-0.50752	7	7.2474
RB1 S249	RB1	S	249	+	Known kinase (PhosphoSitePlusDB)	CDK2				0.75326	1	1.15416e-09	P06400	Retinoblastoma-associated protein	LLKEPYKTAVIPINGSPRTPRRGQNRSARIA	0.42386	0.74155	0.80385	150.85	140.3	150.85	97.2835	-0.50752	7	7.2474
RB1 S249	RB1	S	249	+	NetworKIN 3 prediction	CDK2	CDK2_CDK3_CDK1_CDK5_group			0.75326	1	1.15416e-09	P06400	Retinoblastoma-associated protein	LLKEPYKTAVIPINGSPRTPRRGQNRSARIA	0.42386	0.74155	0.80385	150.85	140.3	150.85	97.2835	-0.50752	7	7.2474
RB1 S788	RB1	S	788	+	iGPS prediction	CDK2	CMGC/CDK/CDC2			-0.34962	0.999998	2.22192e-10	P06400	Retinoblastoma-associated protein	STRPPTLSPIPHIPRSPYKFPSSPLRIPGGN	-0.3649	-0.38209	-0.3508	158.38	158.38	137.89	57.14	-0.24387	5	8.4513
RB1 S788	RB1	S	788	+	NetworKIN 3 prediction	CDK2	CDK2_CDK3_CDK1_CDK5_group			-0.34962	0.999998	2.22192e-10	P06400	Retinoblastoma-associated protein	STRPPTLSPIPHIPRSPYKFPSSPLRIPGGN	-0.3649	-0.38209	-0.3508	158.38	158.38	137.89	57.14	-0.24387	5	8.4513
RB1 S795	RB1	S	795	+	iGPS prediction	CDK2	CMGC/CDK/CDC2			-0.0934	0.999715	2.22192e-10	P06400	Retinoblastoma-associated protein	SPIPHIPRSPYKFPSSPLRIPGGNIYISPLK	-0.12125	-0.11813	-0.14219	158.38	158.38	132.38	35.4441	0.07645	4	1.0164
RB1 S795	RB1	S	795	+	NetworKIN 3 prediction	CDK2	CDK2_CDK3_CDK1_CDK5_group			-0.0934	0.999715	2.22192e-10	P06400	Retinoblastoma-associated protein	SPIPHIPRSPYKFPSSPLRIPGGNIYISPLK	-0.12125	-0.11813	-0.14219	158.38	158.38	132.38	35.4441	0.07645	4	1.0164
RB1 S807	RB1	S	807	+	iGPS prediction	CDK2	CMGC/CDK/CDC2			-0.05023	1	5.57244e-07	P06400	Retinoblastoma-associated protein	FPSSPLRIPGGNIYISPLKSPYKISEGLPTP	-0.06551	0.02472	-0.28286	127.83	102.9	127.83	88.2534	0.33148	4	8.7817
RB1 S807	RB1	S	807	+	Known kinase (PhosphoSitePlusDB)	CDK2				-0.05023	1	5.57244e-07	P06400	Retinoblastoma-associated protein	FPSSPLRIPGGNIYISPLKSPYKISEGLPTP	-0.06551	0.02472	-0.28286	127.83	102.9	127.83	88.2534	0.33148	4	8.7817
RB1 S807	RB1	S	807	+	NetworKIN 3 prediction	CDK2	CDK2_CDK3_CDK1_CDK5_group			-0.05023	1	5.57244e-07	P06400	Retinoblastoma-associated protein	FPSSPLRIPGGNIYISPLKSPYKISEGLPTP	-0.06551	0.02472	-0.28286	127.83	102.9	127.83	88.2534	0.33148	4	8.7817
RB1 T252	RB1	T	252	+	iGPS prediction	CDK2	CMGC/CDK/CDC2			0.75326	0.999996	7.42259e-05	P06400	Retinoblastoma-associated protein	EPYKTAVIPINGSPRTPRRGQNRSARIAKQL	0.42386	0.74155	0.80385	70.114	61.317	70.114	54.389	-0.4351	1	NaN
RB1 T252	RB1	T	252	+	Known kinase (PhosphoSitePlusDB)	CDK2				0.75326	0.999996	7.42259e-05	P06400	Retinoblastoma-associated protein	EPYKTAVIPINGSPRTPRRGQNRSARIAKQL	0.42386	0.74155	0.80385	70.114	61.317	70.114	54.389	-0.4351	1	NaN
RB1 T252	RB1	T	252	+	NetworKIN 3 prediction	CDK2	CDK2_CDK3_CDK1_CDK5_group			0.75326	0.999996	7.42259e-05	P06400	Retinoblastoma-associated protein	EPYKTAVIPINGSPRTPRRGQNRSARIAKQL	0.42386	0.74155	0.80385	70.114	61.317	70.114	54.389	-0.4351	1	NaN
RB1 T356	RB1	T	356	+	iGPS prediction	CDK2	CMGC/CDK/CDC2			0.09586	0.994375	5.0077e-27	P06400	Retinoblastoma-associated protein	KTLQTDSIDSFETQRTPRKSNLDEEVNVIPP	-0.01928	0.07186	0.09016	155.71	139.4	155.71	24.8216	-0.10255	4	6.0423
RB1 T356	RB1	T	356	+	Known kinase (PhosphoSitePlusDB)	CDK2				0.09586	0.994375	5.0077e-27	P06400	Retinoblastoma-associated protein	KTLQTDSIDSFETQRTPRKSNLDEEVNVIPP	-0.01928	0.07186	0.09016	155.71	139.4	155.71	24.8216	-0.10255	4	6.0423
RB1 T356	RB1	T	356	+	NetworKIN 3 prediction	CDK2	CDK2_CDK3_CDK1_CDK5_group			0.09586	0.994375	5.0077e-27	P06400	Retinoblastoma-associated protein	KTLQTDSIDSFETQRTPRKSNLDEEVNVIPP	-0.01928	0.07186	0.09016	155.71	139.4	155.71	24.8216	-0.10255	4	6.0423
RB1 T373	RB1	T	373	+	iGPS prediction	CDK2	CMGC/CDK/CDC2			-0.03175	1	4.74341e-53	P06400	Retinoblastoma-associated protein	RKSNLDEEVNVIPPHTPVRTVMNTIQQLMMI	-0.11668	-0.05225	-0.06361	203.72	195.54	100.85	76.9599	-0.056995	10	3.0414
RB1 T373	RB1	T	373	+	Known kinase (PhosphoSitePlusDB)	CDK2				-0.03175	1	4.74341e-53	P06400	Retinoblastoma-associated protein	RKSNLDEEVNVIPPHTPVRTVMNTIQQLMMI	-0.11668	-0.05225	-0.06361	203.72	195.54	100.85	76.9599	-0.056995	10	3.0414
RB1 T373	RB1	T	373	+	NetworKIN 3 prediction	CDK2	CDK2_CDK3_CDK1_CDK5_group			-0.03175	1	4.74341e-53	P06400	Retinoblastoma-associated protein	RKSNLDEEVNVIPPHTPVRTVMNTIQQLMMI	-0.11668	-0.05225	-0.06361	203.72	195.54	100.85	76.9599	-0.056995	10	3.0414
RB1 T821	RB1	T	821	+	iGPS prediction	CDK2	CMGC/CDK/CDC2			-0.37909	0.99976	1.35808e-28	P06400	Retinoblastoma-associated protein	ISPLKSPYKISEGLPTPTKMTPRSRILVSIG	-0.0454	-0.42572	-0.50622	197.05	177.95	172.89	36.2562	-0.44579	6	14.285
RB1 T821	RB1	T	821	+	Known kinase (PhosphoSitePlusDB)	CDK2				-0.37909	0.99976	1.35808e-28	P06400	Retinoblastoma-associated protein	ISPLKSPYKISEGLPTPTKMTPRSRILVSIG	-0.0454	-0.42572	-0.50622	197.05	177.95	172.89	36.2562	-0.44579	6	14.285
RB1 T821	RB1	T	821	+	NetworKIN 3 prediction	CDK2	CDK2_CDK3_CDK1_CDK5_group			-0.37909	0.99976	1.35808e-28	P06400	Retinoblastoma-associated protein	ISPLKSPYKISEGLPTPTKMTPRSRILVSIG	-0.0454	-0.42572	-0.50622	197.05	177.95	172.89	36.2562	-0.44579	6	14.285
RB1 T826	RB1	T	826	+	iGPS prediction	CDK2	CMGC/CDK/CDC2			0.06046	0.999943	1.35808e-28	P06400	Retinoblastoma-associated protein	SPYKISEGLPTPTKMTPRSRILVSIGESFGT	-0.0614	0.01839	0.02558	197.05	177.95	172.89	42.43	-0.44579	10	5.007
RB1 T826	RB1	T	826	+	Known kinase (PhosphoSitePlusDB)	CDK2				0.06046	0.999943	1.35808e-28	P06400	Retinoblastoma-associated protein	SPYKISEGLPTPTKMTPRSRILVSIGESFGT	-0.0614	0.01839	0.02558	197.05	177.95	172.89	42.43	-0.44579	10	5.007
RB1 T826	RB1	T	826	+	NetworKIN 3 prediction	CDK2	CDK2_CDK3_CDK1_CDK5_group			0.06046	0.999943	1.35808e-28	P06400	Retinoblastoma-associated protein	SPYKISEGLPTPTKMTPRSRILVSIGESFGT	-0.0614	0.01839	0.02558	197.05	177.95	172.89	42.43	-0.44579	10	5.007
RBBP8 S327	RBBP8	S	327	+	iGPS prediction	CDK2	CMGC/CDK/CDC2			-0.08959	0.991266	3.03164e-06	Q99708	DNA endonuclease RBBP8	TSKTPPQEELPTRVSSPVFGATSSIKSGLDL	-0.03679	-0.13622	-0.18146	96.773	76.537	78.078	20.5532	-0.56115	5	4.5615
RBBP8 T315	RBBP8	T	315	+	iGPS prediction	CDK2	CMGC/CDK/CDC2			-0.01115	0.999887	2.70851e-31	Q99708	DNA endonuclease RBBP8	RNTEDSLRFSDSTSKTPPQEELPTRVSSPVF	0.23034	0.02472	-0.20413	168.64	160.17	168.64	39.6149	0.66018	4	13.936
RBBP8 T315	RBBP8	T	315	+	Known kinase (PhosphoSitePlusDB)	CDK2				-0.01115	0.999887	2.70851e-31	Q99708	DNA endonuclease RBBP8	RNTEDSLRFSDSTSKTPPQEELPTRVSSPVF	0.23034	0.02472	-0.20413	168.64	160.17	168.64	39.6149	0.66018	4	13.936
RBL1 S1041	RBL1	S	1041		iGPS prediction	CDK2	CMGC/CDK/CDC2			0.24245	1	5.24173e-20	P28749	Retinoblastoma-like protein 1	QRTKKRVIAIDSDAESPAKRVCQENDDVLLK	0.21529	0.20651	0.15134	166.48	93.025	66.152	66.1517	-0.48827	14	50.636
RBL1 S1041	RBL1	S	1041		NetworKIN 3 prediction	CDK2	CDK2_CDK3_CDK1_CDK5_group			0.24245	1	5.24173e-20	P28749	Retinoblastoma-like protein 1	QRTKKRVIAIDSDAESPAKRVCQENDDVLLK	0.21529	0.20651	0.15134	166.48	93.025	66.152	66.1517	-0.48827	14	50.636
RBL1 S640	RBL1	S	640	+	iGPS prediction	CDK2	CMGC/CDK/CDC2			0.08488	0.999975	6.52796e-16	P28749	Retinoblastoma-like protein 1	VRTDSGSLRRDMQPLSPISVHERYSSPTAGS	-0.02396	0.06827	0.0766	160.04	143.68	160.04	46.0283	-0.53609	24	17.403
RBL1 S640	RBL1	S	640	+	Known kinase (PhosphoSitePlusDB)	CDK2				0.08488	0.999975	6.52796e-16	P28749	Retinoblastoma-like protein 1	VRTDSGSLRRDMQPLSPISVHERYSSPTAGS	-0.02396	0.06827	0.0766	160.04	143.68	160.04	46.0283	-0.53609	24	17.403
RBL1 S640	RBL1	S	640	+	NetworKIN 3 prediction	CDK2	CDK2_CDK3_CDK1_CDK5_group			0.08488	0.999975	6.52796e-16	P28749	Retinoblastoma-like protein 1	VRTDSGSLRRDMQPLSPISVHERYSSPTAGS	-0.02396	0.06827	0.0766	160.04	143.68	160.04	46.0283	-0.53609	24	17.403
RBL1 S749	RBL1	S	749		iGPS prediction	CDK2	CMGC/CDK/CDC2			0.07752	0.999704	1.65157e-26	P28749	Retinoblastoma-like protein 1	LIPLSMNTNQESKVKSPVSLTAHSLIGASPK	-0.09148	0.00829	0.11187	142.55	132.78	80.009	35.6733	-0.46812	2	3.4703
RBL1 S749	RBL1	S	749		NetworKIN 3 prediction	CDK2	CDK2_CDK3_CDK1_CDK5_group			0.07752	0.999704	1.65157e-26	P28749	Retinoblastoma-like protein 1	LIPLSMNTNQESKVKSPVSLTAHSLIGASPK	-0.09148	0.00829	0.11187	142.55	132.78	80.009	35.6733	-0.46812	2	3.4703
RBL1 S762	RBL1	S	762		iGPS prediction	CDK2	CMGC/CDK/CDC2			0.07752	0.99998	1.65157e-26	P28749	Retinoblastoma-like protein 1	VKSPVSLTAHSLIGASPKQTNLTKAQEVHST	-0.09148	0.00829	0.11187	142.55	132.78	142.55	47.0314	-0.019625	9	12.598
RBL1 S762	RBL1	S	762		NetworKIN 3 prediction	CDK2	CDK2_CDK3_CDK1_CDK5_group			0.07752	0.99998	1.65157e-26	P28749	Retinoblastoma-like protein 1	VKSPVSLTAHSLIGASPKQTNLTKAQEVHST	-0.09148	0.00829	0.11187	142.55	132.78	142.55	47.0314	-0.019625	9	12.598
RBL1 T340	RBL1	T	340		iGPS prediction	CDK2	CMGC/CDK/CDC2			-0.12833	0.996137	0.0050986	P28749	Retinoblastoma-like protein 1	DAEEEIGTPRKFTRDTPLGKLTAQANVEYNL	-0.13848	-0.17496	-0.04562	80.318	53.907	80.318	24.1136	-0.44409	5	8.4387
RBL1 T340	RBL1	T	340		NetworKIN 3 prediction	CDK2	CDK2_CDK3_CDK1_CDK5_group			-0.12833	0.996137	0.0050986	P28749	Retinoblastoma-like protein 1	DAEEEIGTPRKFTRDTPLGKLTAQANVEYNL	-0.13848	-0.17496	-0.04562	80.318	53.907	80.318	24.1136	-0.44409	5	8.4387
RBL1 T369	RBL1	T	369	+	iGPS prediction	CDK2	CMGC/CDK/CDC2			0.26171	0.962162	7.17497e-05	P28749	Retinoblastoma-like protein 1	NLQQHFEKKRSFAPSTPLTGRRYLREKEAVI	0.13658	0.24285	0.28601	96.464	73.579	91.307	14.1146	-0.082831	12	8.8883
RBL1 T369	RBL1	T	369	+	NetworKIN 3 prediction	CDK2	CDK2_CDK3_CDK1_CDK5_group			0.26171	0.962162	7.17497e-05	P28749	Retinoblastoma-like protein 1	NLQQHFEKKRSFAPSTPLTGRRYLREKEAVI	0.13658	0.24285	0.28601	96.464	73.579	91.307	14.1146	-0.082831	12	8.8883
RBL1 T385	RBL1	T	385		iGPS prediction	CDK2	CMGC/CDK/CDC2			-0.06413	1	4.23836e-24	P28749	Retinoblastoma-like protein 1	PLTGRRYLREKEAVITPVASATQSVSRLQSI	-0.07941	-0.09685	-0.03329	147.1	138.5	147.1	81.9432	0.10433	13	9.1509
RBL1 T385	RBL1	T	385		NetworKIN 3 prediction	CDK2	CDK2_CDK3_CDK1_CDK5_group			-0.06413	1	4.23836e-24	P28749	Retinoblastoma-like protein 1	PLTGRRYLREKEAVITPVASATQSVSRLQSI	-0.07941	-0.09685	-0.03329	147.1	138.5	147.1	81.9432	0.10433	13	9.1509
RBL2 S1112	RBL2	S	1112	+	iGPS prediction	CDK2	CMGC/CDK/CDC2			0.06032	0.999982	6.00586e-30	Q08999	Retinoblastoma-like protein 2	TPTKKRGILLEDGSESPAKRICPENHSALLR	0.04739	0.05663	-0.08461	193.64	109.23	176.49	47.4368	0.30921	16	16.292
RBL2 S1112	RBL2	S	1112	+	Known kinase (PhosphoSitePlusDB)	CDK2				0.06032	0.999982	6.00586e-30	Q08999	Retinoblastoma-like protein 2	TPTKKRGILLEDGSESPAKRICPENHSALLR	0.04739	0.05663	-0.08461	193.64	109.23	176.49	47.4368	0.30921	16	16.292
RBL2 S1112	RBL2	S	1112	+	NetworKIN 3 prediction	CDK2	CDK2_CDK3_CDK1_CDK5_group			0.06032	0.999982	6.00586e-30	Q08999	Retinoblastoma-like protein 2	TPTKKRGILLEDGSESPAKRICPENHSALLR	0.04739	0.05663	-0.08461	193.64	109.23	176.49	47.4368	0.30921	16	16.292
RBL2 S413	RBL2	S	413	+	iGPS prediction	CDK2	CMGC/CDK/CDC2			0.00173	0.999932	5.57054e-14	Q08999	Retinoblastoma-like protein 2	RISTPLTGVRYIKENSPCVTPVSTATHSLSR	-0.02661	-0.0449	0.029	93.494	90.773	93.494	42.7712	-0.00097576	3	3.3371
RBL2 S413	RBL2	S	413	+	Known kinase (PhosphoSitePlusDB)	CDK2				0.00173	0.999932	5.57054e-14	Q08999	Retinoblastoma-like protein 2	RISTPLTGVRYIKENSPCVTPVSTATHSLSR	-0.02661	-0.0449	0.029	93.494	90.773	93.494	42.7712	-0.00097576	3	3.3371
RBL2 S413	RBL2	S	413	+	NetworKIN 3 prediction	CDK2	CDK2_CDK3_CDK1_CDK5_group			0.00173	0.999932	5.57054e-14	Q08999	Retinoblastoma-like protein 2	RISTPLTGVRYIKENSPCVTPVSTATHSLSR	-0.02661	-0.0449	0.029	93.494	90.773	93.494	42.7712	-0.00097576	3	3.3371
RBL2 S662	RBL2	S	662	+	iGPS prediction	CDK2	CMGC/CDK/CDC2			0.0115	0.885717	0.00209756	Q08999	Retinoblastoma-like protein 2	TEVRADTGGLGRSITSPTTLYDRYSSPPAST	-0.06972	-0.03513	0.01844	74.649	60.903	74.649	10.545	0.79398	4	3.4507
RBL2 S662	RBL2	S	662	+	Known kinase (PhosphoSitePlusDB)	CDK2				0.0115	0.885717	0.00209756	Q08999	Retinoblastoma-like protein 2	TEVRADTGGLGRSITSPTTLYDRYSSPPAST	-0.06972	-0.03513	0.01844	74.649	60.903	74.649	10.545	0.79398	4	3.4507
RBL2 S662	RBL2	S	662	+	NetworKIN 3 prediction	CDK2	CDK2_CDK3_CDK1_CDK5_group			0.0115	0.885717	0.00209756	Q08999	Retinoblastoma-like protein 2	TEVRADTGGLGRSITSPTTLYDRYSSPPAST	-0.06972	-0.03513	0.01844	74.649	60.903	74.649	10.545	0.79398	4	3.4507
RBL2 S688	RBL2	S	688	+	iGPS prediction	CDK2	CMGC/CDK/CDC2			0.10702	0.860253	2.56227e-07	Q08999	Retinoblastoma-like protein 2	PPASTTRRRLFVENDSPSDGGTPGRMPPQPL	0.09709	-0.06643	0.05286	80.316	73.839	80.316	7.95726	-0.66886	2	0.52285
RBL2 S688	RBL2	S	688	+	Known kinase (PhosphoSitePlusDB)	CDK2				0.10702	0.860253	2.56227e-07	Q08999	Retinoblastoma-like protein 2	PPASTTRRRLFVENDSPSDGGTPGRMPPQPL	0.09709	-0.06643	0.05286	80.316	73.839	80.316	7.95726	-0.66886	2	0.52285
RBL2 S688	RBL2	S	688	+	NetworKIN 3 prediction	CDK2	CDK2_CDK3_CDK1_CDK5_group			0.10702	0.860253	2.56227e-07	Q08999	Retinoblastoma-like protein 2	PPASTTRRRLFVENDSPSDGGTPGRMPPQPL	0.09709	-0.06643	0.05286	80.316	73.839	80.316	7.95726	-0.66886	2	0.52285
RBL2 T401	RBL2	T	401	+	iGPS prediction	CDK2	CMGC/CDK/CDC2			0.09586	0.999091	0.0141261	Q08999	Retinoblastoma-like protein 2	ILQQHFDKSKALRISTPLTGVRYIKENSPCV	-0.04702	0.01894	0.0976	77.062	40.645	77.062	33.3826	0.51638	4	5.9794
RBL2 T401	RBL2	T	401	+	NetworKIN 3 prediction	CDK2	CDK2_CDK3_CDK1_CDK5_group			0.09586	0.999091	0.0141261	Q08999	Retinoblastoma-like protein 2	ILQQHFDKSKALRISTPLTGVRYIKENSPCV	-0.04702	0.01894	0.0976	77.062	40.645	77.062	33.3826	0.51638	4	5.9794
RBL2 T417	RBL2	T	417	+	iGPS prediction	CDK2	CMGC/CDK/CDC2			0.00173	0.994256	5.57054e-14	Q08999	Retinoblastoma-like protein 2	PLTGVRYIKENSPCVTPVSTATHSLSRLHTM	-0.02661	-0.0449	0.029	93.494	90.773	93.494	22.7935	-0.00097576	3	3.3371
RBL2 T417	RBL2	T	417	+	Known kinase (PhosphoSitePlusDB)	CDK2				0.00173	0.994256	5.57054e-14	Q08999	Retinoblastoma-like protein 2	PLTGVRYIKENSPCVTPVSTATHSLSRLHTM	-0.02661	-0.0449	0.029	93.494	90.773	93.494	22.7935	-0.00097576	3	3.3371
RBL2 T417	RBL2	T	417	+	NetworKIN 3 prediction	CDK2	CDK2_CDK3_CDK1_CDK5_group			0.00173	0.994256	5.57054e-14	Q08999	Retinoblastoma-like protein 2	PLTGVRYIKENSPCVTPVSTATHSLSRLHTM	-0.02661	-0.0449	0.029	93.494	90.773	93.494	22.7935	-0.00097576	3	3.3371
RBL2 T694	RBL2	T	694	+	iGPS prediction	CDK2	CMGC/CDK/CDC2			0.50579	0.94921	5.99281e-13	Q08999	Retinoblastoma-like protein 2	RRRLFVENDSPSDGGTPGRMPPQPLVNAVPV	0.35823	0.50309	0.50869	105.94	87.79	105.94	12.7302	-0.44676	4	8.3011
RBL2 T694	RBL2	T	694	+	Known kinase (PhosphoSitePlusDB)	CDK2				0.50579	0.94921	5.99281e-13	Q08999	Retinoblastoma-like protein 2	RRRLFVENDSPSDGGTPGRMPPQPLVNAVPV	0.35823	0.50309	0.50869	105.94	87.79	105.94	12.7302	-0.44676	4	8.3011
RBL2 T694	RBL2	T	694	+	NetworKIN 3 prediction	CDK2	CDK2_CDK3_CDK1_CDK5_group			0.50579	0.94921	5.99281e-13	Q08999	Retinoblastoma-like protein 2	RRRLFVENDSPSDGGTPGRMPPQPLVNAVPV	0.35823	0.50309	0.50869	105.94	87.79	105.94	12.7302	-0.44676	4	8.3011
RBM4B S86	RBM4B	S	86		iGPS prediction	CDK2	CMGC/CDK/CDC2			-0.13419	0.991271	4.24908e-17	Q9BQ04	RNA-binding protein 4B	KNKSKASTKLHVGNISPTCTNQELRAKFEEY	-0.1379	-0.18082	-0.12569	117.65	109.73	117.65	20.5593	0.58072	5	15.968
RBM5 S59	RBM5	S	59		iGPS prediction	CDK2	CMGC/CDK/CDC2			-0.0505	0.999999	0.000231559	P52756	RNA-binding protein 5	DDRRGDRYDDYRDYDSPERERERRNSDRSED	-0.06578	-0.02345	-0.13981	119.74	100.47	111.26	60.2789	-0.077513	3	4.0143
RBMX2 S188	RBMX2	S	188		iGPS prediction	CDK2	CMGC/CDK/CDC2			0.06074	0.941259	1.11172e-32	Q9Y388	RNA-binding motif protein, X-linked 2	EKADREVQAEQPSSSSPRRKTVKEKDDTGPK	-0.09822	0.03089	-0.00489	171.83	143.66	102.98	13.1196	0.36006	2	1.6492
RBX1 T9	RBX1	T	9		iGPS prediction	CDK2	CMGC/CDK/CDC2			0.68149	0.991181	1.09227e-13	P62877	E3 ubiquitin-protein ligase RBX1;E3 ubiquitin-protein ligase RBX1, N-terminally processed	_______MAAAMDVDTPSGTNSGAGKKRFEV	0.41104	0.63486	0.87204	88.872	84.346	88.872	21.1112	-0.58445	3	17.14
RBX1 T9	RBX1	T	9		NetworKIN 3 prediction	CDK2	CDK2_CDK3_CDK1_CDK5_group			0.68149	0.991181	1.09227e-13	P62877	E3 ubiquitin-protein ligase RBX1;E3 ubiquitin-protein ligase RBX1, N-terminally processed	_______MAAAMDVDTPSGTNSGAGKKRFEV	0.41104	0.63486	0.87204	88.872	84.346	88.872	21.1112	-0.58445	3	17.14
RCC1 S11	RCC1	S	11	+	iGPS prediction	CDK2	CMGC/CDK/CDC2			-0.07016	1	8.55608e-07	P18754	Regulator of chromosome condensation	_____MSPKRIAKRRSPPADAIPKSKKVKVS	-0.0949	-0.06748	-0.05205	134.39	89.68	54.65	54.6504	-0.19503	17	7.5583
RCC1 S11	RCC1	S	11	+	NetworKIN 3 prediction	CDK2	CDK2_CDK3_CDK1_CDK5_group			-0.07016	1	8.55608e-07	P18754	Regulator of chromosome condensation	_____MSPKRIAKRRSPPADAIPKSKKVKVS	-0.0949	-0.06748	-0.05205	134.39	89.68	54.65	54.6504	-0.19503	17	7.5583
RFC1 S156	RFC1	S	156		iGPS prediction	CDK2	CMGC/CDK/CDC2			-0.11829	1	0.0167706	P35251	Replication factor C subunit 1	MKKNEENTKTKNKPLSPIKLTPTSVLDYFGT	-0.1471	-0.02103	-0.17315	64.906	50.543	64.688	64.6877	-0.51014	6	6.4431
RFC1 S156	RFC1	S	156		NetworKIN 3 prediction	CDK2	CDK2_CDK3_CDK1_CDK5_group			-0.11829	1	0.0167706	P35251	Replication factor C subunit 1	MKKNEENTKTKNKPLSPIKLTPTSVLDYFGT	-0.1471	-0.02103	-0.17315	64.906	50.543	64.688	64.6877	-0.51014	6	6.4431
RFC1 S312	RFC1	S	312		iGPS prediction	CDK2	CMGC/CDK/CDC2	+		1.12572	0.982384	0.00114749	P35251	Replication factor C subunit 1	QQHSKSSADKIGEVSSPKASSKLAIMKRKEE	1.05902	1.13052	1.11077	115.91	91.942	107.51	17.4636	-0.31562	2	5.0407
RFC1 S312	RFC1	S	312		NetworKIN 3 prediction	CDK2	CDK2_CDK3_CDK1_CDK5_group	+		1.12572	0.982384	0.00114749	P35251	Replication factor C subunit 1	QQHSKSSADKIGEVSSPKASSKLAIMKRKEE	1.05902	1.13052	1.11077	115.91	91.942	107.51	17.4636	-0.31562	2	5.0407
RFC1 T506	RFC1	T	506	+	iGPS prediction	CDK2	CMGC/CDK/CDC2			0.10273	1	2.08449e-10	P35251	Replication factor C subunit 1	IAVETEMKKESKLERTPQKNVQGKRKISPSK	0.0233	0.09428	0.04828	151.56	140.91	85.469	85.4687	0.50599	9	5.9804
RFC1 T506	RFC1	T	506	+	NetworKIN 3 prediction	CDK2	CDK2_CDK3_CDK1_CDK5_group			0.10273	1	2.08449e-10	P35251	Replication factor C subunit 1	IAVETEMKKESKLERTPQKNVQGKRKISPSK	0.0233	0.09428	0.04828	151.56	140.91	85.469	85.4687	0.50599	9	5.9804
RIC8A S502	RIC8A	S	502		iGPS prediction	CDK2	CMGC/CDK/CDC2			0.36726	1	9.51074e-05	Q9NPQ8	Synembryn-A	FDKLSRNRVIQPMGMSPRGHLTSLQDAMCET	0.3283	0.34547	0.32661	126.34	109.57	40.475	40.4755	0.045787	29	3.5365
RPL12 S38	RPL12	S	38		Known kinase (PhosphoSitePlusDB)	CDK2				0.03914	1	0.00282073	P30050	60S ribosomal protein L12	GATSALAPKIGPLGLSPKKVGDDIAKATGDW	0.01823	-0.00749	-0.03044	86.772	45.589	51.726	51.7258	1.1195	6	4.1778
RPS3 T221	RPS3	T	221	+	Known kinase (PhosphoSitePlusDB)	CDK2				-0.05744	0.991612	2.61647e-72	P23396	40S ribosomal protein S3	DHVSIVEPKDEILPTTPISEQKGGKPEPPAM	-0.10117	-0.10542	-0.09613	176.26	169.77	126.16	22.2857	1.7419	8	7.818
RPS6KA3 S715	RPS6KA3	S	715		iGPS prediction	CDK2	CMGC/CDK/CDC2			-0.02353	1	1.25642e-06	P51812	Ribosomal protein S6 kinase alpha-3	KGAMAATYSALNRNQSPVLEPVGRSTLAQRR	-0.09214	-0.07016	-0.00881	109.6	89.922	99.834	99.8343	0.32825	5	4.1625
RUNX1 S21	RUNX1	S	21		iGPS prediction	CDK2	CMGC/CDK/CDC2			0.16941	1	1.03723e-21	Q01196	Runt-related transcription factor 1	DASTSRRFTPPSTALSPGKMSEALPLGAPDA	0.16092	0.11119	0.10709	183.56	167.37	151.39	78.4592	-0.20208	16	14.363
SCML2 S511	SCML2	S	511		Known kinase (PhosphoSitePlusDB)	CDK2				0.07423	0.999956	9.49949e-06	Q9UQR0	Sex comb on midleg-like protein 2	TKRSPQQTVPYVVPLSPKLPKTKEYASEGEP	-0.01721	0.01148	0.08095	63.398	54.119	63.398	43.729	0.92689	2	5.1045
SCML2 S590	SCML2	S	590		Known kinase (PhosphoSitePlusDB)	CDK2				0.21263	0.999994	7.47379e-10	Q9UQR0	Sex comb on midleg-like protein 2	RSVPGTTSSPLVGDISPKSSPHEVKFQMQRK	0.16665	0.166	0.23229	84.327	75.292	84.327	53.4586	0.49978	6	3.3066
SEPT7 S334	SEPT7	S	334		iGPS prediction	CDK2	CMGC/CDK/CDC2			0.01764	1	1.42225e-07	Q16181	Septin-7	YNGVDNNKNKGQLTKSPLAQMEEERREHVAK	0.0164	-0.06247	-0.00461	103.13	86.771	102.73	102.731	-0.25509	9	15.451
SETDB1 S1066	SETDB1	S	1066		Known kinase (PhosphoSitePlusDB)	CDK2				0.11863	1	6.02761e-17	Q15047	Histone-lysine N-methyltransferase SETDB1	MSVVTESSRNYGYNPSPVKPEGLRRPPSKTS	0.14357	0.04734	0.08491	137.45	130.41	137.45	81.1655	0.027268	6	3.0291
SF3B1 T142	SF3B1	T	142		Known kinase (PhosphoSitePlusDB)	CDK2				0.20188	1	9.49855e-12	O75533	Splicing factor 3B subunit 1	IISPERLDPFADGGKTPDPKMNARTYMDVMR	0.10613	0.23504	0.15309	133.29	123.45	57.788	57.7883	-0.10388	7	4.7018
SF3B1 T211	SF3B1	T	211		Known kinase (PhosphoSitePlusDB)	CDK2				0.21549	1	7.41841e-19	O75533	Splicing factor 3B subunit 1	RKRRWDQTADQTPGATPKKLSSWDQAETPGH	0.05552	0.21364	0.18461	166.53	156.67	78.976	66.3056	1.5073	9	9.2938
SF3B1 T313	SF3B1	T	313	+	Known kinase (PhosphoSitePlusDB)	CDK2				0.17236	0.960456	2.76443e-15	O75533	Splicing factor 3B subunit 1	KTERDTPGHGSGWAETPRTDRGGDSIGETPT	0.0289	0.12573	0.12587	114.46	102.8	76.817	16.196	0.21439	3	5.1792
SIRT1 S47	SIRT1	S	47	+	iGPS prediction	CDK2	CMGC/CDK/CDC2			0.1238	1	5.06826e-34	Q96EB6	NAD-dependent protein deacetylase sirtuin-1;SirtT1 75 kDa fragment	PLRKRPRRDGPGLERSPGEPGGAAPEREVPA	0.1171	0.07717	0.01651	143.19	134.68	53.998	53.9982	0.019826	15	9.3984
SKP1 T131	SKP1	T	131		iGPS prediction	CDK2	CMGC/CDK/CDC2			-0.21028	1	2.53019e-05	P63208	S-phase kinase-associated protein 1	LDVTCKTVANMIKGKTPEEIRKTFNIKNDFT	0.00833	-0.28171	-0.25907	120.27	102.45	92.247	92.2466	0.069965	9	13.256
SKP1 T131	SKP1	T	131		NetworKIN 3 prediction	CDK2	CDK2_CDK3_CDK1_CDK5_group			-0.21028	1	2.53019e-05	P63208	S-phase kinase-associated protein 1	LDVTCKTVANMIKGKTPEEIRKTFNIKNDFT	0.00833	-0.28171	-0.25907	120.27	102.45	92.247	92.2466	0.069965	9	13.256
SLAIN2 S48	SLAIN2	S	48		Known kinase (PhosphoSitePlusDB)	CDK2		+		0.67039	0.999583	2.1941e-22	Q9P270	SLAIN motif-containing protein 2	SRSGAVQGAGSLGPGSPVRAGASIPSSGAAS	1.0354	0.64061	0.6028	134.47	101.63	110.33	33.794	0.55227	5	13.44
SLBP S7	SLBP	S	7		iGPS prediction	CDK2	CMGC/CDK/CDC2			-0.16467	1	0.000690049	Q14493	Histone RNA hairpin-binding protein	_________MACRPRSPPRHQSRCDGDASPP	-0.11507	-0.25781	-0.21346	81.09	58.134	61.363	61.363	-0.26635	6	3.4771
SLBP T62	SLBP	T	62	+	iGPS prediction	CDK2	CMGC/CDK/CDC2			0.1113	0.965756	2.95423e-08	Q14493	Histone RNA hairpin-binding protein	EAEHRGAERRPESFTTPEGPKPRSRCSDWAS	0.09602	0.20118	0.05662	103.13	91.165	103.04	14.6145	-0.34729	5	20.176
SLC20A1 S265	SLC20A1	S	265		iGPS prediction	CDK2	CMGC/CDK/CDC2			-0.13459	0.999606	6.68219e-08	Q8WUM9	Sodium-dependent phosphate transporter 1	VCPRMKRKIEREIKCSPSESPLMEKKNSLKE	-0.01885	-0.25086	-0.18338	98.573	78.441	98.573	35.1138	-0.51165	3	7.0625
SLTM S1002	SLTM	S	1002		iGPS prediction	CDK2	CMGC/CDK/CDC2			0.17274	0.999912	1.56731e-75	Q9NWH9	SAFB-like transcription modulator	GRAGAGMITQHSSNASPINRIVQISGNSMPR	0.08462	0.15199	0.12894	237.15	221.6	207.88	40.9025	0.39717	17	6.5105
SLTM S289	SLTM	S	289		iGPS prediction	CDK2	CMGC/CDK/CDC2			-0.03814	1	4.63205e-43	Q9NWH9	SAFB-like transcription modulator	SEASKPKDGQDAIAQSPEKESKDYEMNANHK	-0.11484	-0.09258	-0.03358	164.97	146.44	143.07	86.3776	-0.082395	6	7.7674
SLTM S553	SLTM	S	553		iGPS prediction	CDK2	CMGC/CDK/CDC2		+	-0.46325	1	8.64357e-50	Q9NWH9	SAFB-like transcription modulator	ESIKKSEEKKRISSKSPGHMVILDQTKGDHC	-0.56256	-0.50632	-0.45713	236.37	213.38	109.14	103.969	1.2156	33	5.4693
SMAD2 S458	SMAD2	S	458		iGPS prediction	CDK2	CMGC/CDK/CDC2	+		0.75873	0.819118	0.00434485	Q15796	Mothers against decapentaplegic homolog 2	NGPLQWLDKVLTQMGSPSVRCSSMS______	0.75998	0.7121	0.6505	62.287	45.514	62.287	6.56359	0.6804	3	2.7724
SMAD2 S458	SMAD2	S	458		NetworKIN 3 prediction	CDK2	CDK2_CDK3_CDK1_CDK5_group	+		0.75873	0.819118	0.00434485	Q15796	Mothers against decapentaplegic homolog 2	NGPLQWLDKVLTQMGSPSVRCSSMS______	0.75998	0.7121	0.6505	62.287	45.514	62.287	6.56359	0.6804	3	2.7724
SMARCA2 S1377	SMARCA2	S	1377		NetworKIN 3 prediction	CDK2	CDK2_CDK3_CDK1_CDK5_group			-0.20362	1	3.2871e-07	P51531	Probable global transcription activator SNF2L2	EKAKKRRGRPPAEKLSPNPPKLTKQMNAIID	-0.21002	-0.27544	-0.25241	90.581	75.702	44.391	44.3907	0.51954	3	1.2245
SMARCA5 S116	SMARCA5	S	116		iGPS prediction	CDK2	CMGC/CDK/CDC2			-0.03999	0.997952	0.00306932	O60264	SWI/SNF-related matrix-associated actin-dependent regulator of chromatin subfamily A member 5	LFAHFIQPAAQKTPTSPLKMKPGRPRIKKDE	-0.10804	-0.06139	-0.12334	126.07	46.593	93.178	26.8792	-0.98164	15	6.6582
SMG1 T3573	SMG1	T	3573		iGPS prediction	CDK2	CMGC/CDK/CDC2		+	-0.96134	0.975614	2.15641e-11	Q96Q15	Serine/threonine-protein kinase SMG1	NARKLIQKNLATSADTPPSTVPGTGKSVACS	-0.97898	-1.00797	-0.84643	89.043	80.022	89.043	17.0966	-0.20713	3	6.5992
SNAPIN S133	SNAPIN	S	133		Known kinase (PhosphoSitePlusDB)	CDK2				-0.08119	1	9.56018e-22	O95295	SNARE-associated protein Snapin	ARRRAMLDSGIYPPGSPGK____________	-0.02959	-0.15313	-0.15392	161.08	153.64	161.08	101.404	0.16065	13	9.6082
SNRNP70 S226	SNRNP70	S	226		iGPS prediction	CDK2	CMGC/CDK/CDC2			-0.2186	1	1.04601e-13	P08621	U1 small nuclear ribonucleoprotein 70 kDa	SGRDDTSRYDERPGPSPLPHRDRDRDRERER	-0.26701	-0.1886	-0.29582	137.91	124.51	129.02	79.7201	-0.54294	30	16.657
SNRNP70 S226	SNRNP70	S	226		Known kinase (PhosphoSitePlusDB)	CDK2				-0.2186	1	1.04601e-13	P08621	U1 small nuclear ribonucleoprotein 70 kDa	SGRDDTSRYDERPGPSPLPHRDRDRDRERER	-0.26701	-0.1886	-0.29582	137.91	124.51	129.02	79.7201	-0.54294	30	16.657
SNW1 S224	SNW1	S	224		Known kinase (PhosphoSitePlusDB)	CDK2				-0.0942	1	8.38087e-32	Q13573	SNW domain-containing protein 1	PPRFKINKKIPRGPPSPPAPVMHSPSRKMTV	-0.0507	-0.15588	-0.16006	165.4	160.95	145.55	100.127	-0.56502	2	1.1
SNW1 S232	SNW1	S	232		Known kinase (PhosphoSitePlusDB)	CDK2				-0.0951	0.960318	8.38087e-32	Q13573	SNW domain-containing protein 1	KIPRGPPSPPAPVMHSPSRKMTVKEQQEWKI	-0.0507	-0.15697	-0.16006	165.4	160.95	68.42	13.8382	-0.053728	34	10.52
SRFBP1 S203	SRFBP1	S	203		iGPS prediction	CDK2	CMGC/CDK/CDC2			0.12618	0.998246	3.50197e-99	Q8NEF9	Serum response factor-binding protein 1	IAKMEHGPKAVTIANSPSKPSEKDSVVSLES	0.01385	0.24862	0.07739	223.34	209.73	174.98	27.5571	0.14447	12	11.966
SRRM2 S1014	SRRM2	S	1014		iGPS prediction	CDK2	CMGC/CDK/CDC2			-0.20058	0.999867	3.87385e-82	Q9UQ35	Serine/arginine repetitive matrix protein 2	VKAQTPPGPSLSGSKSPCPQEKSKDSLVQSC	-0.15692	-0.18744	-0.24937	199.26	191.27	171.22	38.901	1.6672	2	7.0133
SRRM2 S1064	SRRM2	S	1064		iGPS prediction	CDK2	CMGC/CDK/CDC2			0.26688	0.952062	2.95235e-14	Q9UQ35	Serine/arginine repetitive matrix protein 2	YFGVSSLQLKGQSQTSPDHRSDTSSPEVRQS	0.25016	0.11054	0.21988	96.052	90.795	96.052	13.4129	-0.0197	1	NaN
SRRM2 S1083	SRRM2	S	1083		iGPS prediction	CDK2	CMGC/CDK/CDC2			0.05353	0.999774	1.12561e-49	Q9UQ35	Serine/arginine repetitive matrix protein 2	RSDTSSPEVRQSHSESPSLQSKSQTSPKGGR	0.01499	0.01217	0.04774	235.46	207.93	235.46	36.9437	0.3409	6	2.7062
SRRM2 S1103	SRRM2	S	1103		iGPS prediction	CDK2	CMGC/CDK/CDC2			0.09882	0.998091	9.6589e-10	Q9UQ35	Serine/arginine repetitive matrix protein 2	SKSQTSPKGGRSRSSSPVTELASRSPIRQDR	0.10401	0.05219	-0.01881	118.76	97.98	103.83	30.2024	0.061222	3	0.69413
SRRM2 S1112	SRRM2	S	1112		iGPS prediction	CDK2	CMGC/CDK/CDC2			0.02998	0.898132	9.6589e-10	Q9UQ35	Serine/arginine repetitive matrix protein 2	GRSRSSSPVTELASRSPIRQDRGEFSASPML	-0.07077	0.05219	-0.01881	87.892	82.177	76.658	9.50812	0.74142	7	7.076
SRRM2 S1124	SRRM2	S	1124		iGPS prediction	CDK2	CMGC/CDK/CDC2			0.06032	0.999998	2.02507e-19	Q9UQ35	Serine/arginine repetitive matrix protein 2	ASRSPIRQDRGEFSASPMLKSGMSPEQSRFQ	0.05909	-0.02814	0.03023	147.39	111.8	147.39	56.7013	1.0993	32	6.6076
SRRM2 S1179	SRRM2	S	1179		iGPS prediction	CDK2	CMGC/CDK/CDC2			-0.0266	0.99917	1.75051e-43	Q9UQ35	Serine/arginine repetitive matrix protein 2	SKEKMALPPQEDATASPPRQKDKFSPFPVQD	-0.02643	-0.08231	-0.07979	209.23	201.91	195.96	30.805	-0.45407	26	13.351
SRRM2 S1320	SRRM2	S	1320		iGPS prediction	CDK2	CMGC/CDK/CDC2			-0.12948	0.999981	0.00125088	Q9UQ35	Serine/arginine repetitive matrix protein 2	WGGPHFSPEHKELSNSPLRENSFGSPLEFRN	-0.14175	-0.18199	0.23193	140.17	59.938	118.04	47.1318	0.14145	4	28.605
SRRM2 S1329	SRRM2	S	1329		iGPS prediction	CDK2	CMGC/CDK/CDC2			-0.02091	0.999043	1.40647e-06	Q9UQ35	Serine/arginine repetitive matrix protein 2	HKELSNSPLRENSFGSPLEFRNSGPLGTEMN	-0.03619	-0.13116	-0.00293	110.44	110.44	85.909	30.1852	-0.68114	3	4.5195
SRRM2 S1387	SRRM2	S	1387		iGPS prediction	CDK2	CMGC/CDK/CDC2			-0.05649	0.999997	7.41818e-61	Q9UQ35	Serine/arginine repetitive matrix protein 2	KEQSTRSSGHSSSELSPDAVEKAGMSSNQSI	-0.07952	-0.08962	-0.09783	215.59	197.58	215.59	55.5442	-0.34372	19	7.2152
SRRM2 S1404	SRRM2	S	1404		iGPS prediction	CDK2	CMGC/CDK/CDC2			-0.07315	0.954724	7.33611e-28	Q9UQ35	Serine/arginine repetitive matrix protein 2	DAVEKAGMSSNQSISSPVLDAVPRTPSRERS	-0.23188	-0.10242	-0.1393	126.97	117.13	126.97	13.2404	0.36865	8	8.1431
SRRM2 S1444	SRRM2	S	1444		iGPS prediction	CDK2	CMGC/CDK/CDC2			0.07738	0.755456	5.04386e-05	Q9UQ35	Serine/arginine repetitive matrix protein 2	DGLPRTPSRRSRSGSSPGLRDGSGTPSRHSL	0.0753	-0.41615	0.02859	59.372	49.019	59.372	5.91892	-0.43795	3	18.155
SRRM2 S1463	SRRM2	S	1463		iGPS prediction	CDK2	CMGC/CDK/CDC2			0.0937	0.988646	2.42332e-12	Q9UQ35	Serine/arginine repetitive matrix protein 2	RDGSGTPSRHSLSGSSPGMKDIPRTPSRGRS	0.20319	0.08219	0.0125	170.26	147.12	164.92	19.3995	-0.11882	7	10.896
SRRM2 S1497	SRRM2	S	1497		iGPS prediction	CDK2	CMGC/CDK/CDC2			-0.1146	0.999825	2.45013e-10	Q9UQ35	Serine/arginine repetitive matrix protein 2	SSPEPKALPQTPRPRSRSPSSPELNNKCLTP	-0.10142	-0.16123	-0.16882	142.4	116.42	141.86	37.6548	0.71397	12	5.9396
SRRM2 S1499	SRRM2	S	1499		iGPS prediction	CDK2	CMGC/CDK/CDC2			-0.09712	0.998594	2.45013e-10	Q9UQ35	Serine/arginine repetitive matrix protein 2	PEPKALPQTPRPRSRSPSSPELNNKCLTPQR	-0.10142	-0.15871	-0.13511	142.4	116.42	133.86	28.471	-0.002864	15	15.843
SRRM2 S1694	SRRM2	S	1694		iGPS prediction	CDK2	CMGC/CDK/CDC2			0.08379	0.969181	1.52262e-17	Q9UQ35	Serine/arginine repetitive matrix protein 2	KTKSRTPPRRRSSRSSPELTRKARLSRRSRS	0.06114	0.04449	-0.00223	191.84	152.28	191.84	14.9783	0.033031	2	0.71799
SRRM2 S1857	SRRM2	S	1857		iGPS prediction	CDK2	CMGC/CDK/CDC2			0.01321	0.999999	0.000960952	Q9UQ35	Serine/arginine repetitive matrix protein 2	SRTPPTSRKRSRSRTSPAPWKRSRSRASPAT	-0.09891	0.02746	-0.05116	94.765	83.393	78.548	59.7594	-0.3887	14	14.486
SRRM2 S1975	SRRM2	S	1975		iGPS prediction	CDK2	CMGC/CDK/CDC2			0.29549	0.977792	9.2289e-05	Q9UQ35	Serine/arginine repetitive matrix protein 2	SRTPPVTRRRSRSRTSPITRRRSRSRTSPVT	0.66432	0.24886	0.11882	101.75	96.644	40.475	16.4041	0.22541	3	18.471
SRRM2 S2046	SRRM2	S	2046		iGPS prediction	CDK2	CMGC/CDK/CDC2			-0.41271	1	0.000718209	Q9UQ35	Serine/arginine repetitive matrix protein 2	RSRTPLLPRKRSRSRSPLAIRRRSRSRTPRT	0.49376	-0.45934	-0.56766	138.42	40.644	49.333	49.3332	0.43806	3	39.185
SRRM2 S2071	SRRM2	S	2071		iGPS prediction	CDK2	CMGC/CDK/CDC2			-0.67895	1	6.55323e-05	Q9UQ35	Serine/arginine repetitive matrix protein 2	SRTPRTARGKRSLTRSPPAIRRRSASGSSSD	0.85451	-0.75552	-1.48335	116.58	74.833	99.927	99.927	0.24117	2	7.2726
SRRM2 S2123	SRRM2	S	2123		iGPS prediction	CDK2	CMGC/CDK/CDC2			0.23976	0.999973	6.7619e-39	Q9UQ35	Serine/arginine repetitive matrix protein 2	ALNSSRMSCFSRPSMSPTPLDRCRSPGMLEP	0.1981	0.19631	0.19122	194.24	157.82	155.88	45.7338	-0.33329	33	12.727
SRRM2 S2132	SRRM2	S	2132		iGPS prediction	CDK2	CMGC/CDK/CDC2			-0.06472	1	1.17824e-83	Q9UQ35	Serine/arginine repetitive matrix protein 2	FSRPSMSPTPLDRCRSPGMLEPLGSSRTPMS	-0.09491	-0.07908	-0.07694	253.4	238.76	129.38	116.58	0.23246	22	9.4871
SRRM2 S2272	SRRM2	S	2272		iGPS prediction	CDK2	CMGC/CDK/CDC2			0.48872	1	8.90861e-17	Q9UQ35	Serine/arginine repetitive matrix protein 2	ADSRTPAAAAAMNLASPRTAVAPSAVNLADP	0.47118	0.4086	0.51104	159.18	149.27	101.04	78.718	1.2285	21	10.815
SRRM2 S2382	SRRM2	S	2382		iGPS prediction	CDK2	CMGC/CDK/CDC2	+		0.57279	0.953705	1.97279e-29	Q9UQ35	Serine/arginine repetitive matrix protein 2	TSARMAPALSGANLTSPRVPLSAYERVSGRT	0.49791	0.52752	0.55129	195.57	172.99	154.74	13.1388	-0.44002	14	4.8283
SRRM2 S2398	SRRM2	S	2398		iGPS prediction	CDK2	CMGC/CDK/CDC2			-0.05399	0.957515	4.46388e-12	Q9UQ35	Serine/arginine repetitive matrix protein 2	PRVPLSAYERVSGRTSPPLLDRARSRTPPSA	-0.09103	-0.08535	-0.07495	166.59	136.02	109.55	13.7302	0.81291	12	6.5372
SRRM2 S2426	SRRM2	S	2426		iGPS prediction	CDK2	CMGC/CDK/CDC2			0.08583	0.999915	6.46869e-18	Q9UQ35	Serine/arginine repetitive matrix protein 2	PSAPSQSRMTSERAPSPSSRMGQAPSQSLLP	0.02288	0.03988	0.09552	187.04	145.42	187.04	40.7062	-0.035875	15	13.479
SRRM2 S2449	SRRM2	S	2449		iGPS prediction	CDK2	CMGC/CDK/CDC2			-0.08582	0.99627	1.68303e-29	Q9UQ35	Serine/arginine repetitive matrix protein 2	APSQSLLPPAQDQPRSPVPSAFSDQSRCLIA	-0.11138	-0.13415	-0.10671	135.84	123.05	113.53	24.2678	-0.50257	6	1.6818
SRRM2 S2581	SRRM2	S	2581		iGPS prediction	CDK2	CMGC/CDK/CDC2			-0.06554	0.999935	5.83606e-05	Q9UQ35	Serine/arginine repetitive matrix protein 2	SSLPVQPEVALKRVPSPTPAPKEAVREGRPP	-0.06925	-0.13955	-0.1078	109.79	90.117	107.11	41.8724	0.31318	17	3.4935
SRRM2 S2664	SRRM2	S	2664		iGPS prediction	CDK2	CMGC/CDK/CDC2			-0.14525	1	1.56219e-05	Q9UQ35	Serine/arginine repetitive matrix protein 2	PSPAKPGPQALPKPASPKKPPPGERRSRSPR	-0.16282	-0.08625	-0.25174	94.717	86.307	94.717	94.7168	0.86812	6	7.2023
SRRM2 S2694	SRRM2	S	2694		iGPS prediction	CDK2	CMGC/CDK/CDC2			0.37551	1	8.7865e-05	Q9UQ35	Serine/arginine repetitive matrix protein 2	RKPIDSLRDSRSLSYSPVERRRPSPQPSPRD	0.47149	0.32052	0.31197	137.01	107.08	110.15	66.6488	0.39353	3	15.92
SRRM2 S2702	SRRM2	S	2702		iGPS prediction	CDK2	CMGC/CDK/CDC2			0.12843	1	5.07515e-08	Q9UQ35	Serine/arginine repetitive matrix protein 2	DSRSLSYSPVERRRPSPQPSPRDQQSSSSER	0.13033	0.02142	0.13021	124.04	13.929	102.5	102.505	-0.01733	11	8.9842
SRRM2 S2706	SRRM2	S	2706		iGPS prediction	CDK2	CMGC/CDK/CDC2			0.12843	1	4.53493e-05	Q9UQ35	Serine/arginine repetitive matrix protein 2	LSYSPVERRRPSPQPSPRDQQSSSSERGSRR	0.13033	0.02142	0.13021	102.5	94.095	102.5	102.505	-0.01733	17	5.6697
SRRM2 S2740	SRRM2	S	2740		iGPS prediction	CDK2	CMGC/CDK/CDC2			0.01078	1	0.00200626	Q9UQ35	Serine/arginine repetitive matrix protein 2	GDSRSPSHKRRRETPSPRPMRHRSSRSP___	-0.01369	-0.01481	0.08504	70.68	59.112	50.024	50.0237	1.6503	7	10.132
SRRM2 S295	SRRM2	S	295		iGPS prediction	CDK2	CMGC/CDK/CDC2			0.05075	0.999998	1.50755e-44	Q9UQ35	Serine/arginine repetitive matrix protein 2	RSAAAKTHTTALAGRSPSPASGRRGEGDAPF	0.01173	0.00202	0.00571	196.78	172.1	196.78	56.3336	0.43949	32	4.438
SRRM2 S297	SRRM2	S	297		iGPS prediction	CDK2	CMGC/CDK/CDC2			0.05283	0.999809	1.50755e-44	Q9UQ35	Serine/arginine repetitive matrix protein 2	AAAKTHTTALAGRSPSPASGRRGEGDAPFSE	0.05401	0.00202	0.00404	196.78	172.1	196.78	37.1945	0.43949	31	4.2485
SRRM2 S351	SRRM2	S	351		iGPS prediction	CDK2	CMGC/CDK/CDC2			0.02191	0.985532	9.47598e-14	Q9UQ35	Serine/arginine repetitive matrix protein 2	EDKDKDKKEKSATRPSPSPERSSTGPEPPAP	0.0005	-0.00805	-0.03772	108.09	89.87	108.09	18.6157	-0.3781	2	2.1578
SRRM2 S353	SRRM2	S	353		iGPS prediction	CDK2	CMGC/CDK/CDC2			0.09383	0.999944	9.47598e-14	Q9UQ35	Serine/arginine repetitive matrix protein 2	KDKDKKEKSATRPSPSPERSSTGPEPPAPTP	0.11907	0.06199	-0.02674	127.03	96.027	77.658	43.9343	1.4786	6	4.4868
SRRM2 S440	SRRM2	S	440		iGPS prediction	CDK2	CMGC/CDK/CDC2			0.00978	0.981373	3.42158e-18	Q9UQ35	Serine/arginine repetitive matrix protein 2	PQPTKVSRHASSSPESPKPAPAPGSHREISS	-0.0055	-0.03958	0.21412	96.848	87.585	96.848	20.3554	-0.094123	3	10.188
SRRM2 S536	SRRM2	S	536		iGPS prediction	CDK2	CMGC/CDK/CDC2			0.06336	1	4.51475e-07	Q9UQ35	Serine/arginine repetitive matrix protein 2	RWGRSRSPQRRGRSRSPQRPGWSRSRNTQRR	0.05511	-0.06598	0.05917	112.24	81.989	112.24	73.3463	-0.059528	8	7.6403
SRRM2 S857	SRRM2	S	857		iGPS prediction	CDK2	CMGC/CDK/CDC2			0.10956	0.862611	8.26308e-07	Q9UQ35	Serine/arginine repetitive matrix protein 2	PKVKSGTPPRQGSITSPQANEQSVTPQRRSC	0.00861	0.06293	0.17994	68.074	68.074	40.492	8.51335	-0.019754	3	7.1319
SRRM2 S876	SRRM2	S	876		iGPS prediction	CDK2	CMGC/CDK/CDC2			-0.04832	0.98682	5.49792e-07	Q9UQ35	Serine/arginine repetitive matrix protein 2	NEQSVTPQRRSCFESSPDPELKSRTPSRHSC	-0.06459	-0.09495	-0.09385	127.32	111.14	127.32	18.7433	-0.50878	13	14.528
SRRM2 S954	SRRM2	S	954		iGPS prediction	CDK2	CMGC/CDK/CDC2			0.27059	1	7.84971e-10	Q9UQ35	Serine/arginine repetitive matrix protein 2	SRVTSRTTPRRSRSVSPCSNVESRLLPRYSH	0.33872	0.12714	0.16235	154.23	133.58	148.85	78.3822	0.17657	3	12.042
SRRM2 S994	SRRM2	S	994		iGPS prediction	CDK2	CMGC/CDK/CDC2			0.21437	0.956242	7.63367e-05	Q9UQ35	Serine/arginine repetitive matrix protein 2	VKPETPPRQSHSGSISPYPKVKAQTPPGPSL	0.11222	0.02938	0.28177	68.413	52.125	68.413	13.6008	-0.37673	1	NaN
SRRM2 T1003	SRRM2	T	1003		iGPS prediction	CDK2	CMGC/CDK/CDC2			-0.2272	1	3.87385e-82	Q9UQ35	Serine/arginine repetitive matrix protein 2	SHSGSISPYPKVKAQTPPGPSLSGSKSPCPQ	-0.14328	-0.31427	-0.29746	199.26	191.27	185.38	79.8668	-0.61224	9	5.1155
SRRM2 T1177	SRRM2	T	1177		iGPS prediction	CDK2	CMGC/CDK/CDC2			-0.11546	0.824726	0.000869673	Q9UQ35	Serine/arginine repetitive matrix protein 2	AESKEKMALPPQEDATASPPRQKDKFSPFPV	-0.20345	-0.13739	-0.09153	57.173	44.905	54.225	6.72593	-1.164	2	7.1282
SRRM2 T1208	SRRM2	T	1208		iGPS prediction	CDK2	CMGC/CDK/CDC2			0.11969	0.999999	1.29307e-06	Q9UQ35	Serine/arginine repetitive matrix protein 2	QDRPESSLVFKDTLRTPPRERSGAGSSPETK	0.12837	0.07093	0.04247	135.02	115.74	123.95	62.8381	0.062561	10	3.3561
SRRM2 T1434	SRRM2	T	1434		iGPS prediction	CDK2	CMGC/CDK/CDC2			0.05977	0.999613	0.00098034	Q9UQ35	Serine/arginine repetitive matrix protein 2	SSSASSPEMKDGLPRTPSRRSRSGSSPGLRD	-0.08331	0.0449	0.02215	108.35	92.484	78.529	34.123	0.72883	11	10.037
SRRM2 T1472	SRRM2	T	1472		iGPS prediction	CDK2	CMGC/CDK/CDC2			-0.09305	0.999864	0.00480922	Q9UQ35	Serine/arginine repetitive matrix protein 2	HSLSGSSPGMKDIPRTPSRGRSECDSSPEPK	-0.13119	-0.11996	-0.11057	126.71	68.463	115	38.6726	-0.46747	6	2.5014
SRRM2 T1492	SRRM2	T	1492		iGPS prediction	CDK2	CMGC/CDK/CDC2			0.00432	1	0.00717416	Q9UQ35	Serine/arginine repetitive matrix protein 2	RSECDSSPEPKALPQTPRPRSRSPSSPELNN	-0.0322	-0.01523	-0.01303	137.84	54.494	56.404	56.4044	0.13693	9	19.919
SRRM2 T1531	SRRM2	T	1531		iGPS prediction	CDK2	CMGC/CDK/CDC2			0.12048	1	4.30529e-09	Q9UQ35	Serine/arginine repetitive matrix protein 2	RSGSESSVDQKTVARTPLGQRSRSGSSQELD	0.11301	0.01106	0.08963	128.46	88.403	128.46	63.2427	2.2723	9	8.7974
SRRM2 T1880	SRRM2	T	1880		iGPS prediction	CDK2	CMGC/CDK/CDC2			0.09464	1	0.000150615	Q9UQ35	Serine/arginine repetitive matrix protein 2	RSRASPATHRRSRSRTPLISRRRSRSRTSPV	7.00001e-05	0.05489	0.0795	156.36	46.286	149.23	80.5497	0.10208	18	9.7525
SRRM2 T1927	SRRM2	T	1927		iGPS prediction	CDK2	CMGC/CDK/CDC2			0.03267	1	0.00129441	Q9UQ35	Serine/arginine repetitive matrix protein 2	RSRASPVSRRRSRSRTPPVTRRRSRSRTPTT	0.01046	-0.02857	0.03582	120.57	81.791	110.38	71.3737	-0.089409	30	6.76
SRRM2 T2022	SRRM2	T	2022		iGPS prediction	CDK2	CMGC/CDK/CDC2			-0.00749	1	0.000705935	Q9UQ35	Serine/arginine repetitive matrix protein 2	RSRTSPVTRRRSRSRTPPAIRRRSRSRTPLL	-0.14738	-0.06631	-0.02717	126.71	90.292	100.38	100.376	-0.48333	30	16.934
SRRM2 T2034	SRRM2	T	2034		iGPS prediction	CDK2	CMGC/CDK/CDC2			0.00043	1	0.000620528	Q9UQ35	Serine/arginine repetitive matrix protein 2	RSRTPPAIRRRSRSRTPLLPRKRSRSRSPLA	-0.08331	-0.0848	0.04599	130.56	47.38	67.879	67.8795	0.084891	42	9.8665
SRRM2 T2104	SRRM2	T	2104		iGPS prediction	CDK2	CMGC/CDK/CDC2			0.15251	1	4.24721e-17	Q9UQ35	Serine/arginine repetitive matrix protein 2	RSATPPATRNHSGSRTPPVALNSSRMSCFSR	0.15772	0.10588	-0.19202	151.7	108.36	151.7	133.914	0.054348	5	18.011
SRRM2 T2289	SRRM2	T	2289		iGPS prediction	CDK2	CMGC/CDK/CDC2			0.69715	0.961865	7.0346e-06	Q9UQ35	Serine/arginine repetitive matrix protein 2	RTAVAPSAVNLADPRTPTAPAVNLAGARTPA	0.46767	0.65052	0.65094	99.927	93.094	99.927	14.0179	1.121	3	8.6271
SRRM2 T2409	SRRM2	T	2409		iGPS prediction	CDK2	CMGC/CDK/CDC2			0.30929	0.999997	7.06728e-15	Q9UQ35	Serine/arginine repetitive matrix protein 2	SGRTSPPLLDRARSRTPPSAPSQSRMTSERA	0.30803	0.20978	0.23916	151.39	131.5	144.75	55.087	-0.052553	5	2.2219
SRRM2 T2599	SRRM2	T	2599		iGPS prediction	CDK2	CMGC/CDK/CDC2	+		0.75958	1	5.52162e-06	Q9UQ35	Serine/arginine repetitive matrix protein 2	PAPKEAVREGRPPEPTPAKRKRRSSSSSSSS	0.60446	0.56142	0.75411	106.82	85.506	45.614	45.6139	-0.3569	9	13.652
SRRM2 T2738	SRRM2	T	2738		iGPS prediction	CDK2	CMGC/CDK/CDC2			0.01078	1	0.00200626	Q9UQ35	Serine/arginine repetitive matrix protein 2	QRGDSRSPSHKRRRETPSPRPMRHRSSRSP_	-0.01369	-0.01481	0.08504	70.68	59.112	50.024	50.0237	1.6503	7	10.132
SRRM2 T367	SRRM2	T	367		iGPS prediction	CDK2	CMGC/CDK/CDC2			0.09451	0.998315	1.29206e-05	Q9UQ35	Serine/arginine repetitive matrix protein 2	PSPERSSTGPEPPAPTPLLAERHGGSPQPLA	-0.00981	0.06025	0.05111	79.942	70.252	42.639	32.4988	0.58134	6	7.3558
SRRM2 T866	SRRM2	T	866		iGPS prediction	CDK2	CMGC/CDK/CDC2			0.07163	0.984254	1.10251e-22	Q9UQ35	Serine/arginine repetitive matrix protein 2	RQGSITSPQANEQSVTPQRRSCFESSPDPEL	0.00861	-0.01044	0.10138	115.96	106.48	115.96	17.9594	-0.16652	4	9.6799
SRRM2 T983	SRRM2	T	983		iGPS prediction	CDK2	CMGC/CDK/CDC2			0.20677	1	2.02431e-06	Q9UQ35	Serine/arginine repetitive matrix protein 2	SHSGSSSPDTKVKPETPPRQSHSGSISPYPK	0.11222	-0.07244	0.25245	130.41	89.419	110.38	110.382	0.79582	4	2.6828
SRSF11 S207	SRSF11	S	207		Known kinase (PhosphoSitePlusDB)	CDK2				0.20489	0.998888	2.95473e-34	Q05519	Serine/arginine-rich splicing factor 11	STVDPKLNHVAAGLVSPSLKSDTSSKEIEEA	0.22216	0.14531	0.16285	146.18	134.81	145.14	29.5867	0.15266	14	10.482
SRSF9 S216	SRSF9	S	216		Known kinase (PhosphoSitePlusDB)	CDK2				0.15458	0.999933	0.00172977	Q13242	Serine/arginine-rich splicing factor 9	GRDSPYQSRGSPHYFSPFRPY__________	-0.1864	0.25695	0.10579	59.728	58.167	59.728	42.4755	-0.089797	5	12.567
STMN1 S25	STMN1	S	25	+	iGPS prediction	CDK2	CMGC/CDK/CDC2	+		2.26132	1	5.89803e-06	P16949	Stathmin	ELEKRASGQAFELILSPRSKESVPEFPLSPP	2.26005	2.23993	2.18504	98.684	92.602	89.663	89.6627	-0.85515	1	NaN
STMN1 S25	STMN1	S	25	+	Known kinase (PhosphoSitePlusDB)	CDK2		+		2.26132	1	5.89803e-06	P16949	Stathmin	ELEKRASGQAFELILSPRSKESVPEFPLSPP	2.26005	2.23993	2.18504	98.684	92.602	89.663	89.6627	-0.85515	1	NaN
STMN1 S38	STMN1	S	38	+	iGPS prediction	CDK2	CMGC/CDK/CDC2			0.47508	1	4.30979e-29	P16949	Stathmin	ILSPRSKESVPEFPLSPPKKKDLSLEEIQKK	0.60849	0.3956	0.4163	189.55	172.12	174.02	83.595	-0.66406	33	9.056
STMN1 S38	STMN1	S	38	+	Known kinase (PhosphoSitePlusDB)	CDK2				0.47508	1	4.30979e-29	P16949	Stathmin	ILSPRSKESVPEFPLSPPKKKDLSLEEIQKK	0.60849	0.3956	0.4163	189.55	172.12	174.02	83.595	-0.66406	33	9.056
STUB1 S19	STUB1	S	19		iGPS prediction	CDK2	CMGC/CDK/CDC2			-0.03392	1	5.91816e-157	Q9UNE7	E3 ubiquitin-protein ligase CHIP	KEEKEGGARLGAGGGSPEKSPSAQELKEQGN	-0.04185	-0.08736	-0.0729	297.92	249.19	297.92	103.861	0.33645	14	2.7832
STUB1 S23	STUB1	S	23		iGPS prediction	CDK2	CMGC/CDK/CDC2			-0.11333	0.994401	4.76751e-35	Q9UNE7	E3 ubiquitin-protein ligase CHIP	EGGARLGAGGGSPEKSPSAQELKEQGNRLFV	-0.11909	-0.2423	-0.10249	167.88	150.64	143.91	22.5821	-0.14144	5	5.8559
SUDS3 S234	SUDS3	S	234		Known kinase (PhosphoSitePlusDB)	CDK2				0.06019	0.994976	2.42503e-47	Q9H7L9	Sin3 histone deacetylase corepressor complex component SDS3	DLRTLNKLKSPKRPASPSSPEHLPATPAESP	0.01357	0.0265	0	150.65	150.65	150.65	20.8241	-0.012967	15	7.3104
SUDS3 S236	SUDS3	S	236		Known kinase (PhosphoSitePlusDB)	CDK2				0.16285	0.816206	2.42503e-47	Q9H7L9	Sin3 histone deacetylase corepressor complex component SDS3	RTLNKLKSPKRPASPSSPEHLPATPAESPAQ	0.01357	0.05031	0.17994	150.65	150.65	44.912	4.87529	1.132	2	6.4623
SUPT5H S666	SUPT5H	S	666		Known kinase (PhosphoSitePlusDB)	CDK2				0.02034	0.999499	9.52349e-07	O00267	Transcription elongation factor SPT5	PRDVTNFTVGGFAPMSPRISSPMHPSAGGQR	-0.04817	-0.00609	-0.01739	72.09	69.332	68.639	33.0139	-0.39388	5	2.9011
SUPT6H T1523	SUPT6H	T	1523		Known kinase (PhosphoSitePlusDB)	CDK2				-0.06647	0.986072	2.95071e-07	Q7KZ85	Transcription elongation factor SPT6	FRWFKDHYQDPVPGITPSSSSRTRTPASINA	-0.37286	0.40364	-0.11526	79.293	68.173	78.708	20.6146	0.17247	3	28.359
SUV39H1 S391	SUV39H1	S	391		iGPS prediction	CDK2	CMGC/CDK/CDC2			-0.07981	1	3.38978e-08	O43463	Histone-lysine N-methyltransferase SUV39H1	STRMDSNFGLAGLPGSPKKRVRIECKCGTES	-0.09509	-0.08618	-0.15606	93.371	93.371	93.371	90.132	0.011876	8	3.1871
SYMPK S1243	SYMPK	S	1243		iGPS prediction	CDK2	CMGC/CDK/CDC2			0.09275	0.999663	3.29539e-70	Q92797	Symplekin	PKETAAGGLTLKEERSPQTLAPVGEDAMKTP	-0.24377	0.24025	0.0107	154.19	140.53	72.1	34.7242	-0.72011	6	16.617
SYMPK S1259	SYMPK	S	1259		iGPS prediction	CDK2	CMGC/CDK/CDC2			-0.128	0.999926	2.3122e-17	Q92797	Symplekin	PQTLAPVGEDAMKTPSPAAEDAREPEAKGNS	-0.20519	-0.17463	-0.07951	144.17	144.17	144.17	41.3349	-0.21535	6	5.2185
TACC3 S250	TACC3	S	250		iGPS prediction	CDK2	CMGC/CDK/CDC2			0.42986	0.809674	6.97544e-14	Q9Y6A5	Transforming acidic coiled-coil-containing protein 3	ECRHGGVCAPAAVATSPPGAIPKEACGGAPL	1.30191	0.38323	0.40043	89.663	83.06	69.979	6.28813	-0.32757	1	NaN
TACC3 S317	TACC3	S	317		iGPS prediction	CDK2	CMGC/CDK/CDC2			0.19724	0.956556	2.04116e-13	Q9Y6A5	Transforming acidic coiled-coil-containing protein 3	TAPTNHLVAGRAMTLSPQEEVAAGQMASSSR	0.25913	0.35084	0.06904	84.68	74.434	62.617	13.4288	-0.55858	6	13.737
TACC3 S434	TACC3	S	434		iGPS prediction	CDK2	CMGC/CDK/CDC2			0.52937	0.940738	2.27468e-07	Q9Y6A5	Transforming acidic coiled-coil-containing protein 3	GGDTKSGCSEAQPPESPETRLGQPAAEQLHA	0.52663	0.43229	0.48058	86.8	71.255	86.8	12.0071	-0.96482	3	2.3106
TACC3 S71	TACC3	S	71		iGPS prediction	CDK2	CMGC/CDK/CDC2	+		1.13106	0.999982	0.000176364	Q9Y6A5	Transforming acidic coiled-coil-containing protein 3	TFQTPLRDPQTHRILSPSMASKLEAPFTQDD	1.16894	1.00593	1.10845	111.63	72.88	111.63	47.5088	0.29443	11	7.1221
TAF9 T178	TAF9	T	178		iGPS prediction	CDK2	CMGC/CDK/CDC2	+		1.39545	0.99974	0.00302514	Q16594	Transcription initiation factor TFIID subunit 9	GTPTPQTMSVSTKVGTPMSLTGQRFTVQMPT	1.27243	1.34882	1.44547	83.243	66.076	73.877	35.9796	0.030883	3	7.1611
TBC1D4 S666	TBC1D4	S	666		iGPS prediction	CDK2	CMGC/CDK/CDC2			-0.23535	1	0.000268467	O60343	TBC1 domain family member 4	KRKLNLQDGRAQGVRSPLLRQSSSEQCSNLS	-0.34419	-0.29036	-0.25369	96.371	58.071	63.091	63.0912	0.15246	9	8.9831
TCF3 S379	TCF3	S	379	+	iGPS prediction	CDK2	CMGC/CDK/CDC2			0.08148	0.996526	1.9389e-47	P15923	Transcription factor E2-alpha	AGTSQWPRAGAPGALSPSYDGGLHGLQSKIE	0.15644	0.08021	-0.06723	157.9	142.36	129.9	24.5771	-0.045239	9	7.0959
TERF1 S11	TERF1	S	11		iGPS prediction	CDK2	CMGC/CDK/CDC2			0.03478	0.999868	5.77879e-08	P54274	Telomeric repeat-binding factor 1	_____MAEDVSSAAPSPRGCADGRDADPTEE	-0.02744	0.03498	-0.05733	119.46	91.692	119.46	39.8067	-1.3422	4	6.5405
TERF2IP S203	TERF2IP	S	203		Known kinase (PhosphoSitePlusDB)	CDK2				0.1956	0.96653	1.35794e-63	Q9NYB0	Telomeric repeat-binding factor 2-interacting protein 1	LRGQEHKYLLGDAPVSPSSQKLKRKAEEDPE	0.2358	-0.25576	0.1616	201.04	184.42	197.14	15.422	-1.5503	7	22.037
TFDP1 S23	TFDP1	S	23		iGPS prediction	CDK2	CMGC/CDK/CDC2			0.05339	1	2.15234e-05	Q14186	Transcription factor Dp-1	IEANGELKVFIDQNLSPGKGVVSLVAVHPST	0.06224	-0.05227	0.03405	103.14	103.14	92.269	92.2694	-0.87217	4	3.9633
TFDP1 S23	TFDP1	S	23		NetworKIN 3 prediction	CDK2	CDK2_CDK3_CDK1_CDK5_group			0.05339	1	2.15234e-05	Q14186	Transcription factor Dp-1	IEANGELKVFIDQNLSPGKGVVSLVAVHPST	0.06224	-0.05227	0.03405	103.14	103.14	92.269	92.2694	-0.87217	4	3.9633
THRAP3 T874	THRAP3	T	874		Known kinase (PhosphoSitePlusDB)	CDK2		+		0.75206	0.999999	6.18454e-11	Q9Y2W1	Thyroid hormone receptor-associated protein 3	DFQKRNREEEWDPEYTPKSKKYYLHDDREGE	0.53098	0.63009	0.73312	139.49	139.49	139.49	61.597	0.12868	8	11.51
TICRR T1134	TICRR	T	1134		NetworKIN 3 prediction	CDK2	CDK2_CDK3_CDK1_CDK5_group		+	-0.47995	0.978086	0.0010803	Q7Z2Z1	Treslin	TTPRRISHTPQTPLYTPERLQKSPAKMTPTK	-0.57465	-0.53648	-0.44932	60.949	52.152	40.197	16.762	0.59899	4	7.8484
TICRR T969	TICRR	T	969	+	Known kinase (PhosphoSitePlusDB)	CDK2				0.64542	1	0.00110869	Q7Z2Z1	Treslin	KNKGYHKLLTKSVAETPVHKQISKRLLHRQI	0.43763	0.59879	0.64122	107.09	52.606	107.09	87.7384	-0.2945	3	8.7347
TICRR T969	TICRR	T	969	+	NetworKIN 3 prediction	CDK2	CDK2_CDK3_CDK1_CDK5_group			0.64542	1	0.00110869	Q7Z2Z1	Treslin	KNKGYHKLLTKSVAETPVHKQISKRLLHRQI	0.43763	0.59879	0.64122	107.09	52.606	107.09	87.7384	-0.2945	3	8.7347
TK1 S13	TK1	S	13	+	iGPS prediction	CDK2	CMGC/CDK/CDC2			0.04278	0.760525	2.43009e-08	P04183	Thymidine kinase, cytosolic	___MSCINLPTVLPGSPSKTRGQIQVILGPM	0.00606	0.01756	0.09721	89.913	80.856	89.913	5.01883	-0.7489	2	2.102
TK1 S13	TK1	S	13	+	Known kinase (PhosphoSitePlusDB)	CDK2				0.04278	0.760525	2.43009e-08	P04183	Thymidine kinase, cytosolic	___MSCINLPTVLPGSPSKTRGQIQVILGPM	0.00606	0.01756	0.09721	89.913	80.856	89.913	5.01883	-0.7489	2	2.102
TOP1 S394	TOP1	S	394		iGPS prediction	CDK2	CMGC/CDK/CDC2			-0.08807	1	0.000946386	P11387	DNA topoisomerase 1	PEDIIINCSKDAKVPSPPPGHKWKEVRHDNK	-0.21392	-0.07008	-0.12883	99.283	77.29	88.338	88.3377	-0.12287	6	7.1781
TOP2A S1213	TOP2A	S	1213	+	iGPS prediction	CDK2	CMGC/CDK/CDC2	+		1.26796	1	1.07025e-12	P11388	DNA topoisomerase 2-alpha	GKAKGKKTQMAEVLPSPRGQRVIPRITIEMK	1.17988	1.21249	1.29666	170.09	157.89	155.03	108.82	0.11421	29	45.538
TOP2A S1247	TOP2A	S	1247		iGPS prediction	CDK2	CMGC/CDK/CDC2			0.07916	1	8.41251e-97	P11388	DNA topoisomerase 2-alpha	EKKNKKKIKNENTEGSPQEDGVELEGLKQRL	-0.09951	0.06427	0.03459	235.23	218.35	235.23	68.7431	0.38312	19	10.702
TOPBP1 S888	TOPBP1	S	888		iGPS prediction	CDK2	CMGC/CDK/CDC2		+	-1.35177	0.99995	5.80406e-08	Q92547	DNA topoisomerase 2-binding protein 1	LALANSSRNAVALSASPQLKEAQSEKEEAPK	-1.472	-1.38744	-1.3912	135.5	126.9	135.5	43.005	0.46553	6	4.4465
TOPBP1 T779	TOPBP1	T	779		iGPS prediction	CDK2	CMGC/CDK/CDC2	+		1.47431	1	0.00058834	Q92547	DNA topoisomerase 2-binding protein 1	EHPGTRLQTHRKTVVTPLDMNRFQSKAFRAV	1.30307	1.69533	1.61765	101.53	77.443	101.53	65.0726	-0.58566	5	20.767
TOR1AIP1 S143	TOR1AIP1	S	143		Known kinase (PhosphoSitePlusDB)	CDK2				-0.04744	0.999597	7.67092e-55	Q5JTV8	Torsin-1A-interacting protein 1	TRLQQQHSEQPPLQPSPVMTRRGLRDSHSSE	-0.04524	-0.109	-0.12525	195.97	189.32	158.35	33.9438	0.19941	16	15.248
TP53BP1 S1028	TP53BP1	S	1028		iGPS prediction	CDK2	CMGC/CDK/CDC2			0.18345	0.994992	0.000132549	Q12888	Tumor suppressor p53-binding protein 1	GERKNGSTAVAESVASPQKTMSVLSCICEAR	0.07028	0.13682	0.16122	67.15	60.246	67.15	22.9868	-0.53309	3	4.5417
TP53BP1 S1362	TP53BP1	S	1362		iGPS prediction	CDK2	CMGC/CDK/CDC2			-0.04714	1	0.0010942	Q12888	Tumor suppressor p53-binding protein 1	ADFALPSSRGGPGKLSPRKGVSQTGTPVCEE	-0.06795	-0.09377	-0.08585	96.866	65.577	78.964	78.964	-0.15929	5	3.4664
TP53BP1 S1656	TP53BP1	S	1656		iGPS prediction	CDK2	CMGC/CDK/CDC2			0.18916	0.991831	1.95423e-17	Q12888	Tumor suppressor p53-binding protein 1	ASSSSSTTPTRKITESPRASMGVLSGKRKLI	0.13697	0.17951	0.27498	144.82	126.66	144.82	20.9925	-0.40611	4	12.893
TP53BP1 S1678	TP53BP1	S	1678		iGPS prediction	CDK2	CMGC/CDK/CDC2			0.17836	1	1.27177e-34	Q12888	Tumor suppressor p53-binding protein 1	VLSGKRKLITSEEERSPAKRGRKSATVKPGA	0.15131	0.12304	0.14479	201.22	201.22	171.78	86.7769	-0.10614	24	6.5546
TP53BP1 S265	TP53BP1	S	265		iGPS prediction	CDK2	CMGC/CDK/CDC2			0.0767	1	1.40402e-16	Q12888	Tumor suppressor p53-binding protein 1	KEQNPPPARSEDMPFSPKASVAAMEAKEQLS	0.0677	0.00453	0.03091	135.1	104.21	96.745	78.5768	-0.48411	28	14.717
TP53BP1 S380	TP53BP1	S	380		iGPS prediction	CDK2	CMGC/CDK/CDC2			-0.15441	0.945087	3.20218e-25	Q12888	Tumor suppressor p53-binding protein 1	PSPDAFRSTPFIVPSSPTEQEGRQDKPMDTS	-0.19254	-0.27127	-0.17273	148.06	130.17	112.44	13.0293	0.63446	9	6.5067
TP53BP1 S500	TP53BP1	S	500		iGPS prediction	CDK2	CMGC/CDK/CDC2			-0.08443	1	2.67662e-16	Q12888	Tumor suppressor p53-binding protein 1	LTVECSKTSEIEPKNSPEDLGLSLTGDSCKL	-0.09971	-0.10614	-0.18758	114.37	110.5	114.37	96.9388	-0.20002	3	2.8099
TP53BP1 S525	TP53BP1	S	525		iGPS prediction	CDK2	CMGC/CDK/CDC2			0.04348	0.999733	3.7922e-12	Q12888	Tumor suppressor p53-binding protein 1	GDSCKLMLSTSEYSQSPKMESLSSHRIDEDG	0.05332	0.01203	-0.03329	143.88	137.51	143.88	35.7408	-0.68079	5	2.2461
TP53BP1 T1056	TP53BP1	T	1056		iGPS prediction	CDK2	CMGC/CDK/CDC2			0.06309	0.959474	0.000213687	Q12888	Tumor suppressor p53-binding protein 1	EARQENEARSEDPPTTPIRGNLLHFPSSQGE	0.04891	0.01936	-0.01443	122.46	122.46	122.46	13.743	-0.47838	4	1.0818
TP53BP2 S698	TP53BP2	S	698		iGPS prediction	CDK2	CMGC/CDK/CDC2			-0.07441	0.982397	0.000230733	Q13625	Apoptosis-stimulating of p53 protein 2	SVQENHENERIPRPLSPTKLLPFLSNPYRNQ	-0.04687	-0.12104	-0.07502	114.23	81.171	65.179	17.4671	-0.69921	7	7.0761
TSC2 S1411	TSC2	S	1411		iGPS prediction	CDK2	CMGC/CDK/CDC2			-0.31382	1	0.00389274	P49815	Tuberin	DILGDPGDKADVGRLSPEVKARSQSGTLDGE	-0.51224	-0.21098	-0.14904	53.631	35.218	48.527	48.5269	-0.29193	5	18.773
TSC2 S1411	TSC2	S	1411		NetworKIN 3 prediction	CDK2	CDK2_CDK3_CDK1_CDK5_group			-0.31382	1	0.00389274	P49815	Tuberin	DILGDPGDKADVGRLSPEVKARSQSGTLDGE	-0.51224	-0.21098	-0.14904	53.631	35.218	48.527	48.5269	-0.29193	5	18.773
TUBB4B S172	TUBB4B	S	172		iGPS prediction	CDK2	CMGC/CDK/CDC2			-0.08841	0.998933	0.00107349	P68371	Tubulin beta-4B chain	EEFPDRIMNTFSVVPSPKVSDTVVEPYNATL;EEYPDRIMNTFSVVPSPKVSDTVVEPYNATL	-0.01341	-0.19968	-0.32201	61.265	51.193	56.514	30.2224	0.45163	4	9.3656
UBE2C S3	UBE2C	S	3		iGPS prediction	CDK2	CMGC/CDK/CDC2			0.6976	0.999989	3.15666e-08	O00762	Ubiquitin-conjugating enzyme E2 C	_____________MASQNRDPAATSVAAARK	0.34525	0.65097	0.72672	81.574	69.703	81.574	50.9144	-0.52861	3	15.288
UBE2O S836	UBE2O	S	836		Known kinase (PhosphoSitePlusDB)	CDK2				0.0767	0.905132	9.22158e-24	Q9C0C9	Ubiquitin-conjugating enzyme E2 O	LESLKNMTVEQLLTGSPTSPTVEPEKPTREK	-0.01341	0.10484	0.24881	108.73	105.53	108.73	10.8499	0.40705	2	7.3288
UBTF S484	UBTF	S	484		iGPS prediction	CDK2	CMGC/CDK/CDC2			0.09707	1	0.000672215	P17480	Nucleolar transcription factor 1	RKPGGEREERGKLPESPKRAEEIWQQSVIGD	-0.05606	0.37485	0.04828	88.596	72.246	56.936	56.9362	0.14763	4	15.509
UBTF S484	UBTF	S	484		NetworKIN 3 prediction	CDK2	CDK2_CDK3_CDK1_CDK5_group			0.09707	1	0.000672215	P17480	Nucleolar transcription factor 1	RKPGGEREERGKLPESPKRAEEIWQQSVIGD	-0.05606	0.37485	0.04828	88.596	72.246	56.936	56.9362	0.14763	4	15.509
UFD1L S247	UFD1L	S	247		iGPS prediction	CDK2	CMGC/CDK/CDC2	+		0.62929	0.99992	5.98121e-18	Q92890	Ubiquitin fusion degradation protein 1 homolog	GNRLDGKKKGVEPSPSPIKPGDIKRGIPNYE	0.54524	0.58266	0.60161	147.28	131.26	90.718	40.9495	0.27323	15	14.945
UHRF1 S287	UHRF1	S	287		iGPS prediction	CDK2	CMGC/CDK/CDC2			0.05172	1	1.59598e-43	Q96T88	E3 ubiquitin-protein ligase UHRF1	IFVDEVFKIERPGEGSPMVDNPMRRKSGPSC	-0.03452	0.02582	0.06957	187.59	187.59	76.82	76.8199	1.3967	18	14.111
UIMC1 S463	UIMC1	S	463		iGPS prediction	CDK2	CMGC/CDK/CDC2			-0.09463	0.999935	8.20897e-12	Q96RL1	BRCA1-A complex subunit RAP80	TQLSSSETFDLEREVSPGSRDILDGVRIIMA	-0.02274	-0.12312	-0.19478	119.04	107.12	112.67	41.8835	0.056007	5	5.1482
UIMC1 S653	UIMC1	S	653		iGPS prediction	CDK2	CMGC/CDK/CDC2			-0.02656	1	2.92239e-09	Q96RL1	BRCA1-A complex subunit RAP80	DADIKSSETGAFRVPSPGMEEAGCSREMQSS	-0.05062	-0.075	-0.07354	112.12	104.34	112.12	84.138	0.35836	4	3.7764
UIMC1 S677	UIMC1	S	677		iGPS prediction	CDK2	CMGC/CDK/CDC2			-0.14883	1	0.00442019	Q96RL1	BRCA1-A complex subunit RAP80	SREMQSSFTRRDLNESPVKSFVSISEATDCL	-0.12757	-0.20499	-0.26434	91.658	54.594	68.463	68.4635	-0.21137	8	9.815
USF2 T230	USF2	T	230	+	iGPS prediction	CDK2	CMGC/CDK/CDC2			0.21835	0.990013	5.23911e-06	Q15853	Upstream stimulatory factor 2	APRTHPYSPKIDGTRTPRDERRRAQHNEVER	0.20307	0.0472	0.26388	123.1	80.627	123.1	19.9619	0.27434	3	7.6061
USP19 S244	USP19	S	244		iGPS prediction	CDK2	CMGC/CDK/CDC2			0.41208	1	3.97918e-12	O94966	Ubiquitin carboxyl-terminal hydrolase 19	PLAGEKAVPPGNDPVSPAMVRSRNPGKDDCA	0.39517	0.36707	0.3034	112.01	88.555	54.764	54.7643	0.027114	8	5.141
USP49 T203	USP49	T	203		iGPS prediction	CDK2	CMGC/CDK/CDC2			0.43701	0.820687	0.00302215	Q70CQ1	Ubiquitin carboxyl-terminal hydrolase 49	RRREVKRRLLEELASTPPRKSARLLLHTPRD	0.53985	0.50575	0.22943	71.98	48.989	71.98	6.60567	0.42378	5	11.977
WEE1 S165	WEE1	S	165		iGPS prediction	CDK2	CMGC/CDK/CDC2			0.02574	1	0.000667584	P30291	Wee1-like protein kinase	SPRGCGARRAGEGRRSPRPDHPGTPPHKTFR	-0.05973	0.24132	-0.02305	68.411	55.943	55.337	55.3373	0.024332	4	10.598
WEE1 S165	WEE1	S	165		NetworKIN 3 prediction	CDK2	CDK2_CDK3_CDK1_CDK5_group			0.02574	1	0.000667584	P30291	Wee1-like protein kinase	SPRGCGARRAGEGRRSPRPDHPGTPPHKTFR	-0.05973	0.24132	-0.02305	68.411	55.943	55.337	55.3373	0.024332	4	10.598
WEE1 T173	WEE1	T	173		iGPS prediction	CDK2	CMGC/CDK/CDC2			0.02574	1	0.000667584	P30291	Wee1-like protein kinase	RAGEGRRSPRPDHPGTPPHKTFRKLRLFDTP	-0.05973	0.24132	-0.02305	68.411	55.943	55.337	55.3373	0.024332	4	10.598
WEE1 T173	WEE1	T	173		NetworKIN 3 prediction	CDK2	CDK2_CDK3_CDK1_CDK5_group			0.02574	1	0.000667584	P30291	Wee1-like protein kinase	RAGEGRRSPRPDHPGTPPHKTFRKLRLFDTP	-0.05973	0.24132	-0.02305	68.411	55.943	55.337	55.3373	0.024332	4	10.598
WEE1 T190	WEE1	T	190		iGPS prediction	CDK2	CMGC/CDK/CDC2			0.15523	0.999952	0.000613789	P30291	Wee1-like protein kinase	PHKTFRKLRLFDTPHTPKSLLSKARGIDSSS	0.10997	0.13949	0.10644	109.69	68.695	94.747	43.1802	-0.07617	14	5.5559
WEE1 T190	WEE1	T	190		NetworKIN 3 prediction	CDK2	CDK2_CDK3_CDK1_CDK5_group			0.15523	0.999952	0.000613789	P30291	Wee1-like protein kinase	PHKTFRKLRLFDTPHTPKSLLSKARGIDSSS	0.10997	0.13949	0.10644	109.69	68.695	94.747	43.1802	-0.07617	14	5.5559
WRN S1133	WRN	S	1133		iGPS prediction	CDK2	CMGC/CDK/CDC2			0.1551	1	0.000100742	Q14191	Werner syndrome ATP-dependent helicase	ISSGSNISKKSIMVQSPEKAYSSSQPVISAQ	0.07082	0.15438	0.14807	110.64	57.8	104.59	75.6351	-1.532	8	8.7778
XRCC6 T455	XRCC6	T	455		iGPS prediction	CDK2	CMGC/CDK/CDC2			-0.0276	1	0.000216147	P12956	X-ray repair cross-complementing protein 6	ADDKRKMPFTEKIMATPEQVGKMKAIVEKLR	-0.08861	-0.01044	0.01595	114.79	104.14	102.73	102.731	-0.72152	13	15.938
XRCC6 T455	XRCC6	T	455		Known kinase (PhosphoSitePlusDB)	CDK2				-0.0276	1	0.000216147	P12956	X-ray repair cross-complementing protein 6	ADDKRKMPFTEKIMATPEQVGKMKAIVEKLR	-0.08861	-0.01044	0.01595	114.79	104.14	102.73	102.731	-0.72152	13	15.938
XRCC6 T455	XRCC6	T	455		NetworKIN 3 prediction	CDK2	CDK2_CDK3_CDK1_CDK5_group			-0.0276	1	0.000216147	P12956	X-ray repair cross-complementing protein 6	ADDKRKMPFTEKIMATPEQVGKMKAIVEKLR	-0.08861	-0.01044	0.01595	114.79	104.14	102.73	102.731	-0.72152	13	15.938
ZC3H11A T321	ZC3H11A	T	321		Known kinase (PhosphoSitePlusDB)	CDK2				0.25484	1	1.61439e-23	O75152	Zinc finger CCCH domain-containing protein 11A	RLGKKVEAPETNIDKTPKKAQVSKSLKERLG	0.14538	0.17679	0.26143	178.76	158.97	161.51	91.5286	0.43584	20	6.71
ZC3HC1 S395	ZC3HC1	S	395	+	Known kinase (PhosphoSitePlusDB)	CDK2				-0.00199	0.920171	3.83234e-157	Q86WB0	Nuclear-interacting partner of ALK	RSMGTGDTPGLEVPSSPLRKAKRARLCSSSS	-0.03446	0.00175	-0.0485	300.34	285.6	300.34	10.6171	0.15135	15	13.227
ZMYM3 T826	ZMYM3	T	826		Known kinase (PhosphoSitePlusDB)	CDK2				0.08038	0.999977	8.86861e-08	Q14202	Zinc finger MYM-type protein 3	SAPTAPTPPPPPPPATPRKNKAAMCKPLMQN	0.04089	0.01673	0.03419	75.005	75.005	75.005	45.4657	0.85887	2	4.2868
ZNF2 S5	ZNF2	S	5		iGPS prediction	CDK2	CMGC/CDK/CDC2			-0.29568	0.998677	0.000608889	Q9BSG1	Zinc finger protein 2	___________MAAVSPTTRCQESVTFEDVA	-0.11646	-0.34231	-0.56728	94.309	69.471	94.309	29.5794	0.01598	3	14.474
ZNF428 T108	ZNF428	T	108		NetworKIN 3 prediction	CDK2	CDK2_CDK3_CDK1_CDK5_group			0.10648	1	5.5027e-19	Q96B54	Zinc finger protein 428	CQLCGRSPLGEAPPGTPPCRLCCPATAPQEA	0.33012	0.05985	0.05635	168.55	160.3	153.98	81.3923	0.048817	3	9.5863

## Sheet: Aurora kinases
Site ID	Gene name	Amino acid	Position	Regulatory site	Source	Kinase gene name	Group	upregulated	downregulated	median log2(ratio VE+IR/IR normalized)	Localization prob	PEP	Protein	Protein name	Sequence window	log2(ratio VE+IR/IR normalized) replicate 1	log2(ratio VE+IR/IR normalized) replicate 2	log2(ratio VE+IR/IR normalized) replicate 3	Score	Delta score	Score for localization	Score diff	Mass error [ppm]	Ratio H/L count	Ratio H/L variability [%]
ADRBK1 S670	ADRBK1	S	670	+	iGPS prediction	AurB	Other/AUR/AUR-B			0.04586	1	1.07692e-07	P25098	Beta-adrenergic receptor kinase 1	QQLVQRVPKMKNKPRSPVVELSKVPLVQRGS	0.03016	-0.09395	0.03228	118.64	90.532	111.11	73.9249	-0.060819	8	6.7481
AHCTF1 S1232	AHCTF1	S	1232		iGPS prediction	AurB	Other/AUR/AUR-B	+		0.78568	1	2.80279e-06	Q8WYP5	Protein ELYS	PSPGRSPQRLKETRISFVEEDVHPKWIPGAA	0.54504	0.73905	0.90354	118.24	103.45	118.24	118.24	-0.10881	3	13.637
AJUBA S119	AJUBA	S	119		NetworKIN 3 prediction	AURKA	AuroraA			-0.25541	1	2.77425e-06	Q96IF1	LIM domain-containing protein ajuba	SLPPDFRLEPTAPALSPRSSFASSSASDASK	-0.24046	-0.30204	-0.34095	123.1	95.543	118.08	70.1651	0.14088	3	2.3249
ANAPC1 S343	ANAPC1	S	343		NetworKIN 3 prediction	AURKA	AuroraA			0.2291	0.999695	6.4347e-05	Q9H1A4	Anaphase-promoting complex subunit 1	QSRSTSSPSLHSRSPSISNMAALSRAHSPAL	0.16079	0.18247	0.46662	94.487	50.932	93.237	35.9489	-1.884	3	12.653
ANAPC5 T232	ANAPC5	T	232		NetworKIN 3 prediction	AURKA	AuroraA			0.14731	0.999298	0.0169055	Q9UJX4	Anaphase-promoting complex subunit 5	SQQASLLKNDETKALTPASLQKELNNLLKFN	0.02876	0.10068	0.17747	72.152	41.328	72.152	31.5363	0.38797	3	6.3359
ARHGEF7 S694	ARHGEF7	S	694		iGPS prediction	AurA	Other/AUR/AUR-A			-0.31802	1	1.3526e-05	Q14155	Rho guanine nucleotide exchange factor 7	TMKKLLPKRKPERKPSDEEFASRKSTAALEE	-0.33692	-0.36465	-0.27675	147.7	147.7	147.7	94.0952	0.093006	3	3.6784
ARHGEF7 S694	ARHGEF7	S	694		NetworKIN 3 prediction	AURKA	AuroraA			-0.31802	1	1.3526e-05	Q14155	Rho guanine nucleotide exchange factor 7	TMKKLLPKRKPERKPSDEEFASRKSTAALEE	-0.33692	-0.36465	-0.27675	147.7	147.7	147.7	94.0952	0.093006	3	3.6784
ATM S2996	ATM	S	2996	+	iGPS prediction	AurB	Other/AUR/AUR-B			-0.14162	1	3.82553e-12	Q13315	Serine-protein kinase ATM	HPTLNADDQECKRNLSDIDQSFNKVAERVLM	-0.39559	-0.17145	-0.14824	167.89	108.69	167.89	118.557	-0.92486	5	10.822
AURKB T64	AURKB	T	64		NetworKIN 3 prediction	AURKA	AuroraA			0.47519	0.973578	0.00194255	Q96GD4	Aurora kinase B	PTAAPGQKVMENSSGTPDILTRHFTIDDFEI	0.45991	0.64615	0.4163	62.203	51.341	54.764	17.0771	-0.071137	3	8.917
BRCA1 S1239	BRCA1	S	1239		NetworKIN 3 prediction	AURKA	AuroraA		+	-1.02321	0.985262	2.78824e-05	P38398	Breast cancer type 1 susceptibility protein	PCFQHLLFGKVNNIPSQSTRHSTVATECLSK	-1.16175	-0.996	-1.072	136.01	70.834	102.97	21.2613	-0.98546	3	6.9017
BRCA1 S1524	BRCA1	S	1524	+	NetworKIN 3 prediction	AURKA	AuroraA		+	-0.47991	0.995013	0.00406774	P38398	Breast cancer type 1 susceptibility protein	YMHSCSGSLQNRNYPSQEELIKVVDVEEQQL	-0.55765	-0.50339	-0.5287	69.352	59.697	69.352	23	0.80031	3	3.0695
BRCA1 S1642	BRCA1	S	1642		NetworKIN 3 prediction	AURKA	AuroraA		+	-2.92052	0.754033	0.000403766	P38398	Breast cancer type 1 susceptibility protein	AMEESVSREKPELTASTERVNKRMSMVVSGL	-2.99283	-2.68141	-2.91234	91.076	65.547	91.076	6.31681	1.4447	2	5.5887
BRCA1 S694	BRCA1	S	694	+	iGPS prediction	AurA	Other/AUR/AUR-A			0.04418	0.979085	1.67807e-06	P38398	Breast cancer type 1 susceptibility protein	KKSNKPNEQTSKRHDSDTFPELKLTNAPGSF	0.0289	-0.28223	0.22669	107.35	93.602	97.45	16.7036	0.71814	3	17.739
BRCA1 S694	BRCA1	S	694	+	NetworKIN 3 prediction	AURKA	AuroraA			0.04418	0.979085	1.67807e-06	P38398	Breast cancer type 1 susceptibility protein	KKSNKPNEQTSKRHDSDTFPELKLTNAPGSF	0.0289	-0.28223	0.22669	107.35	93.602	97.45	16.7036	0.71814	3	17.739
BUB1 S593	BUB1	S	593		NetworKIN 3 prediction	AURKA	AuroraA			-0.07364	1	0.00982029	O43683	Mitotic checkpoint serine/threonine-protein kinase BUB1	DSTVWGIRCNKTLAPSPKSPGDFTSAAQLAS	-0.15964	-0.12027	-0.07925	83.883	73.745	83.883	69.101	0.16827	3	3.9858
BUB1 S655	BUB1	S	655		iGPS prediction	AurC	Other/AUR			-0.05652	1	6.68765e-34	O43683	Mitotic checkpoint serine/threonine-protein kinase BUB1	SCEENMVVPSRDGKFSPIQEKSPKQALSSHM	0.07164	-0.10315	-0.14759	222.45	154.35	58.098	58.0983	0.19605	9	13.884
BUB1 S655	BUB1	S	655		NetworKIN 3 prediction	AURKA	AuroraA			-0.05652	1	6.68765e-34	O43683	Mitotic checkpoint serine/threonine-protein kinase BUB1	SCEENMVVPSRDGKFSPIQEKSPKQALSSHM	0.07164	-0.10315	-0.14759	222.45	154.35	58.098	58.0983	0.19605	9	13.884
BUB1 S661	BUB1	S	661		NetworKIN 3 prediction	AURKA	AuroraA			-0.03133	1	6.5757e-05	O43683	Mitotic checkpoint serine/threonine-protein kinase BUB1	VVPSRDGKFSPIQEKSPKQALSSHMYSASLL	-0.04247	-0.07796	-0.03415	119.96	114.65	89.231	84.5303	0.32985	5	3.4478
BUB1B S670	BUB1B	S	670	+	NetworKIN 3 prediction	AURKA	AuroraA			0.13027	1	8.44834e-09	O60566	Mitotic checkpoint serine/threonine-protein kinase BUB1 beta	ACGTIYSQTLSIKKLSPIIEDSREATHSSGF	0.09401	0.08364	0.13466	143.21	119.89	143.21	102.333	0.22746	3	2.651
CASC5 S60	CASC5	S	60		iGPS prediction	AurB	Other/AUR/AUR-B			-0.02022	0.99915	0.0012343	Q8NG31	Protein CASC5	QESNALRNKKNSRRVSFADTIKVFQTESHMK	-0.11677	-0.06685	0.03064	105.03	67.061	100.38	30.7045	-0.019135	3	6.2811
CASC5 S60	CASC5	S	60		Known kinase (PhosphoSitePlusDB)	AurB				-0.02022	0.99915	0.0012343	Q8NG31	Protein CASC5	QESNALRNKKNSRRVSFADTIKVFQTESHMK	-0.11677	-0.06685	0.03064	105.03	67.061	100.38	30.7045	-0.019135	3	6.2811
CBX5 S92	CBX5	S	92		iGPS prediction	AurA	Other/AUR/AUR-A	+		2.58645	0.99996	1.14772e-09	P45973	Chromobox protein homolog 5	ENNKPREKSESNKRKSNFSNSADDIKSKKKR	2.60943	2.62871	2.53766	150.91	133.7	119.77	44.0094	0.68224	7	9.0198
CBX5 S92	CBX5	S	92		iGPS prediction	AurB	Other/AUR/AUR-B	+		2.58645	0.99996	1.14772e-09	P45973	Chromobox protein homolog 5	ENNKPREKSESNKRKSNFSNSADDIKSKKKR	2.60943	2.62871	2.53766	150.91	133.7	119.77	44.0094	0.68224	7	9.0198
CBX5 S92	CBX5	S	92		Known kinase (PhosphoSitePlusDB)	AurB		+		2.58645	0.99996	1.14772e-09	P45973	Chromobox protein homolog 5	ENNKPREKSESNKRKSNFSNSADDIKSKKKR	2.60943	2.62871	2.53766	150.91	133.7	119.77	44.0094	0.68224	7	9.0198
CBX5 S97	CBX5	S	97		iGPS prediction	AurA	Other/AUR/AUR-A			0.07793	0.889268	0.00921971	P45973	Chromobox protein homolog 5	REKSESNKRKSNFSNSADDIKSKKKREQSND	0.22448	-0.21237	-0.13271	53.981	45.281	53.981	9.05575	2.3191	2	15.863
CDC20 S41	CDC20	S	41		NetworKIN 3 prediction	AURKA	AuroraA	+		1.05429	1	9.67338e-11	Q12834	Cell division cycle protein 20 homolog	ARWQRKAKEAAGPAPSPMRAANRSHSAGRTP	1.03755	1.00293	1.01243	133.62	125.31	80.507	80.5075	-0.26252	7	18.096
CDC23 S588	CDC23	S	588		iGPS prediction	AurB	Other/AUR/AUR-B			-0.07763	0.99999	9.14045e-06	Q9UJX2	Cell division cycle protein 23 homolog	LPASLSANNTPTRRVSPLNLSSVTP______	-0.12343	-0.08222	-0.12642	106.3	98.168	92.8	50.2803	-0.604	4	2.4928
CDC23 S588	CDC23	S	588		NetworKIN 3 prediction	AURKA	AuroraA			-0.07763	0.99999	9.14045e-06	Q9UJX2	Cell division cycle protein 23 homolog	LPASLSANNTPTRRVSPLNLSSVTP______	-0.12343	-0.08222	-0.12642	106.3	98.168	92.8	50.2803	-0.604	4	2.4928
CDC25B S151	CDC25B	S	151		NetworKIN 3 prediction	AURKA	AuroraA		+	-0.44715	1	0.00298212	P30305	M-phase inducer phosphatase 2	SRIIRNEQFAIRRFQSMPVRLLGHSPVLRNI	-0.50945	-0.49378	-0.47901	138.26	122.11	81.017	81.0165	0.66959	17	4.6028
CDCA5 S79	CDCA5	S	79		Known kinase (PhosphoSitePlusDB)	AurB		+		1.37273	1	5.75422e-07	Q96FF9	Sororin	VAHAVEVPAVQSPRRSPRISFFLEKENEPPG	1.28091	1.30867	1.6061	68.445	65.217	42.791	42.7909	-0.88693	4	20.017
CDCA8 S219	CDCA8	S	219	+	Known kinase (PhosphoSitePlusDB)	AurB				0.39791	0.999829	3.82489e-20	Q53HL2	Borealin	TPAAGERIYNISGNGSPLADSKEIFLTVPVG	0.38263	0.35675	0.29922	150.18	138.78	137.13	38.4249	-0.3139	3	2.1151
CDCA8 S219	CDCA8	S	219	+	NetworKIN 3 prediction	AURKA	AuroraA			0.39791	0.999829	3.82489e-20	Q53HL2	Borealin	TPAAGERIYNISGNGSPLADSKEIFLTVPVG	0.38263	0.35675	0.29922	150.18	138.78	137.13	38.4249	-0.3139	3	2.1151
CDCA8 T106	CDCA8	T	106		NetworKIN 3 prediction	AURKA	AuroraA	+		1.82818	1	3.36884e-06	Q53HL2	Borealin	LDITEINKLTAEAIQTPLKSAKTRKVIQVDE	1.75034	1.84214	1.88493	131.96	107.26	93.716	75.3033	-0.33462	6	13.548
CDK1 T14	CDK1	T	14	+	NetworKIN 3 prediction	AURKA	AuroraA			-0.22683	1	5.26977e-08	P06493	Cyclin-dependent kinase 1	__MEDYTKIEKIGEGTYGVVYKGRHKTTGQV	-0.32032	-0.27009	-0.26459	126.56	59.468	109.95	94.6169	-0.45549	28	14.688
CENPA S17	CENPA	S	17		iGPS prediction	AurB	Other/AUR/AUR-B			0.08841	0.999982	1.85417e-11	P49450	Histone H3-like centromeric protein A	GPRRRSRKPEAPRRRSPSPTPTPGPSRRGPS	0.07082	0.09297	-0.09707	112.55	99.395	87.356	47.5025	-0.39284	14	10.063
CENPA S17	CENPA	S	17		NetworKIN 3 prediction	AURKA	AuroraA			0.08841	0.999982	1.85417e-11	P49450	Histone H3-like centromeric protein A	GPRRRSRKPEAPRRRSPSPTPTPGPSRRGPS	0.07082	0.09297	-0.09707	112.55	99.395	87.356	47.5025	-0.39284	14	10.063
CENPA S19	CENPA	S	19		iGPS prediction	AurB	Other/AUR/AUR-B			0.09085	0.999277	1.85417e-11	P49450	Histone H3-like centromeric protein A	RRRSRKPEAPRRRSPSPTPTPGPSRRGPSLG	0.07082	0.09297	-0.04605	112.55	99.395	87.356	31.4489	-0.39284	13	9.9821
CENPA S19	CENPA	S	19		NetworKIN 3 prediction	AURKA	AuroraA			0.09085	0.999277	1.85417e-11	P49450	Histone H3-like centromeric protein A	RRRSRKPEAPRRRSPSPTPTPGPSRRGPSLG	0.07082	0.09297	-0.04605	112.55	99.395	87.356	31.4489	-0.39284	13	9.9821
CENPF S3150	CENPF	S	3150		iGPS prediction	AurB	Other/AUR/AUR-B	+		0.58957	0.999634	1.39295e-33	P49454	Centromere protein F	TAGGSRSQKVKVAQRSPVDSGTILREPTTKS	0.57429	0.66469	0.66041	144.29	125.71	84.327	34.6678	-0.9259	6	12.828
CLASP1 S1196	CLASP1	S	1196		NetworKIN 3 prediction	AURKA	AuroraA			-0.05711	1	2.20632e-30	Q7Z460	CLIP-associating protein 1	SLRGVTEAIEKFSFRSQEDLNEPIKRDGKKE	-0.10831	-0.15255	-0.02362	192.39	162.59	113.76	113.757	-0.39708	8	8.3097
CLASP1 S594	CLASP1	S	594		NetworKIN 3 prediction	AURKA	AuroraA			0.1529	0.999012	0.000144355	Q7Z460	CLIP-associating protein 1	SRASTVSTKSVSTTGSLQRSRSDIDVNAAAS	0.1437	0.10627	0.05769	122.46	111.24	115.57	30.0529	0.55909	3	1.9908
CLASP1 S600	CLASP1	S	600		NetworKIN 3 prediction	AURKA	AuroraA			0.00432	0.992748	1.6897e-19	Q7Z460	CLIP-associating protein 1	STKSVSTTGSLQRSRSDIDVNAAASAKSKVS	-0.13401	-0.04231	0.00793	168.66	133.48	117.38	21.3637	1.2293	11	12.546
CLASP1 S646	CLASP1	S	646		iGPS prediction	AurB	Other/AUR/AUR-B			-0.28486	0.999754	1.13421e-134	Q7Z460	CLIP-associating protein 1	PGSYASLGRIRTRRQSSGSATNVASTPDNRG	-0.45868	-0.30073	-0.35207	281.5	256.34	281.5	36.1393	-0.87163	8	3.0183
CLASP1 S646	CLASP1	S	646		NetworKIN 3 prediction	AURKA	AuroraA			-0.28486	0.999754	1.13421e-134	Q7Z460	CLIP-associating protein 1	PGSYASLGRIRTRRQSSGSATNVASTPDNRG	-0.45868	-0.30073	-0.35207	281.5	256.34	281.5	36.1393	-0.87163	8	3.0183
CLASP1 S649	CLASP1	S	649		NetworKIN 3 prediction	AURKA	AuroraA			-0.48269	0.949097	2.86958e-18	Q7Z460	CLIP-associating protein 1	YASLGRIRTRRQSSGSATNVASTPDNRGRSR	-0.49797	-0.21095	-0.22086	121.5	107.42	91.589	12.8997	0.25149	1	NaN
CLASP1 T711	CLASP1	T	711		NetworKIN 3 prediction	AURKA	AuroraA			-0.24482	0.996618	1.29614e-06	Q7Z460	CLIP-associating protein 1	GYGGLTGGSSRGPPVTPSSEKRSKIPRSQGC	-0.28427	-0.19968	-0.27832	117.63	99.81	117.63	24.9941	0.11354	4	3.8218
DDA1 S33	DDA1	S	33		Known kinase (PhosphoSitePlusDB)	AurB				0.25822	0.999301	0.00219763	Q9BW61	DET1- and DDB1-associated protein 1	RFHADSVCKASNRRPSVYLPTREYPSEQIIV	0.13917	0.38718	0.20943	65.179	55.822	61.423	31.6676	1.4087	4	8.0541
DDX3X S594	DDX3X	S	594		Known kinase (PhosphoSitePlusDB)	AurB		+		1.7334	1	0.00345961	O00571	ATP-dependent RNA helicase DDX3X	HYKGGSRGRSKSNRFSGGFGARDYRQSSGSS;HYKGSSRGRSKSSRFSGGFGARDYRQSSGAS	1.64501	1.68677	1.82683	99.855	99.855	78.098	78.0978	0.58868	4	6.4098
DDX52 S22	DDX52	S	22		Known kinase (PhosphoSitePlusDB)	AurB		+		0.63571	1	0.00291024	Q9Y2R4	Probable ATP-dependent RNA helicase DDX52	FRRLGAGAKFDTRRFSADAARFQIGKRKYDF	0.55158	0.62466	0.58692	119.03	78.526	109.39	109.389	0.15466	3	3.6819
DLGAP5 S15	DLGAP5	S	15		NetworKIN 3 prediction	AURKA	AuroraA			-0.09946	0.970659	0.0145257	Q15398	Disks large-associated protein 5	_MSSSHFASRHRKDISTEMIRTKIAHRKSLS	-0.17152	-0.14609	-0.11507	67.334	30.909	57.532	15.1959	-0.76718	3	3.1537
DLGAP5 S662	DLGAP5	S	662		NetworKIN 3 prediction	AURKA	AuroraA	+		0.72133	0.937945	1.90655e-47	Q15398	Disks large-associated protein 5	VSQSRNEMGIPQQTTSPENAGPQNTKSEHVK	0.70605	0.63944	0.70173	157.96	157.96	136.24	11.8465	0.60348	3	2.235
DTL S679	DTL	S	679		iGPS prediction	AurB	Other/AUR/AUR-B			-0.59322	0.811052	5.68625e-19	Q9NZJ0	Denticleless protein homolog	LAMAAKRKAENPSPRSPSSQTPNSRRQSGKK	-0.14055	-0.04712	-0.64201	112.58	99.156	112.58	6.62248	-0.060845	1	NaN
FKBP5 S445	FKBP5	S	445		iGPS prediction	AurA	Other/AUR/AUR-A			0.02786	0.996066	9.36038e-60	Q13451	Peptidyl-prolyl cis-trans isomerase FKBP5	GKKTSEGVTNEKGTDSQAMEEEKPEGHV___	0.01837	0.00161	-0.04131	157.09	150.91	151.28	24.0378	-0.85143	8	7.4033
HIST1H1B S2	HIST1H1B	S	2		iGPS prediction	AurC	Other/AUR			-0.26632	0.997314	1.15398e-112	P16401	Histone H1.5	______________MSETAPAETATPAPVEK	-0.18425	-0.23975	-0.4778	258.85	253.55	166.53	25.6975	-1.1167	33	14.323
HIST1H1C S2	HIST1H1C	S	2		iGPS prediction	AurC	Other/AUR			-0.0601	0.992852	2.70863e-21	P16403	Histone H1.2	______________MSETAPAAPAAAPPAEK	-0.01125	-0.05663	-0.16869	129.89	26.169	129.89	21.4272	1.4553	44	11.446
HIST1H1C T4	HIST1H1C	T	4		iGPS prediction	AurB	Other/AUR/AUR-B			0.0624	0.946302	3.83927e-11	P16403	Histone H1.2	____________MSETAPAAPAAAPPAEKAP	0.04712	-0.00343	-0.21282	77.08	13.778	41.088	12.4607	1.4097	1	NaN
HIST1H1C T4	HIST1H1C	T	4		iGPS prediction	AurC	Other/AUR			0.0624	0.946302	3.83927e-11	P16403	Histone H1.2	____________MSETAPAAPAAAPPAEKAP	0.04712	-0.00343	-0.21282	77.08	13.778	41.088	12.4607	1.4097	1	NaN
HIST1H1D S37	HIST1H1D	S	37		iGPS prediction	AurB	Other/AUR/AUR-B			0.28191	1	9.34105e-35	P16402	Histone H1.3	KKAKKAGATAGKRKASGPPVSELITKAVAAS;KKKARKSAGAAKRKASGPPVSELITKAVAAS	0.32146	0.23528	0.11715	206.6	179.13	190.25	74.7274	0.55367	23	7.9182
HIST1H1D S37	HIST1H1D	S	37		iGPS prediction	AurC	Other/AUR			0.28191	1	9.34105e-35	P16402	Histone H1.3	KKAKKAGATAGKRKASGPPVSELITKAVAAS;KKKARKSAGAAKRKASGPPVSELITKAVAAS	0.32146	0.23528	0.11715	206.6	179.13	190.25	74.7274	0.55367	23	7.9182
HIST1H1E S2	HIST1H1E	S	2		iGPS prediction	AurC	Other/AUR	+		0.77205	0.843973	9.25814e-34	P10412	Histone H1.4	______________MSETAPAAPAAPAPAEK	0.72535	0.79002	0.53982	136.34	131.03	135.62	7.3313	-0.10252	5	2.5137
HIST1H1E T18	HIST1H1E	T	18		iGPS prediction	AurB	Other/AUR/AUR-B	+		0.76103	1	5.35142e-38	P10412	Histone H1.4	ETAPAAPAAPAPAEKTPVKKKARKSAGAAKR	0.74132	0.7947	0.638	159.97	149.27	82.503	77.7401	0.24402	37	57.177
HIST1H1E T4	HIST1H1E	T	4		iGPS prediction	AurB	Other/AUR/AUR-B			0.52246	0.917915	4.78293e-29	P10412	Histone H1.4	____________MSETAPAAPAAPAPAEKTP	0.91216	0.47583	0.40686	131.26	125.87	58.755	11.2834	0.66071	3	17.698
HIST1H1E T4	HIST1H1E	T	4		iGPS prediction	AurC	Other/AUR			0.52246	0.917915	4.78293e-29	P10412	Histone H1.4	____________MSETAPAAPAAPAPAEKTP	0.91216	0.47583	0.40686	131.26	125.87	58.755	11.2834	0.66071	3	17.698
HP1BP3 T51	HP1BP3	T	51		iGPS prediction	AurB	Other/AUR/AUR-B			-0.05636	0.989411	2.46391e-05	Q5SSJ5	Heterochromatin protein 1-binding protein 3	DSTMPIRRTVNSTRETPPKSKLAEGEEEKPE	0.08798	-0.31298	-0.10515	107.69	107.46	107.46	20.7089	0.49087	3	12.851
HSP90AB1 S255	HSP90AB1	S	255	+	Known kinase (PhosphoSitePlusDB)	AurB				-0.10608	1	6.55839e-100	P08238	Heat shock protein HSP 90-beta	EDKDDEEKPKIEDVGSDEEDDSGKDKKKKTK;ENKDDEEKPKIEDVGSDEEDDSGKDKKKKTK	-0.09581	-0.21145	-0.13508	254.71	254.71	67.194	67.1943	-2.5116	29	7.4544
INCENP S119	INCENP	S	119		NetworKIN 3 prediction	AURKA	AuroraA	+		1.1169	1	1.00286e-09	Q9NQS7	Inner centromere protein	KDSVEKLATVVGENGSVLRRVTRAAAAAAAA	1.10162	0.94585	1.20078	120.54	106.68	120.54	77.5842	0.057124	3	8.9115
INCENP S263	INCENP	S	263		NetworKIN 3 prediction	AURKA	AuroraA	+		0.70221	1	3.99526e-06	Q9NQS7	Inner centromere protein	VGTGRSASKLRIAQVSPGPRDSPAFPDSPWR	0.68693	0.63891	0.68092	163.9	120.46	71.085	71.0845	-0.445	7	21.504
INCENP S314	INCENP	S	314		NetworKIN 3 prediction	AURKA	AuroraA			-0.19916	0.948425	9.44218e-11	Q9NQS7	Inner centromere protein	DSQSVRHSPIAPSSPSPQVLAQKYSLVAKQE	-0.28655	-0.26322	-0.22152	90.718	87.572	90.718	12.8192	0.44629	3	2.1313
INCENP S421	INCENP	S	421		NetworKIN 3 prediction	AURKA	AuroraA			0.00101	0.936053	3.58125e-10	Q9NQS7	Inner centromere protein	TEIANSTPNPKPAASSPETPSAGQQEAKTDQ	0.13917	-0.04562	-0.26782	90.581	81.836	90.581	11.6646	0.62107	3	13.014
KIF11 T926	KIF11	T	926	+	NetworKIN 3 prediction	AURKA	AuroraA	+		0.59913	0.814209	0.000466384	P52732	Kinesin-like protein KIF11	CFLEQDLKLDIPTGTTPQRKSYLYPSTLVRT	0.53128	0.5087	0.60638	89.136	60.233	68.044	6.63519	-0.46909	6	13.902
KIF2C S115	KIF2C	S	115	+	iGPS prediction	AurA	Other/AUR/AUR-A	+		1.57226	0.981405	2.53777e-06	Q99661	Kinesin-like protein KIF2C	IPAPKESLRSRSTRMSTVSELRITAQENDME	1.43621	1.55986	1.59507	117.2	79.235	81.335	17.2324	-0.31256	4	8.7323
KIF2C S115	KIF2C	S	115	+	iGPS prediction	AurB	Other/AUR/AUR-B	+		1.57226	0.981405	2.53777e-06	Q99661	Kinesin-like protein KIF2C	IPAPKESLRSRSTRMSTVSELRITAQENDME	1.43621	1.55986	1.59507	117.2	79.235	81.335	17.2324	-0.31256	4	8.7323
KIF2C S115	KIF2C	S	115	+	Known kinase (PhosphoSitePlusDB)	AurB		+		1.57226	0.981405	2.53777e-06	Q99661	Kinesin-like protein KIF2C	IPAPKESLRSRSTRMSTVSELRITAQENDME	1.43621	1.55986	1.59507	117.2	79.235	81.335	17.2324	-0.31256	4	8.7323
KIF2C S115	KIF2C	S	115	+	NetworKIN 3 prediction	AURKA	AuroraA	+		1.57226	0.981405	2.53777e-06	Q99661	Kinesin-like protein KIF2C	IPAPKESLRSRSTRMSTVSELRITAQENDME	1.43621	1.55986	1.59507	117.2	79.235	81.335	17.2324	-0.31256	4	8.7323
KIF2C S6	KIF2C	S	6		NetworKIN 3 prediction	AURKA	AuroraA			0.47591	0.938685	0.000276753	Q99661	Kinesin-like protein KIF2C	__________MAMDSSLQARLFPGLAIKIQR	0.39593	0.42928	0.46318	92.866	80.63	92.866	11.8496	0.59578	3	3.5368
KIF4A S801	KIF4A	S	801		NetworKIN 3 prediction	AURKA	AuroraA			-0.2911	0.999997	5.75532e-09	O95239	Chromosome-associated kinesin KIF4A	ESGENPPPKLRRRTFSLTEVRGQVSESEDSI	-0.42163	-0.34575	-0.30458	179.1	179.1	172.98	57.1559	0.15386	7	15.073
MAD2L1 S195	MAD2L1	S	195	+	NetworKIN 3 prediction	AURKA	AuroraA			0.8656	1	0.00456962	Q13257	Mitotic spindle assembly checkpoint protein MAD2A	EVRLRSFTTTIHKVNSMVAYKIPVND_____	0.44478	0.70166	0.99077	90.913	75.901	90.913	71.1362	0.12045	5	18.718
MBD3 S85	MBD3	S	85		Known kinase (PhosphoSitePlusDB)	AurA			+	-1.31484	0.961196	2.02741e-06	O95983	Methyl-CpG-binding domain protein 3	LMSKMNKSRQRVRYDSSNQVKGKPDLNTALP	-1.36055	-1.30664	-1.36363	145	116.72	145	13.9393	0.062441	3	2.9944
MDM2 S166	MDM2	S	166	+	iGPS prediction	AurA	Other/AUR/AUR-A		+	-0.93934	0.999707	1.20185e-34	Q00987	E3 ubiquitin-protein ligase Mdm2	HLVSRPSTSSRRRAISETEENSDELSGERQR	-0.7741	-0.98597	-1.29057	169.25	111.01	169.25	35.3236	0.0519	3	16.915
MKI67 S1207	MKI67	S	1207		NetworKIN 3 prediction	AURKA	AuroraA	+		2.77598	0.99993	8.48993e-10	P46013	Antigen KI-67	GTPVQKLDLAGTLPGSKRQLQTPKEKAQALE	2.61207	2.85941	2.72719	149	133.84	74.789	41.524	0.63782	5	10.606
MKI67 S1253	MKI67	S	1253		NetworKIN 3 prediction	AURKA	AuroraA			0.41359	0.999131	1.66798e-29	P46013	Antigen KI-67	EELVAAGKTTKIPCDSPQSDPVDTPTSTKQR	0.39831	0.32799	0.39662	156.05	147.81	156.05	30.6068	-0.088848	3	2.455
MKI67 S1329	MKI67	S	1329		NetworKIN 3 prediction	AURKA	AuroraA	+		2.413	0.970526	1.85165e-19	P46013	Antigen KI-67	GTPVQKLDLTENLTGSKRRPQTPKEEAQALE	2.37772	2.34195	2.38777	162.46	138.58	113.43	15.1797	-0.036984	8	21.836
MKI67 S1636	MKI67	S	1636		iGPS prediction	AurB	Other/AUR/AUR-B	+		2.75296	0.910854	0.0122686	P46013	Antigen KI-67	DPDKNPASSKRRLKTSLGKVGVKEELLAVGK	2.72085	2.72316	2.75148	80.231	17.015	55.461	10.0935	-0.07218	2	1.6496
MKI67 S1636	MKI67	S	1636		NetworKIN 3 prediction	AURKA	AuroraA	+		2.75296	0.910854	0.0122686	P46013	Antigen KI-67	DPDKNPASSKRRLKTSLGKVGVKEELLAVGK	2.72085	2.72316	2.75148	80.231	17.015	55.461	10.0935	-0.07218	2	1.6496
MKI67 S1679	MKI67	S	1679		NetworKIN 3 prediction	AURKA	AuroraA	+		1.06943	1	0.00403384	P46013	Antigen KI-67	TEPTGDGKSMKAFMESPKQILDSAASLTGSK	1.07014	1.0451	0.98585	111.61	97.612	87.258	87.258	0.70633	17	6.7043
MKI67 S1815	MKI67	S	1815		NetworKIN 3 prediction	AURKA	AuroraA	+		3.24417	1	4.04301e-10	P46013	Antigen KI-67	GTPVQKLDQPGNLPGSNRRLQTRKEKAQALE	3.10524	3.28192	3.22399	116.78	103.72	56.817	56.8168	0.83705	6	7.8917
MKI67 S2002	MKI67	S	2002		iGPS prediction	AurB	Other/AUR/AUR-B	+		2.76354	1	0.00650638	P46013	Antigen KI-67	DPVKTPTSSKQRLKISLGKVGVKEEVLPVGK	2.77345	2.70142	2.71475	103.01	12.31	103.01	103.006	0.33302	3	1.4231
MKI67 S2002	MKI67	S	2002		NetworKIN 3 prediction	AURKA	AuroraA	+		2.76354	1	0.00650638	P46013	Antigen KI-67	DPVKTPTSSKQRLKISLGKVGVKEEVLPVGK	2.77345	2.70142	2.71475	103.01	12.31	103.01	103.006	0.33302	3	1.4231
MKI67 S2105	MKI67	S	2105		iGPS prediction	AurB	Other/AUR/AUR-B			0.21213	1	4.78271e-20	P46013	Antigen KI-67	EESTTDDKTTKIACKSPPPESMDTPTSTRRR	0.08476	0.17172	0.22335	121.46	112.67	121.46	64.9754	0.32336	5	7.583
MKI67 S2105	MKI67	S	2105		NetworKIN 3 prediction	AURKA	AuroraA			0.21213	1	4.78271e-20	P46013	Antigen KI-67	EESTTDDKTTKIACKSPPPESMDTPTSTRRR	0.08476	0.17172	0.22335	121.46	112.67	121.46	64.9754	0.32336	5	7.583
MKI67 S2344	MKI67	S	2344		NetworKIN 3 prediction	AURKA	AuroraA			0.40697	0.999998	1.91305e-08	P46013	Antigen KI-67	DKPTTDEKTTKIACKSPQPDPVDTPASTKQR	0.48552	0.34734	0.35818	74.364	67.515	74.364	59.0679	0.72754	5	7.3768
MKI67 S2528	MKI67	S	2528		NetworKIN 3 prediction	AURKA	AuroraA			0.24659	1	1.06632e-29	P46013	Antigen KI-67	TEPTGDSKSIKAFKESPKQILDPAASVTGSR	0.22863	0.20263	0.21099	134.63	129.13	134.63	114.949	-0.052	4	4.479
MKI67 S2638	MKI67	S	2638		NetworKIN 3 prediction	AURKA	AuroraA			-0.13763	0.999877	1.50509e-48	P46013	Antigen KI-67	TQTSGQSTHTHKEPASGDEGIKVLKQRAKKK	-0.0237	-0.35517	-0.18642	156.73	156.73	70.145	41.1334	0.05943	3	10.434
MKI67 S2828	MKI67	S	2828		NetworKIN 3 prediction	AURKA	AuroraA			-0.00368	0.931158	9.39976e-28	P46013	Antigen KI-67	ESMTDDKTTKIPCKSSPELEDTATSSKRRPR	-0.01125	-0.0158	-0.08466	157.28	147.98	99.881	11.3118	-0.0099709	5	2.1552
MKI67 S3041	MKI67	S	3041		iGPS prediction	AurB	Other/AUR/AUR-B			0.18675	0.964171	1.45642e-06	P46013	Antigen KI-67	PASKKQRVAPRARGKSSEPVVIMKRSLRTSA	0.03588	0.29774	0.10774	110.97	103.11	110.97	14.2992	-0.1077	6	23.249
MKI67 S3041	MKI67	S	3041		NetworKIN 3 prediction	AURKA	AuroraA			0.18675	0.964171	1.45642e-06	P46013	Antigen KI-67	PASKKQRVAPRARGKSSEPVVIMKRSLRTSA	0.03588	0.29774	0.10774	110.97	103.11	110.97	14.2992	-0.1077	6	23.249
MKI67 S308	MKI67	S	308		NetworKIN 3 prediction	AURKA	AuroraA			0.20877	1	2.86494e-38	P46013	Antigen KI-67	RPKSGGSGHAVAEPASPEQELDQNKGKGRDV	0.16487	0.27414	0.14731	130.57	125.42	130.57	82.3883	-0.91894	5	5.8585
MKI67 S357	MKI67	S	357		iGPS prediction	AurA	Other/AUR/AUR-A			-0.16151	0.999998	2.76713e-14	P46013	Antigen KI-67	PAKMKTPVQYSQQQNSPQKHKNKDLYTTGRR	-0.18997	-0.15734	-0.19713	147.37	134.09	114.06	57.3553	-1.6577	12	11.208
MKI67 S357	MKI67	S	357		NetworKIN 3 prediction	AURKA	AuroraA			-0.16151	0.999998	2.76713e-14	P46013	Antigen KI-67	PAKMKTPVQYSQQQNSPQKHKNKDLYTTGRR	-0.18997	-0.15734	-0.19713	147.37	134.09	114.06	57.3553	-1.6577	12	11.208
MKI67 S374	MKI67	S	374		iGPS prediction	AurB	Other/AUR/AUR-B	+		0.63487	1	0.00293166	P46013	Antigen KI-67	QKHKNKDLYTTGRRESVNLGKSEGFKAGDKT	0.61959	0.54447	0.7055	128.14	57.641	83.137	83.1372	0.16949	3	5.8539
MKI67 S374	MKI67	S	374		Known kinase (PhosphoSitePlusDB)	AurB		+		0.63487	1	0.00293166	P46013	Antigen KI-67	QKHKNKDLYTTGRRESVNLGKSEGFKAGDKT	0.61959	0.54447	0.7055	128.14	57.641	83.137	83.1372	0.16949	3	5.8539
MKI67 S374	MKI67	S	374		NetworKIN 3 prediction	AURKA	AuroraA	+		0.63487	1	0.00293166	P46013	Antigen KI-67	QKHKNKDLYTTGRRESVNLGKSEGFKAGDKT	0.61959	0.54447	0.7055	128.14	57.641	83.137	83.1372	0.16949	3	5.8539
MKI67 S584	MKI67	S	584		NetworKIN 3 prediction	AURKA	AuroraA			-0.03733	0.999999	2.03444e-20	P46013	Antigen KI-67	VEVKAQSLVISPPAPSPRKTPVASDQRRRSC	-0.08407	-0.03786	-0.1053	170.28	144.22	76.533	62.9252	0.8507	22	8.8466
MKI67 S648	MKI67	S	648		iGPS prediction	AurB	Other/AUR/AUR-B	+		2.7148	0.999101	8.11763e-07	P46013	Antigen KI-67	RSQHDILQMICSKRRSGASEANLIVAKSWAD	2.76305	2.6531	2.66601	119.96	98.414	119.96	30.4564	-0.50193	3	2.8911
MKI67 S648	MKI67	S	648		NetworKIN 3 prediction	AURKA	AuroraA	+		2.7148	0.999101	8.11763e-07	P46013	Antigen KI-67	RSQHDILQMICSKRRSGASEANLIVAKSWAD	2.76305	2.6531	2.66601	119.96	98.414	119.96	30.4564	-0.50193	3	2.8911
MKI67 T1193	MKI67	T	1193		NetworKIN 3 prediction	AURKA	AuroraA	+		2.6098	1	0.000455745	P46013	Antigen KI-67	KPAGGDEKDIKAFMGTPVQKLDLAGTLPGSK	2.60798	2.56263	2.57772	93.345	93.345	60.255	60.2551	0.21619	8	2.993
MKI67 T1327	MKI67	T	1327		NetworKIN 3 prediction	AURKA	AuroraA	+		3.10377	0.885773	2.19514e-11	P46013	Antigen KI-67	FVGTPVQKLDLTENLTGSKRRPQTPKEEAQA	3.10749	2.90617	3.05498	162.37	142.14	95.981	8.89836	1.6095	3	6.4555
MKI67 T1923	MKI67	T	1923		NetworKIN 3 prediction	AURKA	AuroraA	+		2.33979	1	6.11253e-40	P46013	Antigen KI-67	KAAVGEEKDINTFVGTPVEKLDLLGNLPGSK	2.37305	2.30271	1.91675	165.47	157.74	165.47	80.8717	0.80487	4	14.632
MKI67 T2325	MKI67	T	2325		NetworKIN 3 prediction	AURKA	AuroraA	+		2.58741	0.999624	1.40866e-11	P46013	Antigen KI-67	AQALEDLAGFKELFQTPGTDKPTTDEKTTKI	2.57213	2.50602	2.95661	97.776	83.5	77.726	34.3563	0.63206	3	17.465
MLF1IP S108	MLF1IP	S	108		iGPS prediction	AurB	Other/AUR/AUR-B			-0.06888	0.911862	4.72091e-13	Q71F23	Centromere protein U	LSLSSTPPGKEAKRSSDTSGNEASEIESVKI	0.09949	-0.23972	-0.31076	102.29	94.372	102.29	10.403	0.14527	5	15.216
MYBL2 T487	MYBL2	T	487		NetworKIN 3 prediction	AURKA	AuroraA	+		1.12082	0.86067	0.000787156	P10244	Myb-related protein B	SLTSTPVCSQKVVVTTPLHRDKTPLHQKHAA	0.98053	1.03382	1.23128	112.13	112.13	112.13	7.90791	0.21069	9	8.2528
MYBL2 T505	MYBL2	T	505		NetworKIN 3 prediction	AURKA	AuroraA	+		1.2052	1	0.000729186	P10244	Myb-related protein B	HRDKTPLHQKHAAFVTPDQKYSMDNTPHTPT	1.17394	1.15857	1.23062	123.28	97.802	123.28	123.275	0.4552	3	3.3361
MYBL2 T518	MYBL2	T	518		iGPS prediction	AurA	Other/AUR/AUR-A			0.37206	0.997106	7.0571e-08	P10244	Myb-related protein B	FVTPDQKYSMDNTPHTPTPFKNALEKYGPLK	0.40674	0.27033	0.33824	105.79	94.411	95.662	27.977	-0.20844	5	5.6569
MYBL2 T518	MYBL2	T	518		NetworKIN 3 prediction	AURKA	AuroraA			0.37206	0.997106	7.0571e-08	P10244	Myb-related protein B	FVTPDQKYSMDNTPHTPTPFKNALEKYGPLK	0.40674	0.27033	0.33824	105.79	94.411	95.662	27.977	-0.20844	5	5.6569
NAGK S76	NAGK	S	76		Known kinase (PhosphoSitePlusDB)	AurB				0.00245	0.952925	6.87536e-13	Q9UJ70	N-acetyl-D-glucosamine kinase	GVDPLVPLRSLGLSLSGGDQEDAGRILIEEL	-0.09171	0.04097	-0.05546	97.271	85.116	97.271	13.0628	1.457	4	7.01
NCL S563	NCL	S	563		iGPS prediction	AurB	Other/AUR/AUR-B			0.14496	1	2.57255e-16	P19338	Nucleolin	IEGRAIRLELQGPRGSPNARSQPSKTLFVKG	0.18422	0.10367	0.05729	160.8	115.52	54.281	54.2806	0.32671	56	10.526
NCL T76	NCL	T	76		iGPS prediction	AurB	Other/AUR/AUR-B	+		2.72888	1	0.0144744	P19338	Nucleolin	AKKVVVSPTKKVAVATPAKKAAVTPGKKAAA	2.70379	2.68225	2.71961	77.744	52.185	72.29	72.2905	0.29471	6	6.3412
NCOR1 S1196	NCOR1	S	1196		NetworKIN 3 prediction	AURKA	AuroraA			0.1042	0.990962	6.96793e-30	O75376	Nuclear receptor corepressor 1	ALVKGSISRMPIEDSSPEKGREEAASKGHVI	0.12432	0.05757	0.00835	153.1	134.75	153.1	20.4551	-0.41545	7	4.6277
NCOR1 S1281	NCOR1	S	1281		NetworKIN 3 prediction	AURKA	AuroraA			0.07396	1	2.37681e-11	O75376	Nuclear receptor corepressor 1	SAPLEGLICRALPRGSPHSDLKERTVLSGSI	0.12235	0.02609	-0.02121	116.24	106.58	116.24	64.512	0.057963	15	7.1608
NCOR1 S1472	NCOR1	S	1472		NetworKIN 3 prediction	AURKA	AuroraA			0.02857	1	6.62658e-12	O75376	Nuclear receptor corepressor 1	SVLRSTLHEAPKAQLSPGIYDDTSARRTPVS	0.28841	-0.14185	1.13993	129.11	117.19	129.11	90.8829	-0.39303	8	76.11
NCOR1 S2120	NCOR1	S	2120		NetworKIN 3 prediction	AURKA	AuroraA			-0.07142	1	0.00285185	O75376	Nuclear receptor corepressor 1	SQAQSVHHQRPGSRVSPENLVDKSRGSRPGK	-0.00923	-0.11978	-0.12021	86.592	74.324	86.592	86.5922	0.26063	3	3.1366
NCOR1 S2202	NCOR1	S	2202		NetworKIN 3 prediction	AURKA	AuroraA	+		1.33423	0.981087	0.00029383	O75376	Nuclear receptor corepressor 1	SISYLPSFFTKLENTSPMVKSKKQEIFRKLN	1.48914	1.17877	1.29944	113.38	58.026	113.38	17.1494	-0.65061	7	10.709
NF2 S518	NF2	S	518	+	iGPS prediction	AurB	Other/AUR/AUR-B			0.02885	1	0.00172826	P35240	Merlin	DSLSFDFKDTDMKRLSMEIEKEKVEYMEKSK	-0.13462	-0.0175	-0.01994	99.259	28.735	83.087	83.087	0.66893	3	5.9359
NIN S269	NIN	S	269		NetworKIN 3 prediction	AURKA	AuroraA			-0.06267	0.999997	5.23948e-12	Q8N4C6	Ninein	TPSASTPYRQLKRHLSMQSFDESGRRTTTSS	-0.31165	-0.1093	0.20798	135.47	120.87	129.29	54.9971	0.076986	3	19.249
NME1 S120	NME1	S	120	+	NetworKIN 3 prediction	AURKA	AuroraA			0.12578	0.999028	1.65734e-23	P15531	Nucleoside diphosphate kinase A	RGDFCIQVGRNIIHGSDSVESAEKEIGLWFH	-0.3946	0.07915	0.10229	180.8	180.8	180.8	30.1212	-0.31789	3	20.739
NME1 S122	NME1	S	122		NetworKIN 3 prediction	AURKA	AuroraA			0.12353	0.975391	2.86612e-11	P15531	Nucleoside diphosphate kinase A	DFCIQVGRNIIHGSDSVESAEKEIGLWFHPE	-0.09604	0.17963	0.07474	119.72	107.52	119.72	16.2738	-1.3351	3	10.832
NPM1 S137	NPM1	S	137		iGPS prediction	AurB	Other/AUR/AUR-B	+		1.29737	0.999922	0.012812	P06748	Nucleophosmin	DAESEDEEEEDVKLLSISGKRSAPGGGSKVP	1.25621	1.19832	1.32522	87.123	33.719	85.154	41.0565	-0.13605	5	8.634
NUMA1 S169	NUMA1	S	169		NetworKIN 3 prediction	AURKA	AuroraA			0.20188	0.999836	9.87494e-69	Q14980	Nuclear mitotic apparatus protein 1	APVPSTCSSTFPEELSPPSHQAKREIRFLEL	0.12968	0.15525	0.1792	196.22	187.81	184.03	37.8615	-0.21244	3	2.9461
NUMA1 S1991	NUMA1	S	1991		iGPS prediction	AurB	Other/AUR/AUR-B	+		2.24486	1	3.002e-10	Q14980	Nuclear mitotic apparatus protein 1	AEGTGITTRQQRKRVSLEPHQGPGTPESKKA	2.16308	2.19823	2.30018	87.792	76.591	87.792	70.4478	0.60922	3	5.9602
NUMA1 S1991	NUMA1	S	1991		Known kinase (PhosphoSitePlusDB)	AurA		+		2.24486	1	3.002e-10	Q14980	Nuclear mitotic apparatus protein 1	AEGTGITTRQQRKRVSLEPHQGPGTPESKKA	2.16308	2.19823	2.30018	87.792	76.591	87.792	70.4478	0.60922	3	5.9602
NUMA1 S1991	NUMA1	S	1991		NetworKIN 3 prediction	AURKA	AuroraA	+		2.24486	1	3.002e-10	Q14980	Nuclear mitotic apparatus protein 1	AEGTGITTRQQRKRVSLEPHQGPGTPESKKA	2.16308	2.19823	2.30018	87.792	76.591	87.792	70.4478	0.60922	3	5.9602
NUMA1 T2000	NUMA1	T	2000		NetworKIN 3 prediction	AURKA	AuroraA	+		2.24486	0.999998	2.12765e-51	Q14980	Nuclear mitotic apparatus protein 1	QQRKRVSLEPHQGPGTPESKKATSCFPRPMT	2.16308	2.19823	2.30018	215.62	215.62	135.98	56.8389	-0.2234	24	12.368
NUMA1 T2015	NUMA1	T	2015		NetworKIN 3 prediction	AURKA	AuroraA			0.35637	0.999997	0.0001436	Q14980	Nuclear mitotic apparatus protein 1	TPESKKATSCFPRPMTPRDRHEGRKQSTTEA	0.12209	0.30974	0.44342	103.76	88.247	103.76	55.2344	-0.16878	3	12.409
NUMA1 T2055	NUMA1	T	2055	+	Known kinase (PhosphoSitePlusDB)	AurB				0.13553	0.999906	0.00295404	Q14980	Nuclear mitotic apparatus protein 1	KQADRRQSMAFSILNTPKKLGNSLLRRGASK	-0.00722	0.08061	0.18313	72.797	72.797	65.231	40.3132	0.30412	7	7.7486
NUMA1 T2055	NUMA1	T	2055	+	NetworKIN 3 prediction	AURKA	AuroraA			0.13553	0.999906	0.00295404	Q14980	Nuclear mitotic apparatus protein 1	KQADRRQSMAFSILNTPKKLGNSLLRRGASK	-0.00722	0.08061	0.18313	72.797	72.797	65.231	40.3132	0.30412	7	7.7486
PAK1 T230	PAK1	T	230		iGPS prediction	AurA	Other/AUR/AUR-A			0.09855	0.993703	1.71098e-96	Q13153	Serine/threonine-protein kinase PAK 1	RDVATSPISPTENNTTPPDALTRNTEKQKKK	0.12367	0.04436	0.03419	238.07	238.07	218	21.9827	-0.072298	6	2.1461
PPP2R5D S573	PPP2R5D	S	573		iGPS prediction	AurB	Other/AUR/AUR-B		+	-0.49879	1	1.52715e-05	Q14738	Serine/threonine-protein phosphatase 2A 56 kDa regulatory subunit delta isoform	MLKDIKKEKVLLRRKSELPQDVYTIKALEAH	-0.60883	-0.56133	-0.46387	88.319	81.633	88.319	78.7824	0.5275	6	29.576
PPP2R5D S573	PPP2R5D	S	573		NetworKIN 3 prediction	AURKA	AuroraA		+	-0.49879	1	1.52715e-05	Q14738	Serine/threonine-protein phosphatase 2A 56 kDa regulatory subunit delta isoform	MLKDIKKEKVLLRRKSELPQDVYTIKALEAH	-0.60883	-0.56133	-0.46387	88.319	81.633	88.319	78.7824	0.5275	6	29.576
PRC1 T481	PRC1	T	481	+	NetworKIN 3 prediction	AURKA	AuroraA	+		0.6814	1	0.00190344	O43663	Protein regulator of cytokinesis 1	SAPRTPSKRRGLAPNTPGKARKLNTTTMSNA	0.63906	0.63333	0.72849	103.69	67.262	68.515	68.5154	-0.13114	7	6.5526
PSMA5 S56	PSMA5	S	56		NetworKIN 3 prediction	AURKA	AuroraA			-0.28423	0.98742	1.80259e-05	P28066	Proteasome subunit alpha type-5	QTSEGVCLAVEKRITSPLMEPSSIEKIVEID	-0.22131	-0.42971	-0.31783	90.861	90.861	64.04	18.9555	0.22569	6	5.9115
PSMA5 S63	PSMA5	S	63		NetworKIN 3 prediction	AURKA	AuroraA			-0.33212	0.787483	0.017134	P28066	Proteasome subunit alpha type-5	LAVEKRITSPLMEPSSIEKIVEIDAHIGCAM	-0.13849	-0.37875	-0.49392	42.314	29.684	42.314	5.71783	-1.05	3	11.32
PSMA6 S5	PSMA6	S	5		iGPS prediction	AurB	Other/AUR/AUR-B			0.39955	0.860551	0.000729008	P60900	Proteasome subunit alpha type-6	___________MSRGSSAGFDRHITIFSPEG	0.32454	0.42148	0.41054	71.316	48.288	52.334	9.98829	-0.031759	2	5.855
PSMA6 S5	PSMA6	S	5		NetworKIN 3 prediction	AURKA	AuroraA			0.39955	0.860551	0.000729008	P60900	Proteasome subunit alpha type-6	___________MSRGSSAGFDRHITIFSPEG	0.32454	0.42148	0.41054	71.316	48.288	52.334	9.98829	-0.031759	2	5.855
PSMD2 S16	PSMD2	S	16		NetworKIN 3 prediction	AURKA	AuroraA			-0.00848	1	3.12012e-30	Q13200	26S proteasome non-ATPase regulatory subunit 2	MEEGGRDKAPVQPQQSPAAAPGGTDEKPSGK	-0.0317	-0.01143	0.02982	118.61	112.24	118.61	72.4625	0.26028	9	4.8499
PTTG1 S165	PTTG1	S	165		NetworKIN 3 prediction	AURKA	AuroraA		+	-0.46289	1	2.71147e-05	O95997	Securin	DEERELEKLFQLGPPSPVKMPSPPWESNLLQ	-0.63515	-0.50952	-0.48694	101.43	96.117	63.185	63.1853	-0.12313	3	6.8311
RAF1 S259	RAF1	S	259	+	iGPS prediction	AurB	Other/AUR/AUR-B			0.06956	0.956625	4.92441e-18	P04049	RAF proto-oncogene serine/threonine-protein kinase	SPSSEGSLSQRQRSTSTPNVHMVSTTLPVDS	-0.10473	0.01894	0.13187	103.84	91.791	79.69	13.8566	-1.4858	6	8.459
RANBP2 S1509	RANBP2	S	1509		iGPS prediction	AurB	Other/AUR/AUR-B			0.06005	0.999954	3.06477e-23	P49792	E3 SUMO-protein ligase RanBP2;Putative peptidyl-prolyl cis-trans isomerase	GSSTKCAACQNPRKQSLPATSIPTPASFKFG	-0.00909	-0.1182	0.06544	136.68	125.95	136.68	44.2076	0.62219	5	9.1447
SETD2 S1068	SETD2	S	1068		NetworKIN 3 prediction	AURKA	AuroraA			-0.24231	1	0.00446346	Q9BYW2	Histone-lysine N-methyltransferase SETD2	DTDSDDSSIPRNRLQSVVVVPKNSTLPMEET	-0.50009	-0.28894	-0.12729	77.597	55.926	49.448	49.4481	0.67844	3	14.17
SETD2 S2080	SETD2	S	2080		NetworKIN 3 prediction	AURKA	AuroraA			0.1234	0.990428	0.000169315	Q9BYW2	Histone-lysine N-methyltransferase SETD2	PDKQTQNKEKRKRRSSLSPPSSAYERGTKRP	0.32215	0.00704	0.07461	84.581	59.609	84.581	20.3319	0.51589	3	10.25
SETD2 S2082	SETD2	S	2082		NetworKIN 3 prediction	AURKA	AuroraA			0.1234	0.943174	0.000169315	Q9BYW2	Histone-lysine N-methyltransferase SETD2	KQTQNKEKRKRRSSLSPPSSAYERGTKRPDD	0.32215	0.00704	0.07461	84.581	59.609	57.936	15.3026	1.4319	3	10.25
SETD2 S532	SETD2	S	532		NetworKIN 3 prediction	AURKA	AuroraA			-0.09411	1	0.0024168	Q9BYW2	Histone-lysine N-methyltransferase SETD2	ESKRTSENEAIKRCCSPPNELGFRRGSSYSK	-0.06535	-0.16104	-0.11288	72.2	67.306	63.181	63.1805	-0.042341	5	3.4251
SETD2 S624	SETD2	S	624		NetworKIN 3 prediction	AURKA	AuroraA			-0.01431	0.999125	1.62454e-14	Q9BYW2	Histone-lysine N-methyltransferase SETD2	REKAGSPAPSNRLNDSPTLKKLDELPIFKSE	-0.03118	-0.06473	-0.05527	189.56	128.8	150.1	30.5747	-0.14626	13	4.2405
SETD2 S744	SETD2	S	744		NetworKIN 3 prediction	AURKA	AuroraA			-0.40518	0.937668	3.4933e-18	Q9BYW2	Histone-lysine N-methyltransferase SETD2	EKDLDDTCMLHKKSESPFRETEPLVSPHQDK	-0.4192	-0.45308	-0.35792	97.395	87.372	86.832	12.8322	-4.4106	2	0.12322
SETD2 T1872	SETD2	T	1872		NetworKIN 3 prediction	AURKA	AuroraA			0.00475	0.999702	3.75533e-32	Q9BYW2	Histone-lysine N-methyltransferase SETD2	TPDPSTKLSTEADTDTPKKLMFRRLKIISEN	-0.02287	-0.17461	0.02187	170.78	152.56	169.3	35.2528	0.16779	8	17.953
SGPP1 S112	SGPP1	S	112		iGPS prediction	AurA	Other/AUR/AUR-A			0.04418	0.999769	5.34413e-55	Q9BX95	Sphingosine-1-phosphate phosphatase 1	LGPASPRRAGALRRNSLTGEEGQLARVSNWP	-0.12021	0.08904	0.09264	233.85	196.2	231.82	36.3615	1.0737	9	11.37
SKA3 S155	SKA3	S	155		NetworKIN 3 prediction	AURKA	AuroraA			-0.1335	1	0.00024093	Q8IX90	Spindle and kinetochore-associated protein 3	DPPVASSCISEKSPRSPQLSDFGLERYIVSQ	-0.00938	-0.2334	-0.19897	90.707	82.841	90.707	67.716	-0.0047634	6	6.6146
STMN1 S16	STMN1	S	16	+	iGPS prediction	AurB	Other/AUR/AUR-B	+		2.26132	1	1.38102e-08	P16949	Stathmin	MASSDIQVKELEKRASGQAFELILSPRSKES	2.26005	2.23993	2.18504	99.413	92.602	89.663	89.6627	-0.85515	4	5.7005
STMN1 S63	STMN1	S	63	+	iGPS prediction	AurB	Other/AUR/AUR-B	+		0.97849	1	2.49236e-05	P16949	Stathmin	EEIQKKLEAAEERRKSHEAEVLKQLAEKREH	1.05043	0.93347	0.90541	135.86	116.09	107.45	107.455	-0.39985	44	15.152
TACC3 S250	TACC3	S	250		iGPS prediction	AurA	Other/AUR/AUR-A			0.42986	0.809674	6.97544e-14	Q9Y6A5	Transforming acidic coiled-coil-containing protein 3	ECRHGGVCAPAAVATSPPGAIPKEACGGAPL	1.30191	0.38323	0.40043	89.663	83.06	69.979	6.28813	-0.32757	1	NaN
TACC3 S250	TACC3	S	250		NetworKIN 3 prediction	AURKA	AuroraA			0.42986	0.809674	6.97544e-14	Q9Y6A5	Transforming acidic coiled-coil-containing protein 3	ECRHGGVCAPAAVATSPPGAIPKEACGGAPL	1.30191	0.38323	0.40043	89.663	83.06	69.979	6.28813	-0.32757	1	NaN
TACC3 S317	TACC3	S	317		NetworKIN 3 prediction	AURKA	AuroraA			0.19724	0.956556	2.04116e-13	Q9Y6A5	Transforming acidic coiled-coil-containing protein 3	TAPTNHLVAGRAMTLSPQEEVAAGQMASSSR	0.25913	0.35084	0.06904	84.68	74.434	62.617	13.4288	-0.55858	6	13.737
TACC3 S434	TACC3	S	434		NetworKIN 3 prediction	AURKA	AuroraA			0.52937	0.940738	2.27468e-07	Q9Y6A5	Transforming acidic coiled-coil-containing protein 3	GGDTKSGCSEAQPPESPETRLGQPAAEQLHA	0.52663	0.43229	0.48058	86.8	71.255	86.8	12.0071	-0.96482	3	2.3106
TACC3 S71	TACC3	S	71		NetworKIN 3 prediction	AURKA	AuroraA	+		1.13106	0.999982	0.000176364	Q9Y6A5	Transforming acidic coiled-coil-containing protein 3	TFQTPLRDPQTHRILSPSMASKLEAPFTQDD	1.16894	1.00593	1.10845	111.63	72.88	111.63	47.5088	0.29443	11	7.1221
TAOK1 S965	TAOK1	S	965		iGPS prediction	AurB	Other/AUR/AUR-B			-0.21227	1	7.51198e-08	Q7L7X3	Serine/threonine-protein kinase TAO1	PMQGVPRGSSMGVRNSPQALRRTASGGRTEQ	-0.37536	0.23942	-0.24064	97.235	65.083	75.197	75.197	-0.52602	7	20.954
TOP2A S1106	TOP2A	S	1106	+	NetworKIN 3 prediction	AURKA	AuroraA			-0.16952	0.999592	4.98286e-27	P11388	DNA topoisomerase 2-alpha	KEAQQKVPDEEENEESDNEKETEKSDSVTDS	-0.40245	-0.19972	-0.18227	145.55	134.65	145.55	33.8892	0.93876	9	20.352
TOP2A S1213	TOP2A	S	1213	+	NetworKIN 3 prediction	AURKA	AuroraA	+		1.26796	1	1.07025e-12	P11388	DNA topoisomerase 2-alpha	GKAKGKKTQMAEVLPSPRGQRVIPRITIEMK	1.17988	1.21249	1.29666	170.09	157.89	155.03	108.82	0.11421	29	45.538
TOP2A S1247	TOP2A	S	1247		NetworKIN 3 prediction	AURKA	AuroraA			0.07916	1	8.41251e-97	P11388	DNA topoisomerase 2-alpha	EKKNKKKIKNENTEGSPQEDGVELEGLKQRL	-0.09951	0.06427	0.03459	235.23	218.35	235.23	68.7431	0.38312	19	10.702
TP53 S392	TP53	S	392	+	NetworKIN 3 prediction	AURKA	AuroraA			-0.17334	1	6.40226e-29	P04637	Cellular tumor antigen p53	TSRHKKLMFKTEGPDSD______________	-0.20034	-0.20186	-0.21586	204.13	204.13	204.13	114.903	-0.51192	6	2.5858
TPX2 S121	TPX2	S	121	+	iGPS prediction	AurA	Other/AUR/AUR-A	+		2.2032	1	3.18769e-08	Q9ULW0	Targeting protein for Xklp2	EAAISRKTPAQPQRRSLRLSAQKDLEQKEKH	2.24805	2.09647	2.42279	119.95	108.03	113.51	113.515	0.1305	4	27.883
TPX2 S121	TPX2	S	121	+	iGPS prediction	AurB	Other/AUR/AUR-B	+		2.2032	1	3.18769e-08	Q9ULW0	Targeting protein for Xklp2	EAAISRKTPAQPQRRSLRLSAQKDLEQKEKH	2.24805	2.09647	2.42279	119.95	108.03	113.51	113.515	0.1305	4	27.883
TPX2 S121	TPX2	S	121	+	Known kinase (PhosphoSitePlusDB)	AurA		+		2.2032	1	3.18769e-08	Q9ULW0	Targeting protein for Xklp2	EAAISRKTPAQPQRRSLRLSAQKDLEQKEKH	2.24805	2.09647	2.42279	119.95	108.03	113.51	113.515	0.1305	4	27.883
TPX2 S121	TPX2	S	121	+	NetworKIN 3 prediction	AURKA	AuroraA	+		2.2032	1	3.18769e-08	Q9ULW0	Targeting protein for Xklp2	EAAISRKTPAQPQRRSLRLSAQKDLEQKEKH	2.24805	2.09647	2.42279	119.95	108.03	113.51	113.515	0.1305	4	27.883
TPX2 S125	TPX2	S	125	+	iGPS prediction	AurA	Other/AUR/AUR-A	+		2.2032	1	3.18769e-08	Q9ULW0	Targeting protein for Xklp2	SRKTPAQPQRRSLRLSAQKDLEQKEKHHVKM	2.24805	2.09647	2.42279	119.95	108.03	113.51	113.515	0.1305	4	27.883
TPX2 S125	TPX2	S	125	+	iGPS prediction	AurB	Other/AUR/AUR-B	+		2.2032	1	3.18769e-08	Q9ULW0	Targeting protein for Xklp2	SRKTPAQPQRRSLRLSAQKDLEQKEKHHVKM	2.24805	2.09647	2.42279	119.95	108.03	113.51	113.515	0.1305	4	27.883
TPX2 S125	TPX2	S	125	+	Known kinase (PhosphoSitePlusDB)	AurA		+		2.2032	1	3.18769e-08	Q9ULW0	Targeting protein for Xklp2	SRKTPAQPQRRSLRLSAQKDLEQKEKHHVKM	2.24805	2.09647	2.42279	119.95	108.03	113.51	113.515	0.1305	4	27.883
TPX2 S125	TPX2	S	125	+	NetworKIN 3 prediction	AURKA	AuroraA	+		2.2032	1	3.18769e-08	Q9ULW0	Targeting protein for Xklp2	SRKTPAQPQRRSLRLSAQKDLEQKEKHHVKM	2.24805	2.09647	2.42279	119.95	108.03	113.51	113.515	0.1305	4	27.883
TPX2 S486	TPX2	S	486		NetworKIN 3 prediction	AURKA	AuroraA	+		2.15898	1	0.0190836	Q9ULW0	Targeting protein for Xklp2	VGVPEKKVLPITVPKSPAFALKNRIRMPTKE	2.12602	2.08321	2.16138	72.928	72.928	72.928	72.9281	-0.77423	6	3.2008
TPX2 S738	TPX2	S	738		NetworKIN 3 prediction	AURKA	AuroraA	+		0.94621	0.999968	1.32207e-06	Q9ULW0	Targeting protein for Xklp2	GLEIKSSDQPLTVPVSPKFSTRFHC______	0.93302	0.95142	0.89532	103.87	103.87	103.87	44.8849	0.14828	4	4.5551
TPX2 T369	TPX2	T	369		NetworKIN 3 prediction	AURKA	AuroraA	+		1.69666	1	7.54902e-09	Q9ULW0	Targeting protein for Xklp2	LPSKSSVTKICRDPQTPVLQTKHRARAVTCK	1.72944	1.62412	1.75001	122.97	84.974	122.97	71.9044	0.74482	8	12.849
TRIM24 S1042	TRIM24	S	1042		iGPS prediction	AurA	Other/AUR/AUR-A			0.12922	1	2.72483e-08	O15164	Transcription intermediary factor 1-alpha	DSDDDFVQPRKKRLKSIEERQLLK_______	-0.05766	0.000489999	0.22252	156.01	83.431	107.97	107.966	0.32994	6	12.523
TRIM24 S660	TRIM24	S	660		iGPS prediction	AurA	Other/AUR/AUR-A			-0.22368	0.754695	1.25243e-13	O15164	Transcription intermediary factor 1-alpha	IDHGQPRPPSNRTVQSPNSSVPSPGLAGPVT	-0.23896	-0.05793	-0.44451	70.71	68.566	70.71	9.15259	-0.69758	1	NaN
UBE2C S3	UBE2C	S	3		NetworKIN 3 prediction	AURKA	AuroraA			0.6976	0.999989	3.15666e-08	O00762	Ubiquitin-conjugating enzyme E2 C	_____________MASQNRDPAATSVAAARK	0.34525	0.65097	0.72672	81.574	69.703	81.574	50.9144	-0.52861	3	15.288

## Sheet: NEK kinases
Site ID	Gene name	Amino acid	Position	Regulatory site	Source	Kinase gene name	Group	upregulated	downregulated	median log2(ratio VE+IR/IR normalized)	Localization prob	PEP	Protein	Protein name	Sequence window	log2(ratio VE+IR/IR normalized) replicate 1	log2(ratio VE+IR/IR normalized) replicate 2	log2(ratio VE+IR/IR normalized) replicate 3	Score	Delta score	Score for localization	Score diff	Mass error [ppm]	Ratio H/L count	Ratio H/L variability [%]
ANLN S295	ANLN	S	295		iGPS prediction	NEK10	Other/NEK			-0.07156	0.96691	1.88634e-12	Q9NQW6	Actin-binding protein anillin	ASLVNASISSSVKATSPVKSTTSITDAKSCE	-0.13174	-0.10464	-0.12035	117.29	117.29	117.29	14.6569	-0.25226	3	2.1209
ANLN S295	ANLN	S	295		iGPS prediction	NEK2	Other/NEK			-0.07156	0.96691	1.88634e-12	Q9NQW6	Actin-binding protein anillin	ASLVNASISSSVKATSPVKSTTSITDAKSCE	-0.13174	-0.10464	-0.12035	117.29	117.29	117.29	14.6569	-0.25226	3	2.1209
ANLN S295	ANLN	S	295		iGPS prediction	NEK7	Other/NEK			-0.07156	0.96691	1.88634e-12	Q9NQW6	Actin-binding protein anillin	ASLVNASISSSVKATSPVKSTTSITDAKSCE	-0.13174	-0.10464	-0.12035	117.29	117.29	117.29	14.6569	-0.25226	3	2.1209
ANLN S295	ANLN	S	295		iGPS prediction	NEK8	Other/NEK			-0.07156	0.96691	1.88634e-12	Q9NQW6	Actin-binding protein anillin	ASLVNASISSSVKATSPVKSTTSITDAKSCE	-0.13174	-0.10464	-0.12035	117.29	117.29	117.29	14.6569	-0.25226	3	2.1209
ANLN S295	ANLN	S	295		iGPS prediction	NEK9	Other/NEK			-0.07156	0.96691	1.88634e-12	Q9NQW6	Actin-binding protein anillin	ASLVNASISSSVKATSPVKSTTSITDAKSCE	-0.13174	-0.10464	-0.12035	117.29	117.29	117.29	14.6569	-0.25226	3	2.1209
AZI1 S114	AZI1	S	114		iGPS prediction	NEK10	Other/NEK			-0.23219	0.999565	3.73186e-08	Q9UPN4	5-azacytidine-induced protein 1	LMLFEGSPSGKKRPASLSTAPSEKGATWNVL	-0.25703	-0.26926	-0.29974	144.97	114.95	103.77	33.6328	0.7549	4	1.9643
AZI1 S114	AZI1	S	114		iGPS prediction	NEK2	Other/NEK			-0.23219	0.999565	3.73186e-08	Q9UPN4	5-azacytidine-induced protein 1	LMLFEGSPSGKKRPASLSTAPSEKGATWNVL	-0.25703	-0.26926	-0.29974	144.97	114.95	103.77	33.6328	0.7549	4	1.9643
AZI1 S114	AZI1	S	114		iGPS prediction	NEK7	Other/NEK			-0.23219	0.999565	3.73186e-08	Q9UPN4	5-azacytidine-induced protein 1	LMLFEGSPSGKKRPASLSTAPSEKGATWNVL	-0.25703	-0.26926	-0.29974	144.97	114.95	103.77	33.6328	0.7549	4	1.9643
AZI1 S114	AZI1	S	114		iGPS prediction	NEK8	Other/NEK			-0.23219	0.999565	3.73186e-08	Q9UPN4	5-azacytidine-induced protein 1	LMLFEGSPSGKKRPASLSTAPSEKGATWNVL	-0.25703	-0.26926	-0.29974	144.97	114.95	103.77	33.6328	0.7549	4	1.9643
AZI1 S114	AZI1	S	114		iGPS prediction	NEK9	Other/NEK			-0.23219	0.999565	3.73186e-08	Q9UPN4	5-azacytidine-induced protein 1	LMLFEGSPSGKKRPASLSTAPSEKGATWNVL	-0.25703	-0.26926	-0.29974	144.97	114.95	103.77	33.6328	0.7549	4	1.9643
BUB1 S593	BUB1	S	593		NetworKIN 3 prediction	NEK2	NEK1_NEK5_NEK3_NEK4_NEK11_NEK2_group			-0.07364	1	0.00982029	O43683	Mitotic checkpoint serine/threonine-protein kinase BUB1	DSTVWGIRCNKTLAPSPKSPGDFTSAAQLAS	-0.15964	-0.12027	-0.07925	83.883	73.745	83.883	69.101	0.16827	3	3.9858
BUB1 S655	BUB1	S	655		NetworKIN 3 prediction	NEK2	NEK1_NEK5_NEK3_NEK4_NEK11_NEK2_group			-0.05652	1	6.68765e-34	O43683	Mitotic checkpoint serine/threonine-protein kinase BUB1	SCEENMVVPSRDGKFSPIQEKSPKQALSSHM	0.07164	-0.10315	-0.14759	222.45	154.35	58.098	58.0983	0.19605	9	13.884
BUB1 S661	BUB1	S	661		NetworKIN 3 prediction	NEK2	NEK1_NEK5_NEK3_NEK4_NEK11_NEK2_group			-0.03133	1	6.5757e-05	O43683	Mitotic checkpoint serine/threonine-protein kinase BUB1	VVPSRDGKFSPIQEKSPKQALSSHMYSASLL	-0.04247	-0.07796	-0.03415	119.96	114.65	89.231	84.5303	0.32985	5	3.4478
BUB1B S670	BUB1B	S	670	+	NetworKIN 3 prediction	NEK2	NEK1_NEK5_NEK3_NEK4_NEK11_NEK2_group			0.13027	1	8.44834e-09	O60566	Mitotic checkpoint serine/threonine-protein kinase BUB1 beta	ACGTIYSQTLSIKKLSPIIEDSREATHSSGF	0.09401	0.08364	0.13466	143.21	119.89	143.21	102.333	0.22746	3	2.651
CCP110 S372	CCP110	S	372		iGPS prediction	NEK10	Other/NEK			0.15043	0.983758	1.02845e-09	O43303	Centriolar coiled-coil protein of 110 kDa	LTGSYAKLPSPEPSMSPKMHRRRSRTSSACH	0.02848	0.14126	0.10164	152	144.02	123.81	17.8226	-0.64404	5	1.7989
CCP110 S372	CCP110	S	372		iGPS prediction	NEK2	Other/NEK			0.15043	0.983758	1.02845e-09	O43303	Centriolar coiled-coil protein of 110 kDa	LTGSYAKLPSPEPSMSPKMHRRRSRTSSACH	0.02848	0.14126	0.10164	152	144.02	123.81	17.8226	-0.64404	5	1.7989
CCP110 S372	CCP110	S	372		iGPS prediction	NEK7	Other/NEK			0.15043	0.983758	1.02845e-09	O43303	Centriolar coiled-coil protein of 110 kDa	LTGSYAKLPSPEPSMSPKMHRRRSRTSSACH	0.02848	0.14126	0.10164	152	144.02	123.81	17.8226	-0.64404	5	1.7989
CCP110 S372	CCP110	S	372		iGPS prediction	NEK8	Other/NEK			0.15043	0.983758	1.02845e-09	O43303	Centriolar coiled-coil protein of 110 kDa	LTGSYAKLPSPEPSMSPKMHRRRSRTSSACH	0.02848	0.14126	0.10164	152	144.02	123.81	17.8226	-0.64404	5	1.7989
CCP110 S372	CCP110	S	372		iGPS prediction	NEK9	Other/NEK			0.15043	0.983758	1.02845e-09	O43303	Centriolar coiled-coil protein of 110 kDa	LTGSYAKLPSPEPSMSPKMHRRRSRTSSACH	0.02848	0.14126	0.10164	152	144.02	123.81	17.8226	-0.64404	5	1.7989
CDC20 S41	CDC20	S	41		NetworKIN 3 prediction	NEK2	NEK1_NEK5_NEK3_NEK4_NEK11_NEK2_group	+		1.05429	1	9.67338e-11	Q12834	Cell division cycle protein 20 homolog	ARWQRKAKEAAGPAPSPMRAANRSHSAGRTP	1.03755	1.00293	1.01243	133.62	125.31	80.507	80.5075	-0.26252	7	18.096
CDK1 T14	CDK1	T	14	+	NetworKIN 3 prediction	NEK2	NEK1_NEK5_NEK3_NEK4_NEK11_NEK2_group			-0.22683	1	5.26977e-08	P06493	Cyclin-dependent kinase 1	__MEDYTKIEKIGEGTYGVVYKGRHKTTGQV	-0.32032	-0.27009	-0.26459	126.56	59.468	109.95	94.6169	-0.45549	28	14.688
CENPC1 T516	CENPC1	T	516		NetworKIN 3 prediction	NEK2	NEK1_NEK5_NEK3_NEK4_NEK11_NEK2_group	+		2.71725	0.793048	4.01788e-07	Q03188	Centromere protein C 1	SSESKNKLVPEEVTSTVTKSRRISRRPSDWW	2.59258	2.67062	2.84585	122.63	111.06	96.247	6.33628	1.2022	3	10.032
CENPF S3150	CENPF	S	3150		NetworKIN 3 prediction	NEK2	NEK1_NEK5_NEK3_NEK4_NEK11_NEK2_group	+		0.58957	0.999634	1.39295e-33	P49454	Centromere protein F	TAGGSRSQKVKVAQRSPVDSGTILREPTTKS	0.57429	0.66469	0.66041	144.29	125.71	84.327	34.6678	-0.9259	6	12.828
CEP250 S2179	CEP250	S	2179		NetworKIN 3 prediction	NEK2	NEK1_NEK5_NEK3_NEK4_NEK11_NEK2_group			-0.01326	0.98932	0.000675523	Q9BV73	Centrosome-associated protein CEP250	AREIEWREKAQDLALSLAQTKASVSSLQEVA	-0.20182	-0.05989	0.21689	77.746	64.738	77.746	19.6675	1.002	3	15.815
CEP250 S2229	CEP250	S	2229		NetworKIN 3 prediction	NEK2	NEK1_NEK5_NEK3_NEK4_NEK11_NEK2_group			-0.09169	1	1.08511e-24	Q9BV73	Centrosome-associated protein CEP250	ELELTRRALEKERLHSPGATSTAELGSRGEQ	-0.01254	-0.19481	-0.14048	164.2	100.1	156.73	82.6983	0.86576	6	4.7526
CEP250 S2322	CEP250	S	2322		NetworKIN 3 prediction	NEK2	NEK1_NEK5_NEK3_NEK4_NEK11_NEK2_group			0.08052	0.999352	3.2044e-05	Q9BV73	Centrosome-associated protein CEP250	RRKLKREAMRAAQAGSLEISKATASSPTQQD	-0.07152	0.03389	0.0468	99.927	83.577	99.927	31.8825	-0.018385	3	5.7993
CEP250 T2218	CEP250	T	2218		NetworKIN 3 prediction	NEK2	NEK1_NEK5_NEK3_NEK4_NEK11_NEK2_group			0.18929	1	0.000998022	Q9BV73	Centrosome-associated protein CEP250	ERDSEQQRLQDELELTRRALEKERLHSPGAT	0.10361	0.28622	0.15247	80.69	56.619	61.11	61.1103	-0.44632	6	13.485
CLASP1 S646	CLASP1	S	646		NetworKIN 3 prediction	NEK2	NEK1_NEK5_NEK3_NEK4_NEK11_NEK2_group			-0.28486	0.999754	1.13421e-134	Q7Z460	CLIP-associating protein 1	PGSYASLGRIRTRRQSSGSATNVASTPDNRG	-0.45868	-0.30073	-0.35207	281.5	256.34	281.5	36.1393	-0.87163	8	3.0183
CLASP1 T711	CLASP1	T	711		iGPS prediction	NEK10	Other/NEK			-0.24482	0.996618	1.29614e-06	Q7Z460	CLIP-associating protein 1	GYGGLTGGSSRGPPVTPSSEKRSKIPRSQGC	-0.28427	-0.19968	-0.27832	117.63	99.81	117.63	24.9941	0.11354	4	3.8218
CLASP1 T711	CLASP1	T	711		iGPS prediction	NEK2	Other/NEK			-0.24482	0.996618	1.29614e-06	Q7Z460	CLIP-associating protein 1	GYGGLTGGSSRGPPVTPSSEKRSKIPRSQGC	-0.28427	-0.19968	-0.27832	117.63	99.81	117.63	24.9941	0.11354	4	3.8218
CLASP1 T711	CLASP1	T	711		iGPS prediction	NEK7	Other/NEK			-0.24482	0.996618	1.29614e-06	Q7Z460	CLIP-associating protein 1	GYGGLTGGSSRGPPVTPSSEKRSKIPRSQGC	-0.28427	-0.19968	-0.27832	117.63	99.81	117.63	24.9941	0.11354	4	3.8218
CLASP1 T711	CLASP1	T	711		iGPS prediction	NEK8	Other/NEK			-0.24482	0.996618	1.29614e-06	Q7Z460	CLIP-associating protein 1	GYGGLTGGSSRGPPVTPSSEKRSKIPRSQGC	-0.28427	-0.19968	-0.27832	117.63	99.81	117.63	24.9941	0.11354	4	3.8218
CLASP1 T711	CLASP1	T	711		iGPS prediction	NEK9	Other/NEK			-0.24482	0.996618	1.29614e-06	Q7Z460	CLIP-associating protein 1	GYGGLTGGSSRGPPVTPSSEKRSKIPRSQGC	-0.28427	-0.19968	-0.27832	117.63	99.81	117.63	24.9941	0.11354	4	3.8218
CLASP2 S1012	CLASP2	S	1012		NetworKIN 3 prediction	NEK1	NEK1_NEK5_NEK3_NEK4_NEK11_NEK2_group			-0.3404	0.885281	1.42765e-29	O75122	CLIP-associating protein 2	ALDNKASLLHSMPTHSSPRSRDYNPYNYSDS	-0.22129	-0.12989	-0.38919	187.5	174.71	187.5	8.92715	-1.219	1	NaN
CLASP2 S585	CLASP2	S	585		NetworKIN 3 prediction	NEK1	NEK1_NEK5_NEK3_NEK4_NEK11_NEK2_group			-0.04864	0.97557	0.000513196	O75122	CLIP-associating protein 2	SGPGYGISQSSRLSSSVSAMRVLNTGSDVEE	-0.17511	-0.04231	-0.04203	105.03	69.38	103.91	16.7251	0.11796	4	7.393
CROCC S1218	CROCC	S	1218		NetworKIN 3 prediction	NEK2	NEK1_NEK5_NEK3_NEK4_NEK11_NEK2_group			0.19118	1	0.00238275	Q5TZA2	Rootletin	RSLGEGAKEREALRRSNEELRSAVKKAESER	0.12157	0.14455	0.25034	54.276	36.647	54.276	54.2757	0.34644	3	5.728
CSNK1D S331	CSNK1D	S	331		NetworKIN 3 prediction	NEK2	NEK1_NEK5_NEK3_NEK4_NEK11_NEK2_group			0.12512	0.997478	0.000418598	P48730	Casein kinase I isoform delta	RHSRNPATRGLPSTASGRLRGTQEVAPPTPL	0.08516	0.21689	0.00404	90.861	55.087	90.861	26.0338	0.90347	4	8.4245
DHX38 S1198	DHX38	S	1198		iGPS prediction	NEK10	Other/NEK		+	-0.78956	0.999999	0.013791	Q92620	Pre-mRNA-splicing factor ATP-dependent RNA helicase PRP16	LRARRQEQEKRSPLGSVRSTKIYTPGRKEQG	-0.64015	-0.83619	-1.0961	78.939	26.684	69.812	61.0391	-0.026063	3	14.758
DHX38 S1198	DHX38	S	1198		iGPS prediction	NEK2	Other/NEK		+	-0.78956	0.999999	0.013791	Q92620	Pre-mRNA-splicing factor ATP-dependent RNA helicase PRP16	LRARRQEQEKRSPLGSVRSTKIYTPGRKEQG	-0.64015	-0.83619	-1.0961	78.939	26.684	69.812	61.0391	-0.026063	3	14.758
[truncated: 114 more rows]

## Sheet: PLK kinases
Site ID	Gene name	Amino acid	Position	Regulatory site	Source	Kinase gene name	Group	upregulated	downregulated	median log2(ratio VE+IR/IR normalized)	Localization prob	PEP	Protein	Protein name	Sequence window	log2(ratio VE+IR/IR normalized) replicate 1	log2(ratio VE+IR/IR normalized) replicate 2	log2(ratio VE+IR/IR normalized) replicate 3	Score	Delta score	Score for localization	Score diff	Mass error [ppm]	Ratio H/L count	Ratio H/L variability [%]
[truncated: 396 more rows]

[truncated: 3 more sheets: mTOR, p70s6K (RPS6KB1), p38 kinases]
